# Supplementary material for: Evolutionary transcriptomics implicates new genes and pathways in human pregnancy and adverse pregnancy outcomes
Source: eLife. 2021 Oct 8;10:e69584. doi: 10.7554/eLife.69584 (PMC8660021; doi:10.7554/eLife.69584)
Supplement: Figure 1—source data 2. [file elife-69584-fig1-data2.zip]

Archive with 38 entries (35 files):
- Figure 1 - Source data 2/
- Figure 1 - Source data 2/states.phy.iqtree
- __MACOSX/
- __MACOSX/Figure 1 - Source data 2/
- __MACOSX/Figure 1 - Source data 2/._states.phy.iqtree
- Figure 1 - Source data 2/.DS_Store
- __MACOSX/Figure 1 - Source data 2/._.DS_Store
- Figure 1 - Source data 2/states.phy
- __MACOSX/Figure 1 - Source data 2/._states.phy
- Figure 1 - Source data 2/states.phy.state
- __MACOSX/Figure 1 - Source data 2/._states.phy.state
- Figure 1 - Source data 2/states.phy.ckp.gz
- __MACOSX/Figure 1 - Source data 2/._states.phy.ckp.gz
- Figure 1 - Source data 2/states.phy.treefile.tree
- __MACOSX/Figure 1 - Source data 2/._states.phy.treefile.tree
- Figure 1 - Source data 2/Human loss genes BPP >= 0.80.txt
- __MACOSX/Figure 1 - Source data 2/._Human loss genes BPP >= 0.80.txt
- Figure 1 - Source data 2/states.phy.mldist
- __MACOSX/Figure 1 - Source data 2/._states.phy.mldist
- Figure 1 - Source data 2/states.phy.iqtree.tree
- __MACOSX/Figure 1 - Source data 2/._states.phy.iqtree.tree
- Figure 1 - Source data 2/species.tree
- __MACOSX/Figure 1 - Source data 2/._species.tree
- Figure 1 - Source data 2/states.phy.bionj
- __MACOSX/Figure 1 - Source data 2/._states.phy.bionj
- Figure 1 - Source data 2/Human gain genes BPP >= 0.80.txt
- __MACOSX/Figure 1 - Source data 2/._Human gain genes BPP >= 0.80.txt
- Figure 1 - Source data 2/states.phylip.log
- __MACOSX/Figure 1 - Source data 2/._states.phylip.log
- Figure 1 - Source data 2/states.phy.parstree
- __MACOSX/Figure 1 - Source data 2/._states.phy.parstree
- Figure 1 - Source data 2/GeneNames.txt
- __MACOSX/Figure 1 - Source data 2/._GeneNames.txt
- Figure 1 - Source data 2/states.phy.model.gz
- __MACOSX/Figure 1 - Source data 2/._states.phy.model.gz
- Figure 1 - Source data 2/states.phy.log
- __MACOSX/Figure 1 - Source data 2/._states.phy.log
- __MACOSX/._Figure 1 - Source data 2
