# Supplementary material for: Evolutionary transcriptomics implicates new genes and pathways in human pregnancy and adverse pregnancy outcomes
Source: eLife. 2021 Oct 8;10:e69584. doi: 10.7554/eLife.69584 (PMC8660021; doi:10.7554/eLife.69584)
Supplement: Figure 1—source data 2. [file elife-69584-fig1-data2.zip › Figure 1 - Source data 2/states.phy.iqtree]

IQ-TREE 1.6.12 built Aug 15 2019

Input file name: states.phy
User tree file name: species.tree
Type of analysis: tree reconstruction
Random seed number: 6251

REFERENCES
----------

To cite IQ-TREE please use:

Lam-Tung Nguyen, Heiko A. Schmidt, Arndt von Haeseler, and Bui Quang Minh
(2015) IQ-TREE: A fast and effective stochastic algorithm for estimating
maximum likelihood phylogenies. Mol Biol Evol, 32:268-274.
https://doi.org/10.1093/molbev/msu300

SEQUENCE ALIGNMENT
------------------

Input data: 35 sequences with 21750 binary sites
Number of constant sites: 10514 (= 48.3402% of all sites)
Number of invariant (constant or ambiguous constant) sites: 10514 (= 48.3402% of all sites)
Number of parsimony informative sites: 8045
Number of distinct site patterns: 14009

SUBSTITUTION PROCESS
--------------------

Model of substitution: GTR2+FO+R4

Rate parameter R:

  0-1: 1.0000

State frequencies: (estimated with maximum likelihood)

  pi(0) = 0.4224
  pi(1) = 0.5776

Rate matrix Q:

  0    -1.184     1.184
  1    0.8657   -0.8657

Model of rate heterogeneity: FreeRate with 4 categories
Site proportion and rates:  (0.414,0.1145) (0.182,0.5126) (0.2387,1.285) (0.1653,3.343)

 Category  Relative_rate  Proportion
  1         0.1145         0.414
  2         0.5126         0.182
  3         1.285          0.2387
  4         3.343          0.1653

USER TREE
---------

Log-likelihood of the tree: -135151.9795 (s.e. 908.3509)
Unconstrained log-likelihood (without tree): -169720.0072
Number of free parameters (#branches + #model parameters): 74
Akaike information criterion (AIC) score: 270451.9590
Corrected Akaike information criterion (AICc) score: 270452.4711
Bayesian information criterion (BIC) score: 271043.0243

Total tree length (sum of branch lengths): 4.7242
Sum of internal branch lengths: 0.9923 (21.0041% of tree length)

WARNING: 9 near-zero internal branches (<0.0000) should be treated with caution
         Such branches are denoted by '**' in the figure below

NOTE: Tree is UNROOTED although outgroup taxon 'Human' is drawn at root

+---------------------------Human
| (Node1)
|         +--------------------Armadillo
|      +**| (Node4)
|      |  |                   +-----------------------------Chalcides
|      |  |                +--| (Node9)
|      |  |                |  |          +-------------Lampropholis
|      |  |                |  |  +-------| (Node11)
|      |  |                |  |  |       +-----------------Pseudemoia
|      |  |                |  +**| (Node10)
|      |  |                |     |              +--------Lerista
|      |  |                |     +--------------| (Node12)
|      |  |                |                    |         +----SaiphosOvip
|      |  |                |                    +---------| (Node13)
|      |  |                |                              +--SaiphosVivip
|      |  |            +---| (Node8)
|      |  |            |   |          +---------PhrynocephalusVivip
|      |  |            |   +----------| (Node14)
|      |  |            |              +------PhrynocephalusOvip
|      |  |        +---| (Node7)
|      |  |        |   |         +-------Chicken
|      |  |        |   |      +--| (Node16)
|      |  |        |   |      |  +-----------Guineafowl
|      |  |        |   +------| (Node15)
|      |  |        |          +--------Duck
|      |  |  +-----| (Node6)
|      |  |  |     +--------------------------Platypus
|      |  +--| (Node5)
|      |     |       +---------------------------------------Dunnart
|      |     |    +**| (Node18)
|      |     |    |  +-------------------------------Wallaby
|      |     +----| (Node17)
|      |          +-------------------------Opossum
|   +--| (Node3)
|   |  |  +--------------------------------------Bat
|   |  +**| (Node19)
|   |     |                             +-------Cow
|   |     |                     +-------| (Node24)
|   |     |                     |       +-----------Zebu
|   |     |                  +**| (Node23)
|   |     |                  |  +**WaterBuffalo
|   |     |     +------------| (Node22)
|   |     |     |            |  +----------------Goat
|   |     |     |            +**| (Node25)
|   |     |     |               |  +------Finnsheep
|   |     |     |               +**| (Node26)
|   |     |     |                  +**Mouflon
|   |     |  +--| (Node21)
|   |     |  |  +-----------------Pig
|   |     +--| (Node20)
|   |        |  +-----------------------------------Dog
|   |        +**| (Node27)
|   |           +------------Horse
+---| (Node2)
|   |          +--------Hamster
|   |     +----| (Node30)
|   |     |    |  +---------------------Mouse
|   |     |    +--| (Node31)
|   |     |       +---------------Rat
|   |  +--| (Node29)
|   |  |  +-----------Squirrel
|   +--| (Node28)
|      +--------------Rabbit
|
|                  +**Baboon
+------------------| (Node32)
                   |  +-----Rmacaque
                   +**| (Node33)
                      +--PTmacaque

Tree in newick format:

(Human:0.1991696184,(((Armadillo:0.1455349635,(((((Chalcides:0.2119245432,((Lampropholis:0.1019481817,Pseudemoia:0.1282231650)Node11:0.0562594447,(Lerista:0.0625051037,(SaiphosOvip:0.0361405866,SaiphosVivip:0.0084597675)Node13:0.0727129465)Node12:0.1067847229)Node10:0.0000033260)Node9:0.0160940208,(PhrynocephalusVivip:0.0699528327,PhrynocephalusOvip:0.0482917530)Node14:0.0814525578)Node8:0.0307229266,((Chicken:0.0582034876,Guineafowl:0.0878145827)Node16:0.0231787727,Duck:0.0649134941)Node15:0.0504116247)Node7:0.0320676275,Platypus:0.1877573341)Node6:0.0452794236,((Dunnart:0.2755180407,Wallaby:0.2244440293)Node18:0.0000028215,Opossum:0.1813762784)Node17:0.0395119166)Node5:0.0238859109)Node4:0.0000026748,(Bat:0.2700082086,(((((Cow:0.0610607607,Zebu:0.0874999076)Node24:0.0555771640,WaterBuffalo:0.0000029283)Node23:0.0000029269,(Goat:0.1207253746,(Finnsheep:0.0537701634,Mouflon:0.0000027281)Node26:0.0000025943)Node25:0.0000028554)Node22:0.0913124149,Pig:0.1298932160)Node21:0.0049670452,(Dog:0.2516631756,Horse:0.0950342972)Node27:0.0000032908)Node20:0.0247771638)Node19:0.0000034157)Node3:0.0177448448,(((Hamster:0.0664261810,(Mouse:0.1563020392,Rat:0.1129599795)Node31:0.0083332821)Node30:0.0383979801,Squirrel:0.0851958280)Node29:0.0028142020,Rabbit:0.1037943240)Node28:0.0019108574)Node2:0.0316307734,(Baboon:0.0000027333,(Rmacaque:0.0444912252,PTmacaque:0.0009286358)Node33:0.0000028761)Node32:0.1364255400)Node1;

TIME STAMP
----------

Date and time: Fri Nov  1 08:32:40 2019
Total CPU time used: 162.405 seconds (0h:2m:42s)
Total wall-clock time used: 50.3935 seconds (0h:0m:50s)
