# Supplementary material for: Evolutionary transcriptomics implicates new genes and pathways in human pregnancy and adverse pregnancy outcomes
Source: eLife. 2021 Oct 8;10:e69584. doi: 10.7554/eLife.69584 (PMC8660021; doi:10.7554/eLife.69584)
Supplement: Figure 1—source data 2. [file elife-69584-fig1-data2.zip › Figure 1 - Source data 2/states.phy]

35	21750
Human				111111111111110111001111110111111111111111111111111111111101000011110111111111111111011111111001111110111111111001111001001011111111110110100011111111111110011111111100101110001001110011010101001010011001001111101111011111111111111000111110111111111100101111101011111111010111011111111111100111111111110110111111010111111111001111111111111101111111111111111101011110011101101110100111010011111111111110011111011011111111111111111011111011111111111111110101110111111111101100111110111111110111111011111111011111010111111111110010101111111101111111111110110100011111110111111111111111000101101110111101111011101111111100011011111111110101011111011111000111111110111011111111110111111101111111111110010111110111111011110011111100111110111111110111101110011110101100111111111111001111111011111111111111110111011100110111101111111001001011111000011111111011111111111110011011101111111111101111111111111111111111100010111111111111111011111111101111011111110011110011111111111110111111111111111111111110111010111110011111111111111111111011111111111111111011101111111111110111111011111001111101111111011111101101100101011110111001101111111111111111110111101010111011011100111101111111110111111111111110111011110111110101011010111111111111111100111111111111111101011111000011101111111011100111111101111110011111111111111111111111111111011111111111101000111011111110100111110101111111001100111111111111110111111100011111101011000110101111111111111110101110101111101101010110011101110111000111111010001111111100111110011110111110111111101110011111101111111101011110101111111011011111111111110011111111111111111001101011011011111111011111111011101101111111110111111111101111011111011111110111101011111111111011100101111111111111110111011011110111111011111011101011111111101111101101101101111111100011110011110110111011110011111111111111111111111111111111000110111111111111111111111011110110100110111001111011010101110101110111101111001111111101111100111101011111011111111111011101010011110111110111111101110111111101010011111101110101101110111111111101111111011110110110110111011000011101111110001111001111111011110101011111111111101101111001110111101110111101111111100111111010110110010101111011111101111110111101101010111111110011111111101010111011110111101111111011011111111110111100111011101111110111110111101111111111111110001111010011101111110111111011111101011111110111111111111011111111101001110110111101111110101110111110010001010101100111101100011001111101110101011111010111001111110010111111010111111101101111111011111111111110110000011011111010111000111101111101011111010001101011111101011001101110011011111001011111100111111111110011111111011111100111011111111101111111010101011111111110011111111011011110111001011111011111111111011001111111101110111111110111111111100111111011111110101111111011110100001101001111011111111110110101011011111111001111110110111111111111111111111111111011110011110010100111001011111111011001101111000101001001111111100101111111111111001100011111111110011101110011101011111111111101110000101000001111110111011111010100010011111010011111101101011111011101111011001100011111111111111011110110111111111101111110011011101110111111110001101101101110101111101100111101100100111111101100001101001111110111111011111111000011111111111111101110011101110111001111111111111111111001110011111101100101110111111101111111111110111111111100111111111011111111101110101101111111111111111111101111111111011111101110111111011000110011010111110111101111011111111111111111011111111100110101111011111111001110111100110111101111111100111101111101111101001101110011010101111101111111101111011111111011111010110101111011010111111110110101011111110111111111111110011110110011111111110111011111010101111110001101111111100111111111111001111111111101100010110111111011110101101101010111110101111110111111100001111110111111111111111000111111111100011011110110111011111111110011111101101101111111101110100101111100110111110101111111010011011011011011111111101010111111101111000110111111111001111101111111011111111111110011111111111111111111101101111111100011110011111110011101110111111010111101101011111101111101111111111011011110110111110110011111111111111101101111101011101111101100111111111011011111011111011101111110111011111101000111111111011111111111100111111111111101011101111111111100100111111110101111111001111111001111001111110110101111100101010100111111011111101111001111111111111111001111111111111111011111100000111111111111100111011111011101110111111011111111111111101111111100111111111111111011101011100100111110111111110111111111001111011001111101101111101011110111100110111101111110001111011111011110101111111111111100001111111111111111111011111101111011111100100011101111111000011011111010100111110111111011111111110110011111111111111111101101111111111011101111111111111111111110111111111100110011011111011111111110101111011111010111111111111111011011010111011101111001001111010110111010101011111110111011100101101101010001111010111110010011111111101111101111111111111111111100111101111101101111111000100001011111100100010011101111111100011111111001001111101110110110000111111111010111111011111010001111111110001111100100111110111011111001111111110111111001011011100011111111011110111111111111111111011011110111111011111110011000111110101100011100100110111111111111111011100001110111110110010011011000111011111101011001110111110111011000101110110011111101110111100110101011110001001110011110101010100101001101111001111111111101100010111001111001100111011010110111011111100111111111111100110110011011111110111011111010111111111111100010110101101011111111101001010110110010010101011111011111111001110111111111101101001110010001101011101111110011101011111101001111110111111110110111100111111011010111101011110110111000110111011101101111001110001100111110111001111011101111111011111101111111111110101000110110110111010111110101110111101111111111101101100110110101111111011111111111011111111111111011111111100000011001001111111111111101001010011111101111011111111111101111101010111100111001101100010100111111100111011101111111110000111101111111101101111010101101111111011010111110111101101110000101110011100111011111011110111110111101111010111101110111100101111001110111100100101010011110001110111011110111101110111111111111101111110111110011111111110110100111110011010111111111110011110011001011111011110111101101100101111011110111011111111111111101111111000100111111111110111111101111111111110111111101010111010111110111111111011001111100011111010111011010000111110110100101101111110111111011111111011111111101101111011011000111111110101001111111110110110111110100110011011110110111111111111111100111100110111011001101110101011111110111111111100110111000101011110111011111110101010110100111001011011111111011010101111010110111111111111111110110111111101111101010111100111001111111110011011111101001111001111111111011111011101001010110111001101110110011111111000110111011110111111010111110101101001111101111111111100111110110111111111101110110111011111011011011101011111111111111111111111111111011101001011001111111111111101110110111111001000100111101100000001111111110111111111111111111111111111011110111011010011111111101011111111111111111101011111100101110111111011111000000011011010001111110011100011111111111111111000111110111110111100111111011011011111111111111111101111111011111101111111011111000111101011110111111011110111001100111010101011111111110111000010001111101110101101111101011111100111111111111110111111100111011011110111100111111011110111111111101111011111111100111111001011110111011111011100111010111011110011101110111111001111011001001101101011011011110100011110111111110010111100001000011110110111100111111001010110111111000010111110011111111111111111111111100111011010101100011110111110101111111111110011110101111011101111111001101011111011111111110111011110111011001111101110111110000101111101001100111111001111111111111001111011111000111111001111011111100111110111111111111101111011011011111011100110110110000101111011110000000111110111011101101111010111111011101110110111011111101111111110001110100110111111111010101110111111100110111111111111111110011101111011101111011010110011111011011110001111000011111111111111111111111111111101101111111110111111111101101101011101111110101111100011010111110011001011101010001110101101111100111111011111110110111101101011011111101011100110111010111111011100101111011000100110101101101110111001111110001001111110001101011100111111110010110010101111011100111101111001010010101101111001100111000010110001111111011100001110001101111100110110011101101111110110100011111111110111110111011110110011110101101111101110100111011110001010010110101101000101111110011111111000111111110001111110111101100010111001111000010011111011111111110110111011110110011110111111011111111010110101110111100101011101011111110111101101110111001011111111001010110111111111011111111111001111111100111001101101011011011100111001111111011101100011001111001111111110110111100101101100110100111011111101101110001100001110111111100111111111110010001111111110111011011111111110111110101110101111111111101111110101101010010100111111011111111011101001011011111101110010110111101111111001101011111100100110111111101111001111111100111011111011100010111101111010111101101110110000111110001111111111011100101101101011111111111101111011101110111101111111111111001101111111101110111110111110101110111011110010101111101110010111111001110111010111000110101111100111001011111111111111111111110101101111010010001101111111111111101111111111111110111001101011111001100110101011111010010100111010111101101110110000111100111000001111110010111111110101110011101111110010110001111111100111101111111101100101110100011101011110000011110010011110101110100000011101000010111011111110111101111111110101111010111010011110011111111111101110101010110100110111111111111110011101111011111110100000001111111100111110111111110010011111100111111101010101111111111111111110101101111111111001100011111001110011101100010011100000101110010011110011101001111111111000110111100111111101101110011001001100111000111111110001010111111110101010001011111111000001111111111101111110111011111101111111111100100011111111100111111011011111101010101001011101110100110011110110000110101000101101111111110001100011111011010011001100100111011111111010101011111101111100111001100001001111101111110100100011010111111011111001110011101111101010001001111000011111101100001111011110100101110011101100111001011100110111111101100001110111001011110101110101100111101101111000111111110101111111000100110101101010000100111111011111101111010111001110111101110101010111100001111111100111101010111011010010101110011111101001111001111110111010101110110011011111100111001111111000111111011111111001011111110111111001111110011111111101111001111111111111101011111101111101110110111101010101011110100111110110011010011111111011110101101101101111101010010111100001110010011101110110011001011010001100010111110111010010111110010111001010000101101100000101111100110111101110111010011010011110100110011111101111111001001011111111101110111111111001100111111010111111011111010001101111011011011011110101100101110011101111111110001100111010101111110100000101010001111010111111111110101100110110111111111101011110010100100111100010111110011011101100010111110111111100111000101111111101100011111111100111110001111111111111111101110011111001100110111111011011111110011111111111111101110101011101001111110011001101011101110101101111101011011110100110111100000011111001111110101010010101011111011111001110111110111111111011111100110111111001011110010111010111010101111111100011111101111110101101111011111111001111101011101110101110101110110111010011111111110000010011001011111001100011111011111101010001110010100111110111101101110111001111111101101111011111100110111111101101111101010100111111011111101001011111111111100110101100111011110011100011111111101110011010110111011110001111110111111110110100001010111110111111010011011010101011101111111100111100111111111101111011011010100101110111111101111011001101001000111111010111101110111001111010110101111001101110101011101110111011001110111010111111110011010010110101101111101110110110111100111111110110100011000010111100011011000101011110111111011110111110111101101100001101110001011111011101011000010111110101011101111111110010001111111110000101011110111000011111111101110100001111111110101011001101111110010110011111110001001101011111111000011101111110011011111111010001011000011110001101011101111101111011011010011111110011111111110010111110011011110110100101010101100010110110111101100000110101001011111101011000111111101011000000011011111110110001100110111111101111111110101011100101000101111011010010101110100001111111010011000011010110000111011001110011100110101111111110111101101101010001101111000101101111010111111001100111111000001111101101110111100100110111101011101111111111111001110101100011001111001111010101111111001110001110101110101111110111100011011001011111010110000111010011101000111100000100001100011110000001110101100110000101011110111000111111010111010111111011001001100011011010011010010011111101101100111110110100100110111010111111011011110010110101001011111111010110111101000111111011010111111010101001011110100001101110101110001010111101100100011111011111001111111010110100110100011001110001000011111100011111101110101011111011011101010001010100000000111101110100101110101010111001110101111111101110011001100011100010110000001000010111010011011110110111110000010111011101011011110001011111111011111001111111110000010011110110101100110111010000111111101110011101000100011010011011001001010011000010100000001011000101000111110110001000110111111110010111010001000101010111110001001111001111111111110111100111101011100110110100111011011100010010011110011110100111010001100001000110001011100000011000100100011110001110110111001110111111001011100011110000010001111100000010000100100010011011111000110100001110101100010110110001010010100000001111010011101101001010101011111111000111101101111111100010101011111010011101000110111000100111110011001001100101011101111010101100100111101111101001100110001001110101100111101010110110101111111011111101000000100001000001100010000101101111101101100011101101111000010111001000011110010110101100111101111111010001001000110101110111111110100001111000110000000001000101001000100111011001110001101011010010011001010001000111011111001010111110101101010000101010110011111000111011110101111000100000111000110100001110001001000110110101111101111111001110010110111001111010001110011011100101100001100000100110001111011110110101001101110011011110100000001110000111011001011110110100111101011101111100111111001101100111001011001110010001010001011111101111000111000011011111111010110101101000001010111110111101111001101101110111011010111101111000100011111110111101001001111110000110010101111110111000101111010001011000010100100100011001110010001010100111100111011110100000000010001010010011010010001110001001001101001100001110100100010110001010110110110101011110010000100010000011011101000100100001100110010010000001100010001100110110101111001101000011010111011101100101110111000110010100100110001101011101100101000110010010011011110010100101001100000111100001100000000100011110000010110111000110000000000010011101000110110010110111001100011011011101100000111001011100000101111110000001000000001110000001100100100100110111000000011101011000100100100100001101011000110101001010110001101101011101101011111011001110110100001100101000110011101111011111011100001001000010110110111110110100011101111101010111101011010011010011000010101001111001100110111001010101010000111111101101011001111101111111111101101111011010111111110110111111111100110101111001110110011010110110011000101011111111110111011011110111111111000101110110100001111101110101111000100001000011101011001010011101011111111101100101100111110001111001101001001010100011111100111100110101010010100111110100001110110010011101111001110111101110001010110110010001010111001110011111111111100011011001001001111110011000101010010111101111100111111010011100010101111011010101101111100011111110010111101101110111111011001111101111110101111001111101101011001011010111111101010111111011110100111111000010001111001110111010011110011100011110111111011100111110111100011111111110100101111011111011111111111100000000000000000000000000000000001000000000000001000000000000000000000000000000000000000000000000000000000000000010000000000000000001000000010110011101001110010001001001000011000001000100000110111010000001111000000000000000100110100001101011011010001000001001001111110101010101110000011010100110110000010000100100100110000100100100011010100000000100010100111000101111111100101000100010010000110011011010101001111010110010001111000001111100011000110011010100110010111110100001011101110000011110000000000000000000001011000110000000000000100010000000100111001000101100100000000000000000000000000000000000000000000000000000000000000000000000000111000111010000000000000000000000110000000010000001000001100000000000000100000001010000100100000000001010001010100011001010110000101100100100110000111000001000001011101110100110101000100000110001100010000011001110011100111111101001001011101000000000010010011000010100001010000100110001110011110010001001110100101110001010100011010101100000111000110000000100001000001000100001001010000001000101000000001010110000100001010111001100100000000100011000000010011001000000000010001000000011000000000101000000111010110000000000010101001101000000001000000001011010101000000001000100100101000000000000101100101000000000100000101000010001100010001000010000001101001011001001100001100000010000000100000100000000000000000000010000000101001011101011010000011101101010110000010000000000000000000000000000000000000000101000101010010010001000100000001000011010010000000000001000000000000101001000001101100011000000000000100000000000000000000100000000010000000010001000000110000000011001000000100000001000000010110011010000000000000000000001000000000000110000010000000000000010000000000000000000101011001010000000000000000000000001001010010100100000000100011000000000100000000111100100000000001000010000000100010000000000100110000000000000000000010000001000100000000000000100000000000100000000101000000000000000000010001000000010100000000000000100000000000001000000000000000101000000100000000000000010000100000010000000000100000100000000010010000000100010000000010000000100101000100000000000100001000001000000001011000001000000000010000000100000000000000100000000000000000000001000000100010000001000000000100100000000000000000000000000000000000000000000000100000000000010000001001100000110000000000000000010000000000000000000000000100000000001100000000010000000000000000010010100000000000000001000001000000000000000110000001000000000000000000001000000010000000000000000010000000000000000000000100000010000000000001000000000000110000010000000100000000011000100100000010000000000000100000000100000000100000000010000010001000011000000000000101000000000000000001000000000100010100000000000000100010001000000000001010000001100000000000000100000000010000000000110010010001000100000000000100000000000000000100000000010000100000000000000000000100000000100000001000000000000000100000000000001000110000000000000000100110000000000000000000101000000010000100100010000000000100001001110000001101000010001000000000000000000000000000000001000000000000001001010010010000110100100010000110000000000000000100001000001000000000100000000010100000000000110000010000000001000000000000001100000000000000100010000011000000000100000000100001001000000010000000000010000000101000101100000000010100100010000000100000000000000000000000000000000000000000000100000100000001000100100000010000001000000000000100010000000000001001100000000000000000000000000010001110000001000000000001000000000000011110000100001000001000000001001110010001000100001100000110010000000000000000000101000000000101010101111001100000110000000000010000000000001000000000100101010000001010001010000000001011000000000011010111011010000111000000000011010000000100000010101010100000000000010000000100001000000010000001000000100001001101100100100000110000100000000100000001000000100010101000100100110100100001001101010001100010101000000001000100101000010000000100010000001010001000100100000001000000100011111010100000000000010010011010100001101100100011100000000011000000000101101001101101110111101100100110110001000000000000010000000100011110000000000100010001000000000010000000000000011000100000110000010001000000001000100010000000000000000100000000000000000000000000000000010000001010000100000100001010000000000000000100010010000000000000000001011000000000000000000001000100001000000100100000000100101000000000000000000110010000000000000001010001011001001000100010000000001000011000100000001000000000000001001000001000000000000000000000000000000000101100000000000000000000000000000000001010100000110011000010110000000001010001000000000000000011111010101000001000100100111010001010101000000100010000001000010000010100011100101000001001010000001011001010010100000000111010000000010011100000011000001000000110000000100100010101000010000010001000010000011011011000000000100100010000000000001000110000100010000000000101111000000000100010000010000001011011101010000000000001110000000001001001000100000101001010000000000100000000110100010000101000000000001000011100000010000100001000000010010001000100001100100001000100100100110000100000010000000110000001000001000000001000000000000001000000000111000000000000111110000000000000000000000001000000101000000001110000000000010001000000001000000101000000000000010000010010000000001000000100000101101001010001000011011010010010001100010100010010000000011001000000000000000000001001000000000000001010000000000000010000000000000000000000100000000000000100000100000001000000100101100000000001010000001000001000000000000100010000000100000000000010
Armadillo			10111?1110111101111?1111100?111?01?01111111011?1?0111?111??0??0?11110110?1?1??111111?111111110011101?01?11111?1101??10??0010?111?00111110110????11?111?1111101?0?101?11?1011??0011011?0?1??111?1?110101??00111111?1011111?1??10?1111?1100101111?1111101111?11?01111???110111111?111?011?11111111?111111?11?111?1100?011?01011?1?111111?1?11?11111111011111011110111?1?010?010001110110111??1101101011101111?11101?01?11?0110?011111111111111?1111????111011?111??1?1111?110110111?111011?0?1?110?111??111?0??11011?111110??111000101?101111000??001111111101???11111101?110101??0111???101011110111?1100?0011011?011110?11?11111111110111?0??0??01?11111010?11?111111?11???11?1111100110111011101111?111?10??1??10111110?11?1??001??11?0??01111???1?111011111111111?00110?1110?111101??10011?111110111?0111?11101?0?11111??01?01?1?1??11001??010001111111001111?111111010110111110?11111111100?001?01111????111?01?11?10??1?1111?1111?1111?0010?1111?11?11101100?011?111?011?1?1?1?1100100110011111?1111?11?11011?11?111??111111?11?10????100110011?11?1111111111111?1111111?111111?100010001?11?1111?11?11??11??11?10?111?010011111?1111?11010111010111?11011101110111?11111111111?1111?11010?11?101?0111010111?11111?10101?11111?0110111?11?10?11111011101?11?001101?111111?111?1011101111101111?1010??1101?0?111?10111110111101??111?011?101?0111010?011?11?1111?11?11?1?1101?11100011110110?11111111100??011011101011011?10011101111000?110111??01?1100?0?11?11010?11001?011110011?11??11?1?11111?101111?101?10001??1011011101?100011111?11???111?00?1001111100??1?0?1111011????101110111?11101110111101?1?11??0111111?111??111111?011?1??1??1111?1111011110??111011?11?1?1?11?1?11111111011?1111111111?100??1111?11101?010?11?1?01111110111?00111111?1111101111?10111??1111?11?1011110111?111???1??1111?1?0?1101?111111??1??11?10111?10?111?1111110011?1100110?011?1?1?1??1011?1?1?11111?1111111?11011??11?1?0111?0?1?1?11?11?11?1111?110111?011?100100?110??1110111101?01110011101111111?100111?1?1?01110???1?11110101111111111?1111?1111101??1111111111010111111110011110010101001110100?11110?00?11111111011111?111111?1111??1???01101?1??????111???1?111????1?10?111?11101111?100?????01?11111??101?01??111011?11?110?1110111?11111?01?11101?11??00?1?101111??111101111111?11?11110??1?1111111100?1111111????111110?01101111011111?1??11111111110?011?1???1100111110110111?010?11111??111111?0111011111111??01?10111?1?11011?11?11111?1011??111110?1111111100?111111?101?01110010?11111?111101?1?0?1??10??1??00?10111?101??001110?10001111?011101?1111111011111?0??11111?1111101?0?01??1?1101101111011?11?1?10?11?01111?1?0?11111011?10?1?0011?10?1111100011111011001???01001110??1100?1?1?0?1?1?1??1?0100111?00011?11111111101111?1?1?111?11???1110111111111011101110??110111?11??111???101111011??11?10111?0?111????1?111?1101110??001?111110111?1111?110?1?0?1?1111?110111101?11111?1?0111?111?11110?10?11011111010111??1011??011101011011??001100101?1111101?1?110111110111101??11??1?0111101011?001?11?1?1?0?0?1?1?1?11?1111?0101??1??1???1?01?0???11??1?111110101?00??1??0011111111?11????1111?1??1101?1101?1?1?11??1???01011??1??0?1?111?110??1?1?0?011?1????111?0?0??1111101???11111??????????01??11100??11?????1????111??1111?1?11111??101011111?11?10101110????1101?10100?1111011?01??11?11?111111?0?1?110?1??111?0110?1101?110111111011?11001111111111?0?10???11?10011?111100111011100010?11?11111100111111?1?1?11???11111011?0101110111?11?110???1111?110111111111101111111111?11111111??11101??10110011111?11011111110101111?1?1111011101?101?110?01101000??1111?11?11?11?11111?1111?0111111111?10?11111?11??11?0101111?01?110?10?11111101011101101011111111?01?11011111011111010011?0?1001101?101101??111111?1011111111101110101110?10??1011?11?01?0110111?10100101111111111111111??1111110?11???1?00?110111?11011101101?1???11?110110?0??1111111100??1110101111?1111?11110110111000?110?111?1?11??01?1100?01010110?101001?0??1101111101100111010011111111?11011100?111111111?0?110?1110?1?1?1011101?101000?111110110111111111???0?10?0111111?10011111101?11000011111101?0?00??0100110111?010101??1111100?11100011??101111??00111111111?1??011010?11??00?0011111111111??111111100100111?11111????11?00?111010?11101?10111?11011111101????111?1111111?011?101111?11101?110?1010?11111001011?11?1?1111?111?11?100101??01111101????11?0111?10?011111?111010111??111111111011011?0100???11111?1?0?0111?111010??1111110101110111110111101111?11??0?1?1?11?111?111111111?101111?1?1?1?111111?011?1011?1111??11?11101?01110?011111110100111?111?11?11111?011110?11111101111?11?1?1?1?11111111?1111100111?01111111101110111??001110???11?1?111011?111?1?111101?1101?0101?11?0101111?1??1?11?01110111101111?1?110?1?01?101101110011011?11011101101?????101?1110?111111001111111?010111101??1111101011?1100011?11111011??0101111011?1110??0101101?0001?0011?0?11110000?011011?10010???01111001111001?11?11110111001111111??1111111?10?1?11101001111?1101111111?1?11111111111111111?111?011?00?1?0111??11?1111111010?110011111011111?1111?1101?11110110111100111?1111101001?11?101111110????101??1?1111?1?????01001?11010????111111?110011?0????11101?1111?11?11110111?11??11????1001?110110??111011111?10?11?010??1101010?10101?0??101110?01110011?101?10?10001111?111011011100?10?1111110101?111?111??1?101??10?011??10?111?10??011011111?1?11??000?11111?0??11??11??1101???10??1110111111111111?11111?11?011111???01101?10111101111?110?11??001?11??010000?1?0?1?00??10?110111??111?1100??1?111011101111001??1101100?1110110?1101111001?111?111??1100?0001??110?101111?11??0101?11??110?01??111???1???11?111010?110?01000110001011???11?10?111?11010?0?0??111011?1??1100111011?1?11?101?11111?0??1?11111111110?1??01?010?1?1110?0?11?011010?0110111111111????0?1101??1010110110?11110?11?1?1?11001001?1010?1?10001??1?110?11?1?11111?1?1111010?101??1010?101?111111111110?111?0?1?01??1?11111110110?11?101?01111??1?111111111?0?0100?1?101?10?1110?0111111?11011?????00?1?001000?1110011?10111111?1?01111011?111110111?1011???11?101???110?1?1?010101??11??0??1?101??101?10011111111101?0?11011?10?11??11011110?101?001?111?1??11??1???111?1?100100?01?11?111111111?1011111????1?1111?1?001010??111111?0???11011??????11??0??10?011111000000?1111?110011101?11110?11??10?0011??11??1111011111?11010??10????1?11???010?11?10110?????11101101??1?1??1110??101111?11?110110111?111?11???1??111?1?10111100101110??11??10?000111101??000?11??0111?11?00?1???111?11???111111???0?10111?1111?111??1?111?11110??011111111??01110111?11?1111??1??10?11?01011?1????1100101111011011?1?1?0?1?1?111011?1111111111111?11??1101?101111111?111??111110111111111?11011111111101?10?11??0?1110011101?1110111?00111?00?11010?1?11??111000?1??1101101?0101?0??11?100111???1??1101?11101111?10?1?111111?0?10????1011??010101111111111011111111111?110110010?1111?11?0101???11111?11100???1???101?101?010111?1110111110111??11100101???11???1??01011111111???1?1?111?????0??1??0?11?0?10111?10?01?11110001111?1010110111?11111?11111110111???110111?11111?1?011?101110010??11011?011?1101?1010?111?00111101111000?1?10101110?10???111??1010??1?01101?0?11101011101?110111100111?101?11?1101?001?011?1?1011111111?110001111?1101?111?10?10111??1?1101?10?1111?1?11?101?1111?11101111111111111?11?1?1?111?11110010?0?1?1?11?111110111??101?111100?0011?0?11111??0100?11111111?10?1??11?111?1101111111111111?111100?101?0?001011111?1?10?11111?1?11??1111101111?1010011111111?11101?11?100??111011??111110111?0??110001?1?11110111111110101111??001010???01?11??0?011?11??1111?111011?0011111111?1001011?10?1101?1011111000?111111111??11111101011??1?011?1?110?10101111101111110111?100?0001111?01??1101101?11101111111?????1111111111111111110100?11?0101?1?01?111?11110101111011?00111110111101?111?10?0111111???10?1??11?1?1111?001100101010111011110?01?00?11111?1100?111011011??10?1101011?111?11101?1?111111?11?00100101111?11?1010?111?0?1?011100010?10001010?1?11?111001?0101111011?1111?1??1?111?1110101100111??1?10101100011110011111??1?11?11?111100111001???11?1?1?1??1?110?1?0?011?1111111111111?11101111?110011001111111110111110?0?11111110100?1?1010?1011?11??1??1?1?1??1?0?0?1111101?1?111001?110??111111?01?1?11?11?1011?1??111111?011??1?11?11?1?1??111?00???1?11?1?11?10?0?0?010111011101110110111??101?1111?1011100010011?01111000011111?110101???0001?011?1?1111010101111111111111110101?11111111111?1111111?110?110?11?1011?1011?01111?111??111?00111100?1111111?111111?????10111?11111001?010011111001?0011?110111?11?1????010?11?00??1???0?0?101?111?10011?100?110?010?001?010110?0?01011111110111101101110111011110?111?11110??1??0?11011101?11?101110?0?11111??110000???101011011?011001100111?1?11?1101111111?01?01011?10?11?11?11110110?00101111?1??00111010?110?101101010???111?001??0111??00?11???11?111110?11?010?0?10011111111101?1010??11?11?1111011?1011?0?????1011101?1?1??010111?01?001111?10??1?101?0011?100?11011?10?1?0?1??011?1?1100????0???1110?1?1?1111000111110110?0?11?110001?0???001011?0?1?111110101?111?0111?11111?0?101?101111101?01?1?11111111111111?101?1111?1011111100101?10100011111?1011100?10??00?1??11111?11111001???1???00?11111?11111110111011111?1??001111111001??01111100110?0?1?111011010101?0?10011?011????11?1?110101??01110100010?1?011?1001?11111011??1101101110010?111?1111?0110?10?11?11?1??010001111111111?101?0111111111001111101??11110111110?1?11111111001011011?0?10110111111011??11110?1111?01??01101111111??0?01???????01111?10?1100011?1?11010011?0101111111?10?????1011?0?100?111100010?0101110?111101100110100111?11???011?1100010111????1001?1?11111110??11?111010110000?011110????1111??11?11101?1?10011101??11011111?1?111???01?0?11010101011?11011101?1110111001?011?11?0111?1110?01?10001????1111?0??010001?1111111?0111?11110110?1?010?1100?101?1010?1?110111?111110?1110111110?11?1?11001110?11?11101?0??10101?0110?01001?01?1??0101011???01101111??011111011?001101011110?1??11111?101?01101?11000?11?001111000111111111??11100111111?1??01001?1?1?01?111?10?1?11?0011110001011011101111??????0111111?001??110111111?11111?111111??1010001001??1101011?11011101?1??10010?1?01?0010?100011?1?1?111111101?11111?0110?010??111?1???0???10?0?1??0111111??11001??011?01111??001111111011101101?1111111111111110101011111000111?0111001111??011?10101?0?0111??1110??001?11100?0?11110?111??01111?01?1?1??01101??01??11?111????1????10?000011111???1111011?0?0?0111001111111??0?11?0?1011111111?1??11111111111??01111111110?111?11111?1?1??110010??1?0??11?1?0100101?110111111010101?????0111???10100010011??11?1000?1?1?0110101101?11011?100?1110??1?010??010011?110?01001?1?00?0?1?1110?1111?1?0?111?110?11?10?10?00?0011101011?1100100?00?0??1011110101?11101???00?1111111??1010010?01??10?0?111111101000111110010?00001??11?0101?1000111101?0110?01?111111101???0111101??000?111?01?1111?1?0?0101??0?0011??001?1111111101?11111???1?01?10?10??11?0?010?1???11011111001??001011100101?1111010101??1111110??00000?111?00111??00011110????01???0?0?001??11??1001?1100?11111?111100??111111?11001111??1?1???1011111??00101011?111?0111??10111111101?1011011111110?1?111?111111110111111?100??1011??11110?011?1101??11101111011?0?0101?01?1?0011100010?110111111111???01???1010?111101?1011?1100110111??10111?0110011111110110?1??0?01?0?0010?1????1011101?1?0??10111??0?101011?1?10?0?1??1?110?0000?0011000?1?1?10001101111000?1????00110?0??1?011?1110??11???111?01110111111111???10111????0?11010111110?0111111?11?1?00000010111??10????1111111010?100101?01011?01111?0111000110?10111?1?11111111??001?0?0110?11?111010111?111110101100010??110011?1?1111?1111101011?10?1111101101111101011???00001110?1111011111011?1010??101?1111?10110?01?111?111?111?110011111110?1?11101?11?1?00111111?110011??011110101?0001?110001?1?1111110?1001111?1?1110?00101?011011???01?011??1110??1???1111?1?0?110???10110?1111110000?11111?1??1??0001?0?1101???11111?1111000111001?11?1?0?1??11?111??1?010111111??01???1?1?10?0???011??111?11??111??11?11????1111111?1111111?11????11??11?1110?111??11?????11??101111111111?1101111?1??110??00????0?1011111?011??1111??0?1?101?111000?1?0?1011??01?11??11?1??1110111?001111111011011110111111?011?0?11111100111?110?0101?01?11?1?111011?1?00011101??11?11111101?111011001111001?11111?11111?10111001?1??110011?11?0?01?????101101?11?0111?10??1?101?111???001111??111110?0????11??111???010?0111?0?011?111?101?10?1?0101111?11111101111111??1?111?0101010?100011??1??1?11?11000?1?1??111?00??100?10110?1?11?1?1?1?11101110?1?111?0?1?111?0?0011?1??1?01?0?1?1?11???11?1?110011?01???1011?111??11111?11100??011??0?1???11?0?110111??101?111?11111???011??11??100111??1??1?0?1111?100??1??0?11?111?11111?0?100?1?1?1??01??00??0011110?11??1?11????10000111?10?10111000?101??11??111?110010?11011?00010?0?1??010??101???001??0?1???11??01?0?101?111111110????10011???1110???11?111101?1?11???0??111?1??11?1??11??1?1?01?11010011000010?01??1001111?110?0?0?1?111?01?110?00110110111?00?011?01110???1001110????00??1?1?1?01?010111?1111?00??1??10?101?100?000011111001?001??0100??1?1?11?11011?1111?1111??111101010??1?1???0?1?1?0101?111011??0101111111???110???0?1111101?1110110?11?1110??11111?111111011?1111011????1?1111?11?11??11101?011111101?1110?0011?01110101?0?111?1111?111011111010??10??1101?1?1?11?1?1?1111110?101011?100010?011??1011?00?010111011?????11001111??1??01??1?1100?0101?0111110?1?11111010?1?01?1111?00111??1101011?11001???011??011??00??00?11??0110?0?10??111?11100?1?10?1?011101?111011100110??11?1?0?????10011?000110100?00?111??00101?00?1?11?11?10?1?0?00?11?1111111101?01?11011010??01??1111?111?101?10?1??001?0?110?100111?011011?11?10?00?0?1?1?100?????11101110100???10111?1110?100011011?11?01?001?11111?1111?001?010001?11111?????00?01111?0??011?11111111?100?11???1011100?1??0?0??1??00???011?1??1??1?01?1?0?1??01?0?101?11?11111111101111??100?11???101?001111?0???01?0?0?0111???????11010??0?11??000?111011011101??101011???1011?1?1?111?0?1?1??0?111110??001??11?1?1?0??1100?1?1111????00111111?10001111001??10?10??????10?0??10?1?00011?1?011??010000??0?0???0?1?011001?11?00111??001111?1110?101110?0011???1?00?11011??011???111?111??1?11?011101001??11101?111???0011??00011?11??11???10??101?11??110??1?0111?1?00?1?0011??01????1????000??11???0?1011?0??11?00?????1??1???1?1?1?1111??111?10???1110?????????111010?1??100??1?01001100?11?11110?????100?0???01??1??00???1?101?10??00?1?0?100???0??11?0010110110?????11011??111?01?1?1101101?111??1?0?1?11??10011??0?1?0011?0110?01??010?11111??1?001?0?1?0??1???0?1010?1?0?11??11111011?11?111001100010?01?1?1??111?01?1?1?1??0110110??1?1111101?1?10???0100???10?110?00?01???0???1?10?1010?011?11??111101111111000?10111??101???11??10010?10??????1?0?111??1?0????01????110?11?1011?1?1?10??0011??1?1011?00?10000010??11????0?11??0??1100111???0101?1??1?0111?00?10?00?10?0??1?1?111???1101?111?1011110???0???10???1??1?011??11?10??1??1011111011?10?010100??1?00?0?111?1??0?00??1001?01??1?01?110110??0??10?10?101???1?1?1?1100?11??11?111?01?1???0010?0??110011??00????10?0?01?101??1001???0?100??10??00??0?1?100??11?0110???1?11??1?0?01111110111?111?????11?11??01?1001111??1000?11?10?1?01?11?101?110??101?0110?0?1?????10??11?01101??1?1?11??0?1??101?1111??1?1???1???011011?000?110?11000??11???11???101?111111??1?110?00?01?0011110???1?0?0101???1??11??0??0101?01?1?101110?0??1001?010???100?01????1?10??10?1?1??011????1?110???11??01??010??01?01????1110011?10?10??001101??1??0??1??0??01?011?11???101?1?01?0??010100?????1?01?1??01???100101???10?1???10?0?1??0110010?0???10?10?0?10????00110110??101?000?01?????1???11?1??1011??0????0?1??001?1?1110?1?1?1?0?0?010???0?1??10???0110?1?0100?101111??1?01??0001111011?1111?00111?0??000?00???110010??100??111?00?1????????0???0?110000?011?10??1?01??100000??01?0??0?110???0?001???0?111000110000?1111???11?????10??11???00???01?01?01?01000?01?110???001?10??1?00??0?10?101?01???1000????0?110?1?01?10?1??0??01?0??01??11?1??1010?1????10?1??0????????1?1??010?111?00??0?11011?0??00??10?1?000??11?1?01?111110?1?0?1110??1??0??0?11110????????1111??????1???1011???11??0101?11?111?1???101?10???1011???01?01011??1??1??1?11111?1?10??0111???1??0111?11??0100?1110???11?01??1????10????0?11?11??011101??110?0100?1???101111???1??11111???1??111?10??10?11??111???1?011111?1?101111??01?00?110??1?10??1?????100??0??0??11111???1??111?10?1?110100?1010?1101?11??1?1?1?0011?11?00?11????10??101??1???1?11?1?1?00011101????1?1?00??1?0?1110???11010???1?1010?11??1?1?10???11??11???11???????1010?0?0011?0?1?1????11???111?1???1?1?0?11?1101011????11?1????1110?001???1?11?1??1?0??11?01???0?111111???1?11?1??1?1?1?????1?01?001???001??1??0??0111?00?111001???110??1110??0111110?11??11111101?101??011??111?11000001010?11?11001?00?1111011?0?11?1101?011011111??111111?1?0001?111?1?1111?0111111??11??001?111111101????????????????????????????????????????????????????????????????????????????????????????????????????????????????????????????????????????????????0??1?1???01????0?00??1?011?????1?0??01?0?????0???0111???1????0?0100?0????00?0??1??????10???11?1?111?1?????1??0??1????0?111?1?????11011?0?00????11???????????0????1????011??001?????00???11???11??11?????1??1??0?11????1??1?????????10?0??0??1???1?0?0??????0110??1101??0?111?1???1??10??1111?????01?1?0??11????11??1???0??1???1?011??0?0???1?111?1???0????1???0?0??0?????00?1????0??1?1??0???0?0??????0?????1??00???????1???1?001?1??????????????????????????????????????????????????????????????????????????????11????111???1??????1???????????????0????????0??0?01?????????0????????????????????0????????0??0?????????1???1???0???11??111??????0??10??1?????????0??1??0???1???0????1??011???????1?0???0?0????????11?0???????1???1??0111?????1?101????1??1?1?1?1???????????????????1?????????1??????????1???0???11?0?1?????1??1?1????1??1?1?????01???110?0??1??0???1???????1?????01?????0?0?0????1???0???1?11???0?????????0??1?????1?????1?0????1??01?1??1?1???0??????1?0??????1??????11?01?????????01?????0??????1?????????0?10?1???1??010?1??????????????0??1?1?????????????????????1????1?????1?????????????????????????????1?0???0?0???????0?????????0?????????????1?011????1???????0????1?1?????????0??01????????????????????????????????????????1???1?????0?1????????????????00?011?11?????10??????????????????????????????????????????????????????1???????????????0????????????????????????????????????????????1?????????????1??????????????????????????????????1??????????????1????????1?????????0????????????????????????????????????????1??????????????0???????0????????????????????????1???????????????????????????????????????????????????0??????0????????????????????1???????????????01?????????1?????0??0??1??????????????????????????????????0???????????????????????0????????????????????????????????????????????????????????????0????????????????????????????????????????0?????????????????????????????????1????????????????????????1??????????????????0????????0????????????????????????????????????????????????????????????????????1????????????????????????????0?????????????????????????????????????????????????????????1??????????????????????????????????????????????????????????0?????????????????????????????????????????1????????????????????????????????0??????????????????????????????????????????????????????????????????????????????????0???????????????????0?????????????0?????????0????????????????????????????0????????????????????????????????????????????????????????????????????????????????????????????????????1??????0???????1????????????????????????1?????????????????????????????????????????????????????????????????????????????????????????????????????????????????????????????????????????????0????1???????????????1????????1???????????????????1??????????????1??0????????????????????????????????????0???????????????????0?0???0??????????????????0?1??????????????????????????????????????????????????????????????1???????1?1????????????????????????????????1??????????????????????????1????????????????0?0???1??????????????????????????????0?????????????????????????????????????????0???????0?????????????????????????????????????????????0????????????????????????????????????????????????????????????0??1?????????????????????????????????????????0??????????????????????????????????????????????????????????????????????????????????????????????1?0?????????????????????????????1???111????10???????0??????????????????1?0????1?????1????????????????0???????????????1?????????1??????????????????0??????????????????0?0???1111????0?????????1???????1????????????1?????????1??????1????????????1??????????????????????????1?1?1?1?1???????11????????????1?1????????????????????1????????0??????1???0???????????????????1?????????????????11??1?????10?????1???????????????????????????????10????0??1??1????????????????11?????0??????1?????????????????????1???1????????1??????????1??????????????????00???????10?????????????????????????????1????0????????????????????????????1??????0???????????1??????1?1?????????????????????????????????????????????0???????????1?????????????????????????????1?????0???????????1??????????????????1??????????????0???????????????????????????0????????????????????????????????0???????1????0???????????????????????????????????????1??????????????????1????????1????10?????0??1??????????????0????????????????????????????????????11?????1????????1???????1????????????????????????????????????????????????????????????????????????????????????????????????????????????????????????????0????????1???0????????1???????0???????????????0????????1?11????1??????0????????????0?1???1?1?????????????????????????1??????1??1???????????????1??????????0??????????????????????1????????????1????1?????????????1?1?????????????1??1?????1??????????????0?????????????1??0????????????1??1???1????????00??11????0???1?????????0????????1???????????????1?????????????????????1?????????????1???0???????1??????????????1??????????????????????????????0???????????????????????????1?0??????1??????????0???????????????????????0??????????????????????????????1??1???????1?????????????????????????????????????????????0?????????????1????????????????????????????????????????????????????????????0??1???????????????????????????1????????????????????????01??????????????0????????????????????????00???????1??????????1?????0??????????????????????????1???????????????????????????????????????1?????????????????????1???????????????????????11????????????????????????????????????????????????????????????1???????????????????1?
Baboon				1011111110111101111?11100001111111101111111110111111111110?100??1110011111111?11111111111111010111?1101??11111100111100100101111??01110110101??11111?110111101101111?1001011011?10011100111101010010110?1000101110101?110111?111111111101101111111111011110110111111?011011?1101111?111?1111?11?1001111?11111?011111011101011?11111101111?1111111111011111011111?1101??10?00110111111011??10110100001111111111101001?1100110?11?1111111?111110111111111111111111?1??011?110111111111111100111110111111?1111?111011111101011111101111110111100010001111111101???01?111110?10101011111010101011110111?110101111011?011110?111111111111111100111111111111111?01011111?1?111100011?11110111010111110?111?11111111111111111100101111011111110?11111101?01101111101111111101??0011110110111?11??111111111111?1011?11101?111?1111?01111?111011101??11111001111?10110?1011111101011?01111011111?1111000101001111?1101111111011101111111111111111110?111?11111111111011001111?111111?11?111111100?1?1001?11111111011?11011?1111111?1?11?11111111???11?11011111?1011111111111111011111?1?111111000110011111110111101111?111111100111?10011111001111111??0111110?11111011100110111111111111111111111110101?11101111110?0111011111111111?111111?110101?1101001011111?1?11110011111011111111?1?0011111111111111110?11111100011111111111001110011?111101111010?111111?01?111?11111?1011?1111111111100111101101111111111100101111110101111111001010101101011111110101111100011111111001000110101111111111111?1?11111?1011111011?10001??1111011101?1010111111110??111?101100111110011??0111110????11111110111?11101110111111?1111?101111111111?01111111010111?1111111?111?11111011111111101011111111011111?11111??11?111011011111111111?1111?1011111101111010111?00111?10?111110111101011111111111111111011?10?011?111111101?1?111101011111?1?10?1111111111??111?111111001111111111?0110111?11110?11111111111111111111111111111111011111?111011111?01111111110?11?011?1101011111?111101111?111011000110111111110?1111?111?0111010?1111110101?1011111111111?1111101?11111?11110110111111?110?01110011010?1110110011110110111111111?111??1111111?1111?111??11101111?10??011111110111?101110?11111111111001010101?11?011101?111111??101011?10?1101111?111?1?111?0?111101?110??0???11111?01111110111111111110111?1111111011100?11?11111001101?101?11111110111111111111111?111?101111011111111111011111??1101111111111111110111111111111100111011111111111?1111?11101011??1111?0?1111?111101111?111101101110111111111111110?0111011110001000001011111011?101?00?110001111011101111111?0011111001?11101?11111111010111111111101111?11011111?111110111?1100?111111110111?1011101101111110011111111?0?11?01101110111100101101?1?101?111110011111000111111111110011111111111?11?01111011011111101110111110111010110111111?11011110111111?10111101111111?101110110110110001111111011101111?110?1?111?1111?0001?110101111110011111101111111110?111101?1011110?111111?0111010?1011??11110011111101101111111111111111111111111110111101011??0101??111?0?0111101110??1?1?010110011111?1?1101?11?1??1?111111111?0?1111101011?1??1?110?111011?1011101111001111?111011110?0111011?0?111111110011110010?11?1?0111010000111111011?1111?1?01?011110011001?011111111111111110111011011?111011110111111?101?0111111011111101?10100111110011?10111111011111101?1?11011?11111?1?001001?1011111?1?11?11101111111101?0111?1?11?11111?111100111011101011?111111111011110?10111?010?111111001001011101111111010?111111111011111111110?1?1111111?1111111110111110110111011111111?10111110101111?1111?1111101?1111?10101110010101?1??11?11?1111111110?111011?0111111110111111111??110101111?111110?10?111111?100?1010110111111111010111111110111110?0011?011101001010111110111111?1011?11111111?1111?1101011010111?1100??11111111111010111111111111111011111111101111?11000111111111010101111111?1111111111001111111011001?1110111110010111111?11?0110001?1111111111011001111001?10101?1?11101111110?01?111?000111111?011111111?1101110111?1?11111?0??1011111111?1?111111?1111001111110111?1?1111111??1?10100101111?001110111?011001111111101?0110110101111011101?011011111101111111011?1101111110011111?011111?01?1101110?011001?110111111111111111101101111111000?001?001?111110?1100?111111?111101??1011010111?1111?11101111111111111011111110101?111111101111111111111011011111011111?11111011?111??1111101101?111?11111111?01111110111011111?1??1?11111111101101111111111?11111110111010111111111111111?1?1010111?11110?01111111101001111011111?1?11110111010111111?1111111001011111111111?111101111?1111111111110011111111?1111111111111110011?111111111110001110?11111111011?011111?0111111?11111111011111111?111111111?111111??11011111111??1111101111111101?1111111001?0101110011101110111110111011111??1?01111110111111100111101111111111???1?1111111111110001111111111111011111101110111??11111110010101111100111111001?111111100101?01111101111100111111111101100111?1111?1111111110?1?1111101111101111111111?1?1111110111101101111111011100?0?11111?11?111111101?111?011111?1111101111111?11111100101?111011?11111101101010?101101111100110?11011111111?1?001?0?0110?01000111?11?11011101??1111111111?1111011111111111111?01111001?110111110010111111?0?111011101111?10?100111011101111?011110111111??0010?111111?11011111110011111111100?11111101110100000?11?01111001111110?111111111111?111100011111??111?1?0110110010?1100?1111111111111111?11111111111111111101101?111111011111111011010?1111?1011111?1100??01??111110111111?1111111?01?1?011111?111010?1001100?1110111?110?011001?111111??1110100010011101?111111110?1100110?011010?0011?1?0000111111101011?11?100101101100111001110111??1101001?0001100?1?10?110111?0110111?110111101110?101111111??110?110110011011111110111?1?11101111111111111010000?1101?110011101111?1010?1010110110010010101?111??00111111?0011?0111111?11?11011100?1??101?1?01111111?1011101110101?1111?1?11?1111?011?111101?11111?0???111?1111?111100111101100111100111101111101111111?1?10101010?1111?01110110110?1001111111?111111111?1?1110?111?010??01011?1?01?1011110??10?1010?111010?111111111111110111011010?1111???111111?011111110111?01?111111111?1111010100?001?11110111?0111111111?11111?1?1?01?1101111101100110111110110011111??111001111000111?01111111101110011?11011?11???011111101?11111111010?10101011010?1111?1?0?0100110110101??11100101011??01111011101111111?110110110?111011?1011?011011101111?01?1110??11?010?1?011110111010111011111011101011?1111?111011111111100?10111111?11111001?111?1111?1101111111?001111011?111??1111111110011101011011?111100111?1?0?1011?1?11011?10111?11?11?11111111111111011?00101111111111101111??01111111?1?10011111111101010011001?1101??111110110111?1?01?10011101000111?111100?0111?1011110011?101111110011100?1??11111?010111111011?111111??0101?111111?10?0?10111110110111111011111011111101??11?1?1100101?01?1?11111110111101?100?1010101101?1111001111111?1101001111??11?111010001011111111111?1111011??10110?101??00101111111111001100000111101011011111011111111111011011?11?11111110?1110110001110011111?011101?0110111?11?1111111111111111001??10101111010?01111011111?11001101?1111100?1111110101111011111101?11?11?1?0111111111101111111?111001111111101?11??111101110?1?100011111111011011101111111111111111111110?111111110111011110110?111110101110110111??111111?10010001011?11111?0?00011111111110111111?111111111011111?11110111101111?11100101111111?1011111111111?11111001011?11111?11111111110?10111?01001?1??1111011101111011110011111?11111?11111101011?111111110?1101011110?0010110?1111111011?1?011101?11?1001011010?1111110110111?111110111111?111111011110111011010?1111010?11?111111111?110001?110111110111111?1101?1101111111100110?111101111101?11111?0?11011011110111111111111?1111011111111110111100111101000111111?0?10111?11?110110110110?10111?1100111101111?101?111111001111011001001001101?111111111101?1?111101?11?10100101101?0100110011010110111110111?100010101110111?100?11001?1101111011111111111111111011101110?10001011000111101111101011111111111100011?01?111?01?1011?111101111111?111111111?11??1111011110?110110011111111111111100001111111010111111111110?11111111110111011010111110?11111110?11110??11111111111?11111?101111???111111?110010?101111?11?11011?1011?0??1011110?0?01?11111110?011101111?10?11111111111101000110110111111?1111111111?0111???0011011?1?1111011111110101111100110111111101?111111110111011100110111110111101100111?1?11?1111000101100?0111101?11111?1?111?0111?111111?110111111?1?01?1111??1?11?111010111110111101??10110??1101?011?100111010111111100011??1?110?11110??111110110101?0111111101101011011111101?1110?11011101011011101110?11111?0?1?010??0110011011001101110011011??001101111111?11101111010011111010110111?10111?11?11100111?001110?11100101011101110010101111?01?001000111111111111?00110000111111?1001111100?11011111111?011010?11???11?1?101?111?1110111101001?101110?0??11111111?1001100?011?011010010110101?010001001?111001?1?111100111111011000?1111100011111?101111101111?10?0?1?101110111?11111101111110111101110?11111?1011111111111?1?11110111?1111111?1?10?00111?11?0011110??0?1001???1?11?1111110010?01?0010111111011011111111?11111?111011110111?11?10111110111000?11111??1011111001?10110011110?11111111101?0011?000?110010?01?1??11111111?1??1001?10010001?11101111101101111110111101010001111111101?101101111?11110011111010?11110111111?111111111111101001??001011101111100111?1111?1001011011101?0111110?0?01??0??0?11101110011?1011111?1?10111?111111111111011?111011001100111111001?00101110?111101001110?1011?011?1?1011100001011?1??11001100111?011?0?1111110111100?1100111???10?1110111111110111100110011?111001?1?1111111101?001101010?0111?0010101?11101111110?01111?0111?11?0101?110011??10111?0???00001?111111110111?11111110?1?011111100?01?10000101111111111110011111111?1?11?11110?111101111101110?10011101111111?01011?1??01010100?111101010?011111001110?00011?111?010?11?11?0010001001110100111001111000111111111??11101111111111?10?011101?111110?0??1101001111000000111111011111?????111101?00?11111011111?10011111?11?111?0100111010111011?1111001111?1?0100111111101011011101110?11111110101001?1?10111?1101?110?11?100??10?111100111111?1111011?0?1111111?1?01111111010101011??1111111111100101010111?1?01011?0011001?11?101111010101?01110?1110?0001111110?001111??1110001111111?1?1?11?1011?101111?111101011?0?10?010111111???0111?11?1?0?01110?1111101?0010?0??10011111100000111111111110?101111111101110?101111111101101000?10101111?1011111101101111111111?111??001111??1?11101111111011100011?1?1101101100?11011110011101?101110??01?0110110?01?01110001??101110111??1111?0111110??0?00110??010111101010?111?11011100111011?1110101110?1?00??1111111101011010?0?011110011111101110011111?110?0100101110011?1110011100?0111001101111111111?0011110110001?111110?1110??1100101??11011110?011101011110111111??001?010010100101?0??11011111101111110???1010111001?1?11110?010101011?110??010?1111110011??010111110111110101011?00111111?100111?00?1111101110001111111101100?111??001?10?1??1111000110011011110111001011011110111011000111110?1?111?111111110?111110?1?11111?101111??01111101111??01011011?010?0?111?10011111011101101101111111?00111011?111111101111101010010111110011110010011?1111011001??11011110?10100010111?0011101?0101111?001?101111?11?10?0110101?1001?011010111?1011011101100?0?11?1001111010?10101111?10111??001111011111111?110111?101?111?1001000011111110101101?11?1?1100101011?111??01?10111110??11001011000???01111110?10011101111?1?1?1111111000000100?110001?11101?11111111?01011011101111111?011110101111?01111?10?110100110011111011????01000?1011111011111111?10100110001111?10110?01111111110111111000111111011?1?101?10111111111101110?11000111101001?001111111111?111111111001101?11111010010110010?1??10110111?111?101???11110101?00101?10010011110100001111?1011?11??011?11111111011111?11111011110010110000111111?111?10?1101111111?01111111110?11110111?10??1111011?0001?1?1001111111?01111111011?1111?00?01110?011?011?011011?01011011111111100111111001101001??1001?0011101011?10????1011?1010111110111001011010111101111111111011?1?01111111011011110111111001111111111101101?1101??0?101?111111111?101?000111011111?111111010111011101110001?1010?011111110111001?0?011?11101111?101??1?10111?1111011110???1?1011111011011?11??11011110????11?0111110011??1110011?11?111101101?11010011100111?101111111?11111?00111110?10001?111101?111101000111001111010110001011100101110111?1110111??11011?011111110?0?1100111001?011???0101?110101110?1100???11111110?1011011111010?011??111?1?1????11011??01?1111?0111111?0010??11?100111???10?1?0?00111110?01010?110011?11111000100111101010?11000110111100110?111?1????0001101010110111000?111??111?111111001011??11?110101011??1101?110?1010?1?011??1111?0000?10101?111111001111111111?11001??11111111?00?101??0?0111101011010?111?1111?111?011111010010011?10?111111111??01?11111?0111100?0?1010011101010010111111?11111100110000??1???1?110010111101110111111?1??101?110?100111?1111111110?0110??1?111111101111?11110111010100101010??110?011?1?1111011101?0001?1111011??1111??10011110010?11011?011?0?101??111101111110?1?11110110?101?1010111111100110??1111111011101110?11?111101110??111?1111?111?01111?100110?11111?111?111110?1?111110?01010?1?101100101?00?110010101111111??11101011101?11111?11?111?101100111111001?11111?1?1110101111?00111111101011?01011?0?111??01?11?0??00??10?00100111?1?10100110001?10?1111111111???1011111111110100?1001100111100010100110?111?10?1011001??11001?1?01??110111?1011111101?01111?11000?1010?101111??110111111111010?0111?110111?011?11?1??1010??011?1?100??101111?10101000??1011100111?110011111010?11?0010111111011?1001??00011?111?1?1????1?111111011?111011111011?011010??1011101?1000??1?1??00???01?????11?10011110?10001?0110011101111111111111100110?11????11?001011?0?1?01?01100111????11?100101?01111?010?101011?1010001101111?1?1011?1?11101??10?11101111010??101?110?110111?1100?11111010?0111111110100?01?10?11?1001111110111101?10?1?1?011000011?00110101?1100?1011?001011?1?000110??01111100110?11011001001?0?1000001?1111011???1110?11?11111101?10100??0111010111????111?100011?110011?10?1??011?11?0111??1?01?101?10?1010010?11?00?1?0?10000?01??01?0010?0?111?10001011?11?0?1100111?10??11111?1?01110??????0?111?010?1??1101?1?01000110110111110???1??00?1111?1??1000101?1?1011101?01???0?000?0?0??11?01100?0100????111?11?1111101?1111011?111111?1?001?11??11111?1??1?001?0010?10100000111?11?01?101001100??10?000?011?1000?10?111111101111111101111110??1??111001110011?1010?01101?0?0111110101?1?00??0000000?101?000?0?11???10??11110111??01111110011101101011010?10??1?0100001111?000110?01?00?1111?111??1?1?0?1001?0?1101?1?1?1111?1110??0001111??111000?000001?00101??100011??0??110010?0??0101?11?1?01001?0????00?1?1?111?11111??010011111?101111??0001?1101??1??11101?01??100111?1011110001101?010?01?1000??0?11100?10?0???1?01?11011011?110111??0??1001011011??0?111011?0?11?100?111001?0??00?11?100111111???1?111??01011?1?101100101000101111?1?00??1?11101?111101101??1?11?11?0?00101110111?111?10?011011?0?1?10?01110?1001?11110?1?01?110001?1?01?1011110000?1????111?111101101?01?10110?1?1??10100111??1110??1?1?11?11??111?0101?10000?101?101???1000111110001?010?00101101?1?10?0110011?01111110110?0110111101?1?101100??111001??10??1100111?0000??1??10?1?1100111??1111100?000?101??011?001?01??1?110?11111??1101011011?01?00?011?0??01?1?1?11?0?10101?01???11111001???01?10???101??0101?11?0010?00?0100101000010011?10?001?11?00110?110111011?1?100?000101????1?11?11?0?11011??001?00?11?0?1?111010?1001100000011?110?1??01??00110?100101?0011110?1?000101?111101000111001110?0??0?0001???110110?1101?0111100?1???1?00???110??11?0?1001?1???1?01???01??00?0?1?1111?10???0?0011??0??11010000001?011100?0?????1000?1111?00???01?01?01?010001010000000001?10?01100?10?1001011010?11?01111?01100?1?11?10?11?01111?001111011?1??0010?1????1?01?01??????1?1?1??010?111101110?1110100??1??010??0010?1110?10?1111110???011110101?11101?111101??11???1111??1?0??11?1?1001?110?0101?10111?011??101?100??0111?1101?01011??11111?1?111110?11?1011111?101??1?1111110?10???111??11101?1??11?11?1?10111111??01111100110?0101?10?1101111?1?1??11111??????111??0??10?11?1101???1?0111110??11111???01?00?100??111???01??1?100?0??11??111111101???1?110011?1?0?0?1011?1101?01??001?1?0011011101111???010??101?011101?11010110?01?10111?11?1100?0110?11111??11111???01101??11??1?001010?11?011???111111?111?10???00?110?1?10?01?111?111?1?1?1?1?0101???111111?11111111101110?001?1?1?11111?1?11111?0101?0?11?1111??1010?1?01?101?????1?01?1?1?1?001?11010?1?1111010??101111?11??11111??0?01111?1?1?11101101?101??011??110?10000010010?11101101100111110?1?1??1011?1?0?10?1111?1111101?110?1101111111101?01?1111?11001101?11111?111?????????????????????????????????????????????????????????????????????????????????????????????????????????????????????????????????????????????1??0??11??0??1????0001101?0?0?0?0?0?0?????0?0?0?00??0110???0?0??0?0100???00?010?0?0???1??1???011?10111?1?????1??0??1001?0?101?11?0??11111101?1??1?11?1??0011???0????0??110110?0110??1?11???0???0110111????00001?00?110???11?0??0?0????10011?0??01??1?1?000????0?10??0??1??0?111?0?0110?1???11?1??00?11?1?0?01???011???1???1??1???1?011??000???1?1?1?1???????01?????0??0?????00?0????01?1?0???1?00?0??????0?10??1??00?0?10??10?11?00101???????????????????????????????????????????????????????????????????????????????????1111?1?100???000??????????????1??0?????0010001?0??00???0?0?????????????????10?0???1??0??0??????????1?11?1?1???11??101?1????01??0?01??1?0????00?1??0???1???0?1??11?111??????11?1???100????1???11?0????0??1??????0111?????11101????1??1???1?1??????????1????????1????1????1??????0?000?0??1??01?0?0?1???11?1?11???1??1?1??1??11????11?0?0?1?00??1??????11?????01????1??0??????0???1???0?10?????????0???1???00?1?1?????0?0????1??1?01??1?1???0??????1?0?????????????11?11?????????0??????0??????1???1?????1?10?0???1??01011???????????0?????1????????00???????0?001?11???1?????00????????0????1?0???????1????1?0???1?1?????????????????1?????????????1?0?1????1??????10????1???????????0??01??????????????????????????????????????0?0?1?1?????0?1???????11?1?????00?111???0????11????????????????????????????????????????0?????????????0???????????0????????????????????????????????????????????????1?????????????1??????????????????????????????????0??????0???????1????????1?????????0????????????????????????????????????????0???????????0??????????0????????????????????????1???????????????????????????0???????????????????????1??????0????????0??????1????1???????????????01?????????1?????0??0?????????????????????????????????????1????????????????????????????????????????????????????????????????1?????????????1?????0???????????????????1????????????????????0???????????1?????????????????????1????????????????????????1??????????????????0????????0????????????????????????????????????????????????????????????????????1????????????????0???1???????0????????????????????????????????????????????????????????????????????????????????????????????????????????0????0????????????????????????????????????????????1???1??????????1???0?????????????????0???????????1??????????????????????????????????????????????????????????????????????????????????????????0?????????????0?????????1????????????????????????????0???????????????????????????????????????????????????????0???????????????????????????????????????????????????0???????1?????????????????????????????????????????????????????????????????????????????????0????????????????????????????????????????????????????????????????????????????????????0????0???????????????1????????0???????????????????1??????????????1??0????????????????????????????????????0??????1????????????0?01??0???????????1??????0?1?????????????????????????????????????????0??????????????????0?1??????11?0???????????????????????????????????????????????????????????1????????????????0?0???1???????????????????????????????????????????????????????????????????????????????????????????????????????????????????0???????????????????????????????????????????????????????????????????????1??1???????????0?????0????????????0??????????0??????????????????????????????????????????????????????????????????????????????????????????????1?0?????????????????????????????1???111????11???????0??????????????????0?01???1?????1?????1??????????0???????????????0?????????11?????????????????0??????1???????????0?0????111????0?????????1?????0?1??????1?????1?????????0????0?1??????1?????1??????????????????????????1?1?1?1????1????11????1???0??11?1??????????????1?????1????????1?????11???1?11????????????1???1?????????1???????11??1??1??11????11????1???1????1??????????1??????11????0??1??1???1????????????11?????0??????1???1???????????????0?1???0????0??????????????1???????0??????????10???????10???10????????????????????????1????1????????????????????????????1??????0??1????????1??????1?1?0?????????????10????????????????????????????????????????0?????????????????????????????0?????0???????????1??????????????????1??????????????????????????????????????1??10????????????????????11??????????0???1????????0?0???0???????0???0?????????????????????1??0????????????????????????1?????1?????0?????????????????1????????????????????????????????????1??????1??0?????1???0???1???????????????????0??????????????????????0?????????????????????????????????????????????????????????????????????????????????0????????1?????1??????1???????1???1???????????0????????1?11???????????0????????????1?1???1?1?????????????????????????1????????????0??????0?1???1????0?????1????????1??????????????1??1????????1????10????????????1?0??????????0??1??1????????????????????0?????????????1?11????????0???10?1???1?1??????0???1?????0???1?????????0???0????110?????????????1?0??1?1??1???1???????1?????????????1???0???????1??1???????????1?????0????????????????????????1???????????????????????????1?0?????01??????0???0???????????????????????1?????????????????????????????????1???????1???????????????????????????????0?????????????0?0???????????0????????????????????????????????????????????????????????????0??1???????????????????????????1?????????????????????????1??????????????1????????????????????????00???1???1????????????????0??????????????????????????1?0???????????????????????????????????????????????????????????1???????????????????????11????1?1????????????????????????????????????????????????1????1???????????????????1?
Bat					1010??1?10111?01111?1??0?0011101100?1?10?100101110111111?0110?0?1110011?1???1?1011?0?111?111000?11?1101?11011?1?0110?1?000?0??1000010111101000?100?1111??1?00?0?0111?1??10111??0100111?0111?01?10010110??00011111010?0010110?101111?1110?001111011?010?111?110011110???1010111?1111?011111?111111??1111?111?110100010?1001010?1?111?01?11101111101000?11?111111011100?011?0010?1110110?11???1???1000110111111110??01??100?10??1?1101?1?11011101?11?11111?1010111?0??100?0101101110?111110001?1?011111101?11?111?11?1110?111111?011101101111?0010?011?1111100?11011111110110101?111110?0100011110?10?1??0?0011001?00111110?0011111?1?10??00011?1?0111101101010111111111110?00110?111001001101?110?001011?1?011?00?0111110?11??010001?11???1?0101??10?0110011111111?00001100?1?0?11?101??100111111111?11??01??11101?1110111??01101?101011??011011000011111110?001?111111010?01???110?111111?1101?1?1?01111?111111111000?10?11101?111111?111110110?1??111111111110011?0?111111111?111111000001???1?1?111111?01?01001?11?111111010?0?1?1001???111?11011?11??1110111111?110011111?1111111110011?00?11??1??101?10?1111110?10?011111101111?01111?11011111??01111111?10?011?011?111?111111111111?1?011?011101101??01011?011111?111?1??11111?010?11??0?10110?0?11110101101?1001111???001??1001111111110101?010?010111100111110?1?1??01110010?1111011?10100111011?011111?1?110?00?1?1?110101?1100?1?101?011110011?100?101111100111?01111001110??11010?1111111101?1100?01111110100?00??001??11?11011?101?10?11110??01111111?10?01??011101110??10?0111101111??11??0001001??1???111?0??0?101???1110111011??1110111011110101111??0011111?111??11111?1010????0110111?1111011110?1011010011??11?10?1?11111111011?01?1?111?11101110111111101101000111?011?1010011??0?10?11?11111??111?1011111111111111101?00111??1??111111001??101110101111111??0?0001?10?11??1?1111??01001?1?1?0110001101?1?1?0100111101011110001?1111??11?1111?0?01111??101??1?11?0111111?10???1?01101101001110?11010?11?010?010000?10?111011?000110?111?01110???11110100001?010?1111111??11?010??11111011011?101111?111001011100??01?0111010001111?10?1111111110111111111111??011?1??11011010?0?1???0?1?111?0??11???110?10111110111101?1?1????0??1?0???10?1????111?11?10?110?11?0001?11110?0111??011110100?1?10111??11101101111?10101001????1111111?100110111111?0??1011101111?1??101?1??11011111?11?1??0011110??0101110110111111?0101?1101011?1011??111011??1110?001?1?111?01111110?011?110?1011??111110?11111111001110100110?10111001?111?011111?1?0010?1?011??1?0?0010111110?1?00110??1?0000?1101110101011111?1111100??10111?1?101?1101001111110?101110001001111?111??0111101?0?1?01?111?1011100110?1?11111?01101100110011?1?110111010?100?00100?011011101?10011100?001111111111100100?1111111?1??0?11101101?0?10011?010001010?01?1100?1?11?110?110011111??10101?01111??1?1?111?11??111100011111??01?1??111?100???1?0?1111?0101?10010?111111?01?0???10111010100?1110?11?111?1?11111100110010?00111?00?11?101110?11101101111?11?01011111011?11?01?1101011??011?1?1?1?1??111111?11??011?011??00011???1?010011??1?????1?11?0???00?01?100001?1111??1?0?11011010?01?1?1?011?11?1?1?1?1?0?01??01??0?101111?10?1????0?????????11110??0??10?11?1?01011?1101?101?1001100?1?0?0?11110?1?1?1101??11100??1?0111110111111?101?111?011??11??100?10000?110?0001110110111?11111?00?00?1011???11?0?10010010100101111011111101?11000101??11??1000?11111?1?11001?1011100110?11?01?011011110?10101111??1111111???110111?1?1?11?000??1?1?1?1?0111101111100111111?11?11111111101110101101?111111?111?11111100?01?1111?1??1010101?1011110101100011111111?11?11?110111111101100011111111111?11??111110?000101111?011110110?1111?101?01101011?11?1?1110?101101?1?10111?1?10011?011001?01?101?010011?1111?01111?1101?1?1010?1101101?10011?1100?01?0111110100?0?1?110111111101???11111?00111??1??000101?1111010101101?00?110?1???00001?11111011001?11101?101001011111110110010000?1101111??1?10?011110010?010111?101001000?0001???1110????1010011111????110?11011111?1?111???110?1?110101100111?1?001100?1?111?110111111010?0?11101?110111010011101101010011?1?100001101?011010?110011100100101?11110110100?01101111?1101???111???11?1110??110??????00001?1101111?1?01111?1?00100011?1111?00?010?011111110?11101110111?0111?11110010?01?0?110111110?111?11?1?1110111?01101?1?110000100?011?11111110110?11100101??011111?11?111??11111?0?011101?11001?11??011?110111011??1?01?001101111?111001111110011??11011111000101?1110111101111?1100?0101?111100?11111111011?1111?11?11?11111110110101101111?1?0?100010?000110111101101???0??11?111110111?01?1011011111111111110111000?111?0?11111010?111?111011111011??1111100?10011?1?1111110?1?1111??0101101110010111?1110101???01??11010?11???110001?1?111?011?11010?0011100011111?1010101011???0?01011110?1111?10?11110111000011101?111110010111110?0011111???11110101110011?011????101001000?1?0?0110001110000101011110001010011111001101101?0??11110011101?011011?110?011010?1?11111101101011??111111?1?11?1110110?011111111110?1?00?1?011?1?11???01101?10??110?1111010111?111111101111110010111100?11?1110101011?10?0011011?010?00011?011011?1????000001011?10??1?1?1?1???1??1001???001101?0?1111101011111??01111111?11011?11001?1?011010111110?011110??0?01010?1?101?0??1011100111010111111?10?1101111?0011?110??11001?101111111?011110011??10?00?11????1010001?1?01?00011?110110?1111000100111?0?01?1?110?1001101????1011??111?111111??11111111?0?1?1111?1?00?10111100111111001?01001101???10000111001?001?10111011111011111100?0????0111??010?01??1??110001110110?1101011001?0010?01?1110?00001?111?11??11?11?0?1?010?0??0101?0??111??01?0111110101???1?1?0001010?01001????1?1011111110?1?0?0??1100?1?1???1?11110?1?1?11?110?010?01000111111100011??110?10?10010?1111011100?1110?01?011?11?1101?????0101??101011011??1?0?0?1?101?011001?01???11111??1101?11110011?0?11111?11??11??0?101??10?01?0?11??11?111?00111?10111110?1??01?1110111?111?01?00111?11?1?1?11?01?0?01101?1100111111100?00???11?1011?1?1??0???001100?111010111?1100101????111011?10111?010?111100?1101?1????10???1?1101?1??1????1?111001?001010011?1010110110011?01010??11?110?1110?101?101111110?011111??0011?11000?0100?111?011101111011111??????1111?1?11011100??1111?10011?101100?0?0???1?0?10??10?01100??1?0?111111101110??11?01?1101???0000?11011?101111?01?110001?10?10?110101??1??1?1?0100??????1100?010?1?001111011??1111111????11??11??01011?1?1??110110001??10010111?0?10??1??10?1111?101?0???10?0111111?00000?1101?110??11110111???1?11111111?1?100??11???111011??0011101??01?1?011????1000???11101110010?101?11?11001010?1?11000?1?1?011?1011101000??1?111111111?1100?00?100111??111?0??101010111111111??1011111111101?00?110?0?1??1010111?1010110?00?100001000100?11???11100001?1??011???1?0100?01011?0001?1????100110?1?1?11?101??11?011?0?100?0?1010??01?1?01?1110010?111110111110010110010????101100101??110111??010011?1?0??01?101?000111?1110111111111?1101??0?1??0?1???0??01?1011?01??1?00??1?1?0?0?11110?00?1?0?1011111101110011000111??1000?10111?101?111111010010011?111?11?1111111?010000110?1110111011??1??1101?1011?011100?101011111101??11001011000?0?001011010?11?01100?01101100111111?1??110?1111100??11?1101??1???1?00?10010111011010011?01011011101?1?0101110?1?11001111111?010011?01011?1?01101??11110??11?1110?010?10?1???1010?0???101?1010?1?111??00101111001?0010?1?01011??00?01101?111?10111111111?11101?11111111?0101?10?0?10100100101?1111111?1111110111?11111?00101??1?11?1?1??1??11?101?101000?0??100111011?001?1?0??00000111??01111?11111001111?11????010011010111??0?01??10?1111?11?00111001101?01?1000111?1??011111?1101100000110101111?01111101011?101011?1?11001?1??1?11111111111110001???00110??1011111001??110?110111100110111111111?1011111??0??1101101?0?0110?001?011??11110?11?1?11?1011110111????000110111?0110?1??1??1?0101?010100?01000?10011110?010?1??11?0110?01111011001?01001?010111111?11101?1011110??111001001??101000100000111?0??011??00100??0001010??1011??100?010?11?10?1?1?11?111?10???11??11100001?0?10001??10?001??01????0101?0?1?11??01??011001?101100?1?10?1?1101110???1?111111?1111?10111000110011011100?11111?101111?010?01??01101?011?01????1?0??1?11?1001?1?01111011101000?11101100111?0?11111111111?11???????0?1??1111???0110?1??00111???0?110?1??????110?????1????00011?1101010110011111???1011111?0?11011001001010111101011110?110??011??10?1101?11?0001?101?110011111010010010111111111111111?0?11111100110?11?1?01???11?011101011?1111??01?1100??1?1??1?01?111??1?110111?00??1?10???0111011?01?1?11??0?011??101??1??100001?0??10100???1010?110100110?00111??0100011?010010??011011111?10??010110111011101101111?11111001?101001000110101??10101110?10111??110010???1010?1?01011?01010011011?1100?0?1?1011?0110?011000111110?1??10110?10101111?11?0?1111001?10?1?11?1?1011?111?101?001??1??010100?1??11111001??000100000111?1100101?10?00?1?011011??01011011????????0????1?111??010111101????100?00?00?1111?011?10??10?1??11?1?0100101111?1?0?0001?0??0?00?10??1111000111111110?0?1111?00?01011?00001111?011110?010??1111011011010000?10111011111?10?11?1?????11110111??101??001??011111100101?11100011?1??0?1110???0101000?00111111?111??10??1?????111111?11111110110001111?101101?10010001?1?1010?0?1?????1011010??0?111?0?000110010000?111110?110110011??010?0001000??1?1?101011000??1011??0010100?111?1111101?11100110????010100011111111?111011?1111?01111011?10?00?11110111110?1?11111?11001000010?0000110001?110010?10010?10010000?01000011011??1?0??????0?011?111??1000?111011101?10??0011?10111110????11011??1?00?111?0001000?0111?111110?000111100??101?0???01???0?0101010?1?10?110??1110110??11?1110000100010??1010??11111??0?011?1?111?10?110011011?10?110??111?0111?00010??00101?100?1?10111110101010?110?01?001??1110?01?1?001???11001?01?1000101?011110?1110?11111110?1??10?11???111?1?0?01?1101111?11?10?011111?111?1?01111000?10??1011?0110?1101?10111??01100011?1?10101010??0?1100010?00111110?1?0??000?01?1?10???0011?1?1?0000??11?10??0?00111100?011?111100???1011111?1?01?0?00?110??111110?01?010110011100000?1?1?11011110?????0110?10?101?01111101?110001101110?11?00100?1?0??111?1001???0001??111010111010?001010??0?1111???11101011?1001000?0?10??111?11??1???0??0??11?11001111110??00111???11001110?001110111?00101010?1?1??1010010001????01?101??0??1?0110?00?11?00?111?1?10110?0???1110??0?10?1?00?00?1?10?1110?0011?1?1?1?1????1?1??110111??11001011?0?1000?0000001???1101?11?0???1111001??11?1??000?????0011?011000???1?1100111111???11101?1011???00011?0101001???0??1?1???1??00101?0001100011110101?101??00111?0?00????10??111???000011?1?00?010?????11?1??10000??0?1?10??0?010??100100010?0?1001???1?110?0?1?1?110??11?110?0?1001?01101001101?01??110010010?????10111111010?1??????00?11111110?10?0010?0?0?1000000?1?1001000111?11000?0000101110010?0100?1?100100?1?00001111111?00?0?1111?011000?111100?1010?1?1?0?010?01011110?0101?101?1101101110???1??10000??0101?0??11?111111011111?01??1?1011?0?101011??010?01?1?10111???00010??111?0111?0000111001????0?0?010?10?1?011?00011110??1111101110001?111011011001??1????0?1?00110111100110010?110111100010?11??1101?00110?111?110?11111?111?1111011?10001?011111???011???0??0?00?0111101011011?0110?1?0101?001111001111101101111111?0?11??1010011101?11?11?1000?1?11??10000110110011?1110011001??0?010010?1000?01?1010100?10??100?11??10?0101????00?0???10?1?0?000?0?01001010?101??011011?1000?1?1??1011000??0?011111?0?11??1?1?11011101111?1101?11101?110?1??010101?1011100?1111?110???00?00001?10?11??1?1011111?10?10011?1000111011?110??1?01110??0?01?1?1101?1?010?00?01011000??101?01?110?11110?0?00??0011?1001101?11?1?1?110?1?10?1??11?100??001111??010???00100?1111111??111?011?110000101?1?11?00111?01??11?10????1111000111111?11?1?101??111100111110001000100011000?0??0011?110011?1?1111111?100110??10?1?0?00?01?0110110?0?01?11??111?0??0??11?10??0??000??001?0??111010?0?111111???111?1001?1??101?0?1?11??1?111?00?1001011010?1??11???11?1?00001?10?00?01??110111??0?01011101?0?10?1?00??00111??00111011??01110110010???11?000010?0??1??011??1?101??0?11??11??11110?100?11001???????0?00?1011110?011?001?0??0111101?01100??1?0??0110101?1?0?10???01?1?0?10?010?1010??10?11101110???011101111111000?1??10?0101?11?1111?11?011?00000111111110?1001110001100111?11010011101?101??110101?100110???0000101111?001111?0011?11?1?001010???1?101?111?1?01101????1111010?????1???1????01???1110111?1?1?011?11?101??1?0?1101110?1?1?10110?00?11???010010?10??1??11??1?11?1?101?10???101101??1?0?101?1??10?110000?11?011???1?0?1??111?11????011001110??10?101?00?1?1??10111?11?00??????1??00???1?011111000??01??0?1???1????01?101001010110?011?11?00111?11?10?0110??1??1???1?100100?0000???11101?11110100?0??1?101?111?1?001?011?1?011???11???1?10?00110?1?1111?1000?1?1??111??1111?001010??10?10010???1?01101?100????010?011??1110?00???1?101111?110???1110011?1?0?1?1??1?01111010??1100?0??1???001???101111?1?1?01111011111?0001000????00110101?11??0?001???0110100?00100?0?01?000?00?111101?1?110110???00???1?????010?10?10???11?00??11?00?1011??0?000010?110?1?101??0?0??01?1?1?010001101?1???10??1?100?01??0??11??0?1?1?01010111?10??0111111001???100?0?0011?110?0111?11?001???101??1?110110?010?1?1??10110?100??01011??111?0110?10110?110??11???0?10?0??10100?0?100?1?11?0110???0001?0010?1?100?10??1111????111110010?010?1?1001000?1??0101000010011011??????000?11?1?11011?100?1?0?011000?011100??1?11??1111?00?1?011?001101?10101??0100??0??11??011?1?0??00?10??0000000?10?101???100?0?10?110111?10???01?1111???111?????10?110010?10001?00?1?0?111?0011011001??11001?1??1?1110?11?1?111111?1?0?111011010?1011??0?111110?0111111??0010?0010?10?111?0110?1?????0?00?100?1??00??10?1?1?10?????0??101?1?01?0?1000110??010?1??00101??1???110?0?110?0011?00????0??????0111??0?0?10111?11?00??0?011???1011101?1?00??0?1??00??0011?1?011????11?00?1??01?01??1?0??11111?11101?00?01?0?11???11??101111??????1???0?0111????????1?0?1?0?100?0???1000110?0?010?101101????0??01?10?0???1??0??11111?10??001???0?1?010??1?0???0111?00?0??1101?1?1?100111?1???1??01001??110?0???0?1?100??0?00?1????0??0??1?00?1011?0011011?0??0?10??000101?0?00??00110?0001?0?1?00?00??11?011????11010???1??1?01?001000?01?10101?1????010?1??011?11?011??0?00?11??10???100???010101?00?100001??01???01????00?0?00???0?1?10?0?111?00?????1??10???00?0?1?1???1?100????11?0????0???1001000?????01??1?01?00100??0111110???1?10????1?01??1?00????1??00?100?01???0?00????0?011?01?001011?????1010?1?1101??1?111100?010???1???0?1?1??011011??0?0??010?00?0?0?0???0?1?0?1????0?1?001????00??0??111?1?0011??1111101101??1?10001100?0?01?011?0?11?01?11?01??0010000??1?11111???11?0??0000???????10?000??1???????1?10?101??0?00???00?110?10111100??1??????1000??111?0?00????0?0???010?011?1??0?00100??0?11?10??1?1??1???1?101010?000??01?0??0??0?1?0?1001??????0??0?01100???????000?01??0011?00??1??00?0?0??0??11111???0101111??00?1000??0???01?0??0???1?1??????1??110?10100??0?1?00?01011????00??0?10100?00000???10??11??1??1?1???11??0?1?000??1?????0?111011?0??0?101?1?1?0111???0011??0?010011??00??101100001010??0100101?0?11011101?00????1??00??010011?1??0?11??1?0??0101011?0???00?????11?11???1?10??1??0?1000?01110?1?01?11??01?11???1011?100???0??????0??0?1011?1?0???0?11?0?1??001?11110??11???????0?001??001?????110?0??1001?11??????0?1111101?1110??0000?01111?0???0?00110?1?101?11??00??10??0??1???0111??0??0?1?0?0??11?0?????000?1?1??0?0?11?0111??1?001000?00??????010??01?0???0?01000011?0??0?00011?101?????011??0?01?0?1?11???1?1?1??1???10?010???1??1??0?????1???0?0??1?0010?0???1?01?1??0010010??0??00?00???10??11001101101?101?000?01?????1?1?11?0??1000??0?100001??0?1000101??100010???00??????????0???0?110??0??00?001?010?1?10?1000?????1000011?00010?0??0?00?????1100?1??0001?011?0?0???????0????00?1?1001?001?1???1?????1?0?????0????????10???0?0?011???110??0?000???011?0??0??????????0??1?0????0??00??1?010?0101?000??0?01?10??1??0?00?00?101??0??10000010???1?0???01?10?1???1?00?00?011011?1???000?0????1??1?00????1?0?1?1??100??11?00??0?0010??0??000?1??0000??11000?0??1?0?10?0???01100?1?1??00?00?1?????????1111??1?0?00???01?0??1????10??1??1100?0??10??10?????11?1?01?0101???11?10?0?101?1?1?10??011???????000????1?0100?10100??11??1??1????11?0??0110?1???00?111001?0?00?0?10?11?1111???1??1?1?1???1??1?1?10??101????001???11011101???101?11??01?00?1????1?1??0?1????1?0??1?00??11111?1?????0??1??1?1??000?1011?011??00????1?1?1??1011??0100????10??001?01?1???11?101??0?1?101???11?11?0?100??1011??????11???0???1??11??1?0?101??1????1???11?0?00??1??1???00110??1?1?????1???111???1?1?0?0??10?101?111?011??11??0?10??001???1011110?1???01?1001??0???11111????10?1??1?1?1?????1?01?0?1?1?10??11??0??0101????011??1?0?110?10110??01?01?0?1?1?110011?101100?0111?110?1?0?00?0110?11110001100?11?0?11??1?101110?0?00?0111?10110?1?11??11?0?011?1101?010001??1???11?1?111110111????????????????????????????????????????????????????????????????????????????????????????????????????????????????????????????????????????????????0??010????1????0?00??1?000?0??01?0?????0?????0???010??????0????0100?0????00????0??????1???01??1?111?10????10????1??0?0?110?10????1101?001????0?01???????????0?????????01?0???1?????00???00???11?101?????00????0?100???1????????0?0?1??0??0??0???0???001????0?00?????1??0?111?0?010??1???1111?????01?1????0????01???0????????????011??010???1?110?0???0????1???0????0?????00???????1?1????01??0?0??????0????????00???1??????01?10101?0????????????????????????????????????????????????????????????????????????????1?????111?1??????????????????????????????????????0??0???????0????????????????????????????????00????????????1???????00??100??????0??10??1??0?0??????????????????0?1???1?11???????01?0?????0????1??????0???????1???1??01?1?????11101????0??????1?1??????????1????????1????0????1?1???????0??0?0???0111?0?????1????100??1??????????0????1?0?0?????00??1?????????????0????????0??????0???0???0?10?????????????0???00?1?1???????0????1??010?????0???0??????1????????0??????01?00?????????01????????????1???0?????0?00?0???0???1011?????????????????0?1???????0???????????1?01??????????0?????????????1?0????????????1?????1?????????1?????????1???????????????01????????????0???????0?????????0??????????????????????????????????????????0?0???1?????0???????1????1?????00?0?1?110????11??????0????????????????????????????????????????????????????????????????????????????????????????????????????????????1???????????????????????????????????????????????????????????????1????????1?????????0????????????????????????????????????????????????????0??????????0????????????????????????????????????????????????????????????????????????????0???????????????0???????????????????????????01?????????1??????????????????????????????????????????????????????????????????????0?????????????????????????????????????????????????????????????????????????????????????????????????????0?????????????????????????????????1????????????????????????1??????????????????0????????0???????????????????????????????????????????????????????????????0????1????????????????????1??????????????????????????????????????????????????????????????????????????????????????????????????????????????????????????????????????????????????????????????????1???0????????????????????????????????0???????????1????????????????????????????????????????????????????????????????????????????????????????????????????????0?????????1????????????????????????????0???????????????????????????????????????????????????????0???????????????????????????????????????????????????0???????1???????????0?????????????????????????????????????????????????????????????????????1?????????????????????????????????????????????????????????????1???????????????????????????????????????????1????????0??????????????????????????????????0??0??????????????????????????????????????????????????????????0???????????????1??????????????????????????????????????????????????????????????????????????0??????0?????????????????????????????????????????????????????????????????????????????????????????????????????????????????????????????????????????????????????????????1?????0??????????????1???????????????????????????????????????????????????????????????????????????????????????????0??1?????????????????????????????????????????????????????????????????????????????????????????????????????????????????????????????????????0????0?????????????????????????????1???111????10???????0??????????????0???110????1??????????????????????0???????????????0?????????11??????????????????????????????????????????1111????0?????????1???????1??????0?????1??????????????0?1????????????1?0????????????????????????1?1?1?1?1??1?????0????0??????10??????????????????0???1????????1?????01???0?01????????????????0?????????????????1???0?????10????10????1??10????1??????????1???????1????0??1??0???0????????????11?????0??????1???1???????????????0?????1????????1??????????1?????1????????????00???????10????0????????????????????????????????????????????????????????????????????1???????????????????0?????????????10????????????????????????????0???????????1?????????????????????????????0?????1??????????????????????????????1???0??????????1???????????????????????1???0?????????????????????0??????????0???????1????0?????????????0?????????????????????????0??1???????????????0????????1????10?????0?????????????????0?????????????????????????????????????????????????????????????????????????????????????????????????????????????????????????????????????????????????????????????????????????????????????????0??????????????0??????0???????????1???0???????0????????0?11???????????00?????????1???1???1?1??????????0??????????????0?????????1?????????0?0???1????0?????1????????1????0????????1????????????1??????????????????0?0?????????????1??1?????1??????????????0?????????????0??0????????????1??1???1????????00??1?????0?????????????0????????1?0?????????????1?0??1??????????????????????????????1???0???????0??1???????????1?????0?????????????????????????1???????????????????????????????????1??????1?????????????????????????????????????????????????????????????1???????1???????????????????????????????0???????????????0???????????0???????????????????????????????????????????????????????????????1????????????????????????????????????????????????????01????????????????????????????????????????????0??????????????1????????????????????????????????1?0???????????????????????????????????????????????????????????1???????????????????????11??????1?????????????????????????????????????????????????????1???????????????????1?
Chalcides			1?1?1?111?1?11111110?111?1??11?111111111?1?1??1111?111??111110?01111111?111?01???111?1??1011??1?1???111?11?1??1101111??0??1?0?111101??11?10?111111?11?11110101???101??101?1????????111???1?10101??1?1?11?1?110?1111?1111?11??1?1111111???0??011?111?1??1?1?11??110?1110?1??1111?111?111111??1111??111?1111?111?1110??111???11?11111??01111?1111?0101?01111?1111111??1??1?1?10??11?11??111???11?1??1?11?11??11???1?11011?11???1111111111?11111111111?111111?01111?1?1????11111?111?11??110?11111?11?00111111?111?11111101?0111??1?1?111?1111?10111?1??11111011?101101?1?01??1?10???1111?011?111??1111?1??10?1??111??110?1111?011111?110111??11?11?1011101?101?11111?01?111??111111???111?111??1100111?11111?1111111111?1??1?11????11?1111?1010?1?1111??1?11?11111?11?1011???1?0?110101?0101111??1011111?1111111????1111?111101?11?111?111??1?111????111111??1101011??11?11?1111111??11111?1?111?101111111?111111111?011?1?111?1111?111111111??11011111111111?111?1?0111111111111?11111?11??1?1?1?111111??111??1111?1?01?1?1111??11?1?111?1?11?11??11111?111111111?11111111111?1111111101?1?1?1111110111111101111111?11??111110101?1????111011010111?1?11?111?111?1?1??1111111110???111111?11?1?1?11??111111?101?1111111110101?111111?1111???1111???1??10111?1111???0111?11101111111111?1111?11??01??1?1??01?????11111??11111?11?????11111??1110?1?111?1??11111111111111110?111111?111??11111?11?111111110101?11111111?1?111?1111?11?01?1??011111?1101?1111????1?1111?1?11??11??011101111111?11?1?11??1?1??111?01111?0?11??0111111?11?1??1111?111???011???1???111110?11101?111111???011?110?111?111?????1011??11111?1?1111?11?11?011111???11??0???11111111?1?111?011111011111?11111?1??1?111?11111?101?1?111011??1??1?1111111111?11111?111??11??11???10?111111111??111?1?11111111111?0?1?11111?1?111?111111111?1?1111?1?011111??11?111??1??111?111?11???1??101111111?1?111?1??1?1???1111?1?1110?11?1111110?11111?1???1111?11???11111??111?1??11?1111?11?1??11??1???11???1?11?11?0111?111?11?1?111???11111?11111?11??111????1?11?0?111?11?01??11111???011?1??1111?1?11111011???1111?1?1111?111?11??1111?11?1?11111?1?111111111111?1111?0??11?11?111??1???11111111??111??101??1111111?1?10?1111??1??111111???111111?11?1??1?11?1???111?111??1111??11??1?1111?1?1?111?111??1?111111?111??11???1101?1111110?01??1111111????11?11101111??1?1?11??111?1111111?11111?1111???11?1?1?11?111?11111?111111111?1111101111???11?1?110111?11???11???111?111111?1?111111?1??1111101??1??111????1?1?1101??1?111111?1?110???1????1?1101????1111101??111??11???11???1101??11?1?1111111?111111???1110??111?1011?1?111?111??1?1?11111?11111?1111?11111?????1??1??11?1??111?1111??111?11????111011??11?101????1?1?110?1??100?111??11??1?0??1???0???01??11?101111?1?1???0?1??1111111?01111111?0111?111?1?11?011?11111111??111?11111?1??11??111?1?010?1?10?11?11111011??11???0??11?111?11?1????11??1111??1?0?11?01?101111?1011?11?1111110?1?01111?11111?1?11?11??1?1111111?11111?11110?1?11??11???1111111?1?1?111111?111??11??111?1?1?1??1?10?111??1?11111??1?1?111111011???1110?1111??1?1????1?11110111110?11?11?1011?1111?11??11111??1111??11111??1???11??111????1?1?1????1???11111?1?11?010?1?0??1?011?11??11111??1??1?111?1?1110111?111??11????11?111??1?1110?110110?1011111?11?101?110111?1111?11?0?1111?1??01011???10111????1?1111111111?0?1??1?111??1110111?11???1??111111?111110?1111?0?1?1??11111?1111?10??1111??11??11??1?1??1???10111?1?01??111?1111???1011??11111?111?111111111??111?11111?1?11?111???011111?1?1????0?1111??11?1?11?1111??01111111?11?00010?11111111111101?1?1?1111?1111??1??101101?11?11?11?111110111?1?11?11111111111??11111??0???1?1111??10?1?01??1?11?11???11??011011?11111??1?111111?1?11111?1??11??11??1??1?1?11?1??110111111?1?111111111100???1?1??1?1?1111111???1?111?110???1??11111111?11?11???111111?0?0???11?1?11?1???11?1?1?11?1??1?1111111110?01111111111?111?1101?1?1?10?11?1100?11?111??011??1111?1?11???1111?1??0?1?11111?1?1?1110?1?11111??1110?111??11111111111??111?11?1?11111?1?1111110????1???11??1?111100?11?1??10111?11?11?11???1?1??0011111??11?111?1??10?1?101?0?011?01?1??1101??11110??0?1???1111?11?10???111101111111???1111??11111101101??1???101?????10111111?11111?11?11???1111111????01?0?01?11?1??11??111111111111?1111111?1??1?111?1111?01?1?111?0111111011?11?101?1??1??11?11??11111111??1011110?1111111?11??11?11?1111111?11??1111?111?1?11??0111111111?1?111?11??0111111?1110??0????1??111111??1????1?1?11?11?111?1?0111101?0?111111?111?1111?111011?11?1?11?1??1111111?11?1?11?1111???1?1?00111??0111?111?11?1??11?111111111111????11??1111?1101111111?1110??1?1?1111110111??111??0??1?111?111?111111?11101?11111111??11?11111?11???1111?11?111??1111?11111???1111?1?1111?110111111111??1????10?1??110???0?0111?1?101?11?1???1??11110?11??11??1111?11111?1?11?1?1?1111?1?1111???110?111?1??11111?111??11?11111101?1?11?10?11??1?1?111111?11?111?101???101???11011?11?1011111?11?10?11??11111111?1111?1?11??10111011?1111?11?1?111?11?11111?1111111?111111?11?111???1??11???0??1?1?11??1??11101?111?11?11011111?10111??1?????1101?111?111?0?11?10?1?1?11111?????0??1???110???1??????1??1?1111???1?1?11?1?11?010?1????11101?111111111110?11111??1?111?11?01111?11?111?1?1111111???10?10??101011??1?0?10??11?1?1???11????11111?11?1??1111???11?11?1?11?1??1110011??111?11?0?1??1????111?1?11111?1?1?1?10??1001101111?11111??10?1?1?11?111?11?01?1100111??10?11?111?11?111?1?1110111?11111?11???11?0?1111?0?111?11?11??1111?1?1?11???1?10???111?1111?11010111111?1???1??11??11??01?1????11??011?111?111?1111?1??1??111?111?111?01?1???111?1???11111???1?1100?0?11?1?1??1111?1????11?1???11011???1?1??11??1??111??111?111111??11?1????1???01?1?111??111111?1?11?1?1?111??1????111111?1111??111?1??1??1?10111?111?01111?111???111111?111??0?11????1?1?11?11?1101???1?1?1?111??0??1?1?1?111???0?1?111?0?1????111?1011101??111??1??1?1??1?1?111?11??111?11?11??1?11?111?1?1?11111?11111?1??1??1??11???1110?10?1?1??1?111011?1111???1?1?1?11??11?11?1???111?1?1??1111?1??1??1111?11??111??10?1?1?1?0????1?011?11???????01111?1??1?1?1??11??11?????011?111?1??111?1111011?111?11?11???10???1?1?0111??1?1?11?1?11111?1???11111?11?1???11??1?11111111??1?11111????1?11??1111111?1?111?11111?11111???1??10?11??????11???11????1?11?111111?111???11?1111?0111???11?110?11?11111?11??101?1?11?1?11?11?11?1?11?11?0??11???111??1?11?111?1111?111??111?11111?111111?1?1111?1?1011110101?1111??1?11111?111?1?????111??111?0?1?0??????11?1??11??1111?1?1?111110??1???1?11111111?111111111?11?11111?1?11?1?1??01110??1111??????0?111??11??1111?1111?11?1??1?11?10?11?1?1?0???1?111?11?101111?011111?11?01????1??1111??1111??01??111??11?1111?1???11?111111?01?11???1?1???11111?111??11?1???1?????1?1?000?1?110?????11111?11111?1?11?01?11???11??1?1???1111??1?11?111?1??1?1????00?1????1?11?1?1?11???111?101?11?11?111????11?1??1??1111??11???10111?1111111?01???1?11?1?1?11?1?101??11???1111111?11?1011?11??11?111?111?1?111?11?1??11?111?????1?11??1?1???11?111??11?11???1???11?111?111??111?10?1111111111?111?1?11?1?1?10?11?0??11?0111??11?011?111??1??11?1?1?10??111011111??1111111111000??1??101?1??1111?1??111?11??111??110?111?1?11?11111?11111?10??111?1??111111??11?011111111?1??0?1?101111111111011?1111?111?11?10?10?1111?11??10???11111111111?1111111111?101?111??1?1?11??111?1011111?11??11??01???111??1?1?101?101?10??0???1111111111?1111111111111111?111?1?1100111111?11111?1?01??1111111?0?11111???1?11111???11???1?1??1111111?10?1?1?1?1???111111?111????1?1111??110?01111?0?11?1111111?11?11111?11?01??111101?1111?1??1???1111?110?1111101?1110111??1?11?11111???1?1??1?110??1??11111??11?111??111??11?11???1??01?1111010?111111?1101???110?11111??1111?1??11111?11111111??1?11?1?11??011?11111??00?11?11??001011111??1??111?1?1?1111111111?11111?11?1011?11?1111??110?1111???11???1?1?10111??1?111?1111?1?110??11??1111???101?11101????????11???011??11?1?1?1111?11111001????1111011??10??1110101??111??1??111??111?1?111111101111?11111??1111?10111111111111?101101?11001?111?01???1111?011???11110?111011?100111101?1?1??01??1??111?01?1??11??1111111?111?1?11?0??11??1??11?01011111???11111?????111?11?1??111??111111111111?11111???1?1?1?111011?????11??1?11???1111??1110???11??11?111111???1111??110??110??100?0??1?1?1????1?11?1?1011???10101?1111?1111???11?1?1??1?11111??1010?11?1??1111??1??10111?1??111??11????011?1?11?1111?111??11??11110100?????1111?111?111111?11?111?1???????1?1?1111?11??111?1?11??11?1??11111??11111?1111??111?1111?111?10111101??110111?1??1101?1?110111?110???1111111?1?11?1??1????1????1??1?11?001?10111010??????1?1??1??1?01??1?1??1?11??0?1???110?11011110011111?1010???11?111?1?1?0??1?101??1??111???1?11?1111101??1?1??1??11?1?1???11?111101111?11?11?1?11?0011?110?1??1??11?1?1111111111??1111?0111??1?1??1???1111111??1???111????1111??10??11110?110????11??1?10111????111????111????111111111??1??11???1?111?1?1111??1?110101???1111?0?011?0011??11?1??11?110??1?1101111??111?11?1???1??11?11???1?1?111??11?011??1????11?1????11?1?101?1111???1?11???111?1111?10??00110??1??1?1?1111111111111111?1111?111?1?1?1??1?1?1??10?1???1?1?1010??11?1?1?0111??11????1????1?1111??1111?10??10?111111111?111111??111??11111001??111????011?1???111??11??1?1?11?111??11111?1???1??11111??11011111??111?11?1??????11?1?1?1??1111?11?1???011111110?????011?11111011?11111111111??1????11?111??1111?11111111??11??11111?1?11?011??1111?1?1111111101??11?11????1?1?110111??1??1?11??10?1??1??01??10?1??11????1??1??1?111??11??1??111??1111?1?1?10?111?11??101???01?1?11??11?1?1111100????????10?11??111011??1?1??1?11????1111??0??01?1?11111?11???11??11?1?11111??1011???0??1?11??1?1???1??1?11011?11111?11?11101111?111?111?1?1111??1111?1????1?101?10???0111?110???001111111?11111????1?1???11??111?????1?1???011111111?11?0111?1011??1?111111010??1?111??111111111111?1???1??11?110?11??111?1?110?1?0?1??1???11?????10101?1????11?01??1??11?1???????111??0?1?11?????????0?1111??110111111??1???1111?1?1??111?111110??01111?11???111??1111?1111?000??11?1??1111?1?1?11?01??1111???10111111?11111?1????111?1?01010010?11??111?1011?111??11?1???1111?1111?????1?11?011?1111?1?0???1????01?11???1111?10111?1??1?111?101??111????10?1??1??0???1?1111111111111??01?11101??11??111?100011?111??1?1?11111?110?11111??1??1?1???1?1??0110???11??1?1111?1?11?1?1?1??111??111???1????11??0???0111?111?0?0111101?0?1???11???1111?11?111?01?111????????11111111?0??11?1111??11?10?11?1????11???1?01??111?1111????1111??111??1??11111101?111???1111??101??1???10?1???10111?1??10?1?11?1?1111?1?1?1????1?1111??10111011?1?1111011??11?0?1???1??1?101?11111??1?1???11??1??1?11?11?11???1?01110?1??01?1?????1?1??111?1?1?1??1010??1??1?1?11?10111??111011??11??1?1??11111?11111?11?1??01111111??1?1??1??????1????10?11110?11?0?11????????0?1?111??1111?1??11?111???1?????111?110010?1?11??1111????01?10??1?1????01?111??11?01?1??11?11????1111111111???1???1?1??1???1?0?011?111111111111??1?01????11??101?1?11?1?111?1?11110?0???10?11111??1?11????1111?1??????1?11????1??1??????1111??1111?1?11???011?11?111111?1?11??????1?10110111?0?11??1011111??1?0????11???1?111111???111?1??1?11111?1??1????111??0?0001111????1101?111111?111?1??11?1??01?111011?1?1??011?1111??1111?111011?01??11?01?1??111?1?11?1101??0???1?1?1??1?1??1??01101111?11?01???0?11?1?11??1??1??11???111????11111?1??1??111?101??1000??01?0??11111?101?111?111??111?1??1??0?1????1?11?1??11??11111??111111?1011??110111???1?11??1?11111?1?0?0???1111101?0?11?1?0??1??1011111111?110?11?01?11?1?0?110??11??1??01?1?????1??????1????10????01??11111?1?1??1?11??1111?1?101111?1111?1?11???111???1?10?111??1?0?11???11??1??1011?111???1110?11????11????1?1?1???11??1?1??1?1???1?111?11?1?111??111111011?111111???1?1111110?1?1???11111?111111??11?011?1?1??11111????111?001?11?111111111?101?0???01?11??11?1?11??1??1????110?011????????101?1???11?01?11?1??111101??1??0111??11111?0??1????1111?11111??11?11??1?1?11?1?????111111?11?01??01?11111?0??1011??111?1?1?1?111?0?1?1??1111?????1111??1111?1???1??11?1??1?????1?1??1?1???1???11????111?1??11?11?1?1?11??1011?1??1?????????1??11??1111?11?1?100??1??1111??01????????1111?10111??111???1111???10111111?1??11???11?111??1??11?1?1?1111?11?1?11?1?11???111111?11?111????1?11?1111?1?1??1111??01??1?1?11??????1???10?111111?1?1??1101???1101??101??111?011?11?11?11?1101????1?1?1?111?111?1?01??11?11?1?0???????11111101??111???1111?1111???011?1?11?1111?110?11?111111??1??10?????0111?0?1?11111??1?11?1???111?1??1111?0????1?11?11?011110???1?1111?11??11?11???111?11?1??11?1?11??11?1001????1110?1?1?1?1101???????1110??1?11?11111??????1???1??11110??0??111????111?1??11??1????11111111?1111??1??1?1?1?11?1??1?101??1?0101??1???0????111?1?1?111?1?111??111111??0?0?111?101??0?1???1111?100?11?1110?1?1?1111111?1?1?1?11?1??1?0?0???11?11111?1???11?1?1??111?????01??1?11?101010????10?1?11?111????11?1?11011??110????011??11??1?1??111?1?11?011111?111?????1??1??10111?111101?????111??111?11100?1????1???1???010?110?1?1?1??11??1??0???1???1?110?1??11?1111?0??1???1??1???11?????11??11?111?01?1?1????11111?1?1??111111??11??1?11111?1??1??111?1?0?1?11?11011??1???10?111111???1???????1011????1?1?11??11??11?1??1?11?111111?11?1?11?11??1?101?1??11???0??110?1111?111?111111???1????110101???1?0?10?1?111??11???1?011??????0??01?11?????1?1?1???1?1??110?11?1?01111????1????1?11?0110??1?11??1??10?11?11?1?0???1???0???1??111?1?111111??111??11?011?11111111?1111?000?1????01?0?1111??????11?????0???1?1????1??11?101?1???1?1?1?1?111?1?1?1111??11?1??11??11??1?10???1?11?1??1110?1?11?1?1?10?11????1??1???1?111?1?1??111????1?111????1?111??1011?1110??101?11?1??????11??11?1111111??1?1??????????1?1?1?1??1?0111?1???1?1?1?101110?10??11??1?1?0?1???1???1?11111??1??1??11?11?1??0011??1????1?11101?????111???11110???111???11?1?0?1?1?????1?1???????11??1??11?1??011???11??1??1??1?110111111111111?11?1???11????11???1111??????1??1???1??1???1??101?????1????????11???1?1???0?11?1111??0111?1??111?1??1?11?111??1?1?????1?11???1?11??10?10?1111???????1??1?1?111???11??1??1??0?101??1???10?1??1???10?0???10???????11?0????0?11???1???001???11????01110??11???1??11??1?1???11??????1?1???1???111?111??1?1??011??1?????111?1?111????11??1??1?1??11??1???11??011?11??11??11??111??????1???????1?????1?1?1???1??????1???1??????1??0?1?011??11?0111?011?11??11?11?1??011?????????11?1?1??1??1?1??1??1???1??1??1?111????1?1??1?1?0??1?10?0??1??????1111??1?1????0??1?0?101????01101????????1101111??1?1?1?1101??1111?1?1??11?1?01?1??1????1011??????????0??????1111??1???1??11?0??01?11?011??0???1????1?11?11?11?1?11?11???11??1?0??1011?1?10??1????010?11????1111?111?111????1?1????0110??????1???1????1?1??1?1??1?1?01???111?11?1?01?1?11?0???11?????1?1??1?11???1????111??110?11?????1?01???1?01??11?1111??11?0?0111101?1?111???1????????11??????01??????11?010???????1?1?01??1???1??1?????1?1??10?1?11?????1?1?11??1??1????????1?1?1??0????1?1???101111?1????01?1??10???1??111?111??110??1?0?1?1?0??1??1???1?1111?110?11???111???111?111?01?10?1?01011???1?111??1?1???1?11?0?1110?11????011?10????1?1?1??1??1???0110?111?1?00????1?1?????1?111111??111??1?1??01011111?1?111??1?1???1???01?1?10111????11?111???1??10?1?1?1?1???11?1?11?????1????11?110???11?1??1???11??1?1??1?1?11?1??1??1??11???11111???1?1?1?1?1????11?01?1???????11111????111????1?1???11????1?????0??11?101?1?????????1??1???1?11????100??1??1???11??10???????1?1??????11??1?1??1?1?1????1???????11???????1????110??0111???????111?1????????1001??01???1?01???0?111??1???1?1?1??1?0??1????1???????1??101???1??????1?1??1????1??1??1??????11???1??011??11?111??1?1????1??????0??1?111??1??????1???1???????1?0?1?1??1??1100?10??1011?????1??????0??1??1??10?1111??1?1?1??0?0?0?????1?11??01?1?????1???????1?1??1?0??11???1?1??1???1???1??11??111????1?1??1??110???1???1???01?????1?????????10??????1????1??1????111??????1??11??1?111??????11??1??1????0??1111???????1?1???1111??1?1?110???1??10?1?1?????1????1?1?1??1???0111101??11?11?1?11?0??1?????0?11?0????1?????1??11??0111??????????101??????1??1???1??1????????01111?0?0?01111?1?1???1??111?0?1011??1?????1???00?11?01?1?11??11?0???1?1111?011???1?1?1?1111?1?1??11111111?1111?1??1101???1?111?1???010????1110?1?????1?11?????1101??1?1??1???111?1????0?111??1????1?1?1??11?11?1???1??1??1??01?0?1?1?1???11??1?11?1???11?11101??????111???1??????1??1?1??0????0?1?1?0??110?1111111????1??01?01???10?11??1?111?1???0?1?111??110?1????1110??011??1?1??1?1???1?11?0??1?1?1111??11?11??1111?1??101?11??11?0???1??1?11????1?1?1???1??1???1110?11???1110????1111??1?1?????1???11111???1?1????11?1?111???11111?1???1????001???1111111????????1?1???1?1111111????1??1????11??0???1??????1???1?1?10?0?1?01?1????111??1?1?00?1?111????1?1111?101????111?1?1?1??1111?111?1?????1111?111111??1???1??00??1??1?11110110?11?111?????11?111????1??1?11??111?1???11111?1????01?11?1???1????????????????????????????????????????????????????????????????????????????????????????????????????????????????????????????????????????0????1??0?????????1??????????1???0????????????????????????111???????????1???0????0????????????1????11?1?11?11?????1???1?1??1???11??1?????01?1??1???1?0??1??????1????????????????1????1?????00???11???11?1?1?????1??1?????1????1????????????1?11?????????1??1??????????11??1?1??1?11?????1?1?1????111?????1?0??????1?????1??0?1?1?1????1?0?1???1??????1????????????????????????????????????1??1?????????1?????????1??1???????1?????????1?1?1?0????????????????????????????????????????????????????????????????????????????11???1??1?1?????????????????????????????????????????????1?????????????????????????????????1????????????????1???1???11??1????1????1??0??1??1?????????1??????1?????1???1?110????1011????????????1???1??????????11??1???11?????111111???????1?0?0????????????1?????0??1??0??????1?1??????100?1?111???1????1???1?010?10??1??110??????1???11??0??11?1???1????????????0?1????1?????????1???????1?1??????????1???1????????1?????1?0????????1?1??1?1??????????????????????????0???1??????????1????1???????????????1???1??1???1???1?11?????????????????1????????????????????11??1????1????11?????0???0???1??????????????1???????????????1????????????????????????????1???1??????????????1?????????????1????????????????????????????????????????0?111???????1???????10?1????1???1?0?11??1??01?????????????????????????????????????????????????????????????????????????????????????????????????????????????????????1????????????????????????????????????????????????????????????????????????????????1????????????????????????????????????????????????????????????????????????????????????????1???????????????????????????????????????????????????????????????????1????????????????????????????1?????????1????????????????????????????????????????????????????????????????????????????????????????????????????????????????????????????????????????????????????????????????????????????????????????1?????????????????????1????????????????????????1????????????????????????????????????????????????????????????????????????????????????????????????1?????????????????????????????????????????????????????????????????????????????????????????????????????????????????????1??????????????????????????????????????????????????????????????????????????????????????????????????????????????????1?????????????????????????????????????????????????????????????????????????????????????????????????????????????????????1?????????????????????????????????????????????????????????????????????????????????????????????????????????????????????????????????????????????0???????????????????????????????????????????????????????????????????????????????????????????????????????????????????????????????????????????????1???????????????????????????????????????????????????????????????????????????????????????1??????????????????????????????????????????????0????????????????????????????????????????????????????????????????????1?????????????????????????????????????????????????????????????????????????????????????????????????????????????????????????????????????????????????????????????????????????????????????????????????????????1????????????????????????????????????????1??????????1????????????????????????????????????????????????????????????0??????????????????????????????????????????0?????????????????????????????????????1??????????????????????????????????????????????????????????????????????????????????????????1????11????1?????????????1?????????????1??????11???????????????????????0?????????????????1?????11????????????????????????1?????????1??????????1?????????1????1????????????????????1?????????1??????0??????1?????1?0???????????1??????????????1?111?1???????11???????????1?????????????????1?????1??????????????11???????????????????0??????????????0??????11??0???????????11????????1??1????????????1???????1???????1??????1????????????11?1??????1???1???11???????????????11????????????1??????????1?????1?????1???????????????1????1??????????????????????????????1??????????????????????????????????????1?????????????????1???????????????1?????????????????????????1?????????????????1???????????????????????????1????????????????????1???????????????1??????????????1??????????????????????????????????????????????????0?????????????????1????0?????1?????????????????????????????????????????????????????????????1?????1????????????????????????????????????????????????????????????1??????0????????0?????????????????????????????????????????????????????????????????????????????????????????????????????????????????????????????????????0????????0??1????????????????????1???0???????????????????00???0??????????????0??0?1?????1?1???0????????????????????????????1??????????????????1??????????1??????????????????????1??????????????????????????????????????????????????1?????????????????????????????????????????????????????????1????????????1?????????0??????????????????11?????????1?????????1?????????????????1????????????1?????????????????????0????????????????????????????????????????????????????????????????????????1??????????????????????????????????????????1?????????????????????????1???????1???????????????????????????????????????????????1???????????????????????????????????????????????????????????????????????????1???????????????????????????1?????????????????????????0??????????????1????1?0???????????1??????????1???1???????????????????????????????????????????1???????????????????????????????????????1?????????????????????1??????????????1????????11????0???????????????????????????????????????????????????????1???????????????????1?
Chicken				1111??111?111111??0??111?11111?11?1?111111?0101111111111???101???11101??11111?101110111??1111???11???11?11??1?1??1111??1?0?0?110?1011??1??1?1???11?1111?11?101?1??11?111111?1?101?01111?1111?1111?1?100?10011101??1?1111?11??11111111110?0011?101?011?111101???11??0?0??11?111??111?01?1110111111?111???11??????10???11??1010???11?10111111?111??1?1?11?11?1?11111?01???0?000??11??110111?1????10010?101111111110?0101100110?1111111111?1111?011?1??1111?????111?1??11??110???1?1??1111100111?101?11?11111??11?011?111011??11111?100110111110111?0??11111?01?1101111?11111010??111110?01?10111?1111?11?0???1?0111??11?111111?1?11111111100?1????111?1111??01011111011??11??111?111???11111??11?0?11111111?011??1??1111??01????10????111??101111?1111011?111?1111111?111???1??0011?1?1?11101?1?111??11101?11?1111??11?1111??11111?1??01110?1111100??111111??11?1??1111?0??????????0?11111??110??001101111?1?1111111001111?1111?11111??1111110011?1111111111111?1?11?1?1111111?1?1111?11010?11101?1111?1?1011?11?11?1??111?11??111111?1?1?1?10011??1111111111111?111????111?11?11?1?11???01?0?1111?110?101010?11?1111?100111111111111101111?110111111101111110?1100110111111101?1?1011111????11010???01111?10?1?1101111???0?11?11?11??111111??1?1?1101110?11?101100?1111?1??11??10?101111011111???11010101??111001111110111?10?010011?1111011111???111?11??11111?11?1?01110?1?0111?1111?1????111011?11?11?1110?1111?1101011?111100110?10?1?1?111?1110101?11??0?11?11?01??10111?010110111??11111?10??1?1??0??1?1001?1??11??111111111??100111111101???111???1101?111100111?0?111?01???11101101?11??110111011110111111?10?111111111??11111??011??????11?1111?1?01?110?1???01?111?11111111?11111111?11????1?1111111011111111111?11010?111??011110?0??1??011???????111??11101?11?1111?1??1?11?1000?11??1???1?111110?11011101?1?1111??10??1?1?111111?111?1?111?101?11110?1?101111?????11?0?111?1?111?0011??11?110?1111???1?1?110?1?1?11?1???111111?1????1?011??0011011101110?111?1?10?1?1100110???1??1????????111????1????111101?1011110?111?1?01??1?11??1??1111?11111?1?111??111?011111010?01?0111?1?0?11?1?11?111?11111?11111?1?1111?1110????1?????0??111???0111?11???110??111??11??11?011?1111111????1?0111???111111??1?1011?01??1?11110?1??10?11?0?111101111000??1?10111111111111111111?1?11??10??11111111?10011111111????1?111?1?110?0?10??1?111111111111111010??1??????11?110101110111?1011111??11111111011111101?11?1?01?1?1110111111????1???11?1?????11??1??1?1??1110011101?11101101111?11111111?1111111111010?10?11?100?1??1111??1?101100?110011111011111?1?11111??1?11?0??1111??11111011010111?1111??111?11?10?111?11110?0111??1?1??1?111?1?10?1110????0?1???11011?11?1??0??1??1110?11?11???0?01?00??1?0?????100??1??11101?1111111?111111?11111?1??1?0?1?10???11111111110111?1?1?101111?1111?10??1111111?11?1?1?11?101111?01?111111110110110?1?11??11?1?1?1111?11????1?????????1110??01111111110?11??0011111??01?01111111111111111??111?1111010111111?11111?1011111?1111111111?1??011111111?1??100111??1111????1???1?1???0????1??????1?1?????10??1??????????????1?????11??0?1????????1?0?111111??????1???1??1???1?????1?1??1?10??0??????11??????????1???1???????????1??????????????????110???????11?11?101111?11??1???1???111???1??1???????11?1?11111111??11111?111?1111?11010111101?00?1?111?1?1110?011?111111111110?11?1111???1110???11??????0????1??1?1??101?111?0111?01?1?1??0?1?1?1??11???11??111?1011??11??11?10111?1110?0?111???111?1011011??110?111?11?10?1??11111101111??1?1?0?11111?111?1?11111??0111010111111111??111?1111111?110?1111111111111101??0??110?011111001?1111?11?11?111?1??111??11?111111111111?1?111111?0????1??111?01111?1?1?1?10??11011101111?111?1111??1??11111110?11?1010?1??0111?1001?101101??11111111011?1111110101?1?111010111111111111?0?11?1?111010010?????1??1111?11???111?1?0111???1?10?11?1?1??1?11??1101?0??1?1111?110111111?11??1101??1??1?1??01??1?1111??11011?001?1?1111101?01??0?11100101??0?1??1?101?????01111111101?111?1?001111?1111?1?1110?11?1?011110??1101?11??1011101?1?1?1111?1?101110?0011011011?11???11??1?011111??1110111?010011?1??011011?11010010?1???111110101?1?111?11111110???111?11111100?1111??1111?101?01??1101?1?001??1?1111???1101?111101?0?1111110????01???01111010?1110101011??1111011110110??111?11111111?11111111111111?111011?111?11110?1001?0?111111110?1011111?1111?11?1??011?1?11?11111?11?1?111?1111101?1?11?11101110?1?11?1?1011?11111111111?1?1?1?111?1?10111111101010111?11?1111???11?10011??1?1101?111???11?11??1?1?1111??1?1111101?0?01??1?11??11?1000?0?11011111110111101111111111111111?00111111?1111111111111?111?0??1111111?111111?111??11111111011111111?101?1?111111??11101???11?1?1?1100?11??10111?111010111101??1111?0?10?111101111?11?1001?11111?001??0??1?10?11?111?1??1?????11??111??111111111111111?1111111?1?1??111?1?11?1111011?11?110?111010?11?0111?110??11011?1?1??110?111?111?1?0??10101111110101?1?11111011?11?1111??1?110110111???111?1111011?10?1?11101011111111?1111111??1111111111111111111111101???011?11111?11?111101111?1111011111111111?1111111111111101?0?111??111?11?1?11101111??0111111?1??010111111?0111?????01001?11?101?101111?1?11011001??1111111?1111?1101111?11?11111?101??1101?11?11?11011?11111110?01?011??101111??1?1?1????101111?111?011?1111???01??1111???1101???0??00??111011100111111?011??1010??11??01111?011??10?1101111??1?11?11?1101110111??11011?11??10?101111??111110111?110111?1111??1?11111???1??1?01?1111??0?1?1111?01101?11??1?00?0?1111?0???1?1?111?001?1111111??1???0011011?1?0?111?1??1??110011110111??111011?11?1?1??1??1?10?0?0?0?1110?1????1?110?1?1??????0??1011?1111??1???1??111?1???1?1??1?01110?10111100111011111?00?1?0?1???1?111?1??1?10?11?1101011?111?111?111???111111?1?110???001?01??1?111?????1?01111?1????011????1110??1?1??1??101??1??1111?111?101111111101??1?101?1?1??011111?110?11?0?1?11?111?1111100???????1??1?11?????????????1?1??11111?11??????1111111?11??1?0??11?0????111110??01011?110011?10?11???1??111?11?011?1111?0?11?0101??1????011?011111?11??1??1?01?1?111???1?1?111??100111???01111???010101??10??1????1??1?111??00111????111110?11?1101??11111101?11?01111??111111?111111???0111?1??10100001???????1????1111?1????????????????1111????1?1111?11101?011????0?11100?1???111111???01111?11?1?1??11??????11010??10?00???11??11111111111?11?1?1???01??1??1?11??1??11101?0110??111??1010?110??1110111??1???????????1??111?1?1??1?1???1??1?101111?010?1?10?11??1??1??1?11?1?1000??????1??111?0?11?01111?111?111111101?????11?1?1?1?111?01?11111111??1?1???1101??111?11????1??1?????11100110??111?????????0?11?11101?1??1?1?0???10?1111111111?111111111111011?0???11?11?1?1?????1?1?1??111111??1?1?011?1?1111??0?1?0???11??0111??1?111111?0???110???101?1??11?1111000?11?1?011?1?1?111?111111111?????1???1111??1011?1??????111??1?0?11????1?????0111??11111?111?11110?11111?1111?0?1?01111?11?11???1?1011??11101??1100?101??110?001?1?111?011?11??1?1?11001?1??011??11??11?10111?11?1011?1111???0?1011??1??1???1?1??111?111??11???1011?1110?1?111111111?1111?11?110?1?11??11??111110?111?10111?1100111?1???1??11?111??1?111??11111011111011???1??1?1??1????????1?111??1??1?0??1?1111101?1?11?10?111011111101?1??11?0??11??11111101???11111?10011?11?110111111111?1111??11?1?111111111?11011?01??1111111?1111?11111001?1?110101???11111??0????110111?11111??1??111?1111001???100111?01???????11?11111110111?11?11?01?111111111?110?011111?11111?10??0?1111111?0110111???111?111??01?1?01?10?11111?1?111001?1?1?000?1?11011??1??1?111?1010??101?11??111111111101101111??11110?1110101?1?0101??11??111?0101?1?1111111?111?1??00?1?10?0?111101?11?1?11?11?1?1111?101111011?10?010?1?1?10111?00?01?0?11?01101110111100011?000111?1011111?110?1111?110?11111111??1111011111???0?111?1?1?1?1111?1011?1111111?1??1?1111?101111001?111110?1111?1?01?0?1111??1?11?110011?010?000??1011?1010110001??1?1?11011110?11?1?01?011010?1??111??1?1???111111?111001?11?1111?1????1?0?111111????10?111111001011?1??111????1?1011111011?1?11?1111?1?11111?111??0111??1?10?0?1?1011111111?111?11????1011111?111?11?11110111?1??1111?1110?111?11111111?1111011101111?1??1111?0?1111101111?110?0?111?1?11?1???1?1??111?1?11?11111???0111101???1110001111111??111???11?1?111?11?11??11111111??0?11111??1?????1??11???????????????????????1?110?0101?1110111?11100??111???1111111110101?10100111?111?0??1?111??1101011??00111?1?1??01?1??01?111??1??10?011101011?11111??111111??11111??1?10?011111111011?????11?1??11???01111??0??1111111111111101?110111?11?011111011?111?1101?1111?1?1111?11?1?11?1?01?1101??11?10???11110111100111?10?1?11?1??01?1010110??11101111?1101?1111?1?101111?111111101111110??11100?1011101?111011?1110?1?11???111111??110111?01?001?01?1?01100111??0?011111111?1101?11?0?01?111?1?1??11???1?0011??111??111101111??1?110111011??1???11?0?1111?001101??1??1111111?1001??1??1111111111001110100111?11111111101?0?1???1??01?11001?1?1??1?01????1?0??11??0??111?0111?1??1??111???????1?01?11?1101?????1?01??0?011??1?1?111100????1?0110000111?1?001?011101101110?111110?0???11111011?0??110101?0111?111110101111111111?1?1?1111?1?1?111101111?1110?101?10100011?10?011110011?1?0????01?1111?011100101?1??1??1111???11?1111??1?01111111?10?111?01?111?1?11?1?0??01??????1?011011??1?11???11?01?11??1?????1?10?????????10??1?1?0?1?10011?11?1110??1011101010?00?111?11111??1?1101111?1?1??1110??101?101?111?111111111??10011111?1??1?11111111?010?1?1?111011111011?0??011??10111011?111??0??10?001??011??011111000?111?1??0?1110111?01?0101110?001101???111?1?1011110????11011??1?11110010010???111111?1111?1?111?1??0111011???01111010010101????100110???1?111???11?11??011100????111?1??1?1111?11111110?1111?0111111??1?0?1??011111?1?11?0??11111111111?01?0101101111010???10?1?1??0100???0??1?10???1???1??1?????000?1?1111111?0111?111??110?1???0?11?11111?1001?10111111111?11001111111111?111??1101?????11??11111???1?111?111110?001111?1??111101???111111111?0111?11?111011??1?11110?10?11??1110??0?111111110???1011111????111111?0??111?11111???1??1??0?1101?01?1?0?0??11011?01?11000?011111111?111???1???11??1?011?011111?1?1?01?11111?1111?1001?11101?111?1?11??1?1110111?01101011?1??11???1??0??1??111011111?1????11??11??1?1?01???1???????1??????11??1111??1??1?1?1??1?1111?1???1?10?1???10?011?11111111?1?0??101010111?1??10???0?110011?1???1?11?101?1??1????11????????1?101??01111??1110?111111?1????????1?1??11?11???11111?11???0???0011?1?1?100?1?1?1?1????11?1?1111?0???110????1??111?111????011?11??11??110?1111?111?1??????1?111110??1??1????????1??????1?1??11?1?11111111?101??1?111???1????111011111???0?0?????1???11?????1?001?????11??????????????011?11??010?0??0?????1??11?1?????????????111?01110110?1?1??11?01?11?111011?0?0?0?110111111?111?1??1?????11111111?101?010?1???1?0001?1111???????1??11?1????001?11100?11?1101?11111?011???1?1?11111?1??00111?111000??111??0?1111??11?011?1?10??101???1?101?0??101111?11???1??1??1?11???1?0??10?1?1111?1?1?1??1??1010?110?10101111011??101?111111??1110011111?0?111?0??1111?1????010101??00?1?1?1???11???11111111?111000111?1111??1?01111????1?1???111111????1?010011110?1??0101111?110?11111111111110?1?111?11111111?0?111?1?1??11110???1?1???11??10?1111101111011?0100?110111?0?111111?011111?11?11110111111?1??0?111010?1111?1??0111101?11?111??110?1111111?1110??????1?010?10?0001?11101?11110??11111110?1?1011?1?00?11?1?10?11?11?11011110??1?1?10?11101101??0?1????1?1?010?1?1?111111?111?1111111011?011?1111?1110101?111?10?01?000111111?1?1111?01?1??11?01111111111?11??1????10011101111?0101110111110??1?0?11001???1?1??1?111110001??01011??11?101?101?1111111?101?0?1?01111?1?1111????????10?11???1??11?101110111110111????0?00?0101111?1???11011?111???1?101111?1?111?0111111111111111100?11111101???1101?1111101?11???01100?101?1?11?11?0?1111?1101?11?111?0?1??0??????111?10101??1??01111????1??11??1110??????1?11?????1101??111?0?1101011?0?1?11110?11?1?00?????1101?????111?1??11?01?11?1111????11??11?111??0??1111111?1?01?1?1??110??110?1110??0?????11????0?11?1??11111????1??1??1?11??????0???????????????????????10?11?11?0??11????1111?011?????????1?01?0?1???111??0??0??11110111?0?1?????0?1111?1?11??0?110?01?????1??111?1?????????1010??1??1?0??01?11111111111?1101?111?111?111?111101?1??10?11111100???011?1??1?1??????1110??1101?10111110??1?1?0111??11011101111?0????1?1011?11111??11110??101??11???1?1?1111??11111?1?????01??11111101??11?0??111111??1111??1?1??10??11?1?01?1?11?????????11??0111?1100???11111??1?01?10?1101?1??1?1101??1????1??0?1?1?11??11?11100?11?11?11??111??1?1?0011?1?1100??0101?????1?1??101?1111?10????0??11???10?0?111??0???1?1??????1111?0?1??11100111?11??111?11000?11?11?11??111??1??1???00100100??1?1???1???1?1?111?1?1??1????1?11???01010011?1?1111???1?1???10?1?110?1??101110?0?101??111?111?1??0?0?1??11??0?1???????11?111?10????1???????111??0??1?1???11?1?1110?????10???1?10111??111111111?1?110?????1???100?1?100110?1?1??1111?111110?0?10011??11011?1111110?1?1?111?111011?10?0??0?1?1???1?11?011?01?1111111??1??00????????111011?1??0?11?0?1111?11?1?1?11??0??110?110?11??1???1?0?1??11100?10?1?1110110???1111?01?1??01??1??????1?010??11???0?001011??1?????110????0111?1????1??110?01??11??????11?1??1111???1?11??1??1?10111??11?111??1?0??0??11?001??1?0?1?11?111111?1???????1?11?1?1?111???1?111??1??01??01?1??1?1?111111??10?01????111?1?11??1??111??0?0111?11???1??11?11?1???10????1??1???0?10????11??01?1??11???1111???1???0?11???1?0??1?????01?0?011??01?11?1??00?10??01??00??0????1??111011??1??1?1?1?1??1??1???01?0?1?1?????1???1???1?10??101???????11?0?11?11101??11?1??10?1?111???1?1????111?0??1?11?010?1?101??1111??1??11101??11??10????1???11?11?1?11?1?11?1?????111?1?110??11?111?11??1?1?1?111??111?0?110111???0?1?1??0?1??1111??111?0011??1001?01111????????11111????0?????11?1????1??111?11111?01?1??0??1?1??10??1?1??1??11?10?1?1???11??0??1??1?01?111111??1111?110110?11???111???1?11??????1?011?0111????1??11??0???111??????1??011?1?1???1??111??1?1?1?0??11101?01??10111111010??0?1??1??1??1?1???0??111?1??????01?1?11??1?????1?11??1?0111??0?1?00???10?1??101?1?0?11?0?????11?110??10?1??1110?111??011???1??111?0?10?10??100?0?1????????11??11???1???11??111??1?1????11?1??0??1??01?111?????11?1??1?1??1101????11??101?11??111?01?1111?1??0????001???11??01?1?10??1??????0??011?????1???01??11?????0??????1?????1?11??????11?????????1111?0?????100??1?11??011?1??11111??????1?0?0????1??1??0??????1?1?100?01?1?0?1?0?1?1?011???1011011??????0?1?1111011???1?111??011?111?1?011?1??1?11???0?????0???11?1??100??0?111????1??01???1????10?1?0?111?????110?11111?1?1?????1101110?10?01?011?1?1??00?1?1011?1?101??1???1?111???1110???1?01??????1????0?01???1???1?1??1?11???1?11?00111?1101011?0?0101???1100?1?111?0101?0?01????1?11?01111??0????0?????1101???1011?1???1?1?1111?11??011??001000?1?0?1100?101??10????11?1?????????1?1??1?010??1??1??0??1??0??1?1?11????1101??11?11?111???????010???1??11101?0?1110?111?1?0011000110??010101?11?1?11?1?100?10?1???110?101111111?11001?????110?000111?10???11??1?0?1???01?110?01?1???1?11???11?1?11???0?1101001?01?101?11??????0101111111?01????1?1???01???11?11??1?1??1?1??1?1?1?11?1?11?????1?1?1???11?1000?1????001??1?10?1??111101?0??11111?1??1?00??1????110?1???011???1??1?1?1?1?1??101?1?111?1111??1???1010???0?1??11111???011001?11???101111111???1?010?????1??0?11???0???110?????101??1??????1?1??1?1?101100??1?1?01??11??11?0?????0?0???0?1?00?????1?1??111010?0?1????1???1???11?01?????11??1???0???????11?10????0??11????01?0?1??????1?1?1??1?1?1??0?1?1?1??1?10?110????01????1???1???1??1?10?1?0011?01??1???1????????00?11??11011?1?110?0????1???????1?11?0??101???0????001??1?1011111??10001?1?00??1???0????1???0010??1??1001101?01??1?00?101??10?????1??11?1????0??1?????????11?1??????1?????0??1???0???????10?11100??111??1??1???????1?????01?1?101?1?0???????1??1????0?????1?1?01?1???0??????10???111??1??1?0?01??1??11101??1??1?00??1?1???1101?10?10?1?1?11?0?101110??0?10??10?1?1??1????101101?111??1?1???01???????1??1??1????1?1???1???10??11100??1?10??110???0??10?100?0??1????0????1????0???1110????????1?1111????????011?1??1?0?1????1?1?1?11???11?????11??????1?1?100???111???0??011?1?11??1111?1??1111?101?1111???????111???1?010??????0??1???1??1???????????111?1???0?1111??1?1?01?1?1??1?111?1???1??1???1????????1?10???1??1?1??1?????01?1???????111???01?????????111???1?????1?0????11???11?1?111??1???1??1?1????0?1?10?110??????1?1?1???11?1??0?111???111??10???1?1???1100?1????10111???11??1?1101??0111?1??1??1?1??1??11??11??1?1??01??11?0?1???11??11???1?10?????11?011?1?????1???011???1?1????????110??111??1?1?11?????1???01???11??111?1?1??1?0?11??0?1?11111???010?1????11??????1??1???1?1?101?11??0??10???100111????1??11??1111??01?11?0?1?1?1?1111?111111?011??11??11?00111110?111?1?01000???11011??1?111?01?01??11111?1111?11?100??1??1?111?1?1011???11?1???1???111111??11?????????????????????????????????????????????????????????????????????????????????????????????????????????????????????????????????????????????1??0??1??????1????0????01?1???????1?1??????0????0???0?11?????????????1??????????0?1??????1???011?1?1?1?1??????0????1???????11?1?????1?011?1?0??????1?0???????????????????1?1???????????0???11???11?1?1??1??1??1??1??1?????????????????1??1??0??????1?????0???????????1?1??0?110?0??1?1?1???11?1?????1???????0?????1??????????1???1?011??01????1?11??1????????1???1????????????????0?01??11??11????1????????????1???????11??1?001?0?101?0????????????????????????????????????????????????????????????????????????????11????111?1???????????????????????????????????????????????????????????????????????????????1????????????????????1???11??11???????0??0???1??1??????0?????????1?????1??????11???????1???????????????????1???????1???1??01??????1111?1???????1?????1??????????1????????1?????????1????????????????1??11????1???1??1?10???1???????????1???1???0??1???????????????????01????????0??????????1???1??1?????????1??????????1??????????????1??0?0???1?????0??????????????????????11??1?????????01????????????1???????????11?0???1??0???1??????????????0????1???????0?????????001?11???????????????????0???????????????????1?0???0???????????????????1???????????????0??????????????0????1???????????0????????????????????????????????????????????0?????????0?1??????????1??????0?????11?????11???????????????????????????????????????????????????????????????????????????????????????????????????????????????????1?????????????1?????????????????????????????????????????????????1???????????????????????????????????????????????????????????1??????????????????????0????????????????????????1???????????????????????????????????????????????????????????????????????????????0????????????????1?????????1????????0????????????????????????????????????????????????????????????????????????????????????????????????????????????????????1????????????????????????????????????????????????????????????????????????????????1????????????????????????1??????????????????0?????????????????????????????????????????????????????????????????????????????1????????????????1????????????????????????????????????????????????????????????????????????????????????????????????????????????????????????????????0??????????????????????????????????????????????????????????????????????????????????????1??????????????????????????????????????????????????????????????????????????????????????????????????????????????????1????????????????????????????0???????????????????????????????????????????????????????1???????????????????????????????????????????????????????????1???????????0???????????????????????????????????????????????????????????????????????????????????????????????????????????????????????????????????????????????????????????????????????????????????????????????????????????????????????????1??0??????????????????????????????????????????????????????????0??????????????????????????????????????????????????????????????????????????????????????????0??????1????????????????????????????????????????????????????????????????????????????0?????1???????????????????????????????????????????????????????????????????????????????????????????????1???????????????????????????????????????????????????????????????????????????????????????????1????????????????????0????????????0?????????????????????????????????????????????????????????????????????????????????????????????????????????1???????????????????????????????1???111?????????????0???????????????????????????????1?????1??????????????????????????1???1?????11??????????????????????????????????????????1??1????0?????????1???????1????????????1??????????????1????????1?????1????????????????????????????1???1????1????11????1??????11????????????????????0?1??????????????11???0?????????????????????????????????????1???????????????0????????1?????1?????????????????1?????1?????1???1????????????11????????????1???1?????????????????1????????1??????????????1?????1?????1??????1?????????0??????????????????????????????????????????????????????????????????????0??1???????????????1?1???????????????????????????????????????1???????????????????????????????????????????????1????????????????????1??????????????????????????????1????????????????????????????????????????????????????????????0???????1????????????????????????????????????????????0??1????????0???????????????1?????1?????????????????0???????????????????????????????????????????????????????????????????????????????????????????????????????????????????????????????????????????????????????????????????????????????????????????????0?????????1??1?0??????????????1???????????????????????????1????????????????????????1?????1?????????????????????????????????????????????????????1????0??????????????1????1????????????1????????1????????????????????0????0???????????1?????1????????????????????????????1?1????????????????1???1?????????0??1??????????????1????1????????11???????????????????????????????????????????????????0?????????????1???????????????????????????????????????????????????????????????????????????????1??????????0?????????????????????????????????????????????????????????????????1???????????????????????????????????????????????1???????????1????????????????????????????????????????????????????????????0??1????????????????0???????????????????????????????????01????????????????????????????????????????????1???1???????????????????????????????????????????1?????????????????????????????????????????????????????????????1????????????????????????1????????????????????????????????????????????????????????????1?????????????????????
Cow					11111?1110111111111?111101111111111?1?1?11001011111111111011110?111001111111111001111111111110001111101?11111?11010110?10010111111011101111??0?101?1111111?101000111?10010111?001001110011110101001?100?100010111011?1110110?111111111100101111111?110111101100111101?101111110??11?0101111111111011?1011111110110111111?1011?1?111?0111111111111?1001111111111111101?01010110011?1110111?111?0101?0111111110111??01?1100110?11?11?11111111110111110111101?11111?1?1001?1101101110111011?011111011111111111?111011?1110101111111?1001101?1100010101101111101?11011111110110101010??1010111011111111?1100011110110011110?11110111111011111011101101111111?101011111011011??01111111110?101111111010011111110111111111111?0?0?11?0111?1111?1?00?1?1111001011101101111111111011100101111?110011?111011?1101111?1?101?0111111????111??100111001111110001111111?1111?111111010111111110?111111?11010101101111?111111101001101011?111?110111111110111?01111?11111111001111?111101111?1111110000011101?11111110111?11011011?11111111111111??11?1111011001111110111111111111?0011111?11111111000010011111110?110?11111111??11011111101?1111?0111111101011101011111101110011011101?11111111111111111011101110111111011111001111111101?1111110111111?1111011011111110101100011110111111110110011101111101111010101111100011111001111?01111?11?1111111111101111111?11111111111111111011010111110111111?1101111111111010111111110101111111001111111111111111110101?11100101?11101011?0011011111111?11111111??111?00011111011?10?01?00001011?11?1001111111110??011?0011001111111111?1?1111010??1110111?11??111?1?100111010?111?101111111111?11111111011????0?111111111?011111111110?1111011111111?11111111?11?1?1?1111111101111111111101111001111?01?1?010111?00111110?11111?1111?10111111111111?1101100111?011?0?1111011?1111110111011111?11?1111011?1???1011111?11001?11110110101101?1?1?1??01100011101111111111111111111?111011110?111111111?11111110110111?01101001001010?110?0110?01000110001101111?11?100111?111?011101?11111010111110011111111?1?11111?0?01111111111?11111111110011111000?0100111010001111011?1111111110111111?11111??111?11?11111111?1?1???0?111?1?11111011110?111?1110111111011??1?01?111100?111111??10?011?11?11001110111?11111?111111111110101?1?10111?0111111111111??11110110??111111111100?1111111?0??101110111?01111011?1?1101111111111?0101111??111111101101110111110111110011?111?1111??10011110100111011101111111?11?11111?1011??111110?1?1111110011111?1110110110011011?1011111101011001?1100?10000011110110111001110?1100111110111010111111101011110??11110?11101?1101011110110111111?01101111110110?01111?111??1?11111010?1100110?0?11111000111110110011?10110??00111100110101?111?110111100111?10?01?111111101?0111?111101111??0??111111111111001101110?011111111111111111101111011?111?11111?01111111?11111111111111001111111100?101011?110?1?0?1?1111?010101101011111110111111111111010100?1100111010111?11111101?1101011111?111111011111111101101111111110111?111111?1110111?01111?011111?1?1?1?0111111110?1111?01111011111001?011011111??1?111110111?10111?100110111?1?11?011111111110101111111111?111?111?100?1101??0?1?1110110011111001?1????011111010011111111?0101111101?1011101110?1110101?1?11?111?1111?1111111?0111111001111110111?1011111011?11101?10?0111111?111010111111?11111110?1101011??01110110?10010100111111?11111101111111001?0111?1?11111111?1?1101111011101000?11010111111111110010??11??11110101101101110111?11111111111111110001?111?11001111111?10111111111011101011011111111111111011111010111111111111101?100011110101111100111101?11?11?11111111?1?111111101111111101111111110?110101111?111110?10111111111001101111111111111001010011111011111010011?1?10010?1?101101101?0111110111111111011101011101001?10111?01001011111?110?0011111111?111111111??111?1100111??1100011011111100?101101111?11111111?1001011111011001111111?11100111?11111111011000011111111011010?01?1100?01010111?10101111?10?1111111011111111?011111111?110111101111111110?0?1101111001011?011111?111100?1?11001111101111?01??011010010111?1?011101111010011011100101100101001011101111010001011111?00100101011010011111?0011111111111?1??1011?1111111001?110110111?110111111010011111110???0110?011111010?1100101011110?11001110010?0110?111111110111111111?111?1111011010111111001011111111111110110100110101111111101111?111?11111011011111?11111111000111111111011011?111001101111?11010111111100???11111101111101?1110111111011?111100111?1?1101011111111011?1111?11111?111111101101011?11111111?1100110000011111101111?0111011111111111100111011111111011111110111000111111?111111101111?0001111110?1?01111110111111111111111011?11111?1111011111111111?1110101?10010?1111101111111101?1111111000?1101000011100111111110001011?1???1111?1111011111100011111111110111101?0111110?011111101111111110111101011111111111001010100101011?0?1110111111101101001111001010011111001?11101101?101100110011011111?1101011?10?10111010111110110111111111111111111111111011110110?110011?01111?11?1111111011?11001111101011001111111?111111001011111011001111001101?11010110111010?010111111111111?0?10?1010110101?101?1101?1101?001??11?1111?111111101111?11?11111?11??11001?1101101?111?11111110?010110?0?111?1??10101?0??101110?011000111101?100111?1111111101111110001?111111100?1111110110?10100?11110111100111??100101101111111?1111100111111?111111?110?1001111100011111011??110111?111111111?1111111101111?10111101111?11101101011111?1010000110001?0?0?11111011111011111100?10111011101111001???0?1100?1110111?1101011001?1110111?1110100011?11101?011111110?1101110??1?01000?111???10011111110100???10110101100?0?11101111011011?10?0?1?1??110011?1??11001110?101?1??111?11111?10?0111111111010?110010011111111110?11101111011?1001111111110??1?11010?10101?0111?1?0100101011011000001?1011111110011111110111?0?11101?11?1111110111??10101101111111?111100?11110111111?1?11111111101?1111?1?01111?01?111111?011010100?11011?0011110?0101110111011?111??0?10111010?1111001?1011111?1??01111111?11111?011?1?1110?110100???11111?1?111101??10??11?101001?10101011111011111110011011010?11111101111001110001111111?011111?11111?11110100001101?011111111111111110?10111111?11011100?1?111110111?11111010?011111??101011111100?1111?11?111111110111??0??101110?0111?1111?1111111101?110101010010??10101?010??01101?0100??111001?1??1?001111011101111?11?110111111?111111?101??01?011101111001111110?111011?10?1011?1010001110?1111111?00011011110111?11111?11100?1011111101?11111???1?1111101111010110???10111111111?1111?111110?1110101110111?110011?01?001011?1?1?0?11?011111?11111111111111111111101?10111111111?11?1111?010?111111?11010111111111010111000?11?0?1111111110111?10?1?01011101000?11?1111000011111011?101?11101101?10011??1????1111101101111110???111011?00111???1111??0101?1101110111?111010111110111110010011110111111??1111111?11100111100?101?1010100111?11100011?1111?11111?1111?011?1110?110?1111011??011?1101???1?10110?1?11?0?10110111?11110110000011??010110101111111??111010011011?111111011111?1?011111110001111110??101?0110111010?111?001111?111110111?10011110111?0?101111110?111?1100?11111110111111110?111011111101?11?1111?011??111?110111011?1??10011001111011111?111101110?1010001101111101101?101111111?110111111111101011101010111011111010?0?1111111111111111??101?11110010001001111011?0100011?1111111011111111111111111111111111101111?11101101001011111?1??011111111111111110100110?1011111111110111001?10110000?1101111?101101?111??110001111?1111011111110101111?110111001?01011111000??110?11110111?1111111111111?1001011?10?110111?1111100111101111111?11111101111011101??1?1011100?11110?110111011101?0?0001111?111111?110011111?1111111?011111?1111101101111111?0?1101101?1?1110100111?110111101110110111?11110111111100111111110110111111?1011101011100111010?110110111111000111011110011110111011010011110111111111101??0111101??1?0?1001?111100101011011110110011110011?110010101110111?100110011111011?1111?1111111111110101100111011011100100?1111011111110111?1111111100011101?111101?1011?111101110?111111111111?0111?1111?11101110100???1111101111111001?111?0110101111111111101?11?1111111?111110101110?11?1111111011111??11111111111?110?111011?1??11111110110011110?110011011001?11?101??1111?10?0?010101110??10111011?11???111111110101010001001101111101111111111100111??0011101111?011?010101110111011100110111?1111111?11111111110111001100011101101011?01111?111?1111?00111100?01111111111111??1?110111?10101111111101101110111101??1111101101011?0101111110?11110???10101110100110010111011100011?0101100101100?11111?11110110110?11101111111011111101??010?11011111011010101110?11111?0110001??1101011011001101110011011?11?1100111101?011010111001111?1?10110110?10111111111?0?1111111110?111001110110111?001?0011?1?0010010?11?111110011100010?0??11111110101110000??101101111010?1010??11?1?1?11101?111??11011??010111111010??1?1?110011?100111011?11?1?0110101101?1?0100?100011110?101?1111000111111110?001111?00011011?101011?011111100?110111110110010111101111110111?001?11?1?1111?1111111110101?1111011111111001?1?11100011?1110011100110?00011??1?1111101110111101?0001110111011??111011100111110110011?0111011?1011111011??00?101110110111110111001000?1110?11?111111011?01110?0?01111?01??10?11111110?00?1011?10010000?01101111?1110110111011?1010110011011111111011100011111110011?11010?10110111111?1011111?11011010011?0?101101111110111111010?1?010?00?111010110110?0?01?????0?10011111?11?1?011111001011???011?11010110????11011??1??01101?0001?1011111011111010111101?01110110??01111?0001?1011?1?10?1110111101101??1?11111?01001100011?0??1?111?00111111011111001100111110111?100??0101?01?0011111101011010011101?1?1011101101101?0?1110?11101011100?11??01?11?01?1000?011111111?0111?11110110?1?101?11101101?101001?1111111111110?1111111110?1111111001110?110111011001101?100100?0?001011?1?10101010??0111?0110?00?101001110101010111?1011?11?1?11?1?00110111110?11?0111100001111110100?11101111111??1?100011100?011110?01?1101000111100101111111011111?????11111101101?0100111011100111011111?1?0011101101?111010111?10011111111111100?00100010010111111?1111011011110111010111?0101111??1???00??10?011110011111?1100111?1?110111101000111111010?11011?1011111111111110101011111?100?1?0011001011?001111010101101?1??1110??0011?1?0010011110?1110000?11101?1?????11?10??11111??1111101110?110000111111?1?1111?1110?0?1111001111111??111??0?10111111110101101111111111?10111111110?1???111111?1111111010??1?00111111010111101101111??0101?101??10111?0?101101100111101?100011?1?0100101101111011110111100?1110111?11?011011100100011011???101111111??1110101111100111101101101001110101011110?00101?01110111111011111111?001110111111?1011011?0?1?100001?11?1101000111111110?00001010100111?1100111011001100010111011?11??0?11110111001?011110?1110?110001010?11011010?0111110111111111111??01??10110110101?0?01101?1?11011111001??0?10110001?100111011101?00111110?00010011111?011110000011?01????100?000?0011?111?100111?00?1101101111101?11111101100111???0?1?1?111111111001?0010?1111011?11101111?1101110111001?1110?1?111?11101111001?10?110?111111110110??111111010111101111011?0?0001101?1?001111011101111101111111110101?0011011111111111?10000?0111?1101111011001111111011001??0?011011?1011001?11101011100?0101111?00101011?1?01?1??1?10100?101010111100?1?11100111?1111?0011?1??1??10100111011111?01111??011110111011?1111?1110101?110?10?0100011111110001111?1111?000110101111101??1?1011110000110000110?011?0111100011011110011111?1??101111000??010?0110?11?11101111?1111?10111101010?11100?11111111?11111?101?10??100100010111110?110???01?00?1011011?11111011?10100010101111111110?0111111111111?111000111111011???101?11111?01111101110011?101111010011001?11100111?1?11111?1000101?100110100?1111111110?0?010111?1110?0?0???1?101?0?101???10100?1111010011011110011111?1011?10110110011111?11111?011101111101011111?1?111?1??01111111?0?0??11101110?1111?11101?1?11?1?1??0011111100111011??1111111101????11?01?11110?111?1110??1111?00011011011111111110?11011011?0000?10011111101011?101?1??111?1010111000?1?0?1011011111001111101111?1111101?11001011001?101111?1??1101111111101111?11010101?11?11110111111?10?10111111111?10?1100101100110011110011?110111?11111?11100111??110011?1?11?0011?1?1111011111101110??11?1011111?1?101011??110110???????1?0111?11010?11110?10?111111001111011?1001110111111?1111111?01?11000011110?000011?11??1?11110?010111??101101?1100011?10?1101110111?01100110?1?011?01111111?10011010111?0101101?1?01?11?10111011?00?????101110?101?11111101??011??0?1??11??0?11?11100101011101111?1?0?111?11?1000?11??1??1?0?0?1101001011?0?110111?111110101000111?1?1011101?100111100100?111?1?1?10010110?10111111000?101??111?111111?01011?011?10?10???1?00101?111?1??011?0?1?0?111?10?0?101011?111110???11001111?00001??1101111?100?0101???011110?1?10101110?1?1?01111?10111000010?01?10101111111110?0?11111?0?10111101101001110001?01?011101?011111101??001??1???1?010011?11??011?001111?10?10111?1?001010111?11?01?0?0?0???10111001101?1111111011101?1001010011?111?0???1?01010111010??0000111111??1010?0?001101001011101?1111?0?011001111011??11011?11110110?111?10?0111??10?00101?0111111011111??0110?01?1010000?101?1111?0111111100100110??1101?101?1110?1?11111100101011?1?0?1100101?00111001110?11111????1?00011100?1111101?11111?0110011111100??111110?111?01?11111001110111?111??11001?0?011??011?100??00?1?0?0100001010?101?0110?11?10?1101110111?10101111110111?1?0?11?1?001100001101001001111?1011011001??11011?1001?0110?11?1011111101?0?1110110?0?1010?1011111111001101???101000110?1101?1?111111?11?10?00?1?1?1?1?0??100111?11111010??0011101110?110011111010?1??001011111?111110?1101?001010?1??1?1??1?01111?0?0011111111111??011100?0101110??1010??1?1??00???0???1?011?10?11?10?11001?11100111?111?011?11110100110?10???111?0?1111?0?1?01?0?0?01110???11?11010??0??10?011?11101101100101101101?1?101101?11101?011?1?111111?10??001??11?1?0101?110001?111010??0?1011110111?0111?110??0?1001100110?0??10?1?00011010010?00?00?01?0100?101??011101011?00?11???01111?0110?11111000?11?0?1000?11?101?011???111??11?11?101011101?00??111000111????010?1?0111?100011??0100?101?11??111011?01?0?1?00?1000010?01100?1?1?10000?11??00?1011?1??11?10?10?11??11??1110111111??10111?1?11110????1?1?111100??1??100??0?01000100110111110???1?10??111?00??1000?01?00100?101?00?1???000?0?0?001?1110110101??????101111101101?111101?011111111?111?1????1111?01?1?1010001?0?1100010??1111?01?001?0?1?0??10?000?010?1000110?1111101111??1?1101100010?11??1110111101?111010?011011010?11111101?1?10???0001?1??0?100?00?11????0??1?10?1011?010011?00?1111101111000?10011?1100001111?011100101?0???110?011011?0??010???0?11010??1011?1?11?01000?1?0?01011?01?10000000?1110?100?110????110010?????101?11??00100110?1??00?10?0111?11111??01001011??1001110?000??0101??0??11?01?0111100110?10101110011?1?110101??100??1?10100010000??11011010?111??11?110??0?110??0?1011??1?11101100?11?101?111?0111???0?11??01010111??010?10?000011?1?1?0100111001100111?1?00????1??0??101?11111??1?11??1?0?011?101111101111???111?11?0?1?10?11110?1010?11110?1?01011???1?1?11?101111?00??1????110?111111101?01?11?11?0?1??101?1111??1111??11??011010?000?111?1110000100??11???1011?11110?011010000110?00111?0??11?0?0?011??01?11??111?001101?1?101?10??1?1001?011??110011??1?00?1?0?10?1?11?0011??11?01000000?011??010?001?011???0100111010??001011001?011?????1?10101???1?11???10101?01?0?10?110?1?1011?00?1?000????10??1?1010?0???10?0?1100011011?11??00?11?0?101?110?1101110?101?00?101?????1?1??1?0111010??0?1??011??00101?111??1001101?11010?110?0??11??00111?10?100?0011110?1?01010?0111?010?1111000011?0?0???000???100?10?10001?011?0?01???0?00?1??10?11100??011?1???1?01??1?10?10?0?01?011?11???0?1011??0?111010000101??1110??0?????1?0??1110?10?0?01?01?01?010011011010000001?10??1100?10?100100?0100?0010?11?0?110?1?11?10?1??011011001111111?1??0011?1????11?1?01????1?0?1?1??11????11011?0?11?0?10??000010?1?00??011?0?0??1?1111?0?1?111?1?1?0??00?0011????????01101??1?1?101?1?1001?11??1101?101110010??101?11??1?111?1?00?01011??11??101?10?1111?101011111????10111??11?011??111101?11??1??1??1?10?1??0111?11??01?1110?11??0100?10?1111111?101??1??11???1??111?101?10?11?1101???11011101?0?101111??01?00?101??1110??10?11?110?01?11??1?111?101??11??1011?11?000?101001101?11??1?0?1?1?10011?10110???111??101?01?1???10??01?00?11111???11?1100101??011101???1?110??1?110??11??1?001010?11?011???11???1??1???1???00110?11?1??1?111??111???1?1?1?0?0100101?1?1??11??11??0?110?101?1?1??1111?1?1??1?1010??1?1111101???010?1??1?111?1???1?01?001?1?001?11??1??111100?0111001?1?110?111?1??011111001?1?111111010101??111??110??1?00010010?11101001?00?11?101??0?1101101?011101111?11111011100?11?111111?111?1111111?1?1??111?01111?111?????????????????????????????????????????????????????????????????????????????????????????????????????????????????????????????????????????????1??1??110?1?01???00000??0?010???0?1?0?????0?????0???0111???10???0?0101?0?0??000?0?1?0?1??1???011?1?110?1?????10?0??10?0?0?111?1??0??1101010?01??1??1?0????1??????????????0110?001???1?10???11??011?101?????0001??0?100?1?1??0?????????10?10?0??????0?0?011???00110??01?1??0?110?0?0111??????11??????11?1?0???1???011??1??????1???1?011??000???1?111?1???1????1???0?0???????????1?????1?111??01????1??????0??0??1??00???11??1??10?0?111?0????????????????????????????????????????????????????????????????????????????1?????111?1??????????????????????????????????0?0??1?0???????1?????????????????????????????1??01????????1??0????????11??101??????1??10??1??1?0????1??1??0???1???0?1??11?110??????11?1???1?0????1???11?????????1???1??0111?????111?1????1??1?1?1?1??????????1?????1??1????1????1?1????0?000?0?1???011??0?1???1??1?111??0??1?0??1??11???110?0??1??10??1???????1????001??????????????1???0???1?11???0?????????0????0?1?1???????0????1??0101????1???0??????1?0??????0??????11?01?????????010????0??????1???0?????1?10????????01111?????????????????1?1??????0????????1?001?11???1?????10????????0????1?????????0????1?0???0?0???????1?????????1??????????????????????1???????0????1?0?????????0??01??????????????????????????????????????0?0???1?????0???????1?0??1?????00?001?110????11??????0????????????????????????????????????????????????????????????????????????????????????????????????????????????1?????????????1?????????????????????????????????????????????????1????????1?????????1????????????????????????????????????????????????????0??0????????????????????????????????1???????????????????????????????????????????????????0??????0????????0??????1????1???????????????11?????????1?????0??0?????????????????????????????????????????????????????????????0??????????????????1??????????????????????????????????????????????1???????????????????????????????????0?????????????????????????????????1????????????????????????1??????????????????0??????????????????????????????????????????????????????????????????????????????????????????????1???1???????1?????1???????????????????????????????????????????????????????????????????????????????????????????????????????0??????0?????????????????????????????????????1??????????????????0?????????????????1???????????1??????????????????????????????????????????????????????????????????????????????????????????0???1?????????0?????????1????????????????????????????0???????????????????????????????????????????????????????0???????????????????????????????????????????????????0?????1?1???????????0??????????????????????????????????????????????????????????????????????????????????????????????????????????????????????????0???????????????????????????????0????????????????????1????????0??????????????????????????????????1??0???????????????????????????????????????????1??????????????0???0??????????????????0???????????????????????????????????????????0??????????????????0?1??????01?1???????????????????????????????????????????????????????????0????????????????0?0????????????????????????????????????????????????????????????????????????????0?1?????0?????????????????????????????????????????????????????????????????????????????????????????????????????????????1?????????????????0???????????????????????????????????????????????????????????????????????????????????????????????????????????????????0??1???????????????????????????????????111????110??????0???????????????????10????1?????1????????????????0???????????????????1?????11?????????????????0??????1???????????0?0???1111????0????1????1???????1????????????1??????????????1?1??????1?????1?0???????1????0???????????1?1?0?1????1????11????1??????11?0??????????????????0?1????????0?????11???0?01????????????????0?????????????????11?????1??11????11????1??01????1??????????1??????1?????0??1??1???1????????????11?????0??????1???1???????????????0?1???1????0???1??????????1?????1?????1??????0????????10???00??????????????????????????????????????????????????????????1?????????1????????1????????1???????????????10????????????????????????????????????????1?????????????????????????????1?????0??????????????????????????????1???0??????????1???????????????????????0?????????????????????????01?????????0???????1????0?0???1???????0?????????????????????????0??????????????????0????????1????11?????0?????????????????0????????????????????????????????????1???????????????1???????0????????????????????????????????????????????????????????????????????????????????????????????????????????????????????????????0?????????1??1?0??????????????????????1???????1????????1?11???????????0???????0????0?????1?1??????????0??????????????1??????1?????0??????0?0???1????0?????1????????1?????????????1???1??????????????0??????????????0????0????????1??1?????0??????????????0?????????????1?11??1?????????1??1???1????????0???11????0?????????????1????????110?????????????0?0???????0?????????????????????????1???????????0??1???????????1?????0????????????????????????????????????????????????????1?0??????1??????1???0?????????1?????????????1?????????????????????????????????1???????1???????????????????????????????????????????????1???????????0????????????????????????????????????????????????????????????0??1?????????????????????????????????????????????????????0???????????????????????????????????????1????1??????????????1????????????????????????????????1?0?????????????????????????????????????0?????????????????????1???????????????????????1?????????????????????????????????????????????????????????????1???????????????????1?
Dog					111100111?1111?1111??11??00111?1?110111??11110?11?11111?111101001?1??111111?1?10111??1??1011?00?110?10??11011?1?010111?1?010110111111?11?11?101111?1111011?1011?011?11??10110?0011?11111?1?1?1?1011?11011?0111111?0111110110??1111?0111?010?1111111??011110111011110??1?00111?0?111?011111?111111011?1111?111111110?1?11?1011?11111?0011111?1111011101?111111111110011?001010001101110?11?1011010011??011?110??0???1011001?0?1111111111011111?11111111?111?1111??1??010?1101101110110011001101?011111111111?111001?11?01111111?111111101111?00101?10111111011?1011111?101?110101?11101011101111?11111100?011?00??011110111111?1111?11?1111111011?101111100010110110?10111001?1?1111001101111?11?1?01111110?1?1111?111?10?0??001001111100?101?11?1?11001101?01110??1?101110?1111111001?110??1110111?0?10?1111?1?00?0111?110?11?01?1?10111001?111100111?0111?11???11??11010?111?1110?11111?1?10?0001101111?111?01111101111?111111111111?1111?0111?11111111111?1110?011110?1?1?11?1111110100011101?1?11111?111?11??1?1?11?101?111?11?1?101?1?1011100111111?111111111?1111011111?1111?11100?1?101111111?01?1?11011?11???10?111110001?1100110111??1011101011?1110?0100110111?1111111?11110111111?10111??01101?1?111??0111111111?1?11111101?01111111101?011111???11?0?11?1010?111111?01100??00111110111?01?00?111001?111110111111011?001??1?1?1111011?1101110?111111111111111111111111?1111?111???110111111111100010111111?11111?111001101111101111?1?11110?0?10000??1101?10011??1??10111?111?1111??101?111010?1111101?110?11?1110?111?11?0001?11?0110??111???11101111101111?1?1111010??111?111011?111101110111101111?1?10?101?11111?11111110010?1????11111111?101?1??11111111110?1111111??11?11111011?1??11?1011110111111111110?101??1111?011?1000111?10111110?1?11101111???10111110111?11?011?00?0?111?1?1?11111?10?1111101111111?11?111??1?101??1?011??????011??11011000110101?00???011101111111011?11?1111010111?11??11110???1?11?11??111?11?11?1111?11?100110??10?111?0111101?0010000110?111?111??01111011?111?01?01111010000??011111??00???1111101?111110??111?111??01111?0111111?010100?01?10??111101001111111110111111111111?1111?111111110111?11???11011?11??11?001110?1111?1101111110111???01?1?1111?100111?1111011?01?1?100110111?111?1?011?1101111000??1?111111?1?111101?10?101111011?10?111?1111000?101011??0?1001110111000001011??11111111111?1110101101?001111?101?01111?1111?11111101101111111111?0?1??0010011?011???11?1?011010?111100111111?111111?1111??0111111??10110101001?11010111?111????10?11?1001?0???111011?0111?01100?1000?0101?1?1?1?01??10100111110??11111?111?101??1?1011110011?1?111110111111011??111110101?1?011011?10?110?01010010111?001011?0?100?1?1011011101???1011?001?1?1?1?0110100?11??00?111111111111?1?101???111???0011?101?11111111111011101?111111?011111111?1011?1111?11?1?111110111?1???11111110?1111???11??111??1?111111?111?100011111??0?0??1?010111111101?1111?1111?1011011?1101111111?11111111?1111010?1111111111000001?101??0111?11111?1?111111111??11101111?00111?01011?101??1?11101?11?111?1?011110101110?1?111011011??1??11?10110111011?10??11?1111?11????1111010111?1111?1?111?0111111??001?011???01?01?0110011110010?1????01?1??0100111?1?01?011111111111011?10110?11010?11?101??0111111?11?10?1?11111?1100111111110?011111?010100001?01?11111?101100?011011011?1111?0?11?0011???111111011001010?11111?011110101111?11001?01011101111??1??1111??1?10111??011?1??01111??0011111010?1?1???1??11101011?1110111??110?0011??111?10111?111011001111111?10?0?1?11?10?1111?110111111?1111??1?11?11010?1111111?11011101?1?11?101?11?1100101101??1111?11?10111111111?111?111111111?1001?111??0??101101???1110??0?111101?1?011010?1?11111111??1?1101111101?111010?11?0111?1?10?0?11011?11?11111011??1?1011111110?1100011?1011111?01101?1?1??10?00??111111111?11?101?01?011100111?011?0?1??11??1101?1?11?1001?0111111?10?01111?111110001?110101?1?11011111110?10111000?1?11111?10?11?010110?10101?111??010?11???0111?111001111?0110?11111111?110111?111?1011111?0?11?01110???0??010101?001100011?1??1111?011111?1001100100?011?1?001?1011110?001001110010110110?001111?0?1?1?111010101111?01?1?01?11?01111111?0??11111?1111110011?1?110110000?11111100010111111101010011111111010011010011?111??110011011111010101111001?1?0111??0?101?011111111??11?0?101?111101?11?10011011?11111111100101111?010?1?01?111?01?1101111111?1?011?11?111?0111?0011111111101?011?0111011111111111101??1110?10?111??111?11010111110?1111111111?01?111111101110?11?1111?11?1111?1?1110111111101101011?1111?110?1000110000110?11111111?0?11111111?11?11?001?1111010110?1?01111011101011101111?101110111??111?1011?011101111111101?10111?111110?1??0111?01011?111?11011??0?1?101101011?11111?010111110111111111001??1?10101?110?1?0?1111010101101???0?0?0?110?011?1110?1111111110?1111?1010?111?1011?10??01???11?11111101?111?111111111?0101?010000111?1?1?11111011000011011??0101??11111?1?101001111?01110011?01??11?1???11?11?110?1011111110?1111101?11??1??11?111?11111??11011111?011?00?1??11?0?10?1?11?111???11111?111??0111011111?001111?100?011111011101100??10111?10?0110?1???0??10111?1110??1??0??011?1?11?10??00111?11?11010001??1?11111?1101111111?1?11111??1??1??110?1111?1111101111111111??1110111011?111??1?111?010101010?0???10?1111??11?1?1?1110?1?10111111100??11?01110??1111??001??1?000?11000111100??1?11?1?01110111??1?11010011111?1?10??11?1?0?1?010111????111101111111111?11111?011011101?110?0???1111110111?110?0100?011??1?1?111??1110?1?000?0111001111??1111?110?10?11??11000??00???10?110??1110111?110?0110?1??010?1111110000?110111011?1?111100??111??0??00?0011?111??1100111011?010?01?1?101101100101?110110101111?10010?0????1??011?1??1100111????1011?0???1??0000??1111111111110?11001?000?10?11110111011101011110?1?110?1011??0?1101?1101?11?1101111100100???0110010?101010111?10011111110?11?0?111?11111111?1?01?11?1110?101011?111111100?1111011?1?00111011?01011?1?1?1?1?01101????11?11???1?001100?111111101111??0?0111?11?011?111??0110111010?1111?0??1?0?011?11??11?1111?1?1?1?110111?110?100111???01?11?1??11101??0???0????0011?1011?0??1111101111??011?110???111110?11110?1110111?11?1?1101110?0?111001?101??0110?1?011?01111111111110?0?1111???1101110011111111001??1111?????0?1101???10?01???00??011011111?11?1010??0101101?111??01111101??1111111101??111?00110111101100?110?1011?1?1100??11?0?1010??11?111001110011??11111?111111?1?1111?11??00?111?101111?01111100??110?1??0?1111?1?100??110??1??1?10011101??110111?111111??????111111?111?11?0?1?111?10110?101??1?10???11100011111?1?10???1110010??101?01111?1101111011101?01?1?1?011?101110110111110?11111111??0?1???10?11111011110?1?1?1?10?1111?1111??01111111010100110?0?1??0??111111110?10?00??1000?0?01??1111??11101??11?1001??101?011?11110?01111?1?1??1110?1?1?11?1110?1?1?1?1??00110?111111?1?10110?1?11?1110111011?11110?101?0?100?11101101001???1011?0111001???00?1?0?10101001?1?11101?1111111?0111111?1??0?1?1?10?0?010111?11010?111111?????1?110?001??10101111?10011??11?100??111?1?1?011???0111?11111100?11?1?11?10??1110111??1101?11?01??111?111??1?011?011?0???111011011?01111011??1111111?01110??1?011111?11?011?011??11?0011111?1?011110?1?101?1?111111???11101101?1??111111111100111?1111111011111110111??101101111111?111?0111?11?111?1111111011101?1010110101?111??1010010?111?11111111010111??11?11?0100000?10?1111?11??????1?111111?1?1111111111111?11111?11?11?101111011111111101??1111011??1111001?11111011?000?101111??101111??11?101??1100?001?1?011??0110?1?1?0?11??0?111?1?11110111111?10?1111?1111000111?0111110?1??110?1111?11??1111111?101111???1?11?10?1111?10110110001?1?1?11111?11001101?100?1111????10111010111111110?111101010001?0?111???011101101?11101111111100011111?111?011?111011100?11011???1?1110010?1?01011111111111111?1011?10110?1110001?1111?0?10?110111??11001?010?011001?11001?110111001011?11111?0?1110110111010??1?1???111111?101?1??1?1111111?110?10?1110?0001000111?11101111??101111001?0011?0111?10?100001101011??0011111111111??11101??1111001?1?10111?1111101?11?1?011101111110100111110?111111110111111?01010?01011101101?001?1111111111?1101111??111?1111?11111000??11?11?11001?101?011101?1111111111?1?1?101011?0100????01?0011110?0111??1111?1111??1??1111110111?1111110?0111?1110?1?0?1001??0??0???101?100?0?0?1111110010111??11?111????1111?1?1110?00010011111?1001111?101?1100?11??1111?01?11?1111?1010011?111110101110?111111?1110?1111?11?1111000110?11010110111100110?1111?11?11001111?1001111?1?1?1?111?111?0111111??110101?001?1?1?1111??1?110111?11010111110010101??11110?0?101??1100?01?00?0?111?0?0001?001?1??1?11101?10?1?011?101101??01110110110111111110111???011101111???1?1111100?1???100??001100?1011100???01?000100?10?111011?01111100??1101110001?11?11?100?0?1001010101111?11?111100111001?100101011101110???0?1?11?0011110??1?1??110011??0?110010111111?0?0?111?0010?????1111110?1??0?011??0?1111?????1???111111?10111011010?111101?0011?10011?011?1??1?0?10?01110?1???00?10010?110?111111?100010111??1000011?1?0?0110100001111?1?1111100?110???11011???111??0?????111?1?1111111011111011??111?011?1?11?111?11111?0?1???11100011?1??0?1010011?1100?01?11111?1111?00101?110111111111?111111?01110?11?1110??01?11?01111?10??1110011??0?1?11110101?1110?10??1??011110?11111111?11?00111??1??1?1110?1?1001111?10?10??1111?10?10000?001011?1101001?11111111?????0??1??1111??1110111111111?11??111110101111100?1?111101111111111?01100??00?01101111?1001?111110110?1001??11?01??10110?0??0??1??0?111??01??10??01??1?1101?1?1001100111?1110????11?11?11101111??01110?010?1000111101010110100?1??111??01111?00???010??1110?1101111111101?11?111001110001??01100?1101??1?01111?1??11?1001?1011011?10001111111?0101?11?01?0???01?111010?0?1?11?0??111?1?1?111111011110?01010?011???11???0??100000?11?1111?11?1?1111101??1?111?111?0011?1?1?010110101111??10???11111101??1?111100?111?11?11?0110??1?00101?1?1???0?111?11111??111???????1110??11?01001?10?000101111??11?100011??1?111111?1??0011?0?111100?1?111?111??111??111??1111?10?0?1101010111?1?1?11100?0?11??00?111111?01?110?1????011111?0?1?011111?1111011110?101101?10?011?1?11111??0?1?1100111101?1101?11101101011110?1?110??1111111101111111?1111???01111??1???00?1?01011110?111??1?1101?110?11011110?00011?1110?010?011?10111?1111111?1010??111?10?11?1???1110?00110011?1?101?110?110?1110????1111?????0?1?10?11101?1111101?1?1????11?0?111011?111011111?1?1???0001011111?1111111?010????10?1?110010?0?1????10?111111101?0?11111?11110??011111111011?1?11?1??11010?100?1??1?0?111110?111??101101?11110101?10???10111111101?0?1001111?0?100?11???00001??101111?11110111100?111?10?1???011?1110?1?01110?110?1?11??101?11110?111?110?11110?101001?0??111111?0?10100111??0010111011110??1101?10?11111111?0101001000?1?1???0?0111100101??11010010??1001111100?1110101?1?01100110??101111111?1??1011??0110?0??11?110???11???000?11??111?101???11?111001101111?11?0?1??110??11?111?0?011?1111110111?100???10?0?01?0?11?11?101?11??1??1?11?10?011011?11001111?10?0111011??00101?11???10?1?0??00101?0?1111?1011110011?1100111?0?1011??0?1????01111110?0110?11?11101?1?00?0110?1010111011?0111111??1011?1111??1110?111?10?101?11111??111??011111111111?11?110101?1010110101?0??1?1010??0?01?011011?11?111101110?11111111111?10?011001011000?1001?0011111110110010??0?010100?00000?0?1101001110?0111111??010?011?1?01?1?11?1?101?0101??0?011111?11100111011?0000?0????1?0111?01011111?1?0110?0100111?1111011???1?111??0?0111??1001000111111??1011??????1?01?0011?1?1?1?1?0?011?1111010110?1?1??00??0??111110?10??1101??1101???1101111??0?110?011001111?00101111?111111?1100?10??111?100111?11?0?11?0?111?1??10111111??11110111???001000?000?1??0???11?110111000101011111101?0?01?1111111011111100?11?110011?101???100?101111010?1100110001111011?11101011001?11??1111111101010??100110?001011111???001???011??111?10?0????0101?1?110111?1110?11110?000??11?1?0?1111?10?1?001101??01111??1?11??1011101??11101110111?111111?0101111100001?0100?110?01??0111010?1?1?01111000?10?101111111??111111?11?1???10000?01110?010?11??????01?000100110011111111011110111?1?00?0?1?10111110?011?101????????1100011000?1?0?1111??11111011101??11101111?1??1?111011?1110?1111?100111??11111101101?1101010??1?11111011?11100?01?1011111???100111??0110?11101???001110?0101111111011100111??1?0101?1?11?001??101001111111?1101???11?101111??110?1?11??11?100?0????0??0111?10????11110?1?11111?11?1???011??0011??01?010?111101??1??1011?1110100?0??11111??1??1010?0101?1??101100?1??1?1101101101110111?11111110?110?1?01111?10?1?011?0111?01?01?11?0011010?101110???1??????111??1?1011??1111000?0?1??0?1??01??0?01?1110??010101011???11???11?11?11?1011??1??1?1?1?1101?0?0?000??111?1??11??0?010?110101?111110?0101111?00110??1111?1???10011??101?1111100?001??1???111111?010???011?11010?0??00010?111001??011?1?1??1110??0?01101?111111110???11101111?01000??110101?1?0??10?0?0??11??1?0?10101110?1?1?01?110111?10000????1?10001111111?0??0??1111?0?10100101?01001???00??0??011?01?1??0?0101?0000??1???1?010?1??11?0?11?101?11?11?1??11???0??0?1?110101?1???0110?01?111?1?1101111110101???1110?101?000?1????11?1?010110?1000?00?11111011??11?0???0?101100?0?00?101001?10111??1011?10?111?11?10111110?11001010??1??????110?1111?1?10?1101?10?10??111010001?111?11?1?1110?1??000001000?11?1?1?1??11??1?1?1?1??01010??11?0011?0101100111??0010111?1?00????0001111??1111101?110?0???100????11000?101110????1?1?1??11?1110111?0111??01001?0?111??0?1?110000??11??0?1?001000?101???1101??10????1?1010?1?00011?110??11?10001??111010000011010010??101?10110?1101???1011??0?1?0110111?1?111?1001?01?1101?0100101??11111110111?1101101101??0100??1?01??111?11?1??1??1???11?1?110??11?111?0??0???01?1010010110?11?01111?010?10??01?111?1?111010?1?01001?0??11??1?1?01?11?11?010011111?11011?10?10?0??1?1?10???000??1????01??0?1??1?011?1???1111?10101?11101111?1111111111111100110?11????11?101011?????0??010??11?0???1??11110???11?1??1??1110?111?10?0?10011????111100?111?0000??111?1??1110???01???1????111?1?001011110?0????1?111101110?111?010?1??111?10?110???11??1?1001??00011????00?11?1??0?1011?011??1?11?00110???1?111?11???00??1?10001?0?1?11?01?11??011???111?10???1?111?110?1001?0?11000111???011????0011?110?11?0011??0?1?11??110?11?0111???00?1101?1??10?1001???110?0?????01?1?10?????1?100?0?10??11??00?0111011??1111?01?001?01???0???11?1000?1???00??1?01?0010?1101?111???11?1?0??0?00?0?1?101?1???00??110?01?1?1?000?1?0??11?0???1101???????010?11111?101?101101???11111?10?11?10??1111??11?0?10??00???????1010?1?111?0??011?111?0?000?????010?1??01???1111?01??1????11?01?1?1??01???11?11?000???1010?111?100??1111?1101?1?1?0?00001????1111???0?10??00?0?1?1??101??0?10?1?0??1111?01011?000101?1?01???0?1?0?010?100??????1110?111011???00101????1?0?011?01111?101???00?1?1101?10??011?00?0??111?????0?1?0????11?011?0??0011?11010?1?0110?0??0??101?0?1?1??10??01101011??10111????00?10101??0????0?1??1?11?01?1?1?1111??01001?0101?1??10??10?111???10100??0?01?????1?01??10101??0?010?0001?1?1?0111101??0?11?011?111?01?1????0?0???1010?11???1??11110??01?1?1??1??111?0000111100?00??1?1?001???1?00101??0?11??1?1?01?111?1?11?1??1???11?011??01?100111100101??11110?1??11?001?1?11111?01?111??0?1????11??11??011?1?1?0?0110?101??0?1?0111??11????111??01011??11???10?01???0100??11???10?1111101001011??00100?01011100111?0101?11?1010110??001101?01???101111??1?1??1?01???110?00??0?00?0?0??001111???11??11111????1???????010??01?0???0?1?1010?11??100?0111?1???????0?0?0??01??01?10?0?11101?01?1?10111???11011??1?10?01??011?101?0?1?????0?01??1000?10?1??00???1??1?0?100?110?10?1?11?1?0?001?0??????0?1?111??11010??101??00????0??01101????1?10??10?11?110????1?0?00?10?10??0?10011110?1?011101??11???0?1011??1011?0?0?10?0????111010??0?01?011???0100?10?0???010??1101??011??0??1????????0?1??0??0?0????0?0???1001??0?1110010?01????111?0?0??0??0?00??11100????11?0??01?0?00?10110110??001?10??1100?10?000?00?0110110100???0?1?1??001?10?1?001??1?0011110?1?1?11??0?1???0???1?01?0??????1????0????1110100????10011??0?1011?1?000??1??1?0??1?1??1?1?0?11101?1?00?01??1110?0?????01111??100?1???10?100?11??110???0111001???10??1?0??11111?1?1?0101??011?111101??11????010111???????1?0??1?1?11????110???11??00?1??0?10?0??0????1???00??11011???0??1?1???1011?1???1??01111??????1?1?11??10??1?1?0????11011111?1??01111???1??0???0??111???????1?1001?1?111?111111?0???01??10?1??????0110100?11??10??1?1?1?0011?11???1??????10?0101??1?1???1?0100??10?11?11??1??10?0011??001011??1??10?????1?1??11??1?001010?11?00????11?010??11101?0?101110?1?1?????11??110?1???111?01??0?1?1?1?1??11??1?????1?0?101?0?1?1??10?1?1??1?0?1???1??1?1111????10?1????11??1???1?01?001???1?1?????01?01?11?0?11?001????1??1111?1????110??101???11?1?11100??011??101?0?0000111100111110?11001111???1?00?00111110?10??110??1010?11110??1?1????1?10100??1111?1?1????1?111?1?111?????????????????????????????????????????????????????????????????????????????????????????????????????????????????????????????????????????????????????????01??????0???????0?0?0?1?????????????0?????1????0?0????1100?0?00?000?0?????1??1???0111??110?1?????1??00????0?0?11??1?????1101??0?0?1?1?01?????0?????????????????10?001???0??0???11???11?1?1?????0000?????1????1??00????00?01??1?????????1??1?0?????0??01??1?1?10??1??0??1?1?1????111?????1????0??0????11???1?????0????1?0????01???????11?1???0??????????0??????????????0??1?10???0??0??1??????1?????1???0?0?0????????011111?0?????????????????????????????????????????????????????????????????????????????1????111?0?1????????????????????0??????????????????0???1???1?????????????????????????????1??0???????????001???1???11???????1????1?10?????1??0??????1??0???1????????01?111????111??1???0?00???1???11???????0?1???1??0111????11?11?????0??1?1?1????????????0????????1????0????1?1????0?00????011??11??0?1??????1??00??1???1??????01???01??0???1?1???1????????????0?0??????????????1???????1?1????0?????1?0?0??????1?1?????0?0???????0101??111???0??????0????????0??????1??01?????????01????10??????1???????0?0?10?1???1???1?11???????????1?????1?1???????0???????1?00???????0?????10?????1??0????1?????????0????0?0????????????????????????????????????????0?????1???????0????????????????0???1??????????????????????????????????????0?????1?????0?????????1??1??????0?111?1?0?????1??????0???????????????????????????????????????????????0????????????????????????????????????????????????????????????????????????????????????????????????????????????????????????????1???????????????????????????????????????????????????????????????????????1???????????????????????????????????1???????????????????????????????????????????????????????????????????1???????????0????????????????1?????????1?????0????????????????????????????????????????????????????????????????????????????????????????????????????????????????????????????????????????????????????????????????????????????????????????????????????????1????????????????????????1?????????????????????????????????????????????????1????????????????????????????????????????????????????????????????????????????????????????????????????????????????????????????????????????????????????????????????????????????????????????????????0?????????????????????????????????????1????????????????????????????????????????????????1??????????????????????????????????????????????????????????????????????????????????????????????????????????????????1????????????????????????????????????????????????????????????????????????????????????????????????????????????????????????????????????????????????1???????????0???????????????????????????????????????????????????????????????????????????????????????????????????????????????????????????????????1???????????????????????????????????????????0????????0??????????????????????????????????0???????????????????????????????????????1????????????????????????????????????????????????????????????????????????????????????????0??????????????????????????????1???????????????????????????????????????????????????????????0??????????????????0????????????????????????????????????????????????????????????????????????????????????0??????????????????????????????????????????????????????????????????????????????????????????????????????????1??1?????????????????????????????????????????????????1????????????????????????????????????????????????????????????????????????????????????????00????????????????????????????1????11????100???????????1??????????????????0?1?????0?????1??????????????????????????????1?????0??????????????????0????0???????????1?0???0??011????0?????????1????????????????????1?????????????????????????????1????????????????????????????0?010?1??1?????0????1??????1?????????????????1?????1????????1?????1????1???????????????????0?????????????????1???0?????00?????1???????01???????????????1??????0????????1?????????????????????????????1???????0???????????????1??????????????1??????????1?????1?????1??????00???????????????????????????????????????????1????????????????????????????0?????????0????????1??????1?1?1?????????????1?????????????????????????????????????????0?????????????????????????????0????????????????????0???????????????1???0??????????0?????????????????????????????????????????????????0??????????0???????1????0?????????????0?????????????????????????????????????????????????????1????1??????0??0??????????????0?????????????????????????????????????1????????0?????1??????????????????????????????????????????????????0?????????????????????????????????????????????????????????????????????????????0???0????????????0?????????????????????????????????????????0?00???????????0????????????0?????0????????????????0??????????1??????1?????0????????0????????0??????????????1?????????????1????????????0??????????????????0??????0???????????1????????????????????0?????????????1??????????????????????1?????????0??1?????0????????0????0????????11?????????1??????0??1?????????????????1????????????1???????????0?????????1??????????1????????????????????????????????????????????????????1???????0???????????0?????????????????????????????????????????????????????????1???????1???????????????????????????????????????????????1????????????????????????????????????????????????????????????????????????0??1?????????????????????????????????????????????????????1?????????????????????????????????1??????????????1???????????????0???????????????????????????1???????????????????????????????????????1?????????????????????1????????????????????????1????????????????????????0????????????????????????0??????????1???????????????????1?
Dunnart				?0?????1?01?110111???11?100?111?????1?11??1??011111?111?011111????10??1?1???1?1011??111111??0??11?0??01?0??11?10??0?1???????1??1???11?0??01????1???1??11?11??10???1??10???111?1?1?01110???????0???11011?????1011?111?11?1111?10?11110111??0?11101111???1??0110?1???0???10???1????11??11?110?1??1???1111??11??1?11011011??1011???1111?01?1110?1?1???1?1111??111?1?100?1?1?1?11???1011110?1??11??1????1?0111??1??1?????1????1???1011?1?11?1?11?1111???1?0?11??1111???111???10???1?1???1??000??0?1?1?1111?1??1??1???1?1110?01??1101????1?11111????110?????111?1??10??01?10111?1???11?1?01?111???100?11?01??010?1??101??10111?1?11111?1?????1??1111???1?1111?101??1?10????1???111???111001??111?11??1???1??111011?11011??1??1?1?0?111?????1????1011???01?001??10???1?????1????1????01?101??11??1111?11111??0??1?1111??011111???0??11?1?1?1???011?1?00??111?1110?1??011??????????0??1?0?11111111101??????1??????0?111110011?1??111?101?11?11???1?0?1?1?11?111?1??01?1????1?111??110??1??????11?11????1111?1?1111?111???11???1??1????11?1?111????00110?0?1?????1?11?111????111??1?????1???????1?0??????110?1??0?1???1?1??111?11111???1??1??1?11????1110????0101?10?11001??111111?0011?1???1?1???0?10?01?1??1?????1?1???111??1?110????1110?111?1?????1?011?111111?001???11111?1??1?11?1?1??1???11?11?1111?1???110110???111100111?1111???11?111100?0??1??10?1?1?11?11????11???010?1???1??11111?1?11011?1?1??11?1?01??1?11?11?10?1??1?1?01?10?011110?11?11?0100?1????101?111?10??1?01??11?111????1111??????11??1???01111??1?0?0??0?1?1?110?????01111???10??1????101?0?1?1?011???1??11101????11?111?111??11?1??0??1101011???10?111?1?1???1???11?1??????????0?1????1?0?1110?0011?11??1?1?111?0???010????11?????110?111??01?1??1?111????0????111?0??1?????1???11???11???1?1?1???01?01?????1?1?1?0?01?1?1?1?1?1?1??0?1011?1?0?1??1?11??1??????01?1?1?1?01?1?11111???0?111??????01??111???1?1???11?1011??1??1111111?111??11???1??111????0???1?1???1?1?11?1???11???1??0?11?1?1??1111??1??110???10?????1?110?0??1??11?111?1???????1?11?1?????1001111??1101??111??1?1???????1?1?1111??11110???1??01?111??1?1??10?1????10???1?1??1????01101????1?0111???111???01?11?1?????11?11??11?0??1?1??1?????10????11??11???????11??0?10??????1??????01?11101?1011???1??1???11110?11?????????011????0111???1?1????1????1??????111?????0111?1111???01?1?1?0??100011??1??111?1?1??111?11?1?1?1????111011?10011???1??1?01?1???1??1?1??0?1?1??11110?1?11?1??1?0?1?11????111?1????0?1??11?11??11?111?10?110??11?11?0?111??11??0?1??1?0??1???1??0??1011?00?????11????1??00110??10??1?111??10??11?01?0??10?110??????1??01???????0?1??11?1????????11????1?1?0?????11????0???0???1??10??1??1?1?0?1?1?01001?11011???1???01?1111?1?1?1????11??1?1????111?0?????10????11??1111??0?11?1?1?1?1??1?0??1?0?0?110???1?100?11?1??1??0?1?010011?1??0?1?11?1?11???0111????1?011???1???1111??1?001?????11????01111?11????1?1?111???0?111101?1?????111111??1?011?1??10???1?0??111?110????1??????10?01????1?1?111?1?1011011001??011111???11?1111????????1????1?11??1?????0??1???1111?111??11?1??1?1???11????1?????1??0?????1???1??1??0??????????????1???1????10100?0?0101?1?1???11?????1?0????101??????1?01???????1???01????????1???1?????1??1?????1??11110??1??11??11??11??00?11?????1??1??1??1?1?1??1???11?1???1?1?1?1??1101111?1?1?1101??????1001??0??01???111???1?1?1????11?1????0???0????1?????1???11???????0???1???10??????11?1??0?1???1??11?0011????1?1?11?1??11?1100?1?10???1??111??11?11?00??0???11??011???110?1?1?1111???1?111??11???1?11?1?1?1111??10??1??0??11?111??1?111010?0???????011???10??1111?10??1???1?0??1?1??????110???1????11?1?1?1111?10?1?00?111?????10?1?111?1?????1??1???1111011???1?1?1????10??01010?1???110???110111110?111??1??1????1??1?11?1??1??1?1?1??110????1?1?11?1??01011?01??101?111?1?0???1?11??1?010?10?????1??1111??10??11???1?011???1????11?010?110??00?11110???11??1??00???1????101?0?0?1??11?1????01?1?1????0?1???????1??1??????0??????????1???1?1?1?00?11?1?11??11??1?????111?1?????????1??0?11??0011?1???1?1???111111?0???111?1???1?111?01???111???0???????11?1?1?101?????1??1?01?1111010?0101?111?000?1??1?10?11??1???11?1?1?1?1?1?1110111?0??1???1??1?1?????1?1??0?1111????1???10??11???1?111?11??1?001?1?111????111?11???????1??1??11101??111?1110?11?1??1??1?111????1?1??111?1?1?111?10111?101?1?1101??10?11?11???0?0???1?1111??011????10?1111?0?1?11?????101??11???11?????1??1?0111?1?11??11??11??1??1?1????100?01?1?0?10???11?0010?1?111111?1101?10?11?1?1???11????0?0??11??????1???1??11???1??111??111????1??????1?1??1?00?1?1?1?1????1??0?11?11???1?1???111??1111?1?11????1??1?101?1?1?0??1????01??0??1???0?1?111?1??111?01??111?????1????011?1?1?111??1?111?101?11111?0???1111??0?111??011?????1??1????1???11011?1??1011????1101??1?1??1?111???1????1????10?1?????1?11??110???11?????0?1?111?111??11???1??1?1?101??1???0???101111?111111??11?1?1???????11?1?1????1?10?11?111????01?100?1?1?001???0111110?1???0?111??1?11??100?1??10??1?11111??11??1?1??011??1??????1001??1???11??1?111???1?1?1?1??1??1????1??0111????11?01?1111??1????111????1?111111?1??11??11????1?1101??01???0?1?0??1????11??11????0????11?110??1?????01???0?1???1?0??11?01?11??1101??????111?101111??1?11?11?1111??1???11?0??1???????0?10??1??1???1?1?10?????1?1????1??????1?1????1?1?1?1?1111??1???????1???110????0100?????1101101?1?0???0?????0??0??11????1100?1?111???0??011??1???1?1?10?101101?11?????11?????001111??1?1110?11????111???1?11?0????01???????0???0??11?????????????????011???01?0??1?0???0?1??1110?1??1?0??0??100?????11111?0??1????????111?1???111???11101??01?1101?1??1????0?1?????1???0?11111?????1??????1??1?11???1???1??????1??0?????????1??0?10??01?110?11??1?11??1?11??????110?11?1???1??111?1101??0??0??1??1100??11?11????1?1???100???????1?111??????01?11?1?0?0??101?1?110??1??0???1????1???1????1100??11??11?0?00????01??11??001??11???111?0??1?11?1??1101????11????10?1??0?00??1111?1??0?0???0?????1???1?1?101??1??1?????1??0????????0?0?1??101001?10??????0?????1??1111???11??111??11?0??000?11?1?0?1?11???1?1?????????1?1?11??111?11?????11???1???01?1??1??1?1?1??1???0??1?1111??010?101??0??01?1?1??????1?1?????000?1??11?111111???1111?1?1101?111?1?110??1???11?????111?1?1?1???111?0???1?0??????1?1??0????1??1?111????????11??111?0??1???1??1??0??0??1??1??11?1??????10010?1??????10?????11?0?1??111??11?1?????01??1??1??1?????111?1?1????????????1??1?011110?????1???11?????0???1111?101?1??1??110?1?110?0???10111?0?1?1?1??1???001??0??0???1?????1111???111?0?1?1????111111??1??????111?????1?1???1101??111?11?1010?1????0111?0?1??????1???1?0???11?0??111?1?1??1???0?????11?10???1?0?????11?01??11?1111??110?11?1?1?1????1101?11????????1110101?1?????110??11?1??1???1???1????????0???1??1?1???1?00?11???0????????1????11?????1??1?1?01001111?1011?1?011??1?1???110?????1111???0?111??11?0??1??0?1?1???01?1??11??10?11??1?11?1??1??110??001??1111????01?1?111?????111?01?110??????????0?11?1?11110?11????1??11?0??1???11????1???101?1????1?101?1?0?0?????10?1??1??1?0????11011??1?10?10????????0?????111???111???1??1??1?1?1?1????0?011111??11??101?1??111?01011??1??1???1101????11?11?1000??111?????0???????????????0????1?0????1????111?0????11?110????1?01?11?1??1??1100?01?1?1???11?1?1111?1???0?11?1??11001??111?11011?0?1?1?0?1111??11?1??1???11???1??101?1??11??01?11?1??1?1?????1??????????11?010??10?10?1????11??1?00?1000?0??101??????0??11?11??111?111?1?????11101???1111?1111?1??1?01?01111??1???1????0?0110111????1?1??????0?1?????10111?11??1??0?1?1?1?00001?1??1??????1011?11??1??01??1?0????10?1?111?1110?1?111?1?000?11?11111?????1?????1?111?1??1?11?111?1???0??0???????10?01???0?????10?1?1111?1??11111?1?1???1?011?1???1???101???11111?110????0???10011111111??1???0101?0???111?1???11011111???0?1??1?111?0??11??1???11??1?100?1?111??11101011?111100??11??11????00???1??1??????1??1??0???0?10???00???????1?0?11100???0?0?11??1?11??111?1??????????1???1?????1??????1?101?01?1?1101??1?1?1???10?01??1111????1???1?1?1??0?0?011?????1??10011?10111??1???1????1?111111111010?1?0??10?1???1?110?1?1????11???101???1???11?10?1?11?1?1?11???1?11?111??0?1?0?11?111?1??1?0?11011100111?11???10?1?111????0?1?110?0?1?10??1???0?1??1?11?100??1??1?111??011110?11??001??1?1?1???0?1?0??1?1?11?11???1??????0110????1111??1?1????11011?0?????1?0???????1????1???0?0??0??0?110??11?11111??11??1??1?0??010??11??10?11101?11???101???111001?1??0??11??11??1?1?0??????11?1???1??110?11?0?1?11?111?1??1111?1??10?????01????111??1???1??01?1??11??01?11?10??111??1??1?11???11??0111??0???011?1?111???1??1???11????11??01???11??1????11???10??????1?1???1??1???101??111??1???11?0??1?1?1???0?111????1?0?1111???0?11?1??11?1111??1101?100??11?0?10??11?11??101?????1???1?10?1???1?1?1?011001??0????10????10?????111??01?11????11?1??1????1011011??????1111????0??11?1?11????1?1?1?1?1???????01????1???1????1??1???1111?0?11???11?????1111??00?1??????111?1??????110?1??1??0????1?1???1???0?????01???1?0???1?11?011?1??1011??1???11??1?1????11?1101?01?11???0????0???1??????11?10?0???11?11????11111???01????0?1??1??01111?0?0?1?011?1?1??0?01?10??1?1???011??11?1?????11101?1???01??101?1111?111???1???1???1?1???110????0??1??1111???1???0?0?11111110?101?1????10?1101?1?11?1?1111?01??111?0?????1?10?11?1?11??1???1??????11?1??1??1??11?1??1???1?1??????1?1??0?1?????1??1??101???0??1??11110??1?1??1?0111??1000???1?0???11?0?01?01?10???1???11?0???11111011??11101?111???1?1?1???10?11???111?1111?11??111111?011?11?0?1????1101?1??1?1????0??1????1??1?1?1111?1111?1?11????0?011????0?1???????10?0???10?????1??1?111??????110??????0?1?1?1101?????11110?1?11?10111?010??11?11????111100??1???11?1??1?110?11?11?1????1??11?10?1??1?1?0??1???11111???1??1111111?11?111?11011?1011?01??11?111??????11110???111??1??00?0110010????1101?1?001?0?1????1?1???????1??1??0???0??00??101???????1???1???11???1?1????01100?1010?1?????1?11??110??11??1?1???1??1??1001??1????111011??111100???101??0?1?11?????1?1?1?????1111?????0?1111?11??01?00??0????11?1111?1101???11?10?11?????01111100??1?1?1?1???01?0??111???11??0????1?1?111????01???0?1?0??110?1?0111????1?11????????111110??1?01001??0?1????110?1?11?1?1?10?????1?111?00?10?1???111????1?11?01??1?1??0??0?1?111?0?110?1111?1????1?0?1???1010????????1???1??????????1??1??1??1?????1??11?1?1?0??111??11?101??1?1???1?????1??110??1?1??0?1?1???????10?1??1?0011???0?1?1101????11?????0101??11???1?01??11??00011?1?????1????1??0111?11???11??10?1?0??????0?1??11???111?111???0??1????1?0??????111???????11??1?10???0111?1??11?111?1101???1011?1?11?1??0?01???1??1????0???????0?1??11?1??1??1?10??1?1?1?????1????10??111111?1????1????????0????0???1?1?11?1??01?1????1??1?1?10???0??1??0???1??01??????1??01??????1???11??????1???1???1?1??11?????0???1????1?0???0??11?11?1???11??1?10?011?11?11?1???0???1?1?1?????1?1??1?1?0?11?1?1?1???00?1???100???011?11???1??0?????1?1?1110??10??0?11110????0?101?0??1??????1??11?0?1?0?011??0?01?1????10?1?1111???1??1??1011??11????11?1????0?11?11?11??10??111??111?1????111?1??1111??0?????1??1??1?1?????0?01?1???????0????11?0011??11????1110?0111????11???0111110?1111??1?11????1???0??1??1??????0????1111?11???101????1101???01?10???1?0?1?????11?1111??1????1100??01??11??1?1??1?1???01111?1?11?1?1??0??1?11?10??0111?10?10???111111?11?110???1011110???????11?1?1?????11111100?11?0110?11111?1?0?0?1?????0????010?1?11?1?1?1?11?????11111?1?0??10???1?00?10?0?1??0??010?101?1?0?11???10?01??1100?001??????????10???11?1??1???101???1??1?1??1111???????1111??001??0?01????1?1????111??1?11?1?0?0100101?11111?????1?11?1001?1000?1??001?1???111?1?1???11?010?00?1?0?1?11??00?????1?11??1???01?111111???11??11??01????1?1???0?????1?11??1011?1?1???0???01?111?1??11??????1??1?????????1???1????101?0?1?????11?101?0?0?????1?1?????1?????110??111????111?011?1??0??11???10?11?10??01??111??0?110?0??11?1?1?111?10?01?1????1101?0111????11???1????1???111??????????1?????110???10????1?11?1?????1?1???11?11?1111???11?1???1?1?1???1???00?1?1110??101?0???1?1?1?10??11??111?1??1?????1?10???11??11??????????11??0??11????1111?????1?1???0????????????01????0????0??????11??0????1????111?10??0??????0?????10????1???????011?????????111??1?1??????1???11??110?1?????1??????1?1???111???????????1??0????0?????????1?11???10??11?1?0?1?01??1?1?011??1?10?0?1?11??1?????111??1?1?001?0??110????111000111?1?1?11???11???11?01111111?001??????111??1????1??0???0?1??1?1??1????011??11?1??0?????????1?1?11?11??11?1?1111???1110????11?11?0??1?1??11??1?1??11?0??1?1??01???011??011??1??1???????0101?1???????0??????11??1?1?0?11?????000?111??1?11????1???1????01??0??1??11?100??0??1????10???11?111?????11?????1?11?1111??0????1??0?1????????0??101001???11??1?1??1???1???1?????1??1?????0????010?1???????1??1??11?1?1??0??0?01??????11????1?1?????1?0?00?0?1?1????0?00110?1111?1????0?10????1???11?11????1?1?11?10??????1??01?10100?????1???????1?1??1??????1?1??111?1?????11??1?0??111???1?001?1?1???111?????1?????????????11???1??1????11?1????01??0???0??1??1?11??1???1??11?1?1?1?00111?0??11????1?????0??0???1???110???01???1???1?0??????11?1??1??01????1??1????1??0???10??1?111?1????0???11?1111?1???1?111011??01?11?1?1???????????1?1?1???001??0?10?0?0??1?1?1???11?0????01?11?????1???1?????1?01??0??1??11?11?1????1??111??1?1?1??0??1???0??110??01??1?????11?1?0??1???1?0110?0??1?????1??1???111??1??1???1?????????1????1????111???1?01??1???1?0?11??1??110???10???0?1????11??????????1111??1?1????0?1??011??1?0??111?????111?1????????1?????1???11??1??????011???1??????????10??111?1??????1??0??????1?10?????11?1??1??11??????1?1???????0?1?1?11?100?1????10??11????11?111????1??11??0?1??0?????????1???100?01??1????????????10?1?1???1?10??0??????????10????1?????1111?11?1?????111????????11?111?11??10??1???1?1??0?0??010?11???10???????11??????1111??11????1?????????????1?0???1????01?1????11????1??11????01?1?0?100?????1???0???1???1?001?110?1???????10??????????1???1??1111?110???????????11???10?????1?0??11??011??????1?11????????1??0????????1??100???1???1??????1??1?111?1??1??11??11?10????0????11?1?01??????0??????01??????10?10??1?????10???????011?1????0?1??1?????11??0????1????????1??????1????0??10?10?????10???????1??11????0???0???1???1?????1??1????????11???0?????1??1???????????11?1?1?1????0?0????1?1??????1???????0?1?01????0?01??11??1??????00????0?1??0??1????10??????0?1??0????1??0?01???1??????1?????1?1???1??11?0????10????????1???01?????101??1?01?00?????1?1?11????1??????11??1??1?10?0????1?1??01??1?????????1?1?111???0??1?????????1???11?1?11?1????1?0??11?111????01?1?????1?1?1??0?1???????1????1?1?????????1???????1?0??11??????10?1???110?1??11??1?1??1?1??1??1?11?????1??111?101?1?1?10?0?1?1??????1??11???1??????0?????????1??????0?????1???????1????1??1?1????11?1??10??????1011??????????????1?11??01?0??1?10?1?1????????1??????1??????1?1?1????1?1???01??1????100???1?0????0??1??????0???????0?0?1?????????11?10??0?01?????0????????0?1??????0???1????????1??????????1????1????1??????1?????1???1111????0?1?01??0??1?0??????1000?0?1?1??11???0???1011??111????????0???0??1???0??11?11?0?11?1?1???1??1?1??????1??????1??1???1??1??1?1??????1??1???????1?1????????0??????1?1???1???11?1??111??1??????01?1?1?1????1???11??1??????101?11??????1?11?10?1??1??1???1?1110?111?1??0?????????10?1?1???1?1???????????????1???11?1??111????????11?0??0??????1?000??11??0??????100?1111??1?1?0????0?????0?11???????010???????1?????1???0????????10?10?????1?????1???11???????0???????1?0???1????1??1110?????????11??01????1??1????0?1110110???????010?0????????1???0?01??1???????100??????1?1??1?????1??1????????????0??1?0??????????1?00?1??0?01??0?1????0?11?0??0??????1?01????110??????????????1?1?1???1?11??0???00?1??0???1?1?1?????1??1?0??????????????????10??10??0??0???11??1??00?00??01???????110????1????0???0????110?????0????0?????0????1????????????1??????1??1???????????0?1?????1?1????????????????0?01?0?0??0110??11????0?????1?????01???0???1??0???1??11??1?11111??0??1?1???11????1???11?0??????1?????0????0??1??1?1???????11???1?1????1?00????1?1??????????1????1?1???????00??????11???10???10???11????10??0??1??1??????111??1???11111??????0????11?????????1101??????1???01?0???1???1??????1100?1???1?1?11????1?1??????0?1?1??11????1?11?11???1????1?1?????1?1?1?1?0???????01???????0??????1?1??????1???1????011?1????1??????1??111?1?1??????1???1????????1?10???0??1??1?0???1?00?1???????1111???0??1?1??????1???????1?1????1?11???1??1??0???1???1????1???01?1?1?0?0???1?????1???10?1?11???1???????1??1?1??1?1???1101?0??1?10101???1???????0????????1????0110??0??0???10??????1?????1????????1??1?1??1??0??????11??1????1????????1?????1?1??????11?1?1?????1??11??0?1???0???1??????11??????????11?????111111???????1????0???????1??1?1???1?1???11??1??11?10010111011?1??10??1110??0101??1???1?1?1011???10???0?1??111?11?0??1????????11?0???????1?0???????11?01???1???111?1?111?1?110????0??11??101?1??1??1?????1??1?1111???0??????????????????????????????????????????????????????????????????????????????????????????????????????????????????????????????????????????????1??????1??0?0?????1????????00???????0???????????1????1?1??????????1????1??????????1?0?????????11???1?????????1??0??00???????????????1??1??0????????1?????????????????????011???????????0???1???1?1??1??????1????????1?????????????????1??1?????????1???????????1?????1????0?1??????1?1????????1?????0????0???????01???0??????????1??11??????????111??????????1???1??????????????????????11????????0??????0????????1????10???1??1???1??????????????????????????????????????????????????????????????????????????????????????11??????????????????????????????????????????1???????????????????????????????????????????1????????0???????1???1????????????????0????????0???????????????????1?????110???????0???????0???????????1???????????1???1????????1111???????1???0?1?????????????????????????????1????????000???1?????1????1???1????????????????????0????1?0???????????1??????????????0????0?????????????????1??1???1????????????????1?1???????0????1????????1????????????0????????1???????1??1????????????????1????????????????1???????????????????????????0???????1?????????????????????1????0?????1?????????????????????????????????????????????1?????????0??????????????????????1????????????????????????????1???????????????????????????????????????????????????????????????1????????1?1??1?????????????????????????????????????????????????????????????1??????????????????????????????????????????????????????????????????????????1??????????????????????????????????1?????????????????????????????????????????????????????????????????????????????????????????????????0????????????????????????1???????????????????????????????????????????????????1??????1????????????????????????????????????????????????????????0?????????????????????????????????????????????????????????????1???????????????????????????????????????????????????????????????????????????????????????????????????????????????????????????????????????1????????????????????????1?????????????????????????????????????????????????????????????????????????????????????????????????????????????????????????????1????????????????????????????????????????????????????????????????????????????????????????????????????????????????????0??????????????????????????????????????????????????????????????????????????????????????1???????????????????????????????????????????????????????????????????????????????????????????????????????????????????????????????????????????????????????????????????????????????????????????????????????????????????????????????????????????????????????????????????????????????????????????????????????????????????????????????????????????????????????????????????????????????????????????????????????????????????1???????????????????????????????????????????0?????????????????????????????????????????????????????????????????????????????????????????????????????????0??????????????????????0??????????????????????????????????????????????????????????????????????????1???????????????????????????????????????????????????????????1??????????????????????????????????????????????????????????????????????????????????????????????????????????????????????1??????????????????????????????1????????????????????????????????????????????????????????????????????????????????????????????????????????????????????????????????????????????????????????????????????????????????????????????????????????????????????????????????????????1???11?????10??????????????????????????1????????????1??????????????????????????????1???????????11?????????????????0????????????????????0?????1???????????????1??????????????????????????????????????????????????1??????????????????????????????1?1?????????10????1??????10?????????????????????????????????????11???????????????????????????????????????????????????????????????????????????????????1??????1?????1??????????????????????1?????????????????1??????????????????????????1?????????????????????????????????0?????????????????????????????????????????????????????????????????????????????????????????????????????1???????????????????????????????????????????????????????????1???????????????????????????0?????0???????????????????????????????????????????????????????????????????????????????????????????????0??????????1???????1??????????????????0????????????????????????????1???????????????????????????????????????1????????????????????????????????????????????????????1??????????????1??????????????????????????????????????????????????????????????????????????????????????????????????????????????????????????????????????????????1??1????????????????????????????????0????????1?????????????????????????????????1??????????????????????????????????????????????????????????1??????????????1?????????????1???1?????????????????????????????0???????????????????????????????????????????????????1?10???????????????1???1????????????1????????????????????????????10??????????????????????????????????????????????????????????????0??1???????????1????????????????????????????????????????????????????????????????????????????????????????????????????????????????????????????????????????????????????????????????????????????????????????????????0????????????????????????????????????????????????????????????????????????????????????????????????????????????????????????????????01???????????????????????????????????????????????????????????1????????????????????????????????0?0?????????????????????????????????????????????????????????????????????????????????????????????????????????????????????????????????????????????????1?????????????????????
Goat				11111?1110111111111?111101111111111?1?1?11001111111111111011110?111001111111111001111111111111001111101?11111?11010110?10010111111011101111??0?101?1111111?101000111?10010111?001001110011110101001?100?100010111011?1111110?111111111100101111111?110111101100111101?101111110??11?0111111111111011?1011111110110111111?1011?1?111?0111111111111?1011111111111111101?01010110011?1110111?111?0101?1111111110111??01?1100110?11?11?11111111110111110111101?11111?1?1101?1101111110111011?011111011111111111?111011?1110101111111?1011101?1100010101101111101?11011111110110101011??1010111011111111?1100011110110011110?11110111111011111011111101111111?101011111011011??01111111110?101111111010011111110111111111111?0?0?11?0111?1111?1?00?1?1111011011111111111111111011100101111?110011?111011?1101111?1?101?0111111????111??100111001111110011111111?1111?111111010111111110?111111?11010101101111?111111111011101011?111?110111111110111?01111?11111111101111?111101111?1111110000011101?11111110111?11011011?11111111111111??11?1111011001111110111111111111?0011111?11111111100010011111110?110?11111111??11011111101?1111?0111111101011101011111101110011011111?11111111111111111011101110111111111111001111111101?1111110111111?1111011011111110111100011110111111110110011101111101111010101111100011111001111?01111?11?1111111111101111111?11111111111111111011010111110111111?1101111111111010111111110101111111001111111111111111111101?11100101?11101011?0011011111111?11111111??111?01011111111?10?01?00001011?11?1001111111110??011?0011001111111111?1?1111010??1110111?11??111?1?101111010?111?101111111111?11111111011????1?111111111?011111111110?1111011111111?11111111?11?1?1?1111111101111111111101111001111?01?1?010111?10111110?11111?1111?11111111111111?1101100111?011?0?1111011?1111110111111111?11?1111011?1???1011111?11001?11110110101101?1?1?1??01100011101111111111111111111?111011110?111111111?11111110110111?01101001001010?110?1110?01000110001101111?11?100111?111?011101?11111010111110011111111?1?11111?0?01111111111?11111111110011111000?0110111011001111011?1111111110111111?11111??111?11?11111111?1?1???1?111?1?11111011110?111?1110111111011??1?01?111110?111111??11?011?11?11001110111?11111?111111111110101?1?10111?0111111111111??11110110??111111111100?1111111?0??101110111?11111011?1?1111111111111?0101111??111111101101110111110111110011?111?1111??11011110100111011101111111?11?11111?1011??111111?1?1111110011111?1110110110011011?1111111101011001?1100?10000011110110111001110?1100111111111010111111101011110??11110?11101?1101011110110111111?01101111110110?11111?111??1?11111010?1100110?0?11111000111110110111?10110??00111100110101?111?110111100111?10?01?111111101?0111?111101111??0??111111111111001101110?011111111111111111101111011?111?11111?01111111?11111111111111001111111101?101011?110?1?0?1?1111?010101101011111110111111111111010100?1100111010111?11111101?1101011111?111111011111111101101111111111111?111111?1110111?01111?011111?1?1?1?0111111111?1111?01111011111101?011011111??1?111111111?11111?100110111?1?11?011111111110101111111111?111?111?100?1101??0?1?1110110011111011?1????011111010011111111?0111111101?1011101111?1110101?1?11?111?1111?1111111?0111111001111110111?1011111011?11101?10?1111111?111011111111?11111110?1101011??01110110?10010100111111?11111101111111101?0111?1?11111111?1?1101111011101000?11010111111111110010??11??11110101101101110111?11111111111111110001?111?11001111111?10111111111011101011011111111111111011111010111111111111101?100011110101111101111101?11?11?11111111?1?111111101111111101111111111?111101111?111110?11111111111001101111111111111001010011111011111010011?1?10010?1?101101101?0111110111111111011101011101011?10111?01001011111?110?0111111111?111111111??111?1100111??1100011011111100?101101111?11111111?1001111111011001111111?11100111?11111111011000011111111011010?01?1100?01010111?10101111?10?1111111011111111?011111111?110111101111111110?0?1101111001011?011111?111100?1?11001111101111?01??011010010111?1?011101111010011011101101100101001011101111010001011111?00100101011010111111?0011111111111?1??1011?1111111001?111111111?110111111010011111110???0110?011111110?1100101011110?11001110010?0110?111111110111111111?111?1111011010111111001011111111111110110110110101111111101111?111?11111011011111?11111111000111111111011011?111001111111?11010111111100???11111101111101?1110111111011?111100111?1?1111011111111011?1111?11111?111111101101011?11111111?1100110000011111101111?1111111111111111100111011111111011111110111000111111?111111101111?0101111110?1?01111110111111111111111011?11111?1111011111111111?1110101?10010?1111101111111101?1111111000?1101001011100111111110011011?1???1111?1111011111100011111111110111101?1111110?011111101111111110111101011111111111001010100101011?0?1110111111101101001111001010011111001?11101101?101100110011011111?1101011?10?10111010111111110111111111111111111111111011110110?110011?01111?11?1111111011?11001111101011001111111?111111001011111011001111001101?11010111111010?010111111111111?0?10?1010110101?101?1101?1101?001??11?1111?111111101111?11?11111?11??11001?1101101?111?11111110?011110?0?111?1??10101?1??101110?111000111101?100111?1111111101111110001?111111100?1111110110?10100?11110111100111??110101101111111?1111100111111?111111?110?1001111100011111011??110111?111111111?1111111101111?10111101111?11101111011111?1010000110001?0?0?11111011111011111100?10111011101111001???0?1100?1110111?1101011001?1110111?1110100011?11101?011111110?1101110??1?01000?111???10011111110100???10110111100?0?11101111011011?10?0?1?1??111011?1??11001110?101?1??111?11111?10?0111111111010?110010011111111110?11101111011?1101111111110??1?11010?10101?0111?1?0100111111011100001?1011111110111111110111?0?11101?11?1111110111??10101101111111?111110?11110111111?1?11111111101?1111?1?01111?01?111111?011010100?11011?0011110?0101110111011?111??0?11111010?1111011?1111111?1??11111111?11111?011?1?1110?110101???11111?1?111101??10??11?111001?10101011111011111110011011110?11111101111001110001111111?011111?11111?11110100001101?111111111111111110?10111111?11011100?1?111110111?11111010?011111??101111111100?1111?11?111111110111??1??101111?0111?1111?1111111101?110101010010??10101?010??01101?0110??111001?1??1?001111011101111?11?110111111?111111?101??01?011101111001111110?111011?10?1011?1010001110?1111111?00011011110111?11111?11100?1011111101?11111???1?1111101111010110???10111111111?1111?111110?1110101110111?110011?01?001011?1?1?0?11?011111?11111111111111111111101?10111111111?11?1111?010?111111?11010111111111010111000?11?0?1111111110111?10?1?01011101000?11?1111000011111011?101?11101101?10011??1????1111101101111110???111011?00111???1111??0101?1101110111?111010111110111110010011110111111??1111111?11100111100?101?1010100111?11100011?1111?11111?1111?011?1110?110?1111011??011?1101???1?10110?1?11?0?10110111?11110110000011??010110101111111??111010011011?111111011111?1?011111110001111110??101?0110111010?111?001111?111110111?10011110111?0?101111110?111?1100?11111110111111110?111011111101?11?1111?011??111?110111011?1??10011001111011111?111101110?1010001101111101101?101111111?110111111111101011101010111011111010?0?1111111111111111??101?11110010001001111011?0100011?1111111011111111111111111111111111101111?11101101001011111?1??011111111111111110100110?1011111111110111001?10110000?1101111?101101?111??110001111?1111011111110101111?110111001?01011111000??110?11110111?1111111111111?1001011?10?110111?1111100111101111111?11111101111011101??1?1011100?11110?110111011101?0?0001111?111111?110011111?1111111?011111?1111101101111111?0?1101101?1?1110100111?110111101110110111?11110111111100111111110110111111?1011101011100111010?110110111111000111011110011110111011010011110111111111101??0111101??1?0?1001?111100101011011110110011110011?110010101110111?100110011111011?1111?1111111111110101100111011011100100?1111011111110111?1111111100011101?111101?1011?111101110?111111111111?0111?1111?11101110100???1111101111111001?111?0110101111111111101?11?1111111?111110101110?11?1111111011111??11111111111?110?111011?1??11111110110011110?110011011001?11?101??1111?10?0?010101110??10111011?11???111111110101010001001101111101111111111100111??0011101111?011?010101110111011100110111?1111111?11111111110111001100011101101011?01111?111?1111?00111100?01111111111111??1?110111?10101111111101101110111101??1111101101011?0101111110?11110???10101110100110010111011100011?0101100101100?11111?11110110110?11101111111011111101??010?11011111011010101110?11111?0110001??1101011011001101110011011?11?1100111101?011010111001111?1?10110110?10111111111?0?1111111110?111001110110111?001?0011?1?0010010?11?111110011100010?0??11111110101110000??101101111010?1010??11?1?1?11101?111??11011??010111111010??1?1?110011?100111011?11?1?0110101101?1?0100?100011110?101?1111000111111110?001111?00011011?101011?011111100?110111110110010111101111110111?001?11?1?1111?1111111110101?1111011111111001?1?11100011?1110011100110?00011??1?1111101110111101?0001110111011??111011100111110110011?0111011?1011111011??00?101110110111110111001000?1110?11?111111011?01110?0?01111?01??10?11111110?00?1011?10010000?01101111?1110110111011?1010110011011111111011100011111110011?11010?10110111111?1011111?11011010011?0?101101111110111111010?1?010?00?111010110110?0?01?????0?10011111?11?1?011111001011???011?11010110????11011??1??01101?0001?1011111011111010111101?01110110??01111?0001?1011?1?10?1110111101101??1?11111?01001100011?0??1?111?00111111011111001100111110111?100??0101?01?0011111101011010011101?1?1011101101101?0?1110?11101011100?11??01?11?01?1000?011111111?0111?11110110?1?101?11101101?101001?1111111111110?1111111110?1111111001110?110111011001101?100100?0?001011?1?10101010??0111?0110?00?101001110101010111?1011?11?1?11?1?00110111110?11?0111100001111110100?11101111111??1?100011100?011110?01?1101000111100101111111011111?????11111101101?0100111011100111011111?1?0011101101?111010111?10011111111111100?00100010010111111?1111011011110111010111?0101111??1???00??10?011110011111?1100111?1?110111101000111111010?11011?1011111111111110101011111?100?1?0011001011?001111010101101?1??1110??0011?1?0010011110?1110000?11101?1?????11?10??11111??1111101110?110000111111?1?1111?1110?0?1111001111111??111??0?10111111110101101111111111?10111111110?1???111111?1111111010??1?00111111010111101101111??0101?101??10111?0?101101100111101?100011?1?0100101101111011110111100?1110111?11?011011100100011011???101111111??1110101111100111101101101001110101011110?00101?01110111111011111111?001110111111?1011011?0?1?100001?11?1101000111111110?00001010100111?1100111011001100010111011?11??0?11110111001?011110?1110?110001010?11011010?0111110111111111111??01??10110110101?0?01101?1?11011111001??0?10110001?100111011101?00111110?00010011111?011110000011?01????100?000?0011?111?100111?00?1101101111101?11111101100111???0?1?1?111111111001?0010?1111011?11101111?1101110111001?1110?1?111?11101111001?10?110?111111110110??111111010111101111011?0?0001101?1?001111011101111101111111110101?0011011111111111?10000?0111?1101111011001111111011001??0?011011?1011001?11101011100?0101111?00101011?1?01?1??1?10100?101010111100?1?11100111?1111?0011?1??1??10100111011111?01111??011110111011?1111?1110101?110?10?0100011111110001111?1111?000110101111101??1?1011110000110000110?011?0111100011011110011111?1??101111000??010?0110?11?11101111?1111?10111101010?11100?11111111?11111?101?10??100100010111110?110???01?00?1011011?11111011?10100010101111111110?0111111111111?111000111111011???101?11111?01111101110011?101111010011001?11100111?1?11111?1000101?100110100?1111111110?0?010111?1110?0?0???1?101?0?101???10100?1111010011011110011111?1011?10110110011111?11111?011101111101011111?1?111?1??01111111?0?0??11101110?1111?11101?1?11?1?1??0011111100111011??1111111101????11?01?11110?111?1110??1111?00011011011111111110?11011011?0000?10011111101011?101?1??111?1010111000?1?0?1011011111001111101111?1111101?11001011001?101111?1??1101111111101111?11010101?11?11110111111?10?10111111111?10?1100101100110011110011?110111?11111?11100111??110011?1?11?0011?1?1111011111101110??11?1011111?1?101011??110110???????1?0111?11010?11110?10?111111001111011?1001110111111?1111111?01?11000011110?000011?11??1?11110?010111??101101?1100011?10?1101110111?01100110?1?011?01111111?10011010111?0101101?1?01?11?10111011?00?????101110?101?11111101??011??0?1??11??0?11?11100101011101111?1?0?111?11?1000?11??1??1?0?0?1101001011?0?110111?111110101000111?1?1011101?100111100100?111?1?1?10010110?10111111000?101??111?111111?01011?011?10?10???1?00101?111?1??011?0?1?0?111?10?0?101011?111110???11001111?00001??1101111?100?0101???011110?1?10101110?1?1?01111?10111000010?01?10101111111110?0?11111?0?10111101101001110001?01?011101?011111101??001??1???1?010011?11??011?001111?10?10111?1?001010111?11?01?0?0?0???10111001101?1111111011101?1001010011?111?0???1?01010111010??0000111111??1010?0?001101001011101?1111?0?011001111011??11011?11110110?111?10?0111??10?00101?0111111011111??0110?01?1010000?101?1111?0111111100100110??1101?101?1110?1?11111100101011?1?0?1100101?00111001110?11111????1?00011100?1111101?11111?0110011111100??111110?111?01?11111001110111?111??11001?0?011??011?100??00?1?0?0100001010?101?0110?11?10?1101110111?10101111110111?1?0?11?1?001100001101001001111?1011011001??11011?1001?0110?11?1011111101?0?1110110?0?1010?1011111111001101???101000110?1101?1?111111?11?10?00?1?1?1?1?0??100111?11111010??0011101110?110011111010?1??001011111?111110?1101?001010?1??1?1??1?01111?0?0011111111111??011100?0101110??1010??1?1??00???0???1?011?10?11?10?11001?11100111?111?011?11110100110?10???111?0?1111?0?1?01?0?0?01110???11?11010??0??10?011?11101101100101101101?1?101101?11101?011?1?111111?10??001??11?1?0101?110001?111010??0?1011110111?0111?110??0?1001100110?0??10?1?00011010010?00?00?01?0100?101??011101011?00?11???01111?0110?11111000?11?0?1000?11?101?011???111??11?11?101011101?00??111000111????010?1?0111?100011??0100?101?11??111011?01?0?1?00?1000010?01100?1?1?10000?11??00?1011?1??11?10?10?11??11??1110111111??10111?1?11110????1?1?111100??1??100??0?01000100110111110???1?10??111?00??1000?01?00100?101?00?1???000?0?0?001?1110110101??????101111101101?111101?011111111?111?1????1111?01?1?1010001?0?1100010??1111?01?001?0?1?0??10?000?010?1000110?1111101111??1?1101100010?11??1110111101?111010?011011010?11111101?1?10???0001?1??0?100?00?11????0??1?10?1011?010011?00?1111101111000?10011?1100001111?011100101?0???110?011011?0??010???0?11010??1011?1?11?01000?1?0?01011?01?10000000?1110?100?110????110010?????101?11??00100110?1??00?10?0111?11111??01001011??1001110?000??0101??0??11?01?0111100110?10101110011?1?110101??100??1?10100010000??11011010?111??11?110??0?110??0?1011??1?11101100?11?101?111?0111???0?11??01010111??010?10?000011?1?1?0100111001100111?1?00????1??0??101?11111??1?11??1?0?011?101111101111???111?11?0?1?10?11110?1010?11110?1?01011???1?1?11?101111?00??1????110?111111101?01?11?11?0?1??101?1111??1111??11??011010?000?111?1110000100??11???1011?11110?011010000110?00111?0??11?0?0?011??01?11??111?001101?1?101?10??1?1001?011??110011??1?00?1?0?10?1?11?0011??11?01000000?011??010?001?011???0100111010??001011001?011?????1?10101???1?11???10101?01?0?10?110?1?1011?00?1?000????10??1?1010?0???10?0?1100011011?11??00?11?0?101?110?1101110?101?00?101?????1?1??1?0111010??0?1??011??00101?111??1001101?11010?110?0??11??00111?10?100?0011110?1?01010?0111?010?1111000011?0?0???000???100?10?10001?011?0?01???0?00?1??10?11100??011?1???1?01??1?10?10?0?01?011?11???0?1011??0?111010000101??1110??0?????1?0??1110?10?0?01?01?01?010011011010000001?10??1100?10?100100?0100?0010?11?0?110?1?11?10?1??011011001111111?1??0011?1????11?1?01????1?0?1?1??11????11011?0?11?0?10??000010?1?00??011?0?0??1?1111?0?1?111?1?1?0??00?0011????????01101??1?1?101?1?1001?11??1101?101110010??101?11??1?111?1?00?01011??11??101?10?1111?101011111????10111??11?011??111101?11??1??1??1?10?1??0111?11??01?1110?11??0100?10?1111111?101??1??11???1??111?101?10?11?1101???11011101?0?101111??01?00?101??1110??10?11?110?01?11??1?111?101??11??1011?11?000?101001101?11??1?0?1?1?10011?10110???111??101?01?1???10??01?00?11111???11?1100101??011101???1?110??1?110??11??1?001010?11?011???11???1??1???1???00110?11?1??1?111??111???1?1?1?0?0100101?1?1??11??11??0?110?101?1?1??1111?1?1??1?1010??1?1111101???010?1??1?111?1???1?01?001?1?001?11??1??111100?0111001?1?110?111?1??011111001?1?111111010101??111??110??1?00010010?11101001?00?11?101??0?1101101?011101111?11111011100?11?111111?111?1111111?1?1??111?01111?111?????????????????????????????????????????????????????????????????????????????????????????????????????????????????????????????????????????????1??1??110?1?01???00000??0?010???0?1?0?????0?????0???0111???10???0?0101?0?0??000?0?1?0?1??1???011?1?110?1?????10?0??10?0?0?111?1??0??1101010?01??1??1?0????1??????????????0110?001???1?10???11??011?101?????0001??0?100?1?1??0?????????10?10?0??????0?0?011???00110??01?1??0?110?0?0111??????11??????11?1?0???1???011??1??????1???1?011??000???1?111?1???1????1???0?0???????????1?????1?111??01????1??????0??0??1??00???11??1??10?0?111?0????????????????????????????????????????????????????????????????????????????1?????111?1??????????????????????????????????0?0??1?0???????1?????????????????????????????1??01????????1??0????????11??101??????1??10??1??1?0????1??1??0???1???0?1??11?110??????11?1???1?0????1???11?????????1???1??0111?????111?1????1??1?1?1?1??????????1?????1??1????1????1?1????0?000?0?1???011??0?1???1??1?111??0??1?0??1??11???110?0??1??10??1???????1????001??????????????1???0???1?11???0?????????0????0?1?1???????0????1??0101????1???0??????1?0??????0??????11?01?????????010????0??????1???0?????1?10????????01111?????????????????1?1??????0????????1?001?11???1?????10????????0????1?????????0????1?0???0?0???????1?????????1??????????????????????1???????0????1?0?????????0??01??????????????????????????????????????0?0???1?????0???????1?0??1?????00?001?110????11??????0????????????????????????????????????????????????????????????????????????????????????????????????????????????1?????????????1?????????????????????????????????????????????????1????????1?????????1????????????????????????????????????????????????????0??0????????????????????????????????1???????????????????????????????????????????????????0??????0????????0??????1????1???????????????11?????????1?????0??0?????????????????????????????????????????????????????????????0??????????????????1??????????????????????????????????????????????1???????????????????????????????????0?????????????????????????????????1????????????????????????1??????????????????0??????????????????????????????????????????????????????????????????????????????????????????????1???1???????1?????1???????????????????????????????????????????????????????????????????????????????????????????????????????0??????0?????????????????????????????????????1??????????????????0?????????????????1???????????1??????????????????????????????????????????????????????????????????????????????????????????0???1?????????0?????????1????????????????????????????0???????????????????????????????????????????????????????0???????????????????????????????????????????????????0?????1?1???????????0??????????????????????????????????????????????????????????????????????????????????????????????????????????????????????????0???????????????????????????????0????????????????????1????????0??????????????????????????????????1??0???????????????????????????????????????????1??????????????0???0??????????????????0???????????????????????????????????????????0??????????????????0?1??????01?1???????????????????????????????????????????????????????????0????????????????0?0????????????????????????????????????????????????????????????????????????????0?1?????0?????????????????????????????????????????????????????????????????????????????????????????????????????????????1?????????????????0???????????????????????????????????????????????????????????????????????????????????????????????????????????????????0??1???????????????????????????????????111????110??????0???????????????????10????1?????1????????????????0???????????????????1?????11?????????????????0??????1???????????0?0???1111????0????1????1???????1????????????1??????????????1?1??????1?????1?0???????1????0???????????1?1?0?1????1????11????1??????11?0??????????????????0?1????????0?????11???0?01????????????????0?????????????????11?????1??11????11????1??01????1??????????1??????1?????0??1??1???1????????????11?????0??????1???1???????????????0?1???1????0???1??????????1?????1?????1??????0????????10???00??????????????????????????????????????????????????????????1?????????1????????1????????1???????????????10????????????????????????????????????????1?????????????????????????????1?????0??????????????????????????????1???0??????????1???????????????????????0?????????????????????????01?????????0???????1????0?0???1???????0?????????????????????????0??????????????????0????????1????11?????0?????????????????0????????????????????????????????????1???????????????1???????0????????????????????????????????????????????????????????????????????????????????????????????????????????????????????????????0?????????1??1?0??????????????????????1???????1????????1?11???????????0???????0????0?????1?1??????????0??????????????1??????1?????0??????0?0???1????0?????1????????1?????????????1???1??????????????0??????????????0????0????????1??1?????0??????????????0?????????????1?11??1?????????1??1???1????????0???11????0?????????????1????????110?????????????0?0???????0?????????????????????????1???????????0??1???????????1?????0????????????????????????????????????????????????????1?0??????1??????1???0?????????1?????????????1?????????????????????????????????1???????1???????????????????????????????????????????????1???????????0????????????????????????????????????????????????????????????0??1?????????????????????????????????????????????????????0???????????????????????????????????????1????1??????????????1????????????????????????????????1?0?????????????????????????????????????0?????????????????????1???????????????????????1?????????????????????????????????????????????????????????????1???????????????????1?
Hamster				1011111110111101?11?11?1?10?11?11?101?1111111011111110111011000011100?1011??11111111?1111111?0011111101?11111110011110?10011110111111101?11?101101??111111??01000111?10010110?001000110011?101010010100?1000101?110011111110?101111111100001011011?1101?1101?01111101?000011111?111?011111?1111110111?11111?11111011001101010?111111011111111111111101111?1111??1111110101010001110110111??11?011?001111111110?11?110110011001101011111?111110111?111111?1011111?111110?110110111011101100111110011111111111111011111101?1111101111111?111100?10001?11111?011111111101101?010101111101010101111?11111100000110110111100111111111111011110001101111011111?1010111?1011011000111111110011011111110?10101111111?1101?1111101111111?11111111010111101111011011111111111100110??11000111?1?110011101101111100011111101101111111111111??10011100111111001111111??11?1011?111010?111?111001111110?1010?0?001111?111101111001110?111111111111111111011?00101111111111?1?11011111111?1101111110011011001111111111111?11010?11?1?110101111111?111?1?100110011?111111111111111111111111?11111111100110?11111110?11101?0111111??1001?1110101111?01111111010111010111111011100110111?1111111?111111111110?01011101101110111110111111111?111111110111111?11?101?00110111110110101101001111111011001?1011?1101111110101111?10011111011111001110001?11110111110111?1010?11111111111101?111110101??111111111010001111?11110001011111101011011110?111110110101111111010?111100?1?11110101100011?00110011?11111111011111010?11110011100011000110111011?00011110?110??111?0011001111100111?1?111101???1111110011101110111111?10111111?1011?11111110?11111110101???1?11111111111111??1111101111101111111101111111101110?0111111101101111111111011?1011111?01111010?11111111?10111111?111111?1111111111101110111011110110011111011?11011101101?1110111?011?011101??1011111101?0101??0011010110111?1111?011111111?1101?11111111111111111?0111111101111????11?11111110111101111?011011100111?011?1010?01100??1?1111011101?111111110111110?11110101011101101111111??11101?1?1111101111111?11111111?0101110?0101101110110?111?01001110111110111111?10111?011??101100110111111???0111111101110011110?111111101111110101???011111100110011111111011?11?1?0?1?10111?11111?011?11011100100?1?101111011111101111?10111101101011111111110011111111?0?010110011110100111111111011111111111010?111?0???1111111011111111101101110?10111110111011111110100111011?011111111?1111111?101111111110111111111001111111?1?1101?1001011?111111110?0111010111001?00001111111001100110001100011110111?101111111?1111100??11110?1?10111101011111111?101111111001111?0111101111?000?11011111?101110011010?11110?00101110110011?10110111011110010011001110?100101001110?000111111111111111111111001?1110011101101111110?1101110101110111?01111110110111111111111?0111101111?11?101111?111101100111110?1?1?101111?110?101?111111?000111111?1111111011111101011110010011010111011111?111111011110101101111111100101111111?0110111111?101111111111?1110111101011?001111?1110010111101111?11?110111100111?001?010011101??1?111110111110101?10001111111?11??11101101010101?111011110111?111??001?101??011?1110110011110001?1??0?011?0?010011011?01?0101111?10110111001100110001111111?10111101??011101?1111111001111110111?1111??1010?11111?1010011011?0110101101111111111???11010111?11100110010010100111111011110101111101101?011011??111?1?1?1111?0111?1110?010?111110111?01110110101111??111111011001011101111111010011111111101111111111001?1111111??111111110?11110110110011?1111111111?000101111?111101111101?1011110101110001111111?11111?11?11111111111011101111111101111111110???0101111?01111?110?111?1111?011010110011111110?1?11111111010111010011?111001001?111101101101111101111011011101110?1101111010111?11001011111111010010??1111111111?1101?1111110111?1?1100011110111101?10110100101111111111?011111111110011111?1?11100111111111011011?00011111111011011?110110010111011111010111100010111110001110101?011111111?1?011?011111111?1100011011111?1011?0111?1?11110??10110011011?11111?1??111010010111110011001111010011011100101101101101101???111010001010111101100000011010111111100?11110111?111011110?110110000??1111101111111111111010011111110??0?01??001111110?1100111011110?0101111001010111?11111111011111?1111111011010110101?111110110101111111111011?11110010111011111011?1111?111110?1011111?111100111001111101?1011011?110001101111111110111111001111111?011111110111110111101111110000011111?111001111111101111111?111110111111101111011?1111?1101010011110001011110111100111?11111111111100111111011?1111111111011100001011101111111001?100101111110111011111101110111111?1111011?11111?0111011110111111?1110001110010?1111?0110111110111111111001?11010?001?10001?11111011101101???011001?1111111111001111011?111111101?11111101011111??01111111111111011111101111110?10101101?1011101111?011110110001111111001010001111001111101111?11110011001?11101111101011110?10?110111111101101111?11??1111101011110110011101?01110011??1111?11?111101101111100111110101111111111101111?1010001110011101111001011111010111111010?0101111111??11?????111010?10101???111111?11011001?01111111?111111101111?11110111?101?11001101011011011011111110?0110111?111?11??10101?01?1011100111110111111?10010010111?11?0110101100101111011001111111011??101000110?011110011111101111111111?11?11111?011011111???11111??100101110??111110111111111??11111001101111111101?11?11111101101111001101001??1?1011110111101?001??011101110011111?0?0?00111011101011001??1?01100011101111110??11001?1110111?111??00001?1110?10?1111110?1101??0??11?1000?1111???00?10?11101??11?1?10010100?10?1110011111111111011?1?0??11000101?1110011?01101011110101101100?11111111111110?11000?011?11111100111001111011110011011111?0??0?110001101?11?11111100?0101011011001?01?1010111?11001111110011?01111011011111?1001011?10101?11011111111110011?11011111?0111111?1101111111??1001111?01111?111?01?010100?111?11101111??0101111111111?11?1?0?10111010?11111011101?011?11?01111001?11111?0111111110?100111???01111???110101??10??01?10??110?010100?111010111110011011010?11111?0?111101110111111?111111111?111011111001000110?1??11?01111011111111?0111111111101111001111111001100001101??011111??110011?010000110011111111?11101?11111010?110000111111111111?111?1??10101010110?1101011010?11110?11100??1110?1?10?11001111011101111?1111101111111101011?101?1011010101111001011110?111?11?1001?11?0000001?10?0?11111?00110?110101110?1111110101?111111?111?111?01?11111111011010011101??11110111011?1010???11100111?101101111?1100111011001010?111?0?111011101111111?111111111111011100?0111111111?1??111?1111111111111101011111110101000?00?1?10??1111111110111?001?100001101000111?1111000?11?100111100101101111110011101?1??111110?1011?10101??11101?10?10??1?1111?101010011111011101111101111101101100100?111?1110111101101111111?0111100?101?101?011111111101?1111111?111100101??011?1110?0101?1110101101111101???1?00010?001000?101111?1?111101100010101101111?11111011111111011?110111111111?1111111011100011?001?01110100011?110111000?01110?1101011111011111000101000110111??11011?111011001?1?111101111?10101110001111101?1101100??011011111101101111111100011011110??111?101101110?101100110111?10100111??1111111111111111101101?111010101110111101100011110111110110?11??1111111100100?1001111011?0100011111111110111?11?1111110111111?11111111111?111?11010010?11111111011?1100?111111111001010010110111111???11001?111000000110011??11?1?11110?110000110?0111011111111010111110101110011010111?10?0??110?11111110?11?1?1110110101001?11010?1011?101?11?000111?111111101?1111011110111011???1111101011111111011101110001?01011110001111011001110011111111?0??11111110?0110111111?0?0?10110?01111?011011?11101111111111111110111101111111000111110?0111?11110100111?101110011101011001111010110001111111100?111011001?0100111101110011111?1?1?111101111111100101101001000?0011110110111100000110001?1011101?1110010100111101111111?11111011111111?11?1?11001?111011011111101111?010111?1111?10100111111?10110111?111111101110?111?11111111111?10111011110110011001?1111111?10111000??1100111100111?0111110101111111101?11011010?111110111?1110?01110?11111?1111111111?0??01111100111111011001111?111001??110?1??0?00111101??1000?00?11111011101110110101??11111111111101?0010011111111010111111111000111?0001101?11?111?1101?1111101111100110?1111111111111111?0?110111001100111111101011001?111011?1111000111100?11111?111111111011110111111101001001001111110111111?111111?1101?101011111101??10110?01101001101001?011011101010001100101101001101111?1?011010110110111101101101111111101?1010011011111111010111010??0?1110?1100100111101101100110?110011011111011011111011?110?1111?0111111?10?1011?010101111?11100111101111001?110101011?1?110010001101?00110?0??11111110011100001000011?11111101111000111011111111101?01??011?101111101???1??11011?1010011111010?10?10110011?10011?0?1?1??110110101101?1001?0000011?11??10111111000111111?10?0011?1?00001?111000011101?111?0?0?11111110111010111101??01101111001001111111111111111?111010111101011111?00101010100011?1?10011100111110011101?11111111100101?11?0??110111?111111?0110001111110000111?110011?10?11110111000?10?1?111011101?01000110011110?1?1111111011011110?00?1?110011?10?1111?1101001111100001?0000?110111111110110111011?1000100010011111111101101111?11110011111010?011100111111101111111100?01?010?1?001101111110111111010110010010?10?011101110001?1?????0?111011?00100?0011111101011100111011011110????1?011??11001111?00?1??010111001111010001?110111101?0??011110?0010101??111001100111101101?1111010001100101001110?11?1111?01011110111?10?110011011000111?0111101101?0101110101011110010????0111111000?111110?1010011101011101011??011?1?0?111000011111111?1111111111110?1?00101110111??1?00010?111111111111?11101111101111?111100110?1100110110?110101?0111101001011?1110?010?01???1100010?001111111110?00010111101111110110101?01100?11010?111001111000111111110?111101111111111?1?00111011111110101?1101100111000000111111011110?????0?111110101?011111?111100111011?1111?10?01111010111?10011110011011111101?00110001010010111111011111?10101100011?1110101010?11?1???0??00?101?1100?11??0?110011?0?11011110000?111111010101011111111111111101111010111010110?0?0111001111?0?1?110101011010?0?1110??001111100?0011?10?11100?0011?01?1?1???011111111111?1110?111110?1?000000011101001011111010?01110011111010?010????10?111111101?1?1?111?111?11101111110101111?11111?11110111?00??1?0?1111111?01?1101101?11?111010101????1111?110?101100111111?100011?1?0000?01101?110111100101?0?11101?110110110110?01001110?11??1010?001101111110111110?00100??0?011?01?111010?1110??0100?010101111111101110?1110?111111111010100100??1?10000111111001000111111010?0100101100010101100111001?0110101011111?1010?00111?0111000?111110?1?10?1?1001010?010110100?111110111101111111?0?1?011?1?11??11?0?0101111110011?11001??1010?110010101111010111?10111100010011111111??111100??1111011???0101010?0011?1?1??0011?100111111011110011111111111001111??1?0?100?11?11110011001111111011?101011111110111011?10111111?1?11111111111100111??0?10111?0?1000110?011111011111?0111101110101?110111?01?11111100111110111111110011101011011111011111?1000010111?110101?0110011111110110010?000100?0?1000001011100011100?110?11110010?01111000?1011110101?1?111011010?11?111000110110000?11?1??10111100110011111?0111?110111101110111?11111110101?110?10001000?111101?1111110?1?1??00?001?111?011?0101111111010110?10??00011101111101?1001?1011111111?1101111000001?0?011001111110111111111010101100?101?0101110111101?1111001011010?111100110?1111101101??01000?1101111?10111011?10100?10101?1111011??011111110111111110?01111110?0011101?11111001111100?100110?01100011111001111001111011111111100?1???10011010010110110110?000?0111?111000?0???11101???11011110110?111101000111111?011111?100??00110100011111?11111?001101101100?0?1?111?111?11?0111111100001?011?1110111?10111?0??0?1???01110111111011111110?010111110?????111000?10101011?01???1?11?001?110111101111001101110??000?0000?10011111100011?101?10001?11110111?10?1?0?10111101110011101011110111010111101??11?011111111?1?0110?1111111?1001?11010101?0111111?111011000010111111111?1001110001100110011?100011010111?11101011100110??11000101101?001?110101101111101111?0??101011111?11101011??110110101???01?11?11?1011?11110011?1??111101?1101011001110110011?1?11111??011110001101000?00111110?1?11010??101????101100?11?0?11111?1101110111101101110?11011?0111111101?011?01110011011?1?00?1?10?10?110110001??1?1111?011011111111000?011??1?1?111??0?110101001010111?111?11100111?1111?01111??1??1?0??0100101101010?110111??11?0010100011??1?10111010100111100110?11111?11??010101010110?11000?1011?1?1?111111?01??11111?10?10?0????110101100?00?11?0?1??0?1??00?001?10111111110????1101111?01111??11111111101?1011?0?01101000110111110?1?1101111111?11010010001??0001111111010?0?01110?0110110001100001110001001?101?01?11?0?111110000??1?1???01?01??11?1?11?101111????10111???000?11111?11100???0100?01?11110110111111101010?011??0101?000?111?001?1?01010111010?10110111011??1110?010011110??01100110001??1?01001?11011?111011?0111011??10101010?11?111?0110?1011111101111?0?0101??111010000?111?1111?0111?11100100110?1110?1101?1111?0?1111110??00010?10101110111??01?100001111111100??110001110??111010?111010?011?0011?11001?111110001110??11111?0111?11101111?11?00?0?111??01111000?001100?0?000?1000?101?01100?1?10?1101110101?101111111001110110110?11001101000101001001111??0010110011?11?11?10?1?10101?1?1111111101?01?11010010?101011110111?1101111110110100?110??101?11111011?11?10?0??111?1?1011?110111011101?001?101?100110?10101111?010?01?001?11111?111000011000011?10111?????000011111000011111011101??0010?0?10011101?1001??1?1??01??0011?1?011?10011000?10?01?01111111?1111011111111100100?10???111?0?1111?0???01?01010111????10??10?0???1110?0?0??1?0?101?001?1101100?1?111101?11101?0?1?00111??1110???01??10?1?0111?1?00?11111?00?0?01111110101?01?1011??11?011?10?11001?110?1?1011?100010?00100011?1?00?1011?01110101?0111?0??0?1101?0110??0?11?00001???0011001?11???11???1110?11????111011101000?01?1010111???1011?1?0111??10011?0010??001?10??110?01?011001?00?1000011?10100?1?1110000?????00?1010?0?111?00010?01??10?011100111?1??1111100?11110????1?0?111110??1??100??1?01?0010?11011111??????1???01????0?1?1100??1?100?0?1?01?1?0?100?0?0?011??00001011?????0010?11110110??111101?0111111111101?110110111?10?111010?01???1100010??1111??1?011??11?0??00?110?010?0000110?1111?010110?1?11011?0?10?01?0111011?110?11101??01100101?1111111???1110??00001????111000?0?01??1010?1?10?1011?010011101111111011110??01?11??1100101111?01010010100????11?011011?0?00?00??0?1?110??1011?1?11101?001110101011?0111100010001110?100?110?1??110011????0101?110100110110?1??00?1010111?1??11??1?0010101??011010?00??10101??0??1?011?0??110011001?111100?1001?001101?1100?11?11100?10000??1?0101?0?1111?1100?1??0?1100?001?111001111011?0?110?00?111?01100??0111??01010011??01011?1100001?101?11001?110110?11101?0?????1?1?1?011?011011??111??101?001010?0111??111???001010??011?0101110?10100?1110?1?010110??1?11001101?110000?1????110?110?01101?0?010101?0?1??101?1111?01110?1111?111010?101?111010000??1001011???10101011110011110000000??0111?000??0000101111110110??1?0101?0101?101100?01?10?1?010?011001????0?0?100?1?0??11?0111??11?11000100??01??111?001?01??1?11???01101???01001001?????00011?00001???1?11???10101?01?1?10111?0111??1??0?10000??0000101?001??1??01?01?110001001??00??00?10?00100?11001101001?100?000101?????0?1?1110?11000??101?0001??001?111010?10?010??000?10100????101?10110?10?1000001111??1?000111??01?0?0?1?11000010?0?000?00????110010??1?00?011?000?0001000?00?10?110001?0?0?11?01??1??1100????01???101?100??0000111?0?11?0000?00?1?0111?0?00?1?0100???111010???01?01??1?010001010000100001?10?01100000?100111?010010010100???100?1011011?1??0?101100???1011?1010011?????0???1?01????1?0?1?1??11???1110011??11011?0???01??0?10000??1??0?0??1?1?10?0?0?1110111?1??00?1?11???11???01101??1?0?0???10?001?110?110???0?11001???110?10??1111111101?01011?011?1111?11?1101?10101111?????10101?1?1?0100?11110??11??11?1??0?1?01??01?0?11??0?111100?11?0101?10?1100111???1??11011???1???11?10?110?11?1101???11011?11????01111??01?00?10?0?111???11??1?1000?1??1??11111?101??10????11?110???11010?1?01?00??10011?1011011?0?111???011?0100?01?11??110000?00?101011??11?11001010??10????11?011??00?101??01??0???10?0??1?0?1???11??110?110?0?0?01110011?1??1??111?1111??1?101???0001101?111?1111?11??00110?001???1111110?1?0?0111010??0?1111111??0010?1??1?111?????1??1?101?1?001?100?01?11?10000011011?1???0?101101?0101110?101?1?11?1?111101?011??1?0?1101001111001111100110011111011101??0110110?10?0111?1111101?100011?111111110100?11111?111??1011111110111????????????????????????????????????????????????????????????????????????????????????????????????????????????????????????????????????????????????0??0?0???01????1?00?01?10000?0?0?????????????00??0111?1?0?0????1100???0??0??00?0?0?1??????011?0?11??1?????1??00?10?0?0?101?1??0??11011100001?1??1?0??????????????0??????0??001????0?0???11??011?111?????0001??0??00?0?1??1?????????10?0??0??0???1??1??0???0?1?01?01?1??0?111?0?0111?1???1111?????1??1?0??01??01111?0???1?00???1?011??000?????111?1???0????????0?0??0??????0?1??0?01?110??0??01?1??0???0?????1??00?0?10??10?01100101?0????????????????????????????????????????????????????????????????????????????11??0?111?1?????????????????????????????????????????????????0?????????????????????????????0???0????????1?001???1???11??101??1???0??10??1??1?01???0??1??????1???0?1??11?111????1110?1???0?10???1???11?????????1???1??0?11????111011????0??1?1?0?1???????????????????1?????????1?1????0?000?0?011?0110?0?1???1??1??0???0??11???1??01???11??0??11?1???1??????0???????1????1??0?0????1???00??1?10?????1???????0???00?1?1?????0?0????1??01????11???????????1?0???1??0??????11?01?????????01????10??????1???0???0?0?10?1???1??01011??????????????0??1?1??????00?????????001?1????0??0??00????????0????1?0???????0????1?0???0?1?????????????????1???????????????0010???1???????1????1?00????????0??01????????????????????????????????????????0?1?1???????1???????0??1?1???00??11?110????11??????1???????????????????????????????????????????????1???????0????????????????????????????????0???????????????????1?????????????1??????????????????????????????????0??????????????1????????1?????????0????????????????????????????????????????????????????0??????????0????????????????????????1???????????????????????????????????????????????????1??????0????????0???????????????????????????01?????????1?????0??0?????????????????????????????????????0???????????????????????0??????????????????1???????????????????????????????????0????????????????????????????????????????????????????????????????????????????????1????????????????????????1??????????????????0?????????0??????????????????????????????????????????????????????????????1????1????????????????????????????0?????1???????????????????????????????????????????????????????????????????????????????????????????????????????0??????1?????????????????????????????????????????1??????????????0?????????????????0???????????1??????????????????????????????????????????????????????????????????????????????????????????0???1?????????0?????????1????????????????????????????0???????????????????????????????????????????????????????????????????????????????????????????????????????????0???????1???????????0?????????????????????????????????????????????????????????????????????1?1??????????????????????????????????????????????????0????????1??????????????????????0????????????????????1????????0??????????????????????????????????1??0????????????????????????????????????0??????0??????????????0???0???????????1??????0?1????????????????????????????????????????????????????????????0????????01?1???????????????????????????????????????????????????????????0????????????????0?0???1????????????????????????????????????????????????????????????????????????0???????0??????????????????????????????????0??????????1????????????????????????????????????????????????????????????1??1?????????????????0????????????1??????????0???????0???????????????????????????????????????????????????????????????????????????????????0??????????????????????????????????1????1?????10???????0??????????????0????????0?11????1?????1??????????0?????????????????????????11?????????????????0????0?1???????????0?0????111????1????1????1???????1??????0?????1????????0?????1????????1?1???1???????????0?1???????????11?0?111?1??1????11????1??????10?0??????????????1???0?1?1??????0?????11???1?0?????????????????0?????????????????11?????1??10????11????0???1???????????????????1??1?????0??1??????1????????????11???????11???1???1???????????????0?1????????0??????????????1???????????1??????00???????10????01????????????????????????????1???????????????????????????????????0??1????????0??????1?1?0?????????????10??????????????????????1?1??????????????01?1???????????????????????????0?????0??????????????0???????????????1??????????????0???????????????????????????0??????????????????0??01?????????0???????1??????????1???????0?????????????????????????0??1???????????????0????????1????01?????0?????????????????0??????????????????????????????????????????????0?????1?????????????????????????0??????????????????????????????????????????????????????????????????????????????????????????????????????0???0????????11??100??????1???????0???????????????0????????1??1????????????????????????1?????1?1?????????????????????????0?????????0?????????0?0???1??0?1?????1????????1?????????????1???1????????1??1??0????????????1???????????????1??1?????1??????????????0?????????????1?1?????????0??????1???1????????00??1?????0????????0????0????0???01?????????1????1?0????????????1??????110???????????11??????????0??1??????1??????????0????????????????????????????????????????????????????1?0??????1??????1???0???????????????????????1???????1????????????1???????0????1???????1?????????????????????????????????????????????0?1???????????0????????????????????????????????????????????????????????????0??1????????????????0??????????1????????????????????????11??????????????0????1????????????????????????1???1??????????1????????????????????????????????1????????????????????????????????????????????????1????????????1???????????????????????1?????????????????????????????????????????????????????????????1??????????????????11?
Horse				10111?1111111101111?11?100011111111?111111011111101111111?11??0?1110011011111?10011111111111000111?1101?11111?1111?111?100101?001?111101??1010?1?1?1111011110?0??111?10110110??010011101111101110010?10?1001101110101?11?110?1?11111111001111110111110111101?0111111??111111110?111?011?11?111111?11110?111111011101011111011?1?10100011111111111100111111011111?1?01101010100?1111111011?10110100?0111111?111101?01??100110?11?11111111?111101111?0111101111111?1?1001?11011?11101110110011111011111111?11?111011?110011?11110111001101111010100011111111?1?11111?10110111101?101111?0111011011111?110001111011?01110111110111111111111101110??0101?1110?010111110110111?1111?11110011011?1?110100111111001111011111110010?1?100?111??1?111011?1?11001011111111111?001?1011000110111?1100111111011?1101?11111101?1111111??11101?11??1?100?110100001111?10010110111111010?111111101111111?110101?1110111111111111??011010?1?111111111111?110011?1101111?111011101011?11?101111?11111110101111011111?1111111?11010?1??1?111111111111?111?1?10011101111?1111111111111?10011111?111111110001?00111111100110?1101111111110?111110101111???11?111110111??0111111011100010110?11111111101111111110101011101101110?111101111?110101?11111111111011110101100111111010110011111?011?1?11011??11101111101?11010101111000011111011111101110?11?111111?111100111110?111111?1111111111?11110111100111?1?011001110111110001111111?010110??11001001111101111110110101?110100111111010?1?0111010111011?111111?101111101011111011?10001?01001?111?1?1011111111110??0???001?00111110111?11?111101???11111?00111?111011?011110?01111?111111111111?1111111111111???111111?11111111111101101110111?1?11?1?11111111?11?11111111111101111101?11?0111100111??01?01?1?111?0011111011111101111?1011111111?111?1001010?11?011?111111110?1111110101011?11?10?11110111111?1111111?11?0111?11011010110??1?1?01?0111?1111111?11111111111111111111011110?101??1111?1111111?11?111?01101011011110?11110111?010001100?1101111??1??01111?111?011101?1?1110101011110111111101??1110101?0111101111101111111111101111100010101111?10001111?110111?111111111011111111?1111?11111?1111?1??1????11111???11??0111???11111110111111???1???01?011111??01111??111111?11?11001110111?111?1?01111101111?001?1?1011111111111111111101111011???11111111110011111111?0?0101111111?010?111?1111101111111111?0101111?111111111?1??110111110111111111?111111111010?011101?0111?11111111111?1011?111010111?111110?111111110011111111101001010010110111?111101011101?1110??0?00011101110?1?001100?11001111101110101111111?1011100??11?10?11111111?10111?01?11101111?11?1111110110?01111?100?1101?111?101110011010?11111000101?10110?11?1?1101?1?101110?00?00?111?110111000111?00001011111110111111?11?1011?11?0?111111111111010110011010111011111?11111011011110111111?10111101111?11?1?1111?11111110011111?1101?101111?110?1???0?1111?1101011010?1111110?111?1111111001100111001110101?1?1111110111101011011??0?111011111101110111?111111101111111111?11?0?11101011??0?111?1?111?0?11111110?11?1?0111??1??1??0??11??1??11??1?111100111?1?111??0011011111?11??11101101?1010101111?111?111?111?0001110?????1011101?0?1111?0?1?1?????1111101?011111101??101111?11?1011101111011001?111111?1?1?111??1111111?0111111011111110111?1101111010111111?10?1?11111?111?10111011?11111110?1001?11??11110110?10010110111110011110101111110011?0111?1111??1111?111100111011111011?11101?111?1111?110101111??11111101111101110110111?111?1?11111110011?11111100111111111?111111111?1111101?111?111?1111111111111?1011111111111111101?001111011111110111110??11?11?1111111111?11?11110111111110111111111??1?0101111?11111??11111111101011101101011111111001011011111011111010?11?0111110?1?1011011011011111?1111011?10111010111?10?1010111101001011?1?11101001011111?1111111110??11?1110011???1?00?111111111011101101111??111110110001111111111001?1110111110011111111101101?0001?1111111?01110?01111001??0?0111??010111111011111110101111111?0111111111110111101111?11111?0?110111100101110111?1?111111?1111001?111011111111?011010010?11110011?111110100110111000011?0101?01001?11111010?01011111101101?01011110111111100111111?111111011011?11?11000011111111111?11011?1??0?10111?11101??0111?001111110?1100101011111111001110110?1010?111110110111111111?111?11?10110101111111?1001101111111110110111100111110?1110011?1?1??11111011?11111?111?1011?11111111111011111??11011?11111?11?101111110010?11111111111?1010111011111?011110??0?1?1?111100?1111111100111111?11111?11?111?0110101111111?111?1000111000111111101111101111111111111111?011101111111111111111?1?10?00111??11111111011110011111111011101?111101?10111111111110?1?111?1?111110111?11011??1110101111010?1111101101111101111?1111011?110?11?01110011111111001101?01???0?1111111?11111110?111111??111111101?111111010110110001??1111?011?1010111?0?111110??0?0111101?11001111?011110101101?01111001010?11111001101001101?10?10?110011111????1101011110?1?1110101111101101111111?1111111111111111011??011011??0111011?1?11?0111?11110111101111101011001111111?11111101?0?11010??0011111011?1?11??011111101??00010?111101?1??1?001?01011??01??011?101?01?11001??111111111111111011?1111?111?11111?11001?11011111011011?11110?110010?0?11111??11101?1??1011100011010111111?10010011111?1110110101100?01111111001111111011???0100?11010?1110011111110101101111110?11?1100111111?111?11?11??111101110?01101111110?10111?11111?10?0111???1?01101?00111101111111101101011?11??010000110001?0?1?11110011111011?111???0011?1111010110010?11?110001110111?1101011001?1110111?1110??0011?101011?11111110?1101110??1100010?11???0100111?11111011?0101111011001001?100111011111?00?000?1???11011?1??1100111001?1011?1110111100000111111111?110?110010?100?111?11?1110011?10?111011111111010????11?1??1010110?101110100101011011000001?10??111110011101111?11?0?1?1?1111?111010?111??101011010111111?1??00?1111011?1?101?11111110111?11?101?01111?01?1?0?11101?11010??110011101?110?0?01110111011?1?1??0?10001100?11111?111011011?11?01111101?1?11110?1?1111?1?100111???1??1????0101?1??1???11?1010?1?111??0011110101011?0011?01010?11111??11?10?1111001111111?111111?10?11?11100?00001001?01111111?0111111?0??0111111?11?111?10111101101110110110?0?0?1?1?1?1011110111?0?01111111111101110?1???1001011?0?0111?1111111??111101?111101?0??10?11?111?0???1111111??11??1???01?1??0??01111?111?1111111??111?11111101111?1?1???11011101111?0?111100?111?11?1001111?10100011?0?01110?1?00111011110111?111?11111?0?1?11?111?1?1?1101111111111?11?10111101??00110011111?1111??111100111011?1?1111???0011101?001011?1?1???111011111111011?111111111111?1110?101?111?1?111??1111111111111?1?1101011?11110101001100??01??0111111111011??00?10100?110100??11?111100001111?011?1011011010011100111?1?1??1101101101101?11?0?1?1011?0111??111111??0??101110110111011111111111?11111?01??111101110?0??101011??11100111100?101?101?000111?11111011?1111?11110?1?11?011?1110??101011101??10?111111???1?10110?0?11?0?1?110111111110110100011?1011110?01111111??111?10?110?1?11?1111111111100110101?1?0111111111001?11101?101??111101?11111?1111011?100010100011?1001?11110?11111101?1?0?11001111111101101??1111101?11?1?00???1?011111101?1111?11?10011101111?111111111?11110??0110011011111111011001?11111111011111101110111110101?111?111?011?01?0?101111111111?1??1?1?11110?1000?0?1111011?11000111111?1?101?11111111011111111111011110111101110110100101111111?101101110?11111111?1?1?1011010?11111111111001?111000001?10?111?11110111????110101111111111?111110010111110101000011110111100010?110?111101000?11?111101?11?1101010?10?11011101111?00011111?11111?10111101111??01011?1?1110100010110011011101110100??00111110111110111011110?111111100?1111111111011?1111110?0?1101101?1111?11?0111?11011111?11?1111111111100111101100111011?0110111111?1111111000100111010?100111101111?0011101111??1111011101?010111010111111111101?1?111111?1110?1001?11?100??00000111?01??01110?010?110110101111111?100?11011111011?1111??11111111111?1011001110?10?11011100111101111101011101111111110111?01?111101??01??111100110??1111111111??0?11?11101?11011?11100111111101110111?00?111??110100111011111110?11?1111111?1111?011111110???111110011110??111???1?111?11?11??11111??0111111?110?11?10??10????1?001??0?1?11??011010?0?0?011?11?1110111?010111??1?111111010111???100111?11110?011111111110011??1001101111?0111010101110111111100110111111111111111?1101111111001100011101110011?01?1?111?01111??1111100?01110111111111??1?110111?111011110011111111?0111101??111111110??11?1111111?10?11110?0?101001101001100101?10101?1?010010110?0111001111110110101?01110?11011011?1011111101?1010?1101110101?000111110?01111?1111?01???1001111110011011100110?1?1111100111?00??1101111100111111?10110110?10101111?11?0?1111001110?1?1101110111111?001?011111?0010010??1?111110?111?001010?1111??10000?11000??110?1?01?1010?1011??11?1010??001?111??110111?0100?111?010?11?101?0011?10011101??1??1?0110101?01?11010?0100111110?111?1111000111100110000111110?0110111011011101111110?0?1111111011101111010?10111011111?1111?1?1111?1111111111101?11?101111101100101?1010001111??001110?1?01?0?11??11111?1011?00101?1?1?1111111?01111111?111?11111?0110?1111111011?1011111011100??101110110101110?101011001111??11111111101101111?000?1011??11?10011111110?1??1001?11010010?011?11?111100110?11011?101111001001111101?101111111110110?11111011?1011?11111001011111?11011011011?0??01101111110011111010?10010000?11011?11011000?001????1??110111??10000111011001011??011101101111?????01011??1?00?101?0101?001111100111101011110??0?110110??01111?00010?011?1?1111100111?0110??11?1110101100?000?1111??1?1?1?0??1111101111110110011011110?1101?10101111?10111101110110110111011011011101001??110?1110??110?011101011??11?11?0??1000?111111111?0111?1111011??1?101?1110?101?101?01?1101110111?10?1110?111?1?1111111001111?1100111111?1?11?10011?10?001011?1?10100010??011111111?0010010111101?001011110?11?11111?101?00110111010?11100111100?111111110??1?101101111?01?0000111?1?011110?01?1101000?1110000011111101111??????11111101001101011101?110011101111111110110?1101?111?111111?00111111111011111001000101101?1111?11110111111?0111110111?1101?110?10??????0?111111001?11101110111?0?1101111000001110110100010111101111?111110111101011111??00???0010001011?0011?1010101101?0??1110??001111101?0?11?11?11100001111?1???1???110101111111??110???1????10000011?1?1??00111?11?0?0?0111001111101???????1?101111111101??01111111111111?11111111?11???11111?11110111001??1?1?111111?10110?0110111111?101?10???1?111???10?11110?11111?1100011?1?0101101????11?01?10?11??0?111010??1110?1?11?001000??01??0?111110101?1?1111011111??1?1?01101001001111?010?01101??101?00010111111111??10???00?11111101101010110?111?1000011111100100??1111100??01001?11100?111110011101??011000101111011?10?001111011??00?11111??0111?110??111??1101101000111?1111110?1?1111???1?01?01?1??101?0??11?11111101?011001??00101100?101??111010?01?10111110???01001111100111?00000111011??001010?0?0011?111?1001111011111110111?0111111011?11?01111??0?001?1?111111100110?10?11111110101011111110111111??0111110?1?111?11111111?0111000100111?11?01111???11111010101101111011?0?0001?0111?0111111110?1111?0111111110011111011011111011011?100001011111101111011000111111011?01??0?0110?1010?00???11100011100?111111?10010101??1?01?101??1?101?00111011110011?1?1000110101000011?1????11110?11?0111111?111?11?1011011111?1111101?1110111?1?10?0100011111110111111?1111?010001101?1110??0??10111110?1?10011?1111?1?01111101?100011101?111???11011110010?110?01?001?1?1101111111?1110101101110111111111111111?11111?1010?1??10?10?11?1111101110??101000000101??0111?1011?101000101?1111?10110001111111111?111110?01111110110111?1??111101?1?11001100?10101111011011111?11000111?1111110?1001101?110110100111?1111110???010111?1110??01??111101?1??101??11110?1?11010?01111111011111?1011?1011011001?111?11111??1110??111110111?111?111?111?11111?101?01?11101110?1?11011101?1?1?11?11?000111???111101???111111?0011???11?01?1111??01??111??11?11??0011011???1111?1110?110?00?1?0000?10?11?11111111?10111??11111110111000?1?0?11111101111011101011110?1111111?11?1?11001010111?110011???11111101101?110?01???11?1111?11?11100??10111111??1?11011110?11001100?11?0?0110101011111110111001111???0001?1111?001?1??1?111111?10111?0??1??1011111?1?111011??11010010????0???11111101??1111001??1???1100111?01001?01110110?1101111111?00?1010011?010?000011?11??1?011?00011111??1?1100?1??0?11111?0101110111?1?100111?11?11?01111111110011?011100010?00??00?1?10?10111011?00???11?00111?101111111101??011??0?0?1111?0??1?11?0010?011101?1111?0011??10?1000111??1??1?0?01?0?100??1010?111111?1111010?100??0101?10111000101111110100??11?1?1?100?1101?10111111000?101??111?111111?010111?11?10010?????101011011?1??01???11??1111??1????010111111111??11110111???00????11011110??1?010??0??111100??101??110?1?11011110111110?0010001?1?101111111?10?0?11111?011010010?01000111?1?1?01?01110??01?11110?10?00??1?1?1?010011?110?111??01111?10?1011111?00?010110010?01???010??11?1?1011?1?11111011011?011100101001??11??0?1?1?01111111010?00110111111??11?0???011111001?1111111011?11011?01111?11111101??11110110?101?1011111?110?00101?011?1110??11101??10?1111010?10?101?1?11?1110?111001?011001?1011111?1111?1?1111110010101??1?001110101?0011110?0?01?111101?11110011101?0101101??1110?1?1?0111111001?1111?011?1?0101111100111011??11???11001?0?0?1??01111101000?110?011?011000?101??0100?1?00?110111?101?1?101111?10111?1????1?11001100?0010100100?111?0011011001??11011?1011?0110?11?101111?10??11?11001010?1010?1011111111010?11?1?101000110?110111?1011?1?1??11?00?111?1?0?0??101111?11?010?01?101110111??10?0111?1010?11??11?11111??11?00?110?0?01110111?1???11?01111???001111?111101?1011110??1011100?1??0??1????00???011?1??11?10011111?11?01?01100?11?11110?1?11111?0?110?11???111?001111?0?1?0?0??0?011?????11?1?0?01?0?110?001?1?1011011000011??111??????101?11?010011011111111?????001???1?1101?1?1101?1?1?1010???1110111?11????11?110??0?11111??110?0??10?1?10?11??1011?0??0?011?0100?1011?0??0010?1?0??10??01?11??01?0?11011000011???111100?111???11???1?1?111?11?10?111101?00?0111010111????111?1??1?1??1001??0?11??001?11??11000???1?1?1?00?11?1010?01?0?01???10100??0???0?1?10?1?111?0???0??1??1??01110111?1???11111?0?1111?????????1111100?1???01??0?0?0001001?01?1110???1?100?0???110?1??0?10???100??01?01?1???0?0?1???011?0110010????????110111?111?01?111101101???11?111?1?11?1?10?1??0?0?101?001111110?0?0?1?111??1?001?0?1????00?01?1010?100?11??01111010?11???11?11?0110?01?0?1????1?01?11?01??011?11??01?11101?1?1?1?0?0?000??????10???0?01????0??1?1001?11?011011??0?11?1101011000?10111?01?100?1?1?0??10?10??0???11??1?1011?1???100??0?110101?1?1111?111???0010?01?101100??1?000100?11???10??11?????11?011?????101?111?00101111?1??0??1011011?1111???11001?111??0????0?0?01???01??1???10?1?0???10?1?0?10100???0?0?1?010101?11101?1?1010??10100??11?1?01?11111?11?1?1??0??10000?1111?0??1?1111?0?10???1?11??01?1???1011??010?0011???1?11010?101101?1??10010?00110?11101?01??1?1??00?1110?11111?1?11??1???01111?11??1??1?????1110?1?0?1?101?111101010?01?10?1?01?10?101?11?1110?11?00???1????1???1?11011?1?11??0100?0????101?0111??1111??1?1?00?010?011??111100000011?1?1????101?1111110011010??0?01000111?0?011?0001?11?111?110?1110101?01?1?1?1110?0?????1??10??110011??0000?100?1?00?1??011???1110?100?01???1??010??01?011???11?0111110?100?011001?0???01?11?100?1?011?11???1??01?01?0?11111?01?1111?1??100?1???1?1111?101??00??1000?1??0010?10?1???10??1?00100?110011011?1?11000?0101?????1?1?11?0?110?1??001?0?11??01101?101??10??100?11011??10?1??10??00100?10???1?101?110?1?000100?1110?100101100101??0?????0?????111011?00001?0?1?0001???1?00????11?1?100??11??????1?1???11101???01?1??01110???0?0?111?0?0??0001001?1??11??????????1?0??1110?0????01?01?011010011?1100??00001?1???1101?10?100100??1?010010101???100?1001?1??1?001111?0011?1011?1??0010?10???11?1?01????1?0?1?1??1?1?1111011?0?10011?0??0?0?10?1?00??1?1?1?01?111110?0?1??111111?1??00?1011??0?0???01111??1?0?1???10100??11???101?100110010??101??01?1??11?1??1?01011?111?1111?1011101?101011111?10?10101?1?1?0100?11111??11?01??1??0?10?1??0111?11??0111110?111?0?01?10?1101111?1?1??1?11???1???1?1?10??11011?1111???1101?101?1?101111??11?01?111??1110??1?????100?11?11??1111111?1??011?1011?11??01?10111110??01???0111??010?11?0?110????10??101?01???1?110100??1?111?1???11?11?0?01?0?111111?111110??0?1001?01??1?0010?0?11???1???11101?0?11?11?0?00?1?011?1??1?111??111?1?1?1?1?00???110111?1??11??11????110?001???1?1?110???1?111?010??0??111111??1?10?1??1?1?101???1?01?001???00??10??1??111100??111001?1?110??1110??01?1110?101?1??11101?1011?0111?111?11000010010?11101011?0??1?11011?01?1?1111?0110?111????11111?100011?1111100111?0111111?1?1?1111??11111111?????????????????????????????????????????????????????????????????????????????????????????????????????????????????????????????????????????????1?????111???01??????1??00??01?0?0?1?0?????0???0??0???11?????????0?1?00?0?0??00000?1???1??1????11?1?11??1?????10?0??10???0?111?1?10??110111?0??????11??????0?????????0????0?1????1?????10???11???11?101?????0001??0?11?????1???????????10?1??0??0???1???1??????0?1???0??1??1?110?0??1???10??11?1?????11???0??1????111??1???1??1?????011??000???1?1???1???1????????1?0?????????????????1?111??11??1?0????????????0???0???1???11?00??0101????????????????????????????????????????????????????????????????????????????????????111?1?100?????????????????????????????0????01?0???1?????0??????????????????0???????????01???????????0????????11??111??????1??00??1??0?0????1?????????1???0?1??11?110??????11?1???1?0????????1??0???????1???1??0111?????111?1????1??1?1?0?1??????????1?????1??1????1????1?1??????000???0????110?0?1??????1?10???1??????????01???110?0??1??1???1??????????????1?????0???1????1???0?????11?????????1??????????1?1???????0????1???1?1??1?1???0??????1?0??????1??????11????????????010????0??????1???0???0?0?10?????1???1011???????????1?????1?1???????0??????????11?11???01????1?????????1????1?????????0????1?????1?0???????1?????????0?????????????1????????1????????????????????????????1??????????????????????????????????????0?0?1?1????0????????1?1??1????0?0?011?110?0??01??????1????????????????????????????????????????????????????????????????????????????????????????????????????????????1?????????????1??????????????????????????????????1?????????????????????????????????0???????????????????????????????????????????????????????0????????????????????????????????1???????????????????????????????????????????????????0??????????????????????1????1????????????????1?????????1?????0????????????????????????????????????????????????????????????????1??????????????????1??????????????????????????????????????????????????????????????????????????????????0???????????1?????????????????????1????????????????????????1?????????????????????????????????????????????????????????????????????????????????????????????????????????????????????????????0????????????????????????????????????????????????????????????????????????????????????????????????????????????????????0?????????????????????????????????????1???1??????????????0?????????????????????????????1????????????????????????????????????????????????????????????????????????????????????????????????????????1?????????1????????????????????????????0????????????????????????????????????????????????????????????????????????????????????????????????????0??????0???????1???????????????????????????????????????????????????????????????????????????????????????????????????????????????????????????????????????????????1????????????????????????????????????????????????????1???????????????????0??????????????1??????????????????????????????????????????????1??????????????????0???????????1??????0?1?????????????????????????????????????????0????????????????????1??????11?????????????????????????????????????????????????????????????0????????????????0?0??????????????????????????????????????????????????????????????????????????????1?????0?????????????????????????????????????????????0????????????????????????????????????????????????????????????1??1?????????????????1???????????????????????????????????????????????????????????1???????????????????????????????????????????????????????0????0?????????????????????????????1???11?????10???????0??????????????????1?0??0?1?????1????????????????0???????????????????1?????11?????????????????0????0?1???????????0?0???111?????1????1????1???????1????????????1????????????????1??????1?????1??????????????????????????1?1?1?1????1?????1????1??????11?1?????????????????????????????0?????1????1??1????????????????0?????????????????????0?????10????11????????????????????????0??????1?????1??1??1????????????????11?0???0??????1???1???????????????0??????????????1??????????1?????1?????1??????10???????1????00????????????????????????????????????????????????????????????????????1?????????????????1?1???????????????????????????????????????????????????????1?1???????????????????????????1?????0???????????1??????????????????1??????????????1???????????????????????0???0??????????????????0??0??????????0???????1????0?0???????????1?????????????????????????0????????????????????????????????10?????0???????????1?????????????????????????????????????????????????1??0?????1???????????????????????????1??????????????????????0?????????????????????????????????????????????????????????????????????????????????0?????????1????0??????????????????????????????0????????1?11??????????????????????1?1?1???1?1????????????????????????????????1????????????0??????????0?????1????????1????1????????1???1????????1??1??????????????????????0???????????1????????????????????0?????????????1?10??1?????????0??1???1????????00??1?????????1?????????0????????11??????????????1?0?????????????????????????????????????1???????0??1??????????????????????????????????????????????????????????????????????1?0?????01??????1???0???????????????????????????????1????????????????????0????1???????1???????????????????????????????????????????????1???????????????????????????????????????????????????????????????????????????1?????????????????????????????????????????????????????1???????????????????1????????????????????????1???1????1??????????????????????????????????????1?????????????????????????????????????????????????1???????????1??????????????1????????1?????????????????????????????????????????????????????????????1???????????????????1?
Lampropholis		??11??1111?1111111??1111000111?1??11111111?1?0111?11111?1011010?111101??1?1?011?0?11?1011111????11?110101111??10?1?110?11?1???1011111111?11?1??1?1?1011011???110??0??101101?????1??0010?11?1?1?1?01?111?10?110?0101?1111?11??1?11111111???0?111011111?1111?0???111?0?????1?11?0?101??11?1101111110011001111111?1100??111?1011?1?111???1111?1111111?10011?1111?1111101?01?1?10??11?1110111?1?1?010?100101110111???0010111011??1111111111?11111?0111101111?10?1111?1?101??10111?1???1111111011111?111011?1111?1??111?111011?1101?1110011?1111?0?1?101?11111101?1111?01?1111??1?10?01010?011??110??1111?1?10?111?010??110011111011111101?111??11????1011?11?1?1?110?101?0110?0111?1111?1110111?1110?1010?11?00111?111110110011???10?1111111?1011?0?111???1011??1101?11101110??1??11?0101?11??10111101?01100?11?1110??1111111??111?1?111?111001111110??1?1111??10?1?11?111?11?1101?111?10111?1?10111?1111111???111111??011?1??1?111??111?1111101111?11111111111?110??0?110111?11111?0111110101111?10111111?1011?11011?1??1?1?11?1111111?1?1?1?10011??111111?111?1111111111111111??101111?1??110?1111101??100011?1?1110??10?1?11111?11011??11??110111?1?1?0111110101??11?11111111111?111111?11110101???0?11?111001?110111110111?1?11?110?011?10??1?100??111?111?101????11110?1101111011??1??111111?0011?100??111?0?0111110011111?1?10011?1111?110??100011?11?1?1111?11?1?01?10???1001?11111?1?11?11?11111111?1?1?1111011101011111?10?11?1101110?111111101??0011???1?1111?101???11?111110111011111111011?11?00?1111?01?1?1?11?0111111?10??0?0111?1?110??011??0010011111?1111?1?111??1???111??11?111??11?0?1010110101101?10111111111??011111???1???????11111?11110111?011?01011?010110??111?11111111??1?1???111111110?11?101111101101?01111?011?111??11?0010???111?110??111?1?101111111111?11?101011???11?111?11??0?1111110101111110?11??11??11111?0111??11?011?1??11101100011111??1?1???0011?1?1111??1111110111?1111?1?0?111101001111?1???111111?110?11??11?10111?111?1?10??11?1?1?1?111??1100111?11???0111???1??1?11???111?0??1011111?1111111???11111?1?111110?1111?11111?1111??11111?10111?111??11??1111?11?111?11111?1110111111?1?1111?1??01?111111?11???01?111??1111???1?1??111110101?1?010?11????1??111???11?111??111?01??0?1???1110?11?111010?11?1101111?????1?1?11111111111?1?1111?1111?11???1111111111??11111111????1011101111?10111?0?1111?111?111111101?1??1???111111111?111?11111?1?1111111?11111110110?11111?1?1111?11??11110?111111?1?????110?11?11??11110111??1111?1111111?101001011?111?11?11??11??1?110?011?0101111?11?11????????11??011111111?1?1111111?111110???1?110?11101?11?1?111111????0111000111111000111?1001??1?0?11?11011?0??111?11110?111?11?0??111?11??11??11?0?11?11111?110?00?110??11??100?11???00?111??11011110111?101?01??11101111111?1111101111?110?1?11?11?111?11?11?110111101111?1?101?11?1?11????1?101?1?011?11???111???1?1?1?11?1?110?1?1?111111???11011?0110111111?11?110101110??10?1111011111?1?1?1111?1?111101??101?0?01101?101111011?01111111?1?1?011111?111??10?1111?1111?101?10?111?1??1111?1?10?11111?1?11???111??1?11??1??01????11?11?1?1?01111?1?1?1111111??1??1111?11111?1???10?1111??111??11?1??1?1?1???11?1?1??10?1??1??0101????0111??11?011111??1?1?0111?1?????111101???110?0?111110??1??11?1?1?11111?111?1111??01111??11?010?111?0?111111??0?0?10?11?011?1011?1111111111???1???011????110?1??1?1???0?111?11?1111110111111?101??101?1??0?11111?1111?0111?01110?11???101111101001?1111??111??111?111?1011?110?1111??111?11111111101111??110?1??11111?010???1111111??1111011?1111?1?1111111111?1001?111111111?101?101?1?11110?011?01001?11?1?11?11?111111??1?0?11001111?111111?1?111?11?1????1?11?1??1??1011??1111?1?1??11?1111010111111??1?1101?101010?11?1?011??11??1?11??11?11??01010111?11?1?1111?11101??11?1??1010111101010?11111111110?1??10111?01111?11???1111110011?1?01?0?11110??11?1?101?0111??1111111101?11111111111011?11101?11???0??111101?11?11???010101111?0?011??111???1?1???111?1?101?11???11111111?11111111??1111111111101110?1111?11111?1?11?11111010111?111?1?1111?1?11111010111?11111?11?011?00?1111111??111011?1?11111?111?11?11?01?1?01001????111?00?1?1?111?11111100??11100111111???1111??110111?1101??1111?100????10111?11?11011111111?01111111?????11??001101010?110?1?1111110110?1111111?1?0101?10111111111111111?110111110110101?11111?10?1??1111111110010101?1?1111011?100?11?0111?11111?11???111?111?10111?1111110111?11?11?111011101?111111101?1111?11??111?11111?1?1010111??11110010?10?0??111?111101?1111111?001?11?1?0111?11111111?11?1?1111111?1?0?10?0?0?0001111111?11?10011111111111111?1?11111010111111111110101?1?00011111111101?101111?01011111111?1?11?111?1?11111?11?1111?11?11?11?101??011??11?111?11101?1111?0???111?00100111101111??111?11?11?1?1000111??111?111???1011?1???0?11?0110??11??11001111011?1111111?1?11111101?11111??01??1111101111010?11?0110011???0101101?00?1100111?1111110?1?110?1111??111?1?11111011?1001111?10??1?11011?1?1111?11011111?0??111111011111?11?1111111??1111100?111?11101111011?11???11??1111?1??11111111110111?111110111111111111011?10???????11100110?111111101111????11?111?1??11011111110??1?????010?1?1111?1??1111?0??01?11011???111111?1111111?1?10?11110011?111?11?01111?11?11011?11111010??10110??111111??100?1????1?111??011001?0111??11?1??1?11??111?11?101?0?1?1111111101110111011??1?0???11??01111???1?1?11?1?11011111?1?11111?010?111??1??11?110?1?1101111??1??111?110110111?11111111101111?111?1001?111011?0?101111?1101111??1???11??01110?????1?11110?111?11?111?11??0?1111111000111?1???0?11??11110111?11?1?1??11?1111?1???11?01?1?1?111?11??111?110?1?110?1?10?11?10?1111??1???11?100?1??11???10?1011??1?0111?1111?11111?001??1?1??110?0111??10??111?1111011??01?10?1?11??1111111?101???110?1??10?1?111??0111?01111?????0?1111111?0?0?1?11?0??1?1?11?1??11?110?1?1?110110?11?1??01?1?1???10??11111?01???11111011?01111000????111??0?101111111?110????1?11?111?01?1111?11011111111?1?01001?011???111?11?000110110?1111??111??0??111??11?11??111??1111?101??1?1110?1???111??11????11011?11111?0?1?111111?1??1??????1110?1???01?1??10??1??11??11??11?101111101?0?0110?11?11????1?1??001?11?011110?1110?11111?11??11?11???11?10??10??1?0??01??1111111111????1?1????111110?1?01111111111?11?11????0?111???1??011?11??0??10111111101?111????1?110??111???111?11011???1111?????111??011????1???????00??11111111?0??111????1??1101?110?11001111?11?11?111111111111??111??11001?1?01110?1?1111??111?11?11?1111?100??00?????11111100011??1111?10??111111101???111111??11?111??111?1?1?11011?10111111??0011?111?11??11????111??11111?1101111?110??11?11011?11???100?1???111?1101111011?1111??1110111??1?111111111?1??11??11101111111?111?011?11?1?1????10????01???11110?1010111?????11???11?1????11?111???1?1111??11?110??11?001111?011????0???1?1?????1??111?1??1110??????1????1?0???0111?1?1?111111?11111?11111?110?1?010?1?11??11?1?11?111111?1110011110001?1???1??011011??11?01011111?110111111??111?1?1??11?1?111?11?1?1110110???1?1011??1?11?0?1?1111111111??11???101111?1??1011?1101111?111110?110???111?11?1111111?111?1?111?01??111111??1??11?11101??111??011110011110011?100?0?0??11??10?1111010?11??1100?11?111??1?101111?0101001111001?11??0?0??1110?11111?11?111111?1??01?0101?0111111111101110?111011111111?1111?110?100?111111111101?1011011111??01?1??11111011??1??1?01111111??111??111?11110??11?1001111011??????1111111111?111?11?11?01?111?1111???10?1111?1?1111??1111??1111111??101110????1?111????110??1?1?11?101?1?1?10?10101??0?01?10?11111?11?1111???0?1101???1??111101111?01011110?1010??0111101?1??0?01??1??11?101?0?11?1111111111?1??10?0?10?1111?101?11?1?1111?1?00111?1??111?001??11101????1?10100?100?1011001101110?00100?1?10?0?11110??111111?11111111????1111111??011?1?111??00111011??011111110111?11?0111111110110111?1111001011?0110111111??110?1101????1??111001??11??1??1101011?1?11?0?11101??10??111?111?1?110111?1011?0101111?1?1?111111?111001??1?111?1?????1001010101???0100111?11??1010111?11?????1?0?11111?11?0111?111111111111?1?11?0???1?1??01??110011111011???1?111?11111111?01?1111?1011?111?1??101111110?111?11111111?11?1?1110?111?1111110?1011?1101???1110?0??110111100?110?1?111101?11?111?1?1??1111?10?11?100011?111?1011?0?11?11?011??1?110?1??11111??0111101?11?01??0?11?0???011101??0??0111101??1?10?0101??1101111111?11?111??0??11?11110101?1?10?111?11???1101011?1111??11??1?001?1?11?1111?101?111011?110??011??111111?111111111???111?11?011001111?1111011??????1?1????1??0?1111????1111?1111111?1?1111?111?101?11011?11?111111?111111??11110??101111?111111111??10?1????111001101011?100??11?101???11101?11011111?0111?1??1??1?10111?0110?1101111011111101?101?0111??101?1?1001?100??1??111??11111?011010110?0???10??1?011?1?1?0011001101?11?110111??00111110?1??1011??10111111?1110?111100110?01010?1?1?11??11??01?0?1111??01?11??1??1111101111????10?011?1?1100??111?1??111?11011111101??10??11??11?1?001??1???11?11?1011??111100??1??1010?11??1?0110???????1??1111?11?1?11???101????111??10??01110??1?1110?1???111?1???01?11010110111?1111110?0?10?1111??1??101101?1??111?1?111?11111?11?1?1111011??1?1?1?11110?111??1?0?111?1?1?0?11?1????1110?111100??1??1?110011111001?1?11?1???11111?111101?1111??1?111011??111?110111?1??111?0?0?0?1?0?111001?111110?101011001111??11?11?1110111011?0??0??011?0?1?1001111?1111???111111011?1?11111111111101?11?11101111?01????10011111011101111111111110011111?1?0101111111110101111111101??01?11?0??01??11111???1110111011001??0??11??1????111????11??????11101111?1????1111110?1?11?10111?1111111??????1?11??11?111111001????111110?1111011111101?0101011???0?110?00?11101??1?100110?1111111?1?11111?000110?1???11111?101??11?01?1111111111?1011111111?1010101?1?1?1111?10?10?1?1111111?011???0001011?0????01111?0?1?01?1?101?101?1????11???????0?0?0?1111111?011??11111110?1?1?1011?0?101?1?11010111111111?11???1111?11111111111101111??1??011011??111?11?11111????1011?1?1??0101???1?111?111??011010?111??1?01?11110?11?111111101??01101110???111?1?1101???1111111???111?11011?1111?1???11101?1111????1?11111?0?111?0?011?1111?11111???0???11?10?111?01??11?1111?011101??1111?1??01110?10111?1011?11???10?11??100??11001?11?01??111?111111111101?1?0?1?1??111?11????1??1???1???1?11111111?11?????10111????0?111100?01?11011010??1011?101111111110?1?01??1?11110100????110??1011???1?1?01?1?1?00????111?????11111???1?10110?111?1??1111?1????????1?10?111?11?11111?0111??1????0111111???1?111?1?1?0001?1??1111?????011???01???01?1??111??1111??0?????1?111110??0111????1???011???11??1??1?0?1?1?111?01?11??100?11?1?101?101??0?111????1??1111?11110??10?011?0?0???1?1111?11?011???1?1????1???????11?11?1110?1??0??1?1???111?111?1?11?101?11111??0011111??101?11?11111??111?10??1??0??1??11111?1??0110110???11?111110101?010?1?1?1?01011111?0???1?01???111???10???0010?001111?01?1011?011???1?1110111?00?00111?0111??1?01111??1?11???0??1111?011?1?1?11101?1?111111111111???1??0??1?11???1????11?111111?1??11??1??1?10?110?111?1111?10101?1?11111110?011?11111?00111????1111?1????110101???111?1?1??0?11111?111101?1110?011111?1?1100?1111????0?1?1?111011???110010?1111?11????011?1?110111111?0?111?1??1?111?11111111?0111??11????11?11??01?1?111111010111?01111011111000110111?111111?110?11111111111111?011111111111101?11?11?1??001?011?1???11?011?111?1111?110?10?????0?1??1?11?01?11100??1100???1111110?1???11?1?01?11?1?1?111?11111011?10011?1?1??111?1?1????11?1??1??1?10?10?011111??111?01?1?111111011???11?1111101?11101??00?001111111?0?1111111?1?110?001?111??10?11??111101001110?011??0111?0111110101?0?110?1?101?0??1?111111??1???1111?011?101?10111111?11?1?1101?1?1?1111??01?1111?11111?1011?1??10?1?111??11110111????011???1?011?1?10111011?111???1?10?111?10111??1?1111101?111111?1?11111101?01?101?1111??111111??11??1101?1?01?11?0?1?1?111?1?11?111111??1?1?1???1????01??1111?01111??1?1??11???11????????111?1???11?1??1?110?110101??1?11111??11111?1?0????11???0001111?11?110?0?1???0110???11?11??101????011?1111?1111?11??111???1?1?1110??0?????110?????1111???11111??11?0111000?????1?011?1?1???11???1????111?????1?01???1111?0?1?1?10???????????1??10??11???11?101?0??11?11?1??0??1??????1111010111?1111?1?0111?111?111?11?1??1??01?1?011?11??1111?11111111101?11?1?011101?1111?111111?1??1?1?11111?1?111??11??11?0010?11?0???1101?1?11111110111?0111??11?01101111??011?1?1?11?111?1?1101????1?111?1???110?1?11???1011?1?????01??111111?????1101?01111?11?010?11?1??100111?110011?11011???1??111?0010010?0???111?1??1?1????1??01?1??1111?1??1?1?11?11?11011????11?11?011??11011??1111?1001??11?1?010?00?1001???01?1??001??111101????01101???001011111100???1?????1?11110??1??1110?101111??111?01?0?110?11?1?11111?11??1?0?10?0?1??1???1???1?1?1???1???1?0??11???0?11??10101?0111111??0????01???1??11100?1?01??010???111??1?1?111?11?01??11??1?10????????0?1?1?011?1???1???????1?1?????011?101111?1?10????10????1?100?1??11?1?1101?0?11??????11???11?1???0110?1?11?0?11?1111??0?010001???1?11?1111111????111??111?1111010?0?01?1?111111??1???1?1111?1?????00???1???1?0??????11?0?1??001111110?1???11??????10111??11?11???1???01?1?10??1??111101?10?1?000???1?1???1?100?0???1?01?11111??0???110111111???010??00?10111???111011?011??11?1??1?01?11?1110?1?1?11?11??10001011?1??110???1??101111???1111?1?1?11??111?110???1?1?1?11?1?1???10??10?11????????101??1?1?0?11101???101?11?1?10??11111????111?0?1?11??11???11?11?11?0??11111??1?0?1???11???1?111?11?11?11???11?10?1101111111?111?1111??01?1?0?001??01011???000?10????1?0?1?0???????111?11??0?11?11101??1111?1?010?111111?0?1??11011010???1?1??1?01110?0?11?111?11?11?11????1?001?1?1?1?111111?0?11?11001??1???1??101011??11?1111110???10??100????111???11?1?10??1???11?1?1?11???0??111?111?1?????101?10011??100?0101?1???11?1?1?11111??11?1??11?1??01?00111???????1?11?1????0111??1110?1??01?????11??11?1?10?0??1?1??10??1?11?1??11?110000???10??1??11?1?11?111111?11111011?11??11???111???1011?????01?01???110????11?111?0??1111??11??1????1?1?????1??1?1??1?111?1??11111??11?11111??101???1?1??11??0?11??1??01111110??????10??11?111??1?1111??1??011?11?01?????10?1?0?01?0????1??1?0??11?01???1?11???110??11??0110??0?0111??1???11?111???11?0??110??1?111???1???1011111??1?1??1110?10?1??11101?111??????1?1??0?1??1???1???11???11111??1????1??111?1????1?1??1??111?0?1?1?1??1???1???0???10???111??0?????1??0???10??111?1???1111??????110????????1111?0??1??1?00?1?0???010?1?011111????1?1?1??1??????1?10??????1???1???01?1?0?0???0?0?1?1????0111100?????011?1111011?????1111??10111??1?011?1?11?10?1?0??0?1?1???1????101????11111??1??01?0?1????0???1??110?10???0??11111?111???1?11?1111?10?01??1110111100?11??11?011?1?01??11111101?1110?????00?????1??1??0?11??11???111??0?11??11?01??0111?1101?11?0??1011??0?01?0?111?01?10?1?1?0??111??01??11?????101????1??1?????11?1??10???1?11?111??01???01000?1???1011?1?1?11?????11?110????0??1?1??11?1??11??1?????1010??1????11???1?111?0??1?11?1???1??1?1?1??0??1?1???0?111??1?1?1??00?0??10???0001?1?1111??1???1?001?1????1??1?11??111??110?11????0???11?1?11??01?11?11?0?11???1?111??111???1?11???1111?11???0?11?110?11??1?1?01??1????0100111?1?10??1?1???1?01????1101??111??111??1?01?111?1???1????111?1??111?110?111??1?0??1111?????1?1101?0?10?101?1?1?1??1??????11??1?1???1?1?1?1100???0?1??1?1?111??11?11??11??0?1?11?001?11111?1??00011?0?1???1?1?111?110???010??0?????1?11????01?000??11?10101????0??101??1?1?0?1000??1????1??1???11??1??????0?1???1?01?11???11??1110?0??10???11??111???1??1????110??1100???????11?????1?????11?1??11???1?????01?111??1???1?101??1?1?11??0?101?????010??1?0?1???1?11?1??1???11?01??11??11?0??0?10??11??11?1111?100?????11???????1?1011?11??1??00??0??1???111011?1??11011?1?0???1?11?????1?1?0?11??0??1??11?1101??1?101?01??01?1???1??10011??????10???????1?1?0?????11?1?1?0011???1???????1??1110?1?111?11?11??1??1??1?1??11?1???1?1???????1??1???01????1??1?1?0111????0?????11???0?1??1???01??1??1??1?111?1??1??00?01?1???1111?10?1??1???????11?1??11???10??11?1?1??1????111101?1?1?11?1?10????????????0??0????1?1???1??11???1110011??10??100???1??1??11010??1???1???0?1??1?0?1?111???1?0???0?1111???1???1011?1??1???0????0??????1??0???????1111????1?1?1?0???111???????11?1?111?1111110?1001???1?1111?????1?1?1???1?010???11????10??10?1?00?1??0???111?1???0?1111??111??001?1??1101111???1???11?1?0?1????1?1????1??1?11?????1101?111?????0111??11??0???1??111???0?????1?00?1?10??11111?1????????1?01???1?1011?1?111?1?0???1?1?1?0111?11????11???1?1????1????1???1101????1?1?111???11??11??11??11?1?1????011???0?101??11????1?101???1???????11??11??11110?1??1111?11?1?????1???11????1?111?????011?1?11???111?1?0????1??0?1???1111?11??????1?1?1???0?11111?1????10?1????10??????1??1???1?110?1?11??0??1101??1?111?11?1?1????11101?01?111?11?1?1?01?1?101101?0110?111?1?001?11110?11110?011?????1001??0??1111011??01?1111?11111?111???01??1?110?111?1??1111?1???1??01?1?1???01?????????????????????????????????????????????????????????????????????????????????????????????????????????????????????????????????????????????1??1??11????11????0?11?01?????????1?????????????????1111??????????11?1?1??0???????1??????1?????1?1?110?1?????1??0??1??????111?1??0??0111?10?????1??1?0?????????????????????1????1?????1????1????11?1?1?????0??1????10???????1?????????1??1??1??????1????1??????1?1?????1??0?111?0??1?1?1???11?1??????0?1?1???????1111?1???1?0????1?011???1??????111?0????????????0?0?????????????????1?011??0?????1???????0?1??1??1????1???10??1?0?101??????????????????????????????????????????????????????????????????????????????01????111?1?????????????????????????????????????????????1?????????????????????????????????0???1????????????????1???11??11??????????0??????0??????0??1??????1???0?1??11?111??????11?1??????????1??0???????????1???1???11??????11111???????1?1?0?1??????????1????????1?????????1?0????0??10?????1???11???1???1?????????1??1????1??11???11?????1??1???1??????1???????1?????????0????1???????1??1?????????1???1??????1?????????1????1??0100???????????????0????????1???????1??1?????????01????????????1?????????1?1??1???1???11?1???????????0??0??1?1??????????????????0??11?????????1??????0??1????1??????????????1?????0?????????1?????????0?????????????1????????1????????????????????????0????????????????????????????????????????????????1?????0?1?????1?11?1????1?0?????11?????11??????1???????????????????????????????????????????????1????????????????????????????????????????????????????????????1?????????????1??????????????????????????????????1??????????????1????????1?????????????????????????????????????????????????????????????????????????1????????????????????????1???????????????????????????????????????????????????1??????1?????????????????????????????????????1?????????1?????0????????????????????????????????0???????????????????????????????1???????????????????????????????????????????????????????????????????????????????????????????????????????????????????????????????????????1???????????????????????????????????????????????????????????????????????????????????????????????????????????????????????????????????????????????????????????????????????????????????????????????????????????????????????????????????????????????????????????????????????????0??????????????????????????????????????????????????????????????????????????????????????1??????????????????????????????????????????????????????0?????????????????????????????????????????????????1?????????1?????????????????????????????????????????????????????????????????????????????????????????????????????????????????????????????????0??????????????1???????????????????????????????????????????????????????????????????????????????????1??????????????????????????????????????????????????1????????1???????????????????????????????????????????1????????0??????????????????????????????????1???????????????????????????????????????????????????????????????????????????????????????????????????????????????????????????????????????????????????0?????????1?0???????????????????????????????????????????????????????????1???????????????????????????????????????????????????????????????????????????????????????????????1?0???????????????????????????????????????????????????1????????????????????????????????????????????????????????????1??1?????????????????1???????????????????????????????????????????????????????????????????????????????????????????????????????????????????????????????????????????????????????????11????10??????????????????????????11?????1?????1?????1????1???????????????????1?????1?????11?????????????????0????0???????????????0????1?1?????????0????1???????1????????????1????????????????1??????0?????1?????????????1??????????????1?1?1?1??1?????????????????10????????????????1?????1????????0?????11???0?1????????????????????0??????????????11????????1???????????1???1????????????????????????????1??1??????1?????????1??11????????1???1???1???????????????0?1????????????1??????????1?????1?????1??????1????????1??????0???????????????????????????????????????????????????????????????????1???????????????1?1?????????????????????????????????????????????0?????????????1???????????????????????????1????????????????????1???????????????1??????????????1??????????????????????????????????????????????1?????????????0???????1????0?????1???????0?????????????????????????1??1????????????????????????1?????0????????????????????????????????????????????????????????????????????????????????????????????????????????1?????????????????????????????????????????????????????????????????????????????????????????????????????????????????11??00???????0???????0????????????????????????1??1????????????????????????1?????1?1?????????????????????????0??????????0??????????0???1????0?????1????????1?????????????1????????????1?????????????????????????????????01??0?????0????????????????????????????1??????????????????1???1????????00??1????????????????????????????111?????????????????????????????????????????????????11?????????????1??????1????1???????????????????????????????????????????????????????????????????1??????????0?????????????????????????????????????????????????????????1???????????????????????????????????????1?????????????0?1???????????0????????????????????????????????????????????????????????????0??1?????????????????????????????????????????????????????1??????????????1?????????????????????????????1???1???????????????????????????????????????????1????????????????????????????????????????????????1????????????1???????????????????????11????????????????????????????????????????????????????????????1???????????????????1?
Lerista				101111111?111111111?1111?1011101?1111?1111?11??11011111?111111??1111?11?111?111?1111?1111111?01?11??1?111111111101101??11?1?1?1111011?01?11?111111?111111101?11??1?1?111?11???101???111?11?1?111?01?11?10??111011?1?1111011??1?11111111??111111011111?1111?11??1111?1?00?1?1111?101??11111?111111?111111111111?11?1???1111011?11111????11111111111110111111111111100110101?11??11?1111011?111??1011111011?1110??1?11?11101???1111111111?111?11111110111111111111?1011??010111?111?1111111?11111001111111111?111?111110011?1111?1110111?11110011111??1111111111111111?1111??1?11?11110111?1?111??1111?10?0?11??011??110111111111111111??11??11111?1011111??11?111111111111??111?11110111?1111111111?1111111?1110111111110?1111?1?0111111111110111110???1?11111101?11?1?111??1???011111?11?01111111111?1??111111?0??1111?1111011?1?1110111?111111100?1111110?1001?11?111?10?11111110?1111111?10111?1111111?1?11111111011?1111011111111?111111?111?11111111111?110?1?11?111011101111111110111111?1011111111111?1111101111?1111?1111111?111?1?11011?1111111111111111111110111111?1111?11100?1?1?1111101?111?01?1111111??10?1111111?11111?11?111101111101?11?111?1111111111111111?11?111111111111??1101??111111111111111111111111?111111?111111?011101?111111111111110?1111?11111111111001?11111110011?01?1??111?1?0111111111111?1??1?1101111?11111101110?10?111111?1111111110111110111111111111111?111111111111?11110111?11111?1110111111?1101111111?1110111110??1?1111?1?11?111??11111111?11111111?11111?11?111?111?1???11??1111111?11???111111111???111?0101?111111?111111?110?11???1111111?111?111??11?1111?111111?1?11111111111?11111?1?1???????1111111101?111?1111111110?101111111?011111111111?110111111111??11?1111111?1111?111111011?111?1111011111?1111111?1111?1?11111111111?111?10?01?1?111011111111111?0111?11111111?1111?11??1?11?1?111011?111??11?11111101?1?11110111??01111?1?11110?1?11?111001?11111?11111101??1111?11??111111?111?111?11?11111?1110?110??0111?1?1?011??11??111?111?0011111111?11111??111?1101111110111111111??11111?1?11111101111?1?11111111??11111??1111??111?11??1111111?111111111?111111?11111?111??11?11?10?111011???11?11111??11???111??111111101110?1??11?1??11?111??111??1111111?11?01?1?0?111?111?11111??11?11?1111?1?1?111?1111?1?1111?111111?1111?1111?1111111111??1111111?????1?11101111??1111111?111?1111111?111?1?1111???1101?1111?1110?1111?1?11?111111111111110?0111?1?1??111?11???111??1110111111?1?11?111?1111111111111?1111110?111?0101??10110111111110???1????111101?01111111111?1111?11???11??111111111?1?1111111?101111???11101111111011?1?1111111111?11?111111111111111?11111?1?1?11?11111?1??1110?1010?111?110?1?111111?111?111?1111?1?11??11110?1111??1111101?11???1??111??1111111111111111011??1101111?1111111111111?11??10110111111111111?1111111111?1111101111?1111101?111111111110110111?11?11?1?1111?1?110?1011111111???1111?01111111101?11?11?101111??1101111?1111111?111111?101111010111111111111?1?11?111???1111111?1?1?1111111111?011111110111111?1?10?111?1??111111?11111111?11?1??11110?1?111?1?11???1?111111111111111?1????1?1111?11??11111111?1?1?011111?11111111111?1??1?1?1?1?11?1111110?1101???1?1?1?001?1??11?0100111?1??11111?1?111?1111111??111?1?111110??111110111111??1?11111?11?1111111111?1111111?1?111111??011111011100101011?1111111111???11?11111?1111?11??11???1??1111110?10111?111101?111??101111101111???111100111?11011?11?1?10111111111110101?1111??11?111?11?110111?1?111111100111?11111?1111?11111001111111100?111?1111??1101?11?11110111111111?11?1011?11111111111110111?101111?1?11??1?11?1101?11?1??111?1111111111?111011111111?11111111?0????1?01?1??1111?11??1?11?111?011?1?11111111111??1011?11110?01111?1??11??11??1??1?111??11?11011111?1?0111111011101??11?11?1?1?1111110?1?11111?1101?110111111111111?11??1111111?01?01?11?1?11?1???11?1?1?11011?1??11111?11??11111111111?11??11?1?111?01?1111111?11??1????11??111110?010??1110??00101?11111?1?1?11?0?1011111111111?111??1111?1111111111??1111?1111101?11?1111101?110?111?111111?1111?11111111?111?1?11?111?10?1111111??110?11?1?10011?111?1??11?01?11?1111?10111?1?1?1?1?1111111?1????1111101111110??11111?1111?1?11110?1111?111???111111111111111111111??11111111????11????111101??11001?1011111111?1111111?1?01?11111111111111111111111?11111110101?11111?10011?1111111110?1?10111?11111111110111?1111111111?11011110??11011111?111111011101101??1111110011111100111?1111??11?111?11?1??1?11100?1?11111?1111101?1?1111111111?11111111?1111111?111?011111111?11?1?11?111111?11111??111011111111?11110?11111111110111?1?111111101111111111111?1111??11111111111111?1111?011111111?111?11111??111111111111111?11111111?1111?11?11?1?111?11111?1111?1??111111?10111110111111111111??1?1??101110???110111???10110111???0?11111?111?111111111111111?1111?1?111111?1?11111??011?111?11?111011011?011111??0111?1?01?1101101111?111111101111101111??1?1?1?11111011?1?01111?111111111?11?11111?110111?11??111111110?111?11?11111111?11111111111111111111111?111???11?1111?1111111111110?111?1?1110111111111111111111?1?????11111111?1111??10?1111???1?111??1??1??110111??111??????1101??101?1?1?11111??11?111?1???111101?111111111111101111?11?111?11?01111?11??1111?11111110?1110?1??101111??10111????1?111???11?0?111111?1?01??1111?1111111?1111?11?11111110?111111?011??0????0?1??011110?11??11111111111111?1?11111?11101?1111?111?111?1?111?11???0101101111?10111?111110111?11111?11?1?01?1?111??1?111111?110?1111?1?0011?001?10???111?1111?0111?111111?11??10?111111?1111101??1??1100111101?111111?1?011?111111?111101001???111?11?01111?10?11111????1111?11?1111??1??011?111?1?111?1?1??1?11??1?0111?1111?1111110?1??1?1??111?1111??11?0111?11?10111??1?1111?1???1111111?1111???11?1??11?1?111110111?01111?1?11?11111111111??1?11?1??1?1?11?10?11?111?1?0?1?1110?1??1?1?1?111???1?1011111?11??111111111101111101?11?1?10?1?1?11111111110001?11?11111?1111111?11111111111?1001101?111???111?01111011011?1?111??111??01?1111111?11?1111??11110??1??111110111101111111??111111??1?111?0111101110?11?111???01111?1??1?1?1??1???11?011?111?11?111?11111?11011??1111101??111110011110111100?1?11?1?1011111?1??1111011?1?1?110???0111?111111111111????1111???11111111?111?1111111111111?1?111111???10??1???1?????1?111111111?111?1?111110101111??101?111?11111111101??111?1?11???11111?1101?01111?100100??111?1111??11011110?111?1111?111?1?111111110111?1111111110101?0111?0111111??111?11111?1111?111??11?????1111111??11??1111?101?111111??1???1?1111111111110011111111111110?0111111??1111111111???110???1110?1111110111111?11?0?11?11011?11?1?1?1?111?11111101111?1111?111?11111101?11?1111111111??11??111?1110111?1110010?11?11?11011101?1?1???111111111??11?????1??1??1?1?10?11?1110??0?1111111111100?11111111??111??1?1??11111??1111?111?1??11101??11?1???1111??1111110111111111?111111101111?1011??11?11111111?1?11111?1111111?11??10?11?1?1?110111?111?10??1111111?1111?11?11?010?1111111?1??111110??1111110?????1011??1?1??0?1?11111111111??1???111111011110111?1011111111111011011?111111?1111110?011?1?11??11?111?111??1??110111?1???111?11111?11111111111?1?0111?1?0?1111111?11?111111??111?1111110111111?11110?11111?11?1111????1110111111?11?111111?1??11111?110111111111101101?111011111111?11110111?111?111?11111?11?1011011111?111?111?1101?01??1?1?1011111111?111??111?1111????1?1?01111?10??10??1111111111?11111111?111?11101111111101111111?1111??1?11??1111111??111111???1111111???111??101?01111111?11?0?1?1111???01110?111?1?1101111??11111111??1?1111111111001?11111?10111??1111?1?10111?1?011?11111111?1111111?1110101?11?11?11111?1?1?1?11?1?01?1?1111111?111111?1111??11?11???11111011111111111111?11101?0101?10101??1111?1?111111011111111??1?1111111??111?1?111?010?11011??11?011111111?11?111111111111111101111010111?11111111111?11??1111?11?1??11?0111111????111?1111?1011???11??1111???111?111111111?1101111?1111110?1?11?1111111111?1?01?111111????1??1111011??1110?11?011?01010111?1111111111?11111?1101101011111111111111?1110?111?1?101?0110?11111111??11?1110011111111?111111?1?11?111?1?11?1?110101111111111111111?1?11110111?101111101?11111?1?1111?0?1??111111?11?111111111011?111?1011?1???1?1?1111101101???111?111110?11101?111111111??11?1111110?111111?11?01011?1111?1?011001?0????1111100111???01?1?111011111?0?11?111??1?111111?111?111?10?1111111??1?111111?111??11??0011111?11?1111?101?111011111010111??0111111111111111?11111111??11?0111111111011??11111011?1111???11111??11111?111110111011111111?11?110?1011?1111?110110111?11?1111111111011101111?11?10?1???1100011101?11?111?111011110?111?1?1?01?011?1111?1??111111111??0111?11011111111111?11111??11??1101?1111?1?111??1??111??11?11??110111101??1??1?11?0110?11110110111?1?11?11?111??10111111?1??1011001?11111111111??11111111??1?11?111?111111?1?1?0?1111???1111??11?1111100111???011??1111011101?111????111?11?111011?11??1?011??11?111?1???11111?11?1011??111111?011111110111?1111111?1?11?11?1111?1111?11?1?0011?11011??111?11?0???1?1110?1?0?011?1????11?1011111111?1?1111???111?1111?111?11111??1??111?1111111111111111111111111?1?1?1?11?1?11111?1?1?111?1010??11?1?1??111??1??100??1??11111?1?11100101?11?101111111?111111?1011?0111111110?11?1111111?1???111???10?1?1?111101011111111???00??1111??1111111???11??111110????11?011?1?01111?11????1?11111111?0110111?111011?1?11011111111?11?1?011?1111?1111?1111111111111011111?1?011111111111010111111?101??11??1??0?111?110111?11?11111??1101??11111?110?1?1110?1?11?1????111??111?1?1??1111111?1?110??11100101101???0??1?11??110011101111????11?11?11111?11111111?1?01?11????1111?????11?1111110?11??111111101?11?11?01111??0???11111?111?111??1111?111?1111?1?1111111?1111111110100111?01011?1?11?1?111?11?0?1?1111111?0?111111?1?1111110001?1???11??111?0??1110?0?111111111?1111111111111?1?111111?011011111??111111111?11111?1110111111111?1111011111?1?0110?11??1111?1?11111?11???11?011110?01???1?11??111??011111?111??1?11?1111??101111111101??11011?101??111?11111????1111111??1111??111??1?11?1?1?111?1111111?1?1?01?11??1111?0111111101?11111???1??111?10?1111011??1?1111?111111?11111?1???1100?10111?1????11?01101111?111?111001??1?1110?1111111111111?1?110??11??111???110111?1???1???0?11111111111????1101110??11?1111?1??011?1111111??01011?1110111111?1??1????11?1?1001???111??10111??1?11?1?1110?11???111???1?11111??1??11111?111?1?0111111???1????1?1?11?1111?111?11?1110?1?0??011111111???111?1111?011110?1111???11000?1??1???01?1?1?????11111?1111?11?111?1111?1111????11?1111?111??1?11???10111?1?010?1?1111?11110111?1?1??1?1111?1111?011?111111111?0?11?1?????1?11?111111111?11?1?1?111?1?11?11?11?111??1?111?1?1??0101??11?1?111?111111110?1111??1???11?01?111111??11?10?1110???1?11111?011?111?1?1??11111111?11?1?111?1?1?1??00111111?0111?11?11??1???00?0?0111?11111111111111?111?0?1?111111??11???101?11110?1?11?11??1?1??1?01?111??111?1?1?111?0?11111111111111???1??1111?11???1?????1?1111111111110?1??111??110?101?1111?101?111?1111111?111??11111??111101??1111?1????110001??0?11?1?1????11111?111111?1111??111111111111?0111??????1?1?111?11???110??111111111?????111??11?111111???111?1??1?111111111111?0111?01??11111111??1110?111111011111?11111?111?1010110111??111101110?1111?111111?11??11111011?11111?1?11111?0?110111?10?1?1??1??01111111?110?10??0??1?1011?11?01??1001?0110???0?111?1??1??01111100?110?10?1?1?11111011110111?1110111????1???1?1??1?1?11?1??111111111??101?11?1111?11?1111??11?1111111?111?1???1???1111111?101?11?11?1?1?01?01?111?111?11?1111111011110?011??1111??1111111?1?1111?11?11111?11?11111110????1?11?1111111?1011111111111??1?1?111?1110110?11111?1?1111?011?1??1111?011??11110111?????10?0?101?1???11111011?111?1?111?1111110111?1111111111?111111?0?111111?11?1?10??11111?1111110?11?111?1???010?10?11111100?1?11?111111111?1?1???1?01?01?01111??1?11??1????11??111?1??????11101???11?1??11001?111111?111?1111??11111?10?1???1101?111?111?11?11??1?1001?111???111111?1?1110??1111111?111101111?110??1?1?111???1????11110??0?1111??111111?0?1?111?1?11????1111??1?1???11?101??0??11?0??01?11?0?1111?011?1?10?1?????????10?101?110??11?1?1?1??1??11111?11??0?????11111111110111101?1111?111?111111?1??11??111?111??1??1111?1?111111101111?1?11?1?1111111111111?0??1?1?111110??11?1111??11??111111?????1101?10111?111?1?1??111??111??111111??1111101?11011111?1111?1??1?101?111?11111?11??11111?1??????1???1111111??111111101111111011?11?1?0111111??11111?111111??101111??01111100???11111??1?11?11??101?1?01111?1??1?1?11111?1101100011?011?011??11111??111111111??11?1?110?11?1011?0??1?11?1?1?1?11100??1???1011??0?1101?111?0????1???11?1111???00?1111?111?11??111??1??1111?1011111111?11????0?1?11?1??1?11???111101??11??01?0?011???1?11??1?101?111110110??1?111?01???11111?1011?1101?1?1110?1?1?1?11110?1???1?11?1??1?1?1?1110?11111?1?1?11???1??1111????111?1?1111?111?0???11?1?11?111?1??1101?111100?11???0??111?01??1?1?1111?1111?1?11010111???0?1011??11?111111?0101??01111?111?1111?11?0?101??1?1?11?0111?1?1110?11111?0????1??11?111?1??11?1111?01111111?1??1?11????1?11111?111??1???1???01111111?1??1?11111101??01110?1?1?0?1?110?0?1?1?11??1111?01?11111111111????1????0011110???111?11?011??11?1??1?01?101111?11?1?11?11??11111011?110111?111??1111?11?0111111?1?11??11101101??101?10?1?111?1111??10?11??111?111?1?11?0???11111???1?1??1110001??010110??11??0?1?11101101?111???11?1??11?11?1111??11111?0?1?111????11?11??1111?0?11111?1111?111?1?11?101?1?0?111??11111?0?00?110????0?0?1?11???1?1011011?1???111?1?1??1?1111?111???1101?101???1?11?1?01?1?1?11??1111?1011?111?11?11??1?01?1?1?1?111?1?111111?0?11?11?1??11?1?1001?10111111111101111?01???11??11?11111?1?11??0?1??????11?1?11?1?10?111?111?1?0?1?1?10111110?10?1?1110?1??11???1?11111??1111??11?11?1??1?11??1?1??1?11101?1??0111?1111010?10111???11?111?1?1?????1?1??11???11??1??11?1?11?1???1?1?1??11?1?1111111111111110???11??11???111????011?1????1??1???1101???11?111?0??111???????11???111?0?1?11?1111???111101?111?1??1??111?0??1?1???0?1?1?0????111?1??1111111????1??10?111?111??111111??1?1111?10?11?????1??1???11?011?11????0??11?01???1?11???110??11???11????01111??11??11?110??0?????111???1?1111?11???111?111??1?1??0111?1??1??111?1?111???1111?1??1?1??11?11???11????1111??11???1?0111?0????1?1?11??1110??1??11??????????????11???111?0??????1?111?1111?111?1???111?1?0?0?11?1???0???11?1000?1??1?1??1?11??110?1??1?111????1?1?1??1????1?1?10??????1???101?01?1?0?1???1?0??01???011111?0?????111?1111??1?1?1?11111?111111111011?1011?1?01?1??1?10?1?1???????0?1??1?111??1?011?111?1??0101??011??0???10??01111?11111?1011?1110?11??1?0?1111111001101?11?010?11?1??111111?1?111?0??0?11???101???0?1?11??10???1?1??1111?111?11???111?1101?11?0?11?11??11??1??1?1?01?10?101?1?1111??010?11????01?1????1??1??11?1111?111?1?011111110?0110?111???1???111??0?1?1??????11?111???????111???011??11??1????11?1?011?1??11????1?1111??1?11???1????1?111??1??1?1?1?0?111?1111?1??01?1??11?1?0101?1?1111??1011101?1?1?1??1??1?11001111?110?1????1110??11??111?11111?11?011101?1?111??111???1?11???1111?11?????11111??111?1?1?01??1?1??0100101???01??1?10??0???1?1?11?1??111??1?1??111101?1?1?1111?1?101?11??0101?0?111??1?11?1111??1??1?1101?1?11?111?1?1100???1????1?0?1?1??11?1?1??1011??0?1??1?1?1111?011111?111?001?011??1?10??1?1???11111011???10??1111111?11110??0??11??111???0?1?0111?11?1110111??0111111?1???1?111???1?01?1??11?111??1??????0?1?1?1?11?11??111??111?1?11?0???11??110???1??1????100??1001?????1??10?1??11????11?1??11???1?????11?111??1???1?110??111??1????1??1????110111???1??10??1?11?1???11?11??01???1?1101?10??1???11011?1??11?0?110??????1?1?111??11?01??????1?01???1111?101??1?11101?1???01?10?11?1?1????1??00?1??11?1101??1?000111??01??00?1?11101?11?????00??????101?????1?11???1?0111???1??1????1??111??01111?11?11??1??1??1???011110?01?1????1??1??1?1??010??1?01?110111?1?0??1??1?1?1?111?????001??1??1????011?1?111??1??1?1???1111????1?11????1??11?1?????0?1????1?101??????1111101?111?11?1?11????1???1???11?1????1?0???1??11??11111111??????1?????1??1??1?0?1??1???1??1111111?1?1?111?1?1?1???1??011?1?1?1?1?1101??1???0?1?110??1?11??1101?0??11??10?11?1?1?????1110?1?1?111011111?1111110?111111?1?1111??00?10??1?111111???001??1?11??11?1??1?1??????111?1????11111??10?1?1?1?1??1111111??01??11?11??11??1?1?1?1?11??1?1??1????1111111?????1111??11??1???11?111????1??1?1?10?1?11??11111?101??1?1?1?01?1110?011?1?111?0?11??1?101?1111?11??01111??111??1?1??1010?11111????1?101111??11?11?01111??1?101??10111?1?1?111??11????1?1?0???1??0????110?11?111110?1???111?11?1?11?11?1?11???0??111??1?1111?111????111110?????11?1?0???1111111?1?0?0111?1??00?1111111??1?1??1????111?0???1??1?0?1?101?1?1???1?11111?1?1111?11?1?0111111101?11?111011?1???1011?111?11??111?111?1000?11111?1111010?11??1?111???1?1?1111111??1111111?11111?1110???1??1?111?111?1?1??1111?1?11?11011?1?1?1?????????????????????????????????????????????????????????????????????????????????????????????????????????????????????????????????????????????1??1??111???01?1????1???1???1?????11???????11???0????111????????0??1???1?????01???1???1??1????11?1?110?1????11???1?10?1???11??1??1??1011??0?????1??1?1???11????????????????1????1?????1????11???11?1?1?????0????10???1???1??1?????????1??10????????1??1?1??????11?1??1?1?01?111????1?1?1????111?????1????????1???111??1???1??1???1?111???0??????101?0???????1????1????1??????????????1??1???1??1??1????????11??1??1??1?1???????1?0?1?1?1????????????????????????????????????????????????????????????????????????????11????111?1?0???????????????????????????????????????0?0?1?????????????????????????????????1????????????????1???1???11??1????1????1?????1????????????1??????1?????1??01?111?1??1011?1??????????1???11?????????11??1???11?????111111???????1?1?1????????????1????????1??1??????1??????0?101????11???1111?1???1??1??0???1?1110?????11???11?????11?1???1??????0???????1??????????????1???????1?10?????????1?0?1??????1?1???????1????1???1?1??111???0??????1???????????????11?11?????????11????10??????1???????0???1??0???1???1?11???????????0?????1?1??????0???????????01?11????????????????1??11???1??????????????1?????0?1???????1?????????1??????????????????????1???????0??????1?????????1???1??????????????????????????????????????????1?1???????1????????1?1?1??11??1???11??0??01??????1???????????????????????????????????????????????1???????1???1????????????????????????????????????????????????1???????????????????????????????????????????????????????1???????1???????????????????????????????????????????????????????????????????????0???????????????????????????????????1??????????????????????????????????????????????????????????1????????1????????????????????????????1?????????1????????0?????????????????????????????????????????????????????????0?????????????????????????????????????????????????????????????????????????????????????????????????????????????????????0?????????????????????1????????????????????????1????????????????????????????????????????????????????????????????????????????????????????????????1??????????????????????????????????0??????????????????????????????????????????????????????????????????????????????????????????????????????????????0?????????????????????????????????????0???1????????????????????????????????1???????????1??????????????????????????????????????????????????????????????????????????????????????????????1?????????1?????????1????????????????????????????????????????????????????????????????????????????????????1???????????????????????????????????????????????????????????1???????????????????????????????????????????????????????????????????????????????????????????????????????????????????????????????????????????????1???????????????????????????1???????????????1????????0??????????????????????????????????1??????????????????????????????????????????????0??????????????????1???????????1??????????????????????????????????????????????????1????????????????????1???????????????????????????????????????????????????????????????????????????????????????????????????????????????????????????????????????????????????????????????????????1???????????????????????????????????????????????????0????????????????????????????????????????????????????????????1??1?????????????????1????????????0?????????????????????????????????????????????????????????????????????????????????????????????????????????????????????????????????????????1????11????10??????????????????????????1??????11????1?????1????????????0???????????1?????1?????11?????????????????0?1????1??????????????????1?1????0????1????1???????1????????????1?????????1????1?1??????1?????1?????????0?0?1???????????1??1?111?1??1????11???????????1??1??????????????1?????1????????0?????11???1???????????????1?????????????????????11??1??1????????11????0??110???1??????????1??????11??0????1??????1????????????11?0?????11???1???10??????????????0?1????????????1??????????1?????1?????1??????1????????1????1?1???????????????????????1????1????????????????????????????1??????0??1????????1??????1?1?????????????????????????????????????????1?????????????????1???????????????????????????1????????????????????1???????????????1??????????????1??????????????????????????0???????????????????1???1?????????0???????1?????????????0????1?????????????????????????????????????????????????????1??????????????0???????????????????????????????????????????????????1??????1????????1?????????????????????????0???????????????????????????????????????????????????????????????????????????????????????????????????????????????????11??0????????????????????1????????????????????1??11???????????????????????1?????1?1??????????1?????????????????????10?????????????????1??0?0?????1????????1?????????????0???1????????1?????1??????????????0????1????????1??1?????0???????????????????????0????1?1???0?????0???1??1???1????????00??1?????????????1?????0?????????11???????????????1??1?????????1???????1????????????11??????????1??1???????????1???????????????????????????????????????????????????????????????????1??????????0???????????????????????????????1?????????????????????????1???????????????????????????????????????1?????????????0?1???????????0????????????????????????????????????????????????????????????0??1???????????????????????????1?????????????????????????1??????????????1??????????????????1??????????????1????0??????????????????????????????????????1???????????????????????????????????????1????????1????????????1??????????????0????????11????1?1?????????????????????????????????????????????????????1???????????????????1?
Opossum				?011??11101?1101111??11?000?111?????1010110010111111101?011111?0?111011111?11?1001?0111111110?111101?01?11011?11010101???0?111001?011101?10??0?111?1??101111?100??11?10011010?001?0111011111?111?010110?100110111011?1110110?00?11111110?001011011111?111?0100011?00??101001110?111?0111110111?11??1100?1111?1?11001011??1010???11110011111111110111?011111110111101110001010??1110110011?101?010001110111010?101?1101110110?11010?1?11?1111110111??1111110?1111???101??1101101?1?1110?1000?111011111111111?1110?1?1110110111101?1?0111111101??010??11?111?1?11011111111110101010?1?010101011010110?1100100?100101??0001111001011111101110?1001???011011010101111101000?100111111110111?111?11??0??11?11110111111111111?010?1?10101?1?11?10100101?010110?110110110??001???11?00010100??100?1111101111100?10?1110??0110111??01101?1?001?1?01111?00?011111110?1??0111?1?0?????0??110?10011101111?101101111?11010111100111101111?111111?111?1100?1?0?11?111?10011?010?11?11101101011???11010?10101?111110?0011?110?1?11?111?11011?1111?111???10011001111??111?11?111??110011?11??1?1????0?011001?1?1000?1100100?01?01?110?111110001011001111?11?1011?00?1111?10?110011?111111?011111??11111?11010101?001111?1?011?1?1110?1?0101?1111100010101??101001111100110101?0111110?0110111?0?1001??11111101011010?11101000?1011100111?101100011?11110111?01?011?110?111111???101?1010?1??101?11111?1?110110011??1110?000111101110101100111001000?011001111?1111101?11??0011?1110101110011000110011?11111???0??11?0101?111001?1?001??011?011111?100011110?110??011?10110111?000011??0?111101????110010?111?11101?1000110101111?101111111111?11?111?1011???????1?1?1111?0?1110?1101?1100101111111??111111?1111?0?1111?111?10011111?1111?1101011111?0??11010?1???011??10??11111111101?001?11?101?1?11011001?1?1?1?1111?1011?1?1111?1111111?0?1??01?101?1?11?1?11111?0?1011111?0?1110?101???1?11?01111011111??1111111?1101?111?10?01011??00???1?1???111111?1?0?11?011??001101110?1100011?10100?110001101?11011?000?11?101?1?1111??111001010??1101111011011?1111101?0?1??11?111?1111??101001111??010001??111?110?1111001???00111110?111111?11?1?0111???111???01110?1???0??1111??1110??1110?1?1?1111111111?111??????0111?0?10111???1?1001?11?10011110111?11111?0?11110?11??1?1?1?1011110?1111??11?1?10?1?1?110???11111011100111?1111???0101?1011?1010111?0?0111?1?1111111110101?11???110101?000111011?110111101?11?1111111111000111101?0111?1111?111111?1011?011??011??111100?11111111001111100?101011100011110101?11110101?10?0111001?10001??011?010??01100?1100?00010?1101011?1110?1011110??11100?011?1011010111?1110?100111111101?110?11??0110????0?0?0?1?10?10?1000111?0?1?1?00001001101?0?1???11?0111?101100?10110?1110??101100?????0000?0111?1110110111?1111001??1?1??110111111?1?011101100101110111?011111101101111011?111?10111?11?1?011???111111111111000111??110??111111?111?1?0?1?1111?0001011110101111000111?01111111001001?010??111?110?0111010?011010110101?0011101011111110011?0111111101111011111?1??0111101111??11110?1?10??01111?111??1111??1?110?011??11??10?1??0???1?111?1?11??0?111?100?1??1111??1???110100101010101?111111?1???1?1??0?110??????1011?????0?1???01???????01??10?????1?111?1?01?1111101?00?110011?0110000111111?01??1?01??111001?011?111011111111?1??110111101?1?1101?00?0?000110011000??111?11101?110?111101???111101?01100??10?1111101?1111?011??100101?1?11?1??0?1?1?1??11100111?0?0?1010?1110100110?0?1010000?111??01111101100101100?110?1?010?1?111111100011111?110111111?1?0?1111111110110110110111111?1111111011110?101111?11111101?10??10??111?011001000?1101?01?11?111111?111111001?101111?111?11?11111?0????10111??011011111?1111?1?1?011010011011110110?1?111111111?1111010011??11?01?11?11110110110111110?1?1?1111010100011?0100101011010?101?1?111?11010010111101?111111110??11?111?011???00?10110110?1111010110110???11??1??01?1?1?11?1011011?10?01?1?1?000?1?1????110110000?1??111100?01??01?11001010001?1?1010111100?101?110?0??101?11?????1?111?110111011111??1111?0?11011110?00111011??1?101101?1?1100100?10?10?1010?01100001011111001?1011010?00010011000011001010010001??111000001?1?11111110100?01?11011111?1?0?1111?01111110110?0?01??100001?110101?11?110111110?1?0111?1111????11??101111010?10001010?11111?10111111???00?0?110111110111?11111?11101?11010010?1111100?001?01111111100110?111001001?0?0?1001??1111?11011?1101?110?111010111?11?0101111011?11?11000110101?1101101?11101110?1110111111101001011?1111110111101?00111?1?11?001?11111100011111?01111??111?1?01101011?1101?110?1100100000110111101?0?00101?1111111111??001??111011111011?1111?1110001111?001?1111101111?0101111?10111011111101110111?11?1101011?11111?0?1?001110010111?110010?11?110?1111?001101111?0111?1111000?10?10?001110??11??111?10101101???0?11?1111??11111???1?1?011?1101?1101?1111?1?1011?110011111111101111110?11??1111?10??1111101010?1?00111?111111000001010110001010011110001?110?111??1?11??110011011?11?110101?100?1?1111101111101101111111?1?10?10111111111011110110?1??011?11111????0101111111?11?0?111101??1?111111?1?111?1100?0?1?00011?011?1101101?1???0111111?1??000?1011010??1?????010010110101?00?11101?01001001??11?1101?111111101?11?11?11111?1?1?11000?1??1??111110?11??0?0?0?1110??1010?1??101?1????10111??011?00111111??00??????10??1101101011001??11101100?11111?00???10000??10?0?1110001?111??0011110?11???1111000101111?10?????100?101110110??1?0010111?11?110?111100?11011111011?1101?001011???1???????????1?110?0011?000110???0?1??1110011100011111100??0111111100011001??1?001101111111??1111011?11?1010?1??111100?1?1?101?11001111110?1?1??????0??1000?1011??1???11?1?101?????1?10?10?10?1001110?111?1011??1011?0????110011?1??110?00100101?11??0??1101100??1111111111100??1001?0?0?1111111?????01111?111?001111?11110??1?1110?110??1???10?1?110010101111100000??101?111??0001?11110001?0?11?1111??1111100111??1010?1010111?11111?1??1?1??111111?1??11?11100?011111?1??0?01??1???1?0?101??0010011111???0?1?1??000?100111?11?1111??110001000?11?100?11011111?1???11100?1?1?11??011?011111?11?1?1???0101??1?010101??00??00?1?1001?111010011110111101100110?1?00?1?100001?110?1110011111110?111101110111?11100000000??1?011011?1?01?1111?0???1?011??110111?0?1?10111?11100?0110?110?111?0??1?001?11??00000011111111111100?111000111??1?001??110111111111001?110101?1?01??1111?11??0??01101?1?????11??00?10?0?111111011101???111?11010?11011?101?1?11??11101?00011???1011100?1?0?1??11?1010?10?000??1??01?1011?00011?111?1101?1111111?1?0???1111??0??111??111111?111?1101100110???00110101111??11???11110011001?110?111??1???01111000?10?1?1?0???1?111110?10?11111?1101111101100?100111?11011???1?0110001111111?110?011?111101?000110???01??0?111110110110?01?1000?0010?00??11?1100001?011?011?0101001100010?11011??1?1???1011???01101?101?011??11?0?01??1?1?10??01?1??1111101011?1111?1??11?1111?001?01111?11111?1?101011??111000?1100?101??01?1?0101?111011101???1??1110?1011?011?1?10?01010111?01?111?10100?????00?1??1??1?0?1?110111??1110?101000???101????111110011??111110?1?0?1?11??11?1111011?01111111100100111011??1?01??111010?0?1100111100?1111?1???10??0???????????0??0?0?1????1????10101?0101111010??11?01?11101?11?0101?01?101?1?110111111111?10001?0??110111?11111101110?1?110111011?11?1??11?10011?11111111?11110100011111101?11??11010110?1?11?111?010110111??101?111100?0011001101111??00?011?11111110111?11?11101101?010111?1110?1?11?011011110?10011111?1?0110110?1?11011111?01?10?10111111?110?11?001?111?00001?11?11?110?1011?110?0101110010?11?011111100101111?011100011?11011110101??11??1?1?11000111?101101101?10?00?0?10?11010101?1??00011111110111?001111011110?11111?1?101?1000110?000011110?1?1001?000011000011?001011111100?1111110011111111??1011011?110?01?110010?011011?000?1011?0111101110111111011111?11110010?1?1??1?????01?01??0???0?100??00?0??0?010010110101?010111111110?111101??????????1??01????10??????1?011101?11101100101111?100100001110001?011100010?1100?111?110?11?100010001111011?110??1111111111110101000?100?10011001000?11100111101?1?0?11111101000111?1?101101?1?00?1111000101?11111111111?0111011100111?1110110?1?1111101011111100?0110111???0111?0?110101?11?111110??111100110?1011??01111?0?01100??111?11?1011?1???1??0111????1111011?1????1011100??1?1101?0?????1?1101?010?0?00100?1101111?11001?111??1?111011010?010?010011101111010011?1111100011??0001101111?01110101?111011111010011011?111111111111?1101111?1100110?011?01101011?011101011?1111?00111110?0111010?111111??11?10011?101?1101001001?111?01?1?11??11111?11?1?10?11111010?1?10?10?0?10100?10?001?1000?100100?0010?0101101001?11111111?110?011001?0?10011?11?10111?1101?101??11011101111?10111010?0?111??1?10?1??0100?1?011000?0011??01??1?10??10?1101?11?000????000110?01?00011111??0111111???10?01110?1010?111101?101???1??001??0110??10?010??1??111110110000100100?110111?0001010100000?110110101011010??10??01?11101?111???1011?1?1?011111000011?00?1011??10?111??0?1??1?0111101100?11???000??0??11????0?111100010111111000?111010000101??011011?01111110?0?1?11111011?0101?0101101?10111?101011?11111111111?1111?101011110111??11?0?111?10100?11011?00?11101101?001???1011011001100101?1????0111111?111111?11110011111110001111?10011?1?111110111001?1011?101010101001010100011110?11?1?111101?00111??00?101??11??1001111111010??1001000010000?111011?1111?00101110?1?0?0011001?1111110111011101?011???0?11011011?1001?11111000011111111011001010?0?00110111111111?1010100?0110000?011?00100111000011????0?101111110000001110110??011??0?11001?11010????01010????01110?1000??00101010?1?01010111?0000101011???01111000000?111?1??10111?11?1011?0??1?11111001100?0011111??111111??0??10101111110110001111?0001?00??01?1101?0???010101011010010001001110100???010110?00100?1?0?01?10000???11?11?0???0?010?1111111?01?1??1010110?1?101?11001100?1010?1?1?0?1?111?11001110?0111??11?1111001110?11?1110110?110101?0?0010?001011?0??1101?1????1111011??00?00010111010001?11?1??11?111111001?00100111010?11?01111100??1?111110??11?001011?1?11?11?0111?1?011110?01?011?1?011100010011110?01111??????0?1101011?1?010011?011100?11011?1111?10100?1?01?110010111?1001101?1?11111101011?0010?10?10111?00110?1000100?0?1?0111??1010?1??1???0???001?11??01?1111??110111???11111?1?0001111111011101011?1?1111111?110010?010111011011???00100010?1?0011010101?11110???111????01011101?0011110?111000011?1?1???1????1?10111?110??11001011?0?100000?10111???0111111?0?0??1???01?1??????010?????0?111?1110??0011111??11?011011111111011?1?11111?1?0101?1?00????0?1?1??11?0??0100100??1?101?00111??1?11????10??001001111???00?01????0??1?0???0?1?10?1??0001?0??1?00?1?01?0?1?11??01010??010???0?1?10001?11?1???11???0??01?0110?0?10?11101??1???1010?100?010101110110?1?11001?00?111?11111?10100?1?0?1?1000010011?1?1000111111?00??0001?1?100?0?0110001100?01110001?1111111?00?00111101?1?00?101100?1??1??11?01001?100?101?0111101??11101111111??11??0001011??11?0?010?1111?1011111001??10?01100?11101111?101?1?11111110??0?00??1110?011???000111?01????0?0?100?0011?111?000111100111011?111000111111?1111?00?11????1?1?00111?1?1?1110?10?11110110?0101111?1101?11111011??010?1?111?11111111001?1000100?111?1100110??101?1101011?101011?11?1?100110001?0111110110?10111111111101011110111101?111011111?10?01101110100101?0110011111100110010?0????01001010001?1?100001000?111111?10010101??1?00?10?0?00?00?001?1001010011?1?000011?101000001?1??1?11011?1101111?1101111???10?1011101101101?111010??110?10?00?00?11110?0010??1?0111?0?0100101?11110?01?11111110011100111?00011?0??11011?1000110010100?1?11011100000?0?000100011?101?101111?11110101??1110?10100110?11111?0011001011?1??10??010?011?11?111????01?000000?11?011111111?10000?10111?01?11110?0??11111010??11?1000111?11011?1?101?111110101?110?110011?101?01?1100?101110?00?11?1110110?10101?1?1??110100101?0010110?1?0?011??111000?1??1111?1???000???11111?110101000?111111?11?11?0001???1101???0?111???111?00?1011011?10111?111?101?10??111111110?01??1??1?11?0111?1110????????111?00??11?1?0011111???1001??0????????????1101??01???1??????11??1011?0?01?111100101111??10???0?00???00???????011??01?1???1111?101?100??1???1011010?11?0?11????111?01?01111?10???1???1?10?11111?01?1???11111?0101?11010001?01?1111?1110?1?00?101?10?110??10011?10?111111001110001110101011111?1?11?00010??10010101111?1011?1???1001?1?1001110???00101011??1???0001??11?11010????01??111?11110??1110011111??11001???0100100111?010011?1?11?11?1??111??010??000?0111111??1?01??010101?1??1001?0??1???01??0?1110110??1?11100110?1?011??11???1?1?001?00?1100000100??0??1????11???111100???1011?1?0?1?10?1110100??0?1??1?0?111??0?01?1110010?0111?011111?0?1???1??1??1111??1??1???0011?100??0??1??1?111?111??00?1?01????0?00???000100?11110?01?1?1?1????0?10100?10111111000?1010?11??111?1110101?1011?10??????1?011?10100????01??0?1??1110?10?0??01?11?111110??1?100?1?1?10101??1111011?1?1?110????00?1?000?1?1?1111?1?1??0????11111??0011111??01011?1101010?0?0?101?11111110111?000011???1?0??011?1???11?1110???000??0???1?000010?10?1?11?001111?00?1?1?111?10?110?11010110???01???01?11101100?1111110011010101001????01?1?0?0?1?1?01010111000?00000111?11??1110????011111????100110?00?1?01?00??01010?11?001??1?10110?1?1?10?0?10?1?0?0010??01111?1?1?11?0?0?10???1?0100?0?101?1??0?111?1110?0100110?1??0??101?0?11?1?1110110?10100??1?01100?011?1??110??010?1?011????00?0?1?10??111110?1?0?00?1?10?0101?100??111?????11101?11011?011??1110??11?00?0??1?011??0111?0???00?10??1000001010?10?0??10011?00?1?0011?1??11011??0???0111?????10?1?1010000011?10?10??001???11011001??11001??011?10?0??1??0?1111100?01?11???0?0??0???10?1?11?11100?0110??0???0010??00111?1?1011?10?1??0??111???10???10?111?11?0100?0?0?1?100100??0001101?110??1???1011??1??1110?011000001?001????????110??11?0??0111??1110?1??0??110?11011101?1000??1?1??10??011??1?011?100?0??0?10000???????11?111?1??11111000?1?0??1???111?00101????1?0??01??0111????11?100?????111??1???1??01101100?0?10110??1???1??1?11101?01?011??11110?0??00???11?1?0111?1?00?1??1?000????100?110111????1111??10?010?1????001??10?0??011?001??0??0100?00?1?0??00?1?0??00?011??0110????11?1??11??1?01??0?1?1???1?10?01?11??010???111?11?????1??1?10?10?0??111?1?1?1????011????1?1??10011?0010??0?1?11??110001?0101?1?00?1000010?100?001?1?10?00??????0?1010????11?0?100?11???1??10??0?1?0???11?11?0???110????????111101??1??100??1?01?0010?11001111????1?1???010?01??1?10?0????100?100??1?????000?1?0?011?0?0??1?100?????110?111111100???1100?0111111?0?011?1????10?1?00?0?10?1?0??1??1?0?10?011?1?01?001?011?0??00??00??10?1?00110?011110?111??1110?1110?00?01?011?1111010?1?1010?010?01?????1??0100?1?000?00?0???????10???0?01???000????1?101??0?1011?00?11?1??101?00??1011??010?0??1?1?010100?01?0??1110?0?00?1?0?0?100????1?0?0??101101?111?0?0001?110?0?1000??00001??0??10??00?1??????1100?0????0??1?11?10011?110????01?1??0??0?0111???0??01?101??001010???????00???1??11101?0??110??10?101000?001001?00?10??1?00?01??1100?10000??110??11101111?1101?0?????10?1011?11??1??1101100?11?100?111?00?1????000????000011???10?10?001101??01?010?1???01100?01?1?00????????0???1?1?1011??111??1???001010111?1?10?1???101?0????1?100011???10?0?01110?1??1?1100?0?1101?100?11?000?0?????10?0?0?001?1?0??100?0?1?1??101?1111??1100??0???10101??0?1?11?01000?101010?1????100011111?0?1?11?001?00??0111?0???1?000??1??1010?10?0??000??01?1?100000?01?1?01?00???0100?????0?0?1?0?0?00?11?01?0??1110?100000??11??01???00?01????010010101????0??010?10???????1???0?01?011?0????10101?0??0?10100????1?01??0???0????000?1?1???1??00?0100001?00?11011?10??10?11?00100??10?1?0110??100?0??101???????1?1100??1000??101?00?1??0?1?1?1?1??10?0110?01??????0?????0??0001??00?100?10?1110?1?000110??00???0???110?0??0?0??0??00????1000?0?00?0??0?0???01???0??0?????0?0?001????1?11??1??1????10?1??0??0?01??00???????0???0?01?001100101?0111???0?????110???111??0???1??01??1?010001?11000?00001?10?00101??0?101100?001??0010?01???10??1??1?1??1????101100?0????1?10?1??1?1????1??1??0????1?0???1??000??111011?0?00???00???010?0?10000??1101?00?1?1110?0?1?11101?1????00?0?110?0?????01101????0?1???11?00??11??110????1100?11??1?1?100???111???0??1?011?011?1?11?10?1101?1?10?1?1???0?111?1?1?1?0??0??01????1??0???1??0?0?????0111?1???011111001?1??1?1?10?111?111???1??1?0?1???1??1?1?10???1??1?1101???0?01?101????01111??01?00?1?0??111??0????1?100??0?10???1111?10???0???0????101?10?10100?111?0???1?0?1?1010011?0011?????11??101??1?1???1111?0??0?11101???11??1?0?00?00110?1??1?0110??0??0???11??1?0?1110?11?0?1???01??1?0??0??1????01100?1?1??1??1???1?????1?1?0?1????11?1?1?1??11??11??0?11??001?0???1?110?1?0??1??010????1101111???0?0?1????11??????1??1?0?1?1?101?10??0??11?10000111001?1?110??1111??01011?0?1?1?11101101?100??011??111?11000011110?11100001?00?1?10011?????11101?0?10?0111?1?11101?100??1?01?11??10100??1?01?1???1??0?11111??01?????????????????????????????????????????????????????????????????????????????????????????????????????????????????????????????????????????????1??????1??0?01????0????????01?????0?0???????????0????111??????????110??1????0?0?0?1?0????1???011???10??1?????1??1??10???0?11??1?????1101??0?0???0??1?????????????????????011????????0000???1???011?10??????00????0?110??????0?????????1??1??0??0???1???0???????11???01?1??0?11?????1?1?????11?1?????0????0??01???11???0??????1???1??11??011???1?111?1????????1???1?0??0????????1??0?01??10??0???1?0??????0?????1??10???10???1?01?0?101??????????????????????????????????????????????????????????????????????????????????1?111?????????????????????????????????????????0?0????????????????????????????????????????00????????1???????1???1???11???????0??00?????0??1???0??1????????????1??0??111???????1?1?????1???????????0???????????1??010??????11101???????1???0?1??????????1????????1?????????1????????010?0?1????11??0?1???1?????0???1??1???????01???110?0?????????1????????????0?1????1??0??????0???????1?01???0?????????1??????1?1???????0????1???1????1?????0??????1????????0???????1?01??????????1?????0??????1?????????1??0?????????10?1???????????0??0??1?1???????0??????????0??1????0?????10?????????????1??????????????1?0?????????????1?????????0??????????????????????1????????????????????????0???1??????????????????????????????????????0?0???1???????1??????????1?????00?1?1??1??????0??????????????????????????????????????????????????????1????????????????????????????????????????????????????????????0?????????????1??????????????????????????????????1?????????????????????????????????????????????????????????????????????????????????????????????????0???????????????????????01???????????????????????????????????????????????????1??????1?????????????????????????????????????1?????????1?????0??0?????????????????????????????????????????????????????????????0???????????????????????????????????????????????????????????????????????????????????????????????????????????????????????????????????????1????????????????????????1??????????????????0????????0?????????????????????????????????????????????????????????????????????????????????????????????????0????????????????????????????????????????????????????????????????????????????????????????????????????????????????????0??????????????????????????????????????????????????????????????????????????????????????1??????????????????????????????????????????????????????????????0?????????????????????????????????????????0??????????????????????????????????????0???????????????????????????????????????????????????????????????????????????????????????????????????????????????????0???????????1???????????????????????????????????????????????????????????????????????????????????????????????????????????????????????????????????1??????????????????????0????????????????????0????????0??????????????????????????????????0??0????????????????????????????????????1?????????????????????0???0??????????????????1???????????????????????????????????????????????????????????????????0????1?0???????????????????????????????????????????????????????????1????????????????0?0????????????????????????????????????????????????????????????????????????????0???????0??????????????1??????????????????????????????1???????????????????????????????????????????????????????????????1??????????????????????????????????????????????????????????????????????????????????????????????????????????????????????????????????????????0?????????????????????????????1???111????10??????????????????????????110????1?????1??????????????????????????????1???????????11?????????????????0????????????????????0?????11????0????1????1???????1????????????????????????????????????1?????1?0??????????????????????????1?0?1?????????10????1??????10??????????????????????1????????0?????11?????0?????????????????1?????????????????11??????????????11????????0???????????????1??????1?????1??????????????????????11????????????????1???????????????0??????????0??????????????1?????1????????????00?????????????0?????????????????????????????????????????????????????????????????0??1???????????????1?1?????????????????????????????????????????????????????????1?1???????????????????????????0?????0??????????????0??????????????????????????????1???????????????????????????0?????????????????????1??????????1???????1????0?????????????0?????????????????????????0??1?????????????????????????????0?????????1??????????????0?????????????????????????????????????1??????????????1?????????????????????????0??????????????????????????????????????????????????????????????????????????????????????????????????????????0????????10??0????????1???????????????????????0????????1?????????????????????????????????0???????????????????????????0??????1???????????????????????0??????????????1????1????????1???1?????????????????????????????0?????????????1???????????????????????0?????????????1?10???????????????1???1?????????0??1????????????????????????????11??????????????????????????????????????????????????1???????????0??1???????????1??????????????????????????????????????????????????????????0????????1??????????0????????????????????????????????????????????????????0????1???????1???????????????????????????????0???????????????1????????????????????????????????????????????????????????????????????????0???????????????????????????????????????????????????????01????????????????????????????????????????????1???1??????????1????????????????????????????????1?0???????????????????????????????????????????????????????????1?????????????????????????????????????????????????????????????????????????????????????1???????????????????1?
Pig					10111?11??11?101111?1??100???111?1??111011101?111111111???1101001?1101?????11??00?1011111?1100???1011?1?11111?1101111??1001011?11??11011?10??0?1?1??11???11101000?11?11?1???1?1010011101111101010?10101???0??0?1?01111?10111?1???1?11??0??1??11011111011111?11011110??0111??1111111??111111111?1111?110??1?11?01??1??11101011?1??1?00111111???111?111111?1??1111?1?01?01?101?0?1111110??1?11?0?101?11?01?11?0?101?11?1?0011??111?1?1111?1?111011111?111101?111?1?1?1011??10111111??01111001???10011111?111??111?11???1???111110111??1?11????001010?1111111?1?11???1?1?1??101010???11110111?11?11?11?11?0011110111?11100111111111111111?11?1?1???0?01?1111?0101??110?11??100?11?1??10011??1?11??010?1111?10???1111?11?11??111111?1?????1?01??011?11110011111?1111??1?0?1?10??101??11???11001?111????11?0??1??111?1?1?11?11??1?101???10?11001??1??000111111?11?1??111111???1??????1?111011???101?1??10?1?1?1?1111111111111010?011?1111111111?1????1111?1??11101????111?1?1?1?1?1?1111110?10111101?1?111111?11??101?01??11?1?11?1111???111?1??0?11001?1111?1?11?111??1??00?11???1?11?1111?0?10011111??011100??1???111?110?1111?01111?1???1??1110101?1010111111?11?0?1??111??1?11111???1?110111?10?01110?10?110?111?00?1?11111011?1???10??01111110101?01?1?11???0?10???1111???1?1?1?1?00?1?0111110?111??010??1????0?11???0?11??0?1?0011??1??0?111?1?111111??11?1???11?1111?1?0?11101?11111111110?111111111111?0011?1?1110?01?1111?00?110?011010?11111?01???111100110?11???1110?11?1011111111??111?10111?101011?1?011??0?11????01011101??000?1111?11?????1100110?1111?0?1110??1?11111??11101111?11?1?101???11?10?01?11?10111111?111?11??1?1?0???1????11?11??1??01?111110???111110111111???111?111?01???1111???1111??11?10?111?01???0?1?11?011?1?11111??0?11110111??101111?111111111?1?111?1011?11???11101111110????11111011?11111?11??1111?111111?11111?1??0?0?1???00?1010?111?1?1?01?0110?0?1??111111?111111111111110101?110?111??11?1111???110?1??11?01?????10?1010?111101?0??10?01100?1111111?1?1100111?1011?11?010111111101???11?11111??11???11110100111?0?1111?111?111?1??111?110?1?01??111010?011??0110111?11?01111111?111111??1???????111111111?1???1111111?111?11111?0?11111?101111111111?1?1??1?11???1111?11?111111?1??1100?1?0111?11?1??0111110?1110101?1?10??11??111111111111011111?????11??11??1???1?111?11???01011111?110?1111011??110???11111???0?011?0??11100?100101110??11101111?1??101???11111010?1111?1?011101110111??1??101111?1?1011??111111?11111??1001111?01?101101?10010110101??11101??1?????1????0??0??110??1011?10111011100001?1??1101?1?111111111?1001?1?111?111?101?01111?????1?101?11?11?11??11??11?11?1101?0?110111?10101110011011011111?101011101101???101101110111100101100??11?1??1?01001111???011?11?111??1???1??11?011?11?0?11111111?111111?1?1110?0111??1?10111??????1????1?1?111?1?111101?11?11???11?11?0111?100111?11110111?1?11??11??????11111?0?0?01101?111111101111?1?111110?010?????011?11?0?0?1?111101011????1011110?110?10?111?11001??111?11??01?1110?1???11101?110?111?001111?1?1?0?0111?1?110??1?1?01?1???11?1001??11011?11??1?111110111??1111?100?1111111011?011?111111101?10111??111?1???111?100111011?0?111110110011110011?1?1?101?11101001111110??01?1111101?1????00?10?1?1?001?11???111?1?1???1111?1???1111??????11101??1?010101??1?1110??10?11111110011?10??0011?11111110?11?1011??1??11?10010010110??11110?11?0101?1111?00???1?11101??1?111?1?11011111111?1010??11011111011?11?10?11111??111?1?0110110111?11??11??11????11?1?101011?111110?1101111?1?1?1111111011?01?110110??1?111?11?1111110101111?111?0?1?110??0?1111010?10??01?111?1?11?11?11?1111?101111????0?1111?1?111??1?11???110101111?11?11?1?1??1111?1100?101?1101?11?1?1101?11?11?1?0?1??1?10011?111?01?11?10??1?1???11111?00?110011????100011101?1101111??111?10111?111?01100111?111111??1?110??1??111?011???1?00011011111100?101101111??11111??110?1111?1101111??111111111?01?1?11?1??110111000111??1?11?1?10?11111001011?0???1111?1111?101111111??0111111?001??11?11?1111?111?11?11111??0?1101111???01110111???1111?0?111?0?100?1011111111001101?01011?11001110111?0??10??11101001101?0?10?101?1111101?101?1?11????10110?011?1111?11?10?1111111?11?110??011?11?11?101??11?111111?011111111?1?0111?1110?1??011?0??1?1010?1000111011?1??1101?1100?0?0111?1101?1110111??11?1??11?11010?10?11?11?1?0?001?1?111111?101101111101?1110111??1110111??11?1?10?011?11??1110?11?0?111?10111011?11?0111111011?11110101??1?11011??11111?110111?1011?????1?1111?101000?11??11?010?1???11??0111?11??1111?11?11?1011??01111?11?11???10?1??0?011?111101111?11??111?11111?1??0?1110??11?111?1??11?1011100?11?111???1?11?0?11??0?1?111110?110111?110?11?1111111111???1?111?1?0?1?0?1110111?1??1?10?0?11101??1111??1??111??1?1?1?1??1001?1101110?111?1111111110?0101111?1????1?111?0001??11????11?11?1101111?1?1111110101111?0?011?1?11?01?110?0111101111110??1?11??101001??011??011?1000??11??1???0010?00111?10?1111101101?11110???0011111111?1??11?11?0?1??11011?1111?1??111?101?111?1??1?11?111?111?11110???0011?011?1?01?1111??11111?1101111101011?1111?1110?111?10010111??1?10?111?101001111?1011?111??0?0101?111?111?1????1110???110111??011??01??1001?01??1???111???11??101111111?11111??11?11001?1?01?01?01?0?111?1?0?0??1?01?1?111???10111?0??1011??00?100?111111?1??1?1?11?1111?0?1?10100110??11011?0??1??111110?1010?01111011?100111?1110??1??1??1?1???1?1101101111?11?11???10?10?001?1??01111111110111?11?1?11111???1111?11?011?1??01???0??11?1??01???011111?00??100100101?0?0?10?100111?111111?110?001110111011?1101??1111?00?11?0111??1?101?00??111??1111???10?110?11?0111?111111????011?0??110?010??111??1?0???11???1?????10110??110010??1110111?11111??0???0?0???100?1?1???10?11?0?1???111101011111000?01111111??110011?????????1?11?101111011110????0??1???1111???1?11010??010?10110??10?0?1010?101?10?0?101111?111?0?1111??100???0?11??1?1??11?01??0?1??10?11?010?11111111?00111?1111111??111111111010?11111?1?0??11?0111?11111??11????0?1?0?0??0111?0??????10111??1?11???0?111?1110?1?11111?10??111?01??1??1011?111110011?111110?1101?1???1?111?1?011101???1?????1????11??1?100111101011??100??011?10?11111?0?1?1?1?1?000111??11?111?01??11???1?1?010000110???111111110101111?????11111??110?11?0?111?11?01111101110?0?1?11??1?101111?1?001???1011?1?111?1110?111?10?11111???1???1111??11?1??101?111101011?10??1?????1?0?111???0??????1?100?0?0?1?00???10111011???1111?0111??111111111101??011?1??01???00?0?1110?11???1?1?01??1?1?1?001?10?11111111????11??1?0111??1?11?11?11?11111111111??11??1111?1??1?110?0?01?01??01111?11111?11?????11?00110??0?110111?11?0111?1??01?11?1?111?1?1?111???111111?1?1?11?11??01100?1011111111111??1111?0?11111?11???01?1111?1??10?0111?????1??01?111?111??11?000?10?0111010??1?1??1110????11?10110100?01???01111111???1?0?11?0?11???111?110????1111??011?????111???0101011?11??1?1011?01??????0110110???01011???00101?111111??11??0??110??100?101010?11??1?100???111???1?1110?111?011???????001?1?1011?10??1???1?????10?10?001111??01??1111?1??01100??111??01?110???111111?????11001101??1111111??111111011110111?01011111?000??0111111000?1111101101111111011??10111??100?101?011??010???1?1?0???1?101?0111111110?1??0????1??0?1???11??011101111110?1??111111100??001111???1??11111011?0????1?0?11111?11?10110??1111111???1101111111??11110?11??11?11110010????11?1111111?1111??1?1?111100100010011?10?1??????11?11?1?1?0?111111111?11111111?1?01?1101111?111?1101?11?11?1?1?1101111111?1111?11111?1111?11110111111?111?101?1??0000?1?10111111111011?10?1110?01111?1111?11111111101?111??1100001111?11?1010?1?1?0???1??111?111?1?111111??100?011010?110111?111??000111?11111???1??111?1?11?101?11?1??111100?111?001?111101??0001???011?0001?11?0110?1???011?1?1?1??1101111111101101?1?1???????01101?1111?00001?1?1101111?1??0??1111??1?1001?11?1?001110???0?10????1??111110100111?11?01011??1?01111?1?00111011???0??1?011101001?11?0??1?11?1111??1???111101?111??1??1011?100111110?111001101?110?111??1?11?11???0??1?10011?0011?101??1111???11111111110?0110?11?1?111010110?111110?111?0101?0??1????1??????101?1?11?????1111??1???1???1?11??1111?1?1??111?0?111?11111??01?1111101?1?111001??1111?11110111011???111?11?1111111?110110?11111110?1?11110?11?1???11??11111?1?1?111?????11??11?11??011101??101?10011?110?10?1??11?11010??0?000?011111??110???001?111????111??1110?110001001?111111???01111111?000?11?0??110??11?11110101?111110101??0?1101111111111111111?10111111100110?0?1?111?111000?111??11??1?1?011111?1?011111?111?111?0??111111??11?1101?0??111111?01101??0?1?1?1??1?10?????011?101????1?????101?0?????0?10010?1111?1000?1??1??10100???11111?10?101?1??111111?0111111111111110??101?0?1?1?10101111?11?11???111???111?01??111001??1?00110111?0?10???11111011111?01?110?111?00111111?101?111???0111110?1???01111???110?1111?1110111111??0000?1?01???10110?11111?1????1??001??00111?11?0?10?1??000?1?011010?1??011??1?0?1?1??1??0?1???1??1101?1?1?00?1111??001??1111?011?1?0??1011?1??1?01101?1101?1?01?001001???10?1?101?11000111?1011??001?11100011011?01101110111?110001?0?11?1???1?1?11?1???0?1?011?100??111???0?1??111111111?0????????1111?1100?01??110101??1?101111?01111100?0??11?111?1111?01110??????111111?11?1???101100?1?11010001111?11011?1011111?11???0?111111?0010111???10?11001?110?111111?11???1?111?000010110011110?1111??1??1??11111??01??1??11??1??11011?11111?011??11?1???1?01?111111?01101?1?11?11??11?1?010110??1?10???1??1??1??1100??10?11?0?1???011111?011111??111?00100?0??1?111?10?1??0?00?????????1?111??11?1?0??1110010?1??0??1?1101?000?????1011??1??011?1?000101?1111100?111?1001?111?1?1?011???01?11?000??1111?1?1???10?0?1?111?1??1?1??11?110???1011??0??1?111?1?1?11110?1??1101100?111??11??100??0??01?????111101?1111110???10?101?01??????1011?0??110?1?101?11100??1??10?11?0??100???11???111?11???11110?1??1?100?1110?111??0??01?1101?11111110??11?11111111?11111?001???11??11???1?1101?101??11?100??01?1?101000?00??11?111???001?11??1110101010?111?011?111??100??001???1101??11?0111110??111?111?01?1??0?101?11?11?01?0??10???11111?0??1111?00?1100000?111????11?11??01?1111?1?11??0?1011?11?1?0111101?11111?1?10?00001?1?10101?1?100??1?11?1111?00111???01001?101??0??111?110?011?11???0111??101?1111?????0??1?1??11?0011111?011111??0?110011100001111111?10101011?1??111?1?1110110101011111011??1?001000?11??00111?0101?0111????1?10??0?11???1?1011???0?11101?011?10??1?1???1??1111?1111?111011?11?0?100??1?111?????11111???1?0??11100?11??1???011?????1??1??111??????111111?111110?111111101111?111111?0110111111??1?1?1???11?1111010??01111111???0101??11111?0???111110?111111?0?0011?1?0?00??1101?1?0?11101??100?1111101?11101?011?0????1?10101?1???1111?1?1111011111110??11??1?01??10011101??????1011?111?0?01011111111111???1??11?11?11011?100111??1111?0110010111011001111111110?0?0010111?0?11011?0??1011????0?110??1011?0?0?00111??111001?101?10?1110?111?01?1??1?0?101??111111011110111?1?1?????11110111??01?0??1??11??1101?11?0?1??0010??10?1111???1010101?10111?11????1??11?1?01?11100100?11?1????0?0?0?0?101?0111???011110011?11???11000?1?11?11011??1111??10??1?0?11??111???1??10?11110111001011?1?110???111100?111?0?1?111?11??11?1001?11?1?00111111?0??1?0???11?1??0?011011?1111?010101?0111?0?11??0111011?1?01111?1110?11??1010?10110???1110?001?1?111????1?1?01?0001?11110100011?0?01111001010001?1110001??00?11??111??????01??1?10?1?1??1011??101110111110?1?11?00?110101000??1????11??01101111?1111?01111?1?1?110111?11??1?1?11??1?11110?10??1?00?1??1?1?1111?1?1111?00010?111?11?0???1?110111?000?10?00?1?0010101111011110??1101101?1?1?11011110000???0?0??0????11101?111?111110???1????01?1?001?0111111?1???00001100??10?1000101?011??1?0???01000?100?1?1??1111???0111111101011???10?1?001??111111??11111??01111????1?0?1?1?111110?11111?11100??0?1111101?110?1??1?0??1???111?1????00??????0??1?100?1??111?11??1??1?111?1??0???1??110?0??1??1?1?1111?0?11110100????1?11011111?011??101?01????1111????10?01???11?11?10011?????111?11???1?1????1?0???111111?11111011?01?1?1101?11?101111?1?111?11????10??11?111???11?0?1??110?11??111??11111??1??10110??11?11?111???011000???????001?1?1101011???10?1?11?1?110??11???1?0?1?111????1?0111010011?011?1111?11111011?11010?111?100110???1?11?01101?110?010?10111111?11111101001?1111???1??11011??00?110110011?1?01??0101?1111???01110??1???110?11?111??00?111?11111??1110??11????1?10?1???1?1011011??1?0110??????01?0111111????11100?10?1?11111?1111?1111001?1011?111?1111111?01111100?111???1?0011?1???1??111?001?1?1??1?1?01?10?011011?1?10??10011?1110?1?0?1?????0????11101?011010?1000?0?1???0001?1??1011?0111?0???11100????1?11?11?1101??01???0???11???0?11?111?010?0?11?11?11??00?1???0???00?11??1??1?0?001?01001??01??110?11??1?11110100?10????11111?0?10?111100??0??1??1?1?1??10110?10?10?11000??0???1?1?111111001011?111?0?01????1?0???1?011????011??11??11?1?0??0?101011?1111?1??1110011???1??01???1??1110101?01?0?0??11?10?11?0?0?11??1?1?011?1?11111?0001??0??101??11?11?1?0?0?111???01111??0?11010111100?1?0??0?1??1?11111110?10000??????1?01001??1??1?11?0?11???10?1?1?111?0?0??011101110000?0111????1?1?01100?11111??0??101????1?1001????1?0?1?1?0??10?11010??0?11111011??1?0????011?010010??11??1011?01?11?11?1?01111?10?1?1?1??11??1?1?1010?1???1??0010?10?1?111111111000?10?01?10100?0?1???1?01?111?111?1010011011?1011?0???111?1?111??10011?010???0????0101?1011?101?1011??111??1??00011111?0?1?101111111???1001?111?00??11?110111??01??11??00?1?0?11011?1???101?0?0?1??0??11?00????010??1100?1000?101??11?0???0??110111?1?1?1??01111110111?1001?0?1?00?11??01101??1?01111?1011011001??11??1????1?011??1???011111101???11100111?110?0?1011?1??110?1111????01000?10?111111??11?11?11??0?1??111?1???0??11??11??1101?001????11?011??1?00?111?0?0?1??0?1?1???1??11110?110110?10????0?1???0111111??0???11?1111111??101110??01011?01?11?0??1????01???01??1??11?1?0??111??1101?1?101????1111?1???111??0??10?11????11?001?1??0?1?01?1?110???0???1??11110??0?1?1?000?1110?1?100??01101????1??011?1?1?111??11?0?10?1??110??001??01?1??1?1?1001?1?111010?0?01??111?111001???111?10?111011?1?0????10?1?001??????1??00?????1???0??1????111101??100??1???011111?0?10?1??110?1??1????11?00??1111011???1110?1???1??111111?1001?01?10?11???????1??1?1111?110011??010??111?1????10??1?0?1101?0??1000110?11?0?01???10000?1???00??0?1?1???1?0????0?????1??1?10111?1???111?1???011?0????????1??100??1???01??1??10001?0??01?1110???1?10??0?1?00??1110??1?1?100?011?00???0?01????0?011?110?01?11??????0101????11?01?1111?0?01111???0?????1??11??1???????1?1?0?1???01?00?0??1111?0??001??1?????00?10??0???101?1?????11???01?1?1111?111?010?01??11?01?1100??0?01????101???01?????10??1?0????011??1??0??1???0?0??????0?1?10?101??01?011?0??1??110111?0???1?01??010?001111?01010???1?0???1?0?0111?1?1?00?0???0?1101?1?1???1???11???0??1?11010?1????10??000001????????11?????1??010?????????1?1100?00110?1???0?101111??11?11??1?0111111?1?1111??000???101??0????0?1??1??10???0?101??11?011???11110???100????10?0??1??10??11?1001??11?1?1??11?????11??0?0111???1?1110110??1???01?1?1?0??0???001??00101?01????1??101?000?1?10??0?0010100?10??110??01??0?1?100??0??011?1?????1??1?0?001?1?1111?01?1?1??11101????11?0??1?11?1??1?111?????01?11?1?1?11???1?11111101????????0??1?101?01?0??10????0?1??101?1?11????1???1???1110?0?000?111?10000?010???11???1?1010?11?001?0???0?101???11?10??11?0?0?0???1??011??11100011?1???1?11?0??????0??010??11001?1??0???110??0?1?1??011???1111?100?00??01???????01?011?0?11?0?1?11??1001?1101??00???0011??0??1?001?11???1??0??01?0??010?0?1?1??1?00???10??0010111??0?1??0????010?1000???011?10??11?11??0100?11000101??1??00?0?0?01?????1?1??1?011?0?0??0?1??0????011?1??0?0?1?0110?0?1011??10?0???0????110?100??0?1?111???1?00???0?1?111???0?1?00??10?0??0100?????11??10??1?01?0?1?0??1???1????1???0???100??111?1???1?11??101001??0??1?00?1?10??00?1111?0?0?100010?1?1?11?10??0?????110??1110101?00?1?01?0110100?1?11110100011???????01?10?100100?0110?10?0111?0??00?1011????1?00110110011?1011??0?0010?1????11???0?????1?0?1?1??1????111011?1?1011?10??01?011?1?0????11??????11?110???0?111???1??1?0??101?????????0??0???1?0??0??101101?110?1101??011?10?0??101?10??0???1?010??0?01???11011??1?0111???????01110?00??0111?101?0?00?1?110???1??1???????1??1??01???????0??11100?1??010??10???0011??111??1?111???1??1?1??0???0?1???101???1??111?1???10?11???01??0?100??1110???0????1?0?01?1???11?1?11?????1??1?11?11?100??010111?1?11??101?1?1011111??1?11???110??101??1?11??1111?0?0001?111???11?110010110011?0????10?????1??010?11??1?001110?1???11????11?11??10101????0?1?011?1????111????1?1?????1?0?0??11???1?1???00111??10110?001?1?1?11110?????11?10?0??00?111111??1?10?1??1?111?????1??1?101?1???1?11??1??00?1?00??1?001?1?100?101?01???111100??0?111?110111?11?0110?110??100001?010?1111100?10????11??1????1011??1??11?11?1?1111??1?1????????111?1101?01101?1??01??11110?1111?11?????????????????????????????????????????????????????????????????????????????????????????????????????????????????????????????????????????????1??0??1?0?1??1?0??0010?01??01???0?1?1??0??0?0???0???01?????0?0????01?0???0???0??0?1??????1????1??1??10?1?????10?0??10?0???1???10?????1011???0?1?0?0??????0?????0????0????0?1??001?????10???1???011?101?????0?01?1??111?0??0?1?????????1??10????0???1?0?01????11?10???1?1??0?110?1??1?1?1???1111?????11??????1????010??????1????????1?1??0?1???0???1?1????????1???1?0????????0??1??0??1??1?????????1??????0??1??1??00??????????00???101?????????????????????????????????????????????????????????????????????????????????1??1?1???1????????????????????????????????0???01?0???????1?????????????????????????????1??01???????????11???????11??111??????1??10??1??1?01???0?????0???1???0?1??11?111??????11?1???1?0????????11?????????1??????0111????1111?1????1??1?1?1?1????0???????????1??1????1????1?1??????000?0?1???0110???1??????????1??1??1????1??01???11??0?????00??1???????1????001????10?0?1???????????????1?????????1???0????0?1?1?????0?0????1???1????1?0??????????1?0???????????????????????????01????????????????0?????1??0?0???1??01?11???????????0???????1??????0??????????0?1??1???1?????10?????????????1?0??????????????????0???????????????????0?????????????1??0?????1??????0???????0?????????0??0???????????????????????????????????????????????????0?1??????100?1??????0?101??10?01?10??????1???????????????????????????????????????????????1????????????????????????????????????????????????????????????1?????????????1?????????????????????????????????????????1??????????????????????????0????????????????????????????????????????????????????0???????????????????????????????????1???????????????????????????????????????????????????1??????1?????????????????????????????????????0???????????????0??0????????????????????????????????????????????????????????????????????????????????????????????????????????????????????1????????????????????????????????????????????????????????????????????????????????1????????????????????????1??????????????????0????????0?????????????????????????????????????????????????????????????????????????????????????????????????0?????1??????????????????????????????????????????????????????????????????????????????????????????????????????????????0?????????????????????????????????????????1????????????????????????????????1???????????1??????????????????????????????????????????????????????????????????????????????????????????????0?????????1??????????????????????????????????????0???????????????????????????????????????????????????????????????????????????????????????????????????????????0?????1?0???????????0????????????1?????????????????????????????????????????????????????????????????????????????????????????????????????????????0???????????????????????????????0????????????????????1????????????????????????????1??????????????1???????????????????????????????????????1??????0??????????????????????????????1??????????????????????????????????????????????????0??????????????????0?1?????????1????????????????????????????????????????????????????????????????????????????0?0???1???????????????????????????????????????????????????????????????????????????????????????????????1??????????????????????????????????????????????????????????????????????????????????????????????1??????????????????????????????0??????????????????????????????????????????????1????????????????????????????????????????????????????????????0??0??????????????????????????????1?1????1?0?????????????????????0???1????1???????1????????????????????????????????1???1?????11????????????????????????????????????0?0???1?11????0????1????1???????1??????0??????????????????????0????????1???1?0?????????1?????????????1??1?1?1????1????11???????????11??????????????????????1?1??????0?????11???1?0?????????????????0?????????1???????01??1??1??10????1?????1??01???????????????0???????1????0??1???????????????????11?????0?1????1???1???????????????1?1????????????1??????????1???????????1??????0????????1????10????????????????????????1????1??????????????????????????????????????1????????1??????????0??????????????0????????????????????????????????????????0?1???????????????????????????1????????????????????????????????????1????????????????????????????????????????????????????????????????0??????????0??????????????????1???????0?????????????????????????1???????????????????????????1????10?????0??1??????????????0????????????????????????????????????1?????????0?????1????????????????????????????????????????????????????????????????????????????????????????????????????????????????????????????????0???0????????????110??????1???????????????0???????0????????1?110??????????01??????1??1?1?1???1?1???1?????????????????????1?????????????????????????1????0?????1????????1????1????????????1?????????????1?????????????1??????0????????1??1?????1???????????????????????????????0??1?????0???1??????1????????00?????????????1???0????0????1???11??????????????0???????????????????????????????????1???0??????????1???????????1??????????????????????????????????????????????????????????1?0?????????????0???????????????????????????????????1????????????????????0????1???????1???????????????????????????????????????????????1???????????0????????????????????????????????????????????????????????????0??1???????????????????????????????????????????????????????????????????????????1?????????????????????????????????????1????????????????????????????????1???????????????????????????????????????1?????????????????????????????????????????????1?????????????????????????????????????????????????????????????1???????????????????1?
Platypus			10111?111011111?1????111?001?1?1?01???11?1?01?1?1111???????1?1???1???1?0111111??0???1?1??011???1?101?????10???1??1???????0?0?0?01??11011??1?1???1???1????1???11???11?10?10??0?0???0?11???1?10?11??1?111?110?1???1?1?1??10110????1111?1???0?1?11??11?1?11110???1?1?10????101?110??1??0111111?11111???1??1?111?1??1??10?????01?????1110??111?1111?0111????1?011???1111??0?010?0??111111?0?1?1?1??1???1111?1?01??1???11??1??11??1??11??111?1?1??????1?01111?1???1??????1???1??11???1?1?1?1100??1??0?1??1111111?11?0?1??11011?1?110??101110?111?1110?0????1?1101??10111111?111?1???1??11??0?1101?1???11?11?10011??0100?11?11?11111?0??11??11????10??0??1??1111?10?11?101?0???00111?1?110?1??1??????00?01???1??01?????111011?0?1?1???????11?1???1?11????10?1??11111110011?1??0?11???01?11??1???10111???011????10??11???0???1?11??1???????1??10?11?0?0???1111?1101????1???1??1?????????0?11?110????1??0?101??1?11??1?11??011?1??11?????1?1??11?11?0????10?1???1111?10?11???1????11?1??1??1110?1?111?0???1?1111111?11?1??1??1?1??1??????1??11????11?1??0???1111?1??1?11111?01???1?1??111??1?????10011?1?1???111??111?1??1??10??111100??1?1???111?111??11??111111??0?11?0???1?1??11?111???11111111?0??1???1???1111???1?101011?1??101??11?1???1?1?1??1011??011?1?1?????100?01????1???????11???1?111?11?1?1?0??1??01???0??01110111???1?1??01??1111011?11???11??1???11??1????110101????0?11?1?111??11???1?111?111??111??1?10?110?1111??110?11??1011110111101?0101?11????1?1?11110?1??0?100???0??1????11???0???????0??111??1?1??0??1?1?10?1?1??100?111111?1???111??1?1?01??1?01?0??0???1111???1?101???1????11011?010110????11?101?111?111??01??11??010??????1?1111111100?????1??1011?01?1?11111??11?11??1?????11??1?111?100?11?????10?11010?111??111?11?1?11??0?1??1????1110?1??11?101???111?1??11010101?1??1????1??10????0011101??111?1??????????111111?????????1???1??1110111??11?1??????1???0?1?1011???????????11??1?1???01?11?1??0?01???1??11??11??1????1???1?1?0???1110?1111011????0???1?001?11?????1????11??111??1??????1??1?1?101?111??1??11?00??1????0??????11?111?11111??110??11?0???01?1?01???0?0?1111?11??1??1?11?01?111?111?11??1?1?1??1?????1?1??1???0?1?1?1?????????1??????100???1???111????????1????1??1?1???????1???11?1?011???1????1??????11?1???110100???10?111?111111111?1?1?1?11011???1??1??1?11??1?11???????01011101??101??101?1011?01?11?11101?1??101???0?101111?1?1110??111?1??111?11?1?11111?1?01??1?1?1??1??????1111?011??011??1??1??1??1??11???11????1?????1?????0?10??10??0111101?1?11010111110111?01?00101?11??10???1????????0??11????1?1?011??1??????11?0???1????1?1???????0??1111????0????0?111??1?1??10????1??1?1??1?1?11??10?1?10?1?10?1?1?1?1?10?1?1??0?11????11?11?0111?0?001???1110?1101?10?11??00?0?1111?11??111?11?1111011?1??1?11??0?1111111?1?1??11010??1011111?1?11101111111011??????01????111?1?1??0111??101????0??11???11011?11?1???11?1?0?1?111??0?1111??1?11?11?1101?1????11???0?1??11?1??1?0?0?11?1?11?1?111???0?101?????11????1111111?111?1?1??111010?1??1111?11?0111101??1?0?1?1????????0????????1??1????1?1?1?11??????????????1?????1??10?????0?????0???0111????1??11?????1010?????1????????1????1??0?1??????????1?????00?????????1???????11011??1??111?1??10?11?101?1??????1???????1????????????1?1??????1?????11?110???11?1?????1101?110?010?111?1??1?11111?11101011111?11??11????1???111???11???1001?0?0??0?11?0??11?10???11111?1?1??1?1?1??0?1111????1100111???0?1?11??1?????1?0111?00???1???1??111??1011??10?11?111??1?0?1???1111?1100011????110?11?1??1?0?11?111?1?0?111???11?1?11??1?1??1111?1010?111?1?111???1101???001??1??1?1?11?1111?01?1??11??1??11?1?1?1?1????01111?1?11??101?????????0??1??????????10?1??????1??1?0?0???111?111?1???11??1?1??11?11?111?1??110??1?1??0??0??0?101111?011?1111?1?1?1?1???1?11?1??0??1111001?11???111?100?0????0??11?1?????????1??1???????1?????11?0??11??1111101?????1?11????000?1?????0?????????01?1?1?1?1?11??1?011?11?000?1??1?11???????1?11100111?10?11?10?01?11???????1111??1????1100?01111?1??1?11???1??1?0?1?1????1?1111???0?1??1???????1??1?1?11?11??110111?1011??1??0???0?101?00???1???10???110?11?0??1??111110100?1????1?10?01???101?10?0?1?1???11111???1101?11?????111??0?11?0?1?1111?011??1111?1?1?1??1??111???0??111111????????00?111?10?1?1011?0?111?1?1?1?1?0?????????1111111??1111?1?11?111??1?10?101?11???1?01??1???1?1??11?1?1?11111?111?0??111?0?1?1111?1?111?11????1????11??????11??10?111?11?11??11??1?1101??1?11?1??1???0?1?11?1??111110?01101101??11?11??111???111???1?11?1?1???11?11?11?1?1???1?1??1?1?0??01?1???1?1?11???0?11??1?0110????011110?1?11????1111111?10111??1?1?111?11????????1?0??1?1?01???11?10?11??011?11??11?1101?1?1???1??111????1?????1???????1?11?11??1?1111??111010111?1???1?01?0??00?1?1011???11??1?????010???1?1???1?11?11?1??01??1?????11?1??10?0??11100??1??11??11???10??11?1110101?011?0111??11?1?11?10?1?111?????111??0????110????1??1?1?1?1?101???11?01??1001????111?0111?011?1111??0?11??1?0?01?1?1????????1?1??1??1??1011?11011????1111?111?1???111011?1011?10110?1?0?00?0??1????????11??1??11?0???????1??11??11111?0?????101???1110?111??1?1??1??1?????011?1?1?1???0011?1111?????????01111??1?11???0?1111??11?11001???111111?11?1??10???1?11???01111?1?11????110?1?1101??1??1???0?0?011??0???1?0???01??????1011?0?????1?1?111???10100???10??01?11?1?110?1???0111100?111111?11??1??0???????1??1??01?1??0?1111???1??1??1111?1111011???11?11?11??1?11??11???11??1?111?1??11???1?11?????1110??11?1??1??1101?0??1????0????????111?001???01?10???1?1?111?101111?111??1?1??001???1??0?11110??????010??11???11?1?11?1???1?1111????111?1?00???1?10?1????1???1??????????0????1??1?????1???????11??????0??11?111?0?1????11??11?11111?00?0?1?1???10??1?????11?11?0?1?1?1??111???0?1110?11??111???11????01??0?0??1?1?11?1??001?11?1?1?0??1????????????1?0??1?01??1?????1?1?1?11?01?0?1??1?????0111?1????1???1???0???0???11??1??111111????????10?1????11????1???0?1?????111?01???101????11?11?1??1?0110??01???111110??1??1?0??11???10?111??0???11???11???1????0???1????1?1??0?011????1?1?????11??111?11111???1???01???????11???10?11???0111?1??10??1??1?1??111?1??10?111?1111111?????11010???1????1??1??11???0?1????????111???0??1?1?11??01111??1??????1??111????0???0?1??11?????1111????111???11111?11?0?1?0??1101???????1?10???????11111111011????11???010??1???111?1?111111??11?1????11?1??0?1??1?01?1???0??111?1?0??0??1????101??1101111??1??0?????????1?0???11?101?1?1???????101?0111??0??1?1?1??111?1????????????1??0??????111111?00???01111?10??11???1111?1????1??1?????1???0???1??11101?1??1?1111??011??11???1???????1?110?11?011?1111?1?1?????1???1????1?1?1???????1?0?11?1?11?1?1?11?1??1101100??01???????1?????0?1?1??111?1?1?1?1?0???1?1??????1???0???????????1?1?1?1?0?1?????0???1010???0???111?00??1???01??1?110?10?01??11011??1?1?????1???11?11???0???111??1???0???????????0?1?0?1?1?1?111??1??1???11???111??0?0?1??1?1???1????11??11?1?1?0??1????1?1?1???10??01???1???111??????11?111????011???10?1?0???11?11?1011??1???????1?11????11???1?1?11111111?1110?010???1011?11?1?11?1???1111111?1?0?1?111??1?10?1??0?0?1??0?1???1?1111111?0???1??1???1???111?1111?0111?111?????????1??1????00??1??1??1???1?0??1?1????0???11??????1??1?111101?1?????0??1?1011?111011?111111?110???1??1??????111?1??1????1?1?1011?1??11?1???1????11?11?1??11??11111?011111?1???????11?1????????????????0?1???????0????111?111????1???011??11?1?1?1?1?111011??11???1?11?1111111??111?111?1?111?11?????011??1111??1??1???????11?1110????0?00?1??11?111??11101??01?0??111?0011?????1?01110??1101????11??111??11?1?11?1111??10?10??1?1?011110000??11??1?1?1110?1???0?11??????1???0???1??1??1?1?1??1??0??111??1??11?1?1111????1?1??011?1???101??0?1110??1??1?0??1001??0????????0111??1?1?111101?1?11110???11?111?11111?111?????0??1????1?1????1110?1???101111????????1?111?1?011??10?1??111??????????111??1??1?????11?011??0???1011110?11?000?1?1?111?011??01??????10???1??1?????1??????1??11?1??1??1?1?01??101???0??1?01111?1?????101110????01011?1???1???0??0??0111??0??1?11?1?1??1?1?1110101??????????10????1??11???1?????10?1?????01101?0????01?1011?????10???11?1110?11?0?1?1?11???1?101????111011111100????1110?01?1?1000?1?????1??0???????1?1101?11??11?????1?11???1?110?0??1?1?1?1???11?1?11??10???11?????????11?1????1?1??1?10?1???1???0???????1???????111?01??????????10111???1?1?????????????111???1??1?11??110???111110??11111?1????0?1??00011?10????1????0?????????110100?1??0??????????1???1???????1??0??1?0?1111111?1??????0???????1???????????11110?11?1?11???1?110111?1?1111??001??111???01?1111?1???1?????0??????0?10?????1???????101001111?1111?00???01???0????0?011110?????111??1??????11111?1?1???10?011???111101?011????0?1??1?1?01?1??1???10?1????1??01???10??1?11?1?1???01?011??1?1011?011011011?1?0??11100?111???1???11?????11011??11???1?1?1?1?10?1?1101?10???1?????1?0?1?11???1??1???????1?11011?1?0?110?11?1??10?11??1?1???1??1?11?11??0??01???11??110??011?1?1???1????????0??????11?1???0?1?0???1??111?????????0???1???????1?????1??0???1??11??11??00?10111?111?0?111111001?011?????11?01?10110?0?10?11?1?????1??1??????111?1??10?1???11??11111???????1?1?1??1111111111?1001???1110?011?1??1?1110???0???????????11?????100101???1???1?1?1??1?0111111?1??1??1?01?0??????1?01???0111110???????1?11?111?1??0?????????1?1111??1??1??1???1100?????00??111??1??10?11?11?11????1?1??001??????111011??1??1?1101110?1???0011?0???1???1???1???0??111??011?11???1???1?1?10???1111??????111111?11011?????1????1???00??1?1?1??1???11???011?1?1??11??0?011????0?1?1?1?0??1000111?111101????????1?1?11?11?????111?1??1?01?1??101?1?0?11?110?1?1??10101?????????11????1?1?00????11???1?10??11?0?111110??11?1?10010100?000??1?1??101?11??1111?11111?1110101?1?11?10?1101?11??1?11??????1?1?1111??00?1101101?01??????1??1?1???1?????1??1?1?1011????????????001?????????1?01?1??1011????1?????1???1111?1?0??1??10?1?1?1?11?0??1011???1?111111?011?1???1?1110?????10??1?0???1?????0?1?1?1?1??0?????11?1??11??1???0101110????????????0?????1?0111?1??0??11?00?1110?1?1?0??1?111111????110?011??1?11?????1???1?11?110??1???1?10????0?0??11??111??1?1??????0?1?1??11?1?1110?????11001101???111??101?111101??11010?1???0?111?11??1?01011?01?111??1?????1???1?????0101?1?111???11??101?11??????1????01?1???10??1?10??1?1?1?????01??11?0??????1?0??1?1?1??1???11?111?1??1?1??0?1????1??????11100???1?0?11???1????????????11?????1111101?1??1?1?????0??1?1?1?1???1????1?1??1??111??1?0?1??1?0?10??00111111??00111?11?0?0?0???00??11111??1?0?????0110?1?11????011?11?1???0???????1?????1??????????1??1?????1??1???1?1???0?0???1?0??0?1?1?0??1?1?1????1?????1??????0?11?11??10??1??????????1?????1?11??0?10??0?????0????1??11?0???0100????11???????1??01????1???????1????11?11??1?0?????0?11??1?101???0????01?1?1?1??0???0??1?????????1?11?101001????0?1?0????1111???0?1?111????0?0??01?1?100111111?0111?????110??1?1?11111????0011?1111?000???1?????0?0?11???1?1????0??11?0???111?11?????1??11?????????0?11?????0??11?11???11??1????1??11101?1????1??11101???????11?????????1?111???0??11?0??0110????????010?1?001??100?1??111??0??111??1?100011111?1??1??0?111??????1??????1?10?????1?101111011??010??01?1?011?111???1??1?0???11???1?1??1??????0???0??11???1??1?0??111?1??1????1?1011110??101?11???1?111?1?11??011111111??11?1??1????01?11?11001?1?1?1?00?1?111?11?1??1?????1111110?10101?????1??1??10???0??1?1?10?11??????111110?1011?1?1?00?1??0?1?11???1111?0?1000???????00?1??001?0??1????1?11010?1??01??????111??1?11??01?1??1??11111????1??1???????1?0011?11?101?1?01?111??????1110111101???1??11????011?1011?1?111?1?01?1??11???10110?1?1?1????1?1111110?????101??01??1?1?111??11?1?100?11010?011110?1???1??11????11?11???1???1?10?1???111?0011????0110??1?111?????01??11?101???11?111?1?1?110?01??1111?111?11110011111110???10111?111????1????0?11?11101?1?11?1010????0??101111??1??1?1??0?0?????????0?101??????11????????11?????01??0??1101?1???1111??1?10??1111??11?0??1??101??11?1??????1??10?0??111?1?111?10?1??1?11?10?1??11????1??????11?11111?01??1???????01?10111???1?????0?1?????1????0111111???11???100?????????0???01??01????1?????1???0?11???????1110?111?110??0????0?????0??????????????1?1??1?1?1111?110?0??????1?1????11?0?11?1?1?1???0?1?11???????????1110?1?1???0110??1?11?1?11???110??00???1?11???11??1??0??00??1?11111?10011101??1???10011??0??1?0??11???11???????1110??11?00??1111?0??1???1??1??1??1011???0????101?111??????00???111?1010????11??11111??1????110???1?1????111??101?????111??10???????1?1??01???1?0?1??1?01?????111??1?01??00?001?1??1?1100??1?1??1????11??????11???1?1??1?1?0?1???????1?0?0??101??1?0?1??1???0??1?1??11?1?111?00????????1??????????1?101??1?1??0???1??????11?1?1?0???011110?1?1??0??1???1?1???10???1??1???00?001011??????1?1?11???1?11??0?0?1???1?11??001???????1?0??0???111????1?0?1?0?1??111??00??1010?11??1?1?11001?11?01??10?1???????11?1?1???????1??011??111??01?????1?1??1???1???1?11????????1????110?0??1????111????01????0??1?1?11?????1??11?1?1?1?10??0?0001???101??1111?10?0?1?1?1?1?11101?0?0?????11????????1?1?01?1?1?1????1???0??1?1?1?010????11???11???111??1??1?10?1??00?????1?011?00?????00???????101?0?11??1?1?0?1?0???011????01???1?0???1?010??11???1?0???00?1??1???0?0???????11?????11?110?01???00?????01011???1?1?????1?110??????0????????1????01????1???01????????10?1?????10?0???1?1??????10??11??10?1???11????1?????01?0??1??????10??10???1???001???????11??0??11?????????????01?0???0??1??1???0??1?10???011???1?1??1?0???110???1?11???1??1?????11????0??0?01???011??1????0?????0??1?01?00???0??111????1??1101?1?1??1??1?10?1?1?1110????1????0??000??0?0?10?1???????0110?1001??1?0???10???111??????0?111?100?11????110???1????11?1111??1011????????0???10??1?0111?0011??????11?????11???1?0???1?111??0??????1?101???1110?1100111??010?0???????1111???11?00?????0?1????10??????1?0111??0???1?1??1?1????1??11?0?11?11??1?????????1??1?????1?????11?1?010????10101??1????11??11?1???11?0?0??1?1??0???11??101?11?0?1?1??0?0?01??????11?1??????0?1???????1??0?10???01??10???????00??1????????0??11??????1?1?????1??1????????????0?1??????????1?10??1?11?????1?1???1?00????????0????1??1?0111?????1??0?10???????0??1??1?01?10?0?1??0?10??0?01?????1??1001101?0?1???1?0?????111???1???111?1?????????111?????1??1?1010?1???????0????1?1??10?1??1??1??1?????????000??01?1?1??0????0010??00??01???1???0??????0??0?1????11?0?1?0?11???1??1?????1?1???10????0?10?10????0???1?1101??1???01??0?11??010?1??0?1????????????0?1??1??1?11?0????1?0?11??01???????????0??1??0???011????????1???1???1?????1??100??1???11?1?1?1????1?101??1??1????100?????10???0?1?01?????00????1????00?0???????0000??0??1111?1?????11?101111????01???1??????1??1????0???1?01?????????1?1?1?101?00?0?????0????????01?????0?1?1??1??1???0???????1??010???1?10?1?11???1?????1?1??1??1??01??????10?010??1?0???100???????10??1?11?1???????1????1111??1?0???00001???11?????1??1?????11????1??????1?11????11?010?1??00?1?00????1?1????1?0??111??0?1111????????001??1???1??1???1?1??1?0?1?1?1??01???1????001?1??1??1???1????1??0??110??0???1?11?1????1????1?0??0???????????1?11????1?????1????101???1?11????11??1????1?010?1?00???????11????????1??1??11?0?????????????1????10???1?1??1???0?11???11?1?1??????1??????0???1?????1???????01?10???????101?1??1?0?1?1?1?110??1?????10?1???0?????????011??1????101??1?1???1?1??11???1?00??1?1????0100??0111???1????????1?111?????110??0??1???1?1?0???????1??????1??110??0?01????1?1?0?0?00?01??????010???1?????????0?1?1????0?11?????????10??????0?1?????10?????11????11???10??????00?110????0??0??11??1?11?????0????1???1??1???1??0?????1?????0?????????????????????????10?1?1?0?????1??10??1??????01?0??10??10???1???0?????01???????1??11???1?00?????????1??1?1111???????00100????????10????0?????1???1??????1?1???????1????0?????????1??????????0???????????1?????????1??1???0?01????????????0?1?1?01??11?1???1??1??1?1????????1?00???????????0???1?1?1????0?10??111??0?0?????????????1??????00?????1101?0???10??1???001?1???11????0??0?1?0??1??1?00?01??0?????10???1?????????11?1???1?????0??1???0???????1??1????1?1??????000??1??1???0??1?????????0?10?10000?????0?0????1?10???1??11?1?1???????0011???????????0???1????0???0??1??1????1??????1??01?????1???0?????1????????1?1??11?11???1???????1??011?1???0?11?0???????10????1?0??1???????????11?0??00?1?1???0?11?10?1????1?1?10??11?1?????1??????1??01????1?1?????0?1?1????????0??1???????01?1??11??0??????11??????????1??????1????1111??01??????1??1?????0??1?11?1111???????1??????1??1??01?1???1?????0???1??????101?0??1?1??01????????1111?1????1???????11???1??1???11????1??0???01???????????010?11????????1??01?????1??1???1?1???1?1???0????010??1?????1??11??0?1????01????1?1?1????????????1?????1111?1???1????????1???????1??1???1?1?111??1??1??1????0?1?1?0?1?1??10??1?1???0????1??1???1??111?1???11?0??0??11?110101001?0?1???0001?0????1?11?????1???????1?1??111??1???01??0???1????11??1?1?11??01??1?????0?????11??0????????????????????????????????????????????????????????????????????????????????????????????????????????????????????????????????????????????????????11????01??????1??0??????????1?0??0??00????0?????1?????????1?1?1???????????0????????1???0?1???????1????????0??1??????11????????11?1??1?1?????????????????????????????1???????????10???1????1??1?1?????10?1?0???1???????0?????????1??1??0??????1???????????????????1??0??01????????1???1??1?????1???????1????0????????1??1???1?01???0?????1?100?1????????????1????0?????????????????10???1??1?0??????0?????0???0??????????11?0?101??????????????????????????????????????????????????????????????????????????????????????1???1??????????????????????0????????????????1???1????????????????????????????????????1????????????1????????1????????????0??1???0????0???????1????????????????1??1???????1????????1???????????????????????1???1???????11111?????????1???1?????????????????????????????1??????????0?0?0???0?????????????1??0???0??????????1????????0??????????????????????????????????1??????????????11?????????0??????????1?????????1????????101???????????????????????????????11??????????????????????????1???????????10????????010?????????????1?????0?1???????0???????????1??1???0????????????????????1??????????????1???????????????1????????????????????????????????1????????????????????????0???????????????????????????????????????????????????????????????????1??????1???1??1?????11?????????????????????????????????????????????????????????????????????????????????????????????????????????????????????????????????1?????????????????????????????????????????????????1??????????????????????????????????????????????????????????????????????????????????????????????????????????????????????????????????????????????????????????????????????????????????????????????????????????????????????1??????????????????????????????????????????????????????????????????????1???????????????????????????????????????????????????????????????????????????????????????????????????????????????????????????????????????????????????????????????????????????????????0????????1???????????????????????????????????????????????????????????????1??????????????????????????????????????????????????????????????????????????????????????????????????????????????????????????????????????????????????????0??????????????????????????????????????????????????????????????????????????????????????1??????????????????????????????????????????????????????????????????????????????????????????????????????????????????0????????????????????????????1???????????????????????????????????????????????????????????????????????????????????????????????????????????????????1???????????1???????????????????????????????????????????????????????????????????????????????????????????????????????????????????????????????????????????????????????????????????????????????1??????????????????????????????????????????????1?????????????????????????????????????????????????????????????????????????????????????????????????????????????????????????????0????????????????????????????1?????????????????????????????????????????????????????????????0??????????????????????????????????????????????????????????????????????????????????????????????????????????????????????????????????????????????????????????????????????????????????????????????????????????????????1???????????????????????????????????????????????????????????????????????????????????????????????????????????????????????????????????????????????????????????????????????????1????1??????1???????1??????????????????1????????????1????????????????????????????????????1??????1?????????????????0????????????????????0?????1??????????1????0???????1????????????1???????????????????????1?????1?1????????????????????????????0???1?????????????1?????????????????????????????????????????????1????0?????????????????????????????1???????1????????????????????????10????1??????????????????0???????1??1???1????????????11????????????1???1?????????????????????????????????????????1????????????????????????????0????1?????????????????????????????1??????????????????????????????????????1???????????????1?????????????????????????????????????????????????????????????????????????????????????????????????????????????????????????????????????????????0???????????????????????????1????????????????????????????????0???????1????0???????????????????????????????????????0??1????????????????????????1???????????1???????????1???????????????????????????????????????????????????????????????????????????????????????????????????????????????????????????????????????????????????????????????????????????????????????????????0?????????1????????????????????????????????????????????1?1???????????????????????????????1?????????????????????????????????????????????????????1???????????????????1?????????????1?????????????????????????????????1?????????????????????????????????????0???????????????11???????????????1????????????1???1???????????????????0????????11??????????????????????????????????????????????????????1??????????1??????????????????????????????????????????????????????????????????????1????????1????????????????????????????????????????????????????????????????????????????????????????????????????????????0???????????????1???????????????????????????????????????????????????????????????????????????1??????????????????????????????????????????????????????????????????????????????????????????????????1??????????????1????????????????????????????????1?0????????????????????????????????????????????????????????????????????????????????????1????????????????????????????????????????????????????????????1?????????????????????
Pseudemoia			??11??111??11111110?1111?00?11?1?0101111?100?0?11?11111?1?1100?0111101??111?11100?10???11111????11??101?11?1???0?1011???1?10??1011011?11?11?1011?1?1111111???100?001?110101?????1??1110?11?1?1?1?11?1110100110??101?1101?110???1111111???0?1101??11110?111011??11??01???00?11???111?011?01?1111110011111111111?110??0?11?111??1?1???00111101111101?1??10?1111?111?011111?1?1???1101110011?101?010?1111011??1?0??1?010?1101?0?1101111111?1111101111?01111?10?1111?1?100??10111001101110111?11111011?111?1111?1??011?111010?1111?1?10011?111100?1?1???1111111111111?01?11?1??1?10??1?0010110?110??100101000??1??011??1100111101111111?1?1110?11011?1?11?11??01?110010??111???111?1111?10101110?11?01?1011101111101111111101111??10?1101111?1001?1?110?0?101110?111?11?01110??1?000?01?1??1?011111101011100011?11?0???111?111?11??1?110?111011111100??1?1111??11?101??111011?111?1111?1001??1?10101?1111111?0?111111?0011?11?1?111?11?1?1111?01011?111111111110110??0?11?1111111???1111?0010?101?1?111111?1011?11?11?1??1?1??101?11111?111???1001101111111?111??1111111101111?1??111?11?1??1?0?11111??0?100011?1?011???11?1111111?1?11???11??11?111?1000?1?1?11111?011?11111111111?111011?111101010????11?111010?1100111?11?1?1?11?11?0?11?1??11?100?00110111?10?10??1110?11101111011001??111111?101??100??010?00?11111101111101?10?1??1111011?111?1011?10?1?1111111?1?0101???1??11?1111111?11?11?111111111101010110?11?10111?111??11?010110001111?110111?1110??1?1111?1?1?1?11??10110011?11?111?10?1?1??00??111001?1?1?11??111111?101?0?1111?11?10??011??1010011111?1111?0?111001???111??10?111??110111011110101101?1?111111111???10111???1???????11111111110111?011011011??1011???11??11?111110?1?1???11111?110?11?10111??01101?01111?011?1110?1110011?0?0?11111??111?1?11111111111??11010101????11?111011000?1101110100111110?10??1???1?111??1010?1?111?01??1110111??11011??1?0???001101?1010001?1111?111?1111?1?00111101?01011?1???11?111?11??011?1??100110111?0111?01??101???11?001101111?11?000111??01??111?1??111?0??1?11?10?011?110???11101?1?111110?1111?11111?1111??11111?00111?011??110?1111?10?11??11111?111011111111?1111?1??11?110111111?0?0??11?????110001?10?1?110?111?10011?11????1?0111??1111111?1111?01??0?1?0?1?1??11?111?1?011?110111001???11111?11?1?1111?1?111101?1101?1??1110?11111??1111101?????10111?111101001111??1100111?11111110001??1???1101?111??1110?1111?1?111101?01111101111???11?1?1??111?11???11???1?1111?111???11??11011??11111111??1111011?111001100010110111?1?111?0?100??1101?1?10101111?11?1111?110??11?0?1101?111?1?1111111011111?0??11110?1110101101011111110??0111000111?11?01111?1?11???00?1??11011?00?1101?1000?1?1?11?0?0111111??11??11?1?11?1?110011?100?1110?1?0?100??1????00111??1111?1101?1?111?01???11111?1001?11111101110111?1?11?110110?11?11??10110101111?1?10111101?11??1?1?101011011011?011?1???1?1?1111?1?11??111?011111?00?111?11?11111111011?11?1011?1??1?01111111101011111011?1?101101??101?0001111?111111111?01111111?1?1?111111?111??1000111?10111001?10?111??1?111111?10?11?1101?11???111?01?01??1??11????11?100111110111?1?1?1111111?11?01111?11111?1???1??11111?011??11?0??1?0?1???11?1?1??1??1?110?01?1??1?0?11??11?011111?01?1?011101?????1?1101??111000?11111??01011101?1?111?1?110?1?11??11111??11?011?111?10111101??0?0110?11?001?1?110111101?110?0?1???011????110?1??100??0??111111?111101?111101?101??1010???0?111?1?1111?0111?11100010?101011111?1001?11?0?1101??11?1111?1011?110?111111111?11?1?1111010?11?110010?10111?1100?111?1111??1?01?110111101?1111?11?11?1?11??11111111?101?101??011?101011001??1?11?1?11?11?111111?11???11001111?111111?1?111011?1????1?11?1??10?1??1??111??1?1?011?1111110111111??1?11?111111111?1?1??1???11??1001???1?011?111101?1011?111111?1?101??11?10?1011111101011011111?11???010?10111??1?11?110??1111110011?1?01?1?11?1???11?1?101?0100??1110110101?1111?11111100???11?1?1?1?00??111101?110111??011?01111?0?010?0111???101?10111?1?101?10???11111111?1111?11???11110111?11?111??1111?11111?1?11011110??111?0111?1?111101?1??11010111011111?10?111010?1111111??01?01101?10111?101?11?11?010?0?1011????111??001?1?1111?11?11???0101101111110??1111??111111?110?0?1111?10?0????0101111111011111101??11111110????11??00111101??11001?101111?11001111011?1????1?101111??11111111111110111101101?1?11110110011?111111110001011111?1111011??01011?0111111111?11???011?11101011??0111111111011?11?11?001111?11110110??1101?11??111?1111??101?10011011111?01011???00?111111111?11111?10111?1101?0111001111?11011?1010?111111??01001?0???01111111?1101?011?1?1111111111?001111010111111110110101?100??11111?101?1?100111?01011111111110111111010101?1111?1111011?11?11?0?1?0011?111?111?11101?111111??111110?10111110111110111001??1?10?001111???01?111?1?111101???0?1??111???11??11?11111011111?1111?1?11111101?11111??11??111?00?111010?11?011111???011?1?01??0?1101111?011110010?11101?110?1010??11?10?11?1101111?10?1101?0010111111?11?111?1???1111111011111111?11110110?11?1101?111?11111111011011????1??1111?0??1?111110?1011101?111010?111111111001111?????0?01010111001110?1111111010111111?1????01?0011101?1?????010?1?11?101?011?1?11?11011001??01111?1?111111101?11?11111?11?111?11001111?11?11011?11111?10??10110??101111??10111????1?1111??11001101111????1??1?11??111011?111??11?1111111??1?1011?001??1?0???10??011010??1?1?11?1001011101?1?11111001101?1??1??11?11??1?0100110??1101110111110111?1111111?101111??11?1?01?10111??0?11111101?0?111??1???10??01110????11?11110?111?11?111?1???00?10?1111011?101??1?0110011110111?111101?011?111?11?1111??1?1?1?1110110?111?11??1?11?????0??0?10?1111??1???11?11??1??1????10?0111??1001?1?0111011111?0010?1????11??01?1??11??111?1101011???1??101?10??1111111?101?0?11001??1??1?1?1??0111?01111??????11101111???????11?0??101?11?1?01??11101??01?111000?01??01?1?1??100?011111?11?0?111?1111001111100?1??1?10?1?101111111?1100?1??101?111?01?1111?110?11?1110?1?01000?111???111?01?00010011?01011??011??0???111011?11??1?????1110101??0?1111111??111??11???011?11?1?1?1???10111010?1??1?????01111?1?1??101??1???0??111?011?0?011??11?0101?011??11111110?111??001?11?01?100?1?11?1?111?10??1?111???11??00?10??1?0??11?111111?1111????1?11???11111?01??11?0110111011?1?????0?111?????00?1??10?0?01??11111101?111????1?1100?1??0?0001?111?11?01111?????101???10????1??0?11?10?111101?0100??111??0?10?110??110?11?01111?11?11?111110010101??111?111011??01111?0101111??111?11?10?1110?100?0???????11?111?0011??1101?11??111111??1???10?111??11?1?1?01?1?1???11011?101101?1??00111111?11??01????1110?11?01?0111111?1??0?11?11011?11???1???1???11101001111?1??11110?11101110?1??1111?111?1??10??11111111111?11??011?11?1?1??0?110???011??11010?1110?11?0???1?01?11?1?00?11?1110100?1111??11?10?0?110?0111??011??1?????1?11???010?11??1??1111?????11????0?1???0101?0?1111?111?111110111110?10?1?01??1011??11?0?111110111?111001??10??1?1??001?01111???10?01011111?111110011??011?0?10?11010111011?1?111?101?????1011??1?1???01011?1?11111??11???1?101101???1111?1111111111111?11???1111?111??11111?011?1?110?01?111?011??1?011?111?10??11?0011110111110?11?10000?0??01??1101111010?110011?0111?111??1?101111??101?01111??1?11010?0??1111?101110110111111?10001101?110111111101101110?1110111101?1?1?100110??00??11111111111?1011011111??0101???1101011??1?1??011111011?111??111?1111?0?01?1001111?10??????11111111110111?11??1?01??11?1?11???1??111111011111?1?110?1111111??101111???11?1111???111?01???01?11111?10?0?1?111???001?10?111?10?111?11???0?10111?????11111111101101111??1111??0110??1?1???00??11??11?10100?1101101?1110101??10?0?11?1101?111?01?0?1110?0101111?111111?1011?1???0????10101?00111010111011?11101001?100?10???1111?1?101111?11111110??1?0111111??011?1?111??00?111?1??111011110111?11?011111111?111101011110111??01101110111??111?1111??0?1??1100010010???0?1101011?1?10?0011?01110?0?101?11001?0100110101100111111?1?1?111101?1110110?1?110?0?00??0001110101????0?0110?10001010111?11?0???1?1?11111011?1?110111111101111?1?1??0?????1??110?1?1?11110111???1?111?1111110100111111?1011?111?1??1?1?11010?111?11111111?11?1011100111?1?0?110?1?1101101??0111000??111111????110?1?011101?11??11?111?0?1?1010?1111001???11101011?0?11?11?11???10110?1??111111?0?11111?11?01??0?110????01?1?1??0?0?111101?11??0?00?1??110111111?0110111??1?011111?11101???11?111?1?1?0010111111111??11??1011101?11?0111?101?111?11?111??1?00?0111111111111111?1?111?11?01100011101111011???1??101??111??0?1111???11111?1111111?1?11110111?1100111110110111?11?111111??1?110?1101?11111?110101???1?10???101?11111?01?0000?11010100?1100101?010?1100111?1??1??1?1?11??0111?11?11110111111?1?101?01110?101?1?1101?1010?1??111??1001101110101101?00?10?11001101?010011011111?11?110101??00111111?1??101???1011111??111??111100111?0101001?1?11??11?????0?1111?001011??1???11111011??0?011?0?111?11000?1110?00111?11?11111111?0?0?011???1?111?1??01??11?11?1?10??111110??1?110110110?1?0111????1??1?01111?11?1?11??0001??0?011??11??0111000101111?1000011?0??001??1110110?1101?11110?0????1111?11???0110100??011?1?0?101001111111?0111?11??1?1???11?10??11??1?0?1?1?1?100011?1???01110?11?000??0??1?11101011100101?1??1???11111?111111?0110??101?10010?111??1?011?1???11?0?1?0?1???111001?111111011??11??1111??111110?11011001110?00??111?0???10?1111?11?11??110111011?0001011011101010?11?11101101??1?10?10?1011?0?11?1111111111110011111?1??1?1101111110?011011?1101?01??11?0??011?110111011?1?101??1001000??01?000?1?11???1?11?10?0?1110?111?1???0111111001?1??00110011111110?????1?11??1101?1101010??0?11?110?1111010?11?0100?0?0?1????1111?000?0101?11?1??11??111111101?11?11?01001??0???11110???1??11?0??11?111?1110?110111111?0011101?1?1?1111?10011??01101?1??010?0?0001011?1????11110?1?1?01?1?101?1?1?1???011????11?0?1?0?1111111?01??111011111???1?0011??1101?101??1?111?1111??11???1101?1110111?1111011?1??1?0011011??11011??11111?????011?0?1?????10??0?1??0111?0111110?1110?0??1?1111??11??111?1001??111?1?1010?111?1?111?0??11110110??111??1011?1111?0???111?1?01111?1?1?11011?0?110?01?1111111011111???????11?10?101?01?011?11110111111??1111?10?00110?10111?10?1??1??110?1???100?001110?01?01??101?11?11110111?01?0?101?0110???000?1??1???0???1010111101?11?????1??1110?1??1?1101??111?1?1011???01111111??11111??1011??0?11?11000???0110??10111??1?1??1?1?1????????11?????10111????0?1110?111?1?00110?1???1????1?11?111111?11111?011?0?1?0???11111111???111?1111??111?0?1111?????001????????01???1101??11?1????1???10111?1??1011?1?00????110??110??1??1?0?1?1?110???????11?0?11?10101?101??0?1111????1?11100111111?10001??1?00??101101?110011??0?01????1?????1011001?11?11??????1?1???101??0101?11?101?111?10??0111????101?01?11?110?011?10??1??0??1?011111?11?11101?1???11?1111??10100?0?0?1?1??101?1111???1?0111?11?1?????0??1??0001111100111111?011???101111110?10??0111?1111??1?11?110???10???0??100??11??1?1???10?01?111111111111???1??0?????1???1?0??11?111111?1?111??1??1010?110?101?1111?101?1?10110101000110011111?01111?0??1111?1????010101???011?1?1??0011111?1110?1?1110?011?11?1?1100?1111??????1??1111111???010010?1110011????1111?0110111111?0?111?1??1?11111111?111?0111??0?0?1?11?11?001???1?1111010111?011110111?101?110111?101101011001?11?111111?11?011101110?11111?01?11?1??011?111?10?1?1?01??011?1111?111?10??0????10?1?11?01?11101?01100?0?1011110010?011?1?00?1??0???111?00?11011?10011?1110?0110110?000?0????0?1101?0111010111??11111101011?1110111??11?1110101?111?10?01?0011?1101?1?1111?01?1?1101??1?111?010?11??111101000?10?111??1011?11111101?1?0?110???101?1??1?111111??????1111?0111101?11111111?11?111100?1?1?11101?01?1111?0??10??011?1??10?1?011??11110011?????10???001?1??011111011?101???1?10?111?1111??0111111101?1111110??11101101?00?1?1?1111?00?11111?110?1111?1?01010?0?001?11??0111?111111?1101?????1?1??01001111?11?11??1????11???110???????111?1???1001??1?110?110111001??1111?011111?1000???11?????0011??11?110???1???0?110??1??11??1010?10?1110111?1001?11???110??1?1?1111??00????111?0?1?1111???01011??01?011?0?11????11?0??1?1??011?0?1????1?100??01?11???1111?0???1010?1?????????1??11??11???11?101????1??11?1??00??1???0?1?11010?11???11?1?1111?0?1??11111?1??1??00??0?11?11?01?11?1?111111001?11?1?11??0111111?111101?10???1?111110101?1??11??11??010011??????1?111?111111101?1?0110??1??01101111???11?1?0?11?11111?11110???1?101?11???10?1001???1111?10????01??11111111??11100?111110111001?11?1?1101111??11011?111?1???11?1110011?010?00??11111??1?1??10???01?1??111100??1?1??1?11?1111100??1?111?011???1111??111110000??11?1??1??01?1111???01?1??101??111100????01111??1?010?11111?0??0??????1??111???1??0110?101111??011??1?0?1?1?10?1??1111??1??1?0?01100100????1???1?1?1??11???0?1?011???1?11??101010??11101?11???111???1??10100?1?11?11?0????11??1?1?1111110010?11??1??0????????0?1?1??11?1???1??0?1??1?1??0??101?101111?1110????100??11?00001??111101101?1?11?1????11???00?1???1110?1?10?111?01011?00??10001??01011?1111111????011??1110111?011?0??1?1?001?11?011?01?0110?11????010??1???1?1??????11?1?1??0?1111?11?1???11?????0101110?11001???1?0?01?111???11?111111?000??010??01?1??11?110?0???1?01011111??1?00110111111???11??????10111???1111110011??11?1??1?1??00?111??1?1?11?11??1?111011?1??111??110?1111?1??01111?1???10??1110110???101?1??1?011?1?10??10011??10?01?101??1?????11101???1?1??111?10?????011??111???01??1??1110?10111?11?1??10111??01??1???11?001?11101??11011???11????11?1101?1111?1?1?11??1??1???011??01011?0?000?10??0?000?1?00??01??111?01?10??101?100??1101?1?011???11?10??1??110110000??1?1?01?0?110???11?11??11?11111??0?1?100?11??1?11111100?01?11?0?011?1010?1010111?11111101101?01???1???1?0111??01??1?11?01?0???01?1?11?1?11?1?1?101?1?0???101?10?11??1000??0???10??1???1?11111??11?0?011?1?01??01111????????011?1????01110?1111?1??01?????11???1?1?1000??1?1???0??1111???011?1000?1???10?01??11?1?11?11?111?1?1111100110?11???111???1011?1????1?01??01111???10?1?0?0???11???????1????101?0??????1?1????111?1??11101?01??1?111??101???0?1???1????110?1??00111110??????1??111?111??111010??1??111??0?110???010?1?0??1?00???1???11??11?110??1?11?00110?0?1???110??1??111?01???11?11?0?001????11?001?101?0?1???1?1?101??1?10?1111??0?0??11101?111??????1?1?11?1???0??1???11???11011??1?0??1?0111????0?1?0001???01?0?1?111??10?????10?0?10???1?1?00?1???1??10?011??111?1???10111??????10??????0?11?111??1??1????1?11??011?1?01??11????1?1???01????0?1?10????????0?10??01?1?0?00??1?1?011???0??11110?????110?1110??1???1?1110??10111??11011?1??1?10?1?0??0?10?0????????0101???1111??1??11???1?0??01???0?110?00???1??11111?111???1?11?1111?10?01???110111100??01010?011001?0??11111111?1110???0?10????0101???0?01??100??111??1011??11?01???111?1?01?11?0??1?1???1?01???1?1?01010?10??0??1110?01?011????0101????1??1??1?011?1??1????10011?111?01000?110??1?0?1110???0?10?????11?01?????0??1?1??1?01??11??1??0??1?1??11??1?11????0111?1??1??1?????0??1?000??1??1?10??0?1110?1?1????0010??110??010101?110???1?10100?100?1??1?01?0100111??110?11?????00?10?1?1??011?11?1??0?11???1?111??1?????1?11???1111?11????011?10?0?0??101??1??1??0?0100101?1?00????1??00???????11?1??111??101??1?010111?1???11???10??1??001?1010111??1?01?1111?????0??000?1?1??11??1?1?10?1?0????11??1?0???1?1?0?1??00??0?1??1?1?1111??1?011?10???01?11?0?1?1?01100???01110111????0?1101?110??1111000??0??0?1??000?1?010??11?11111????0??1?1??1???1?000??01????1??1???11??1??????0?1??????1011???11??1110????00???11??110???1?01????0?0??1101???????01???????????11?00?11?0?1?0????1?101?01?0?1?101??1?1??1??0?1?10????11???????1???0??1?10?10?001??1??1???????1?0?100?1???1101101?100?0???1????????0?1001?110????00??0001??0010111?1??10111?1?00??1?11?????1???1??1??0??10?10?110???1?000?10??01?????1???0110?????0?0???0???1?100???0?11???1?00011??1???????1??111?01?10???1?11??1??1??0?1??00?0?001?????????0??????010???1?01???0111??????????1????0????????0??0???1????110?1??1?0?0?01?1??011?0?00?101100?01??11?10????0?10???1?1?1??1????101111?0?1??1?1?10????1??????????1?1??1?1??????01???11100?1????1?111??????1??1?011??1???10??1?1?11?0?1?11100?1?1??00?1111????????01111??1????????0??0??11??0?0?????111?????1?1?100???111????0?011?1?111??111111?1111?101011?1?????1??01???1?1100?111????10??01?1??0?1?????0111?1???0??111?1??1?01???1??1111111???1??01?11???1????1?1????0??1?1??????11011111?????0111??01??1???1??111???0?????1?00?1?11??11111?1?1??????1?11?101?0111?1011101?0???1?1?1?11?1?11????0????1?1?1??1????1???1111?0??0?101111??11??1???110????1?1??1??1????1?1?1??11????1?0?1???1?0?????1???11??11110?0??11100?1???????1???10??????111?????11101?1????111?1??????01?001???1111111???0??1?1?1???1?11111?1????10?1????1???????1??1?0?1?111?1?11??1??00?1?0?111?101?1??????1110??01?1100?1?1????111?101011?111??111?1?011111010011110??11?0???1001?????10110110?10?0111?11111?1?1???01??1?11??10101???111?1?0?0???101?????01?????????????????????????????????????????????????????????????????????????????????????????????????????????????????????????????????????????????1??1??01????11????0?0??01?????????0?????????????0????111????????0?11??????????????0?1????1?????1?1?110?1?????1???0?1??1???111?1?????1??1??0?0???1??1?0?????????????????????10?0?1??????0????1???1??1?1?????0??1?????0???????0?????????1????????????????10????0?11?1?1??1??1?111?0??1?1?1????111?????1??1?1??01???11???0???0??????1?011??01??????110???????????????????1??????????????1??1?????????1???????0?1?????0????10?????01?1?101?0?????????????????????????????????????????????????????????????????????????????1????111?1????????????????????????????????1????????????1?????????????????????????????????1???????????????0????1???11??1????1??????0???1??1????????????????1?????1???1?111?????111????????????1???11?????????1???1???11?????111101?????????0?1????????????1????????1?????????1??????0?10??????1???1????1???1??0???0??0???1??????01???11?????11?1???1??????1?????0?1??????????????1???????1??1?????????0???1??????1?????????0???????01?1??1?0???????????????????1???????1??0?????????01?????0??????1?????????1?10?1??????0???1???????????0???????1??????????????????0??11?????????1?????????1????1??????????????1?0???1?????????1????????????????????????????????1???????0?????????????????????????????????????????????????????????????????1?????0?1????????0?1????1?0?????11?????01??????1????????????????????????????????????????????????????????????????????????????????????????????????????????????1???????????????????????????????????????????????????????????????1??????????????????????????????????????????????????????????????????????????????????0????????????????????????1??????????????????????????????????????????????????????????1????????0???????????0????????????????1?????????0?????0??0???????????????????????????????????????????????????????????????????????????????????????????????????????????????????????????????????????????????????????????????????????????????????????????????????????????????????????????????????????????????????????????????????????????????????????????????????????????????????????????????1???????????????????????????????????????????????????????????????????????????????????????????????????????????????????????????????????????????????????????????????????????????????????????????1????????????????????????????????????????????1??????????????????????????????????????????????????????????????????????????????????????????????????????????????????1????????????????????????????0???????????????????????????????????????????????????????????????????????????????????????????????????????????????????1?????????????????????????????????????????????????????????????????????????????????1????????????????????????????????????????????????????0????????1??????????????????????0????1???????????????0???????????????????????????????????????????1?????????????????????????????????????????????????????????????????1?????????????????????????????????????????????????????????????????????????????????0???????????????????????????????????????????????????????????????????????0??????????????????????1??????????????????????????????????????????????????????????????????????????0???????????????????????????????????????????????????1????????????????????????????????????????????????????????????0??1?????????????????1??????????????????????????????????????????????????1???????????????????????????????????????????????????????????????????????????????????????????????????1????11????1???????????????????????????1??????1?????1?????1????????????????????????1?????1?????11?????????????????0????0?1?????????????0?1??1?1????1????0????1???????1????????????1????????????????1????????????1?0???????????1???????????1??1?011??????????0???????????10????????????????1?????1????????0?????11?????0???????????????????????????????????11??0??????0??????????????1????1??????????????????????????1??????1????????????11????????1???1???1???????????????0?1????????0???1??????????1?????1?????1??????0?????????0??????????????????????????????????????????????????????????????????????0??1???????????????1?1?1???????????????????????????????????????????0???????????0?1???????????????????????????0????????????????????0???????????????0??????????????1??????????????????????????????????????????????????1?????????0???????1??????????1???????1?????????????????????????????????????????????????????1????10???????????????????????0????????????????????????????????????????????????????????????????????????????????0?????????????????????????????????????????????????????????????????????????????????????????????????????????????????11??0?0??????1????????????????????????????????1??1????????????????????????1?????1?1?????????????????????????1??????1???0??????????????1????0??????????????1?????????????1???1????????1??????????????????????????????????1?????????????????????????????????????1???????????????1??????1????????00??0???????????????????0????????110?????????????0???????????????????????????????????10?????????????1???????????1????????????????????????????????????????????????????????????????????????????????????????????????????????????????????????????????????????1?????????????????????????????????????????????????????1?1???????????0????????????????????????????????????????????????????????????0??1????????????????1??????????1?????????????????????????1??????????????1????1????????????????????????????1???????????????????????????????????????????1????????????????????????????????????????????????1????????????1??????????????0????????1???????????????????????????????????????????????????????????????????????????????????
[truncated: 369,972 more chars]
