# Supplementary material for: Evolutionary transcriptomics implicates new genes and pathways in human pregnancy and adverse pregnancy outcomes
Source: eLife. 2021 Oct 8;10:e69584. doi: 10.7554/eLife.69584 (PMC8660021; doi:10.7554/eLife.69584)
Supplement: Figure 1—source data 2. [file elife-69584-fig1-data2.zip › Figure 1 - Source data 2/states.phy.state]

# Ancestral state reconstruction for all nodes in states.phy.treefile
# This file can be read in MS Excel or in R with command:
#   tab=read.table('states.phy.state',header=TRUE)
# Columns are tab-separated with following meaning:
#   Node:  Node name in the tree
#   Site:  Alignment site ID
#   State: Most likely state assignment
#   p_X:   Posterior probability for state X (empirical Bayesian method)
Node	Site	State	p_0	p_1
Node11	1	1	0.00830	0.99170
Node11	2	0	0.89722	0.10278
Node11	3	1	0.00003	0.99997
Node11	4	1	0.00021	0.99979
Node11	5	1	0.14556	0.85444
Node11	6	1	0.03626	0.96374
Node11	7	1	0.00004	0.99996
Node11	8	1	0.00003	0.99997
Node11	9	1	0.00003	0.99997
Node11	10	1	0.13892	0.86108
Node11	11	1	0.00789	0.99211
Node11	12	1	0.00004	0.99996
Node11	13	1	0.00003	0.99997
Node11	14	1	0.00003	0.99997
Node11	15	1	0.00346	0.99654
Node11	16	1	0.00004	0.99996
Node11	17	1	0.00005	0.99995
Node11	18	1	0.00003	0.99997
Node11	19	1	0.36265	0.63735
Node11	20	0	0.96221	0.03779
Node11	21	1	0.00008	0.99992
Node11	22	1	0.00003	0.99997
Node11	23	1	0.00007	0.99993
Node11	24	1	0.01165	0.98835
Node11	25	0	0.95821	0.04179
Node11	26	0	0.96630	0.03370
Node11	27	0	0.97959	0.02041
Node11	28	1	0.00249	0.99751
Node11	29	1	0.00003	0.99997
Node11	30	1	0.00003	0.99997
Node11	31	1	0.41935	0.58065
Node11	32	1	0.00004	0.99996
Node11	33	1	0.02276	0.97724
Node11	34	1	0.36277	0.63723
Node11	35	1	0.00025	0.99975
Node11	36	-	0.45665	0.54335
Node11	37	1	0.00003	0.99997
Node11	38	1	0.00099	0.99901
Node11	39	1	0.00003	0.99997
Node11	40	1	0.01428	0.98572
Node11	41	1	0.00048	0.99952
Node11	42	1	0.00003	0.99997
Node11	43	0	0.89816	0.10184
Node11	44	0	0.61025	0.38975
Node11	45	1	0.00996	0.99004
Node11	46	0	0.96387	0.03613
Node11	47	1	0.00206	0.99794
Node11	48	1	0.00003	0.99997
Node11	49	1	0.00003	0.99997
Node11	50	-	0.49462	0.50538
Node11	51	1	0.00003	0.99997
Node11	52	1	0.00003	0.99997
Node11	53	1	0.00003	0.99997
Node11	54	1	0.00386	0.99614
Node11	55	1	0.00003	0.99997
Node11	56	1	0.01317	0.98683
Node11	57	1	0.00071	0.99929
Node11	58	-	0.47953	0.52047
Node11	59	1	0.00023	0.99977
Node11	60	1	0.00015	0.99985
Node11	61	0	0.97938	0.02062
Node11	62	1	0.08317	0.91683
Node11	63	0	0.99917	0.00083
Node11	64	0	0.99949	0.00051
Node11	65	1	0.00004	0.99996
Node11	66	1	0.00033	0.99967
Node11	67	1	0.00003	0.99997
Node11	68	1	0.01126	0.98874
Node11	69	0	0.99976	0.00024
Node11	70	1	0.00004	0.99996
Node11	71	1	0.00854	0.99146
Node11	72	0	0.62030	0.37970
Node11	73	1	0.00003	0.99997
Node11	74	1	0.00048	0.99952
Node11	75	1	0.00006	0.99994
Node11	76	1	0.01325	0.98675
Node11	77	1	0.05940	0.94060
Node11	78	1	0.00012	0.99988
Node11	79	1	0.00004	0.99996
Node11	80	0	0.95767	0.04233
Node11	81	0	0.89704	0.10296
Node11	82	1	0.00815	0.99185
Node11	83	1	0.00005	0.99995
Node11	84	1	0.19949	0.80051
Node11	85	1	0.10900	0.89100
Node11	86	1	0.00032	0.99968
Node11	87	1	0.35710	0.64290
Node11	88	1	0.00004	0.99996
Node11	89	1	0.00005	0.99995
Node11	90	1	0.00199	0.99801
Node11	91	1	0.00003	0.99997
Node11	92	1	0.00003	0.99997
Node11	93	0	0.61298	0.38702
Node11	94	0	0.95456	0.04544
Node11	95	1	0.17798	0.82202
Node11	96	1	0.09230	0.90770
Node11	97	1	0.00021	0.99979
Node11	98	1	0.00004	0.99996
Node11	99	0	0.78936	0.21064
Node11	100	1	0.00061	0.99939
Node11	101	1	0.00005	0.99995
Node11	102	0	0.99857	0.00143
Node11	103	1	0.00003	0.99997
Node11	104	0	0.70812	0.29188
Node11	105	1	0.00021	0.99979
Node11	106	1	0.00003	0.99997
Node11	107	1	0.13702	0.86298
Node11	108	1	0.00003	0.99997
Node11	109	1	0.00845	0.99155
Node11	110	1	0.01337	0.98663
Node11	111	1	0.00029	0.99971
Node11	112	0	0.85291	0.14709
Node11	113	0	0.98370	0.01630
Node11	114	1	0.00003	0.99997
Node11	115	1	0.36951	0.63049
Node11	116	1	0.00131	0.99869
Node11	117	1	0.00023	0.99977
Node11	118	0	0.73482	0.26518
Node11	119	0	0.91557	0.08443
Node11	120	1	0.03279	0.96721
Node11	121	1	0.02462	0.97538
Node11	122	0	0.97625	0.02375
Node11	123	1	0.00040	0.99960
Node11	124	0	0.97684	0.02316
Node11	125	1	0.33768	0.66232
Node11	126	1	0.04673	0.95327
Node11	127	1	0.00721	0.99279
Node11	128	0	0.95391	0.04609
Node11	129	1	0.00036	0.99964
Node11	130	1	0.00416	0.99584
Node11	131	0	0.71164	0.28836
Node11	132	1	0.00003	0.99997
Node11	133	1	0.00018	0.99982
Node11	134	1	0.01890	0.98110
Node11	135	1	0.13232	0.86768
Node11	136	1	0.00004	0.99996
Node11	137	1	0.11009	0.88991
Node11	138	1	0.13527	0.86473
Node11	139	1	0.02062	0.97938
Node11	140	0	0.56675	0.43325
Node11	141	1	0.00115	0.99885
Node11	142	0	0.69945	0.30055
Node11	143	1	0.00112	0.99888
Node11	144	1	0.00022	0.99978
Node11	145	1	0.21283	0.78717
Node11	146	1	0.00022	0.99978
Node11	147	1	0.12158	0.87842
Node11	148	1	0.00004	0.99996
Node11	149	1	0.05508	0.94492
Node11	150	1	0.00005	0.99995
Node11	151	1	0.00003	0.99997
Node11	152	0	0.50358	0.49642
Node11	153	1	0.00004	0.99996
Node11	154	1	0.00017	0.99983
Node11	155	1	0.27235	0.72765
Node11	156	1	0.06230	0.93770
Node11	157	0	0.98722	0.01278
Node11	158	1	0.00003	0.99997
Node11	159	1	0.19788	0.80212
Node11	160	0	0.99824	0.00176
Node11	161	0	0.85388	0.14612
Node11	162	1	0.30393	0.69607
Node11	163	0	0.98252	0.01748
Node11	164	1	0.00049	0.99951
Node11	165	1	0.12122	0.87878
Node11	166	1	0.00003	0.99997
Node11	167	1	0.29282	0.70718
Node11	168	1	0.19998	0.80002
Node11	169	1	0.00034	0.99966
Node11	170	0	0.99667	0.00333
Node11	171	1	0.00102	0.99898
Node11	172	1	0.03102	0.96898
Node11	173	-	0.46306	0.53694
Node11	174	1	0.41017	0.58983
Node11	175	0	0.54389	0.45611
Node11	176	0	0.98977	0.01023
Node11	177	1	0.00004	0.99996
Node11	178	0	0.82249	0.17751
Node11	179	0	0.98701	0.01299
Node11	180	1	0.10846	0.89154
Node11	181	1	0.02375	0.97625
Node11	182	1	0.00003	0.99997
Node11	183	0	0.98720	0.01280
Node11	184	0	0.68942	0.31058
Node11	185	1	0.00005	0.99995
Node11	186	1	0.00003	0.99997
Node11	187	1	0.12460	0.87540
Node11	188	1	0.00004	0.99996
Node11	189	0	0.95392	0.04608
Node11	190	1	0.00003	0.99997
Node11	191	0	0.67146	0.32854
Node11	192	1	0.00003	0.99997
Node11	193	0	0.86588	0.13412
Node11	194	0	0.93992	0.06008
Node11	195	1	0.00003	0.99997
Node11	196	0	0.94598	0.05402
Node11	197	1	0.00016	0.99984
Node11	198	1	0.10484	0.89516
Node11	199	1	0.18754	0.81246
Node11	200	1	0.32223	0.67777
Node11	201	1	0.00055	0.99945
Node11	202	0	0.99911	0.00089
Node11	203	0	0.99955	0.00045
Node11	204	1	0.01072	0.98928
Node11	205	1	0.00018	0.99982
Node11	206	0	0.99567	0.00433
Node11	207	0	0.59854	0.40146
Node11	208	1	0.35449	0.64551
Node11	209	1	0.00004	0.99996
Node11	210	0	0.92444	0.07556
Node11	211	1	0.00062	0.99938
Node11	212	0	0.53704	0.46296
Node11	213	1	0.00008	0.99992
Node11	214	1	0.00027	0.99973
Node11	215	1	0.03288	0.96712
Node11	216	1	0.00003	0.99997
Node11	217	0	0.85847	0.14153
Node11	218	1	0.00003	0.99997
Node11	219	1	0.00003	0.99997
Node11	220	0	0.98761	0.01239
Node11	221	0	0.50651	0.49349
Node11	222	1	0.00449	0.99551
Node11	223	0	0.70524	0.29476
Node11	224	1	0.00005	0.99995
Node11	225	1	0.00003	0.99997
Node11	226	1	0.00015	0.99985
Node11	227	1	0.00003	0.99997
Node11	228	1	0.00019	0.99981
Node11	229	1	0.00020	0.99980
Node11	230	1	0.00003	0.99997
Node11	231	1	0.00191	0.99809
Node11	232	0	0.97496	0.02504
Node11	233	0	0.96173	0.03827
Node11	234	0	0.68846	0.31154
Node11	235	0	0.95552	0.04448
Node11	236	1	0.00061	0.99939
Node11	237	1	0.05018	0.94982
Node11	238	1	0.03309	0.96691
Node11	239	1	0.00003	0.99997
Node11	240	0	0.92916	0.07084
Node11	241	1	0.00031	0.99969
Node11	242	1	0.00003	0.99997
Node11	243	1	0.00718	0.99282
Node11	244	1	0.00161	0.99839
Node11	245	1	0.00005	0.99995
Node11	246	0	0.99735	0.00265
Node11	247	1	0.00045	0.99955
Node11	248	1	0.00003	0.99997
Node11	249	1	0.00004	0.99996
Node11	250	1	0.00004	0.99996
Node11	251	0	0.99648	0.00352
Node11	252	1	0.05175	0.94825
Node11	253	1	0.00180	0.99820
Node11	254	0	0.95899	0.04101
Node11	255	0	0.58760	0.41240
Node11	256	1	0.00003	0.99997
Node11	257	1	0.00003	0.99997
Node11	258	1	0.00232	0.99768
Node11	259	1	0.02049	0.97951
Node11	260	0	0.99847	0.00153
Node11	261	1	0.00113	0.99887
Node11	262	0	0.71941	0.28059
Node11	263	0	0.55957	0.44043
Node11	264	0	0.78079	0.21921
Node11	265	1	0.32809	0.67191
Node11	266	1	0.34201	0.65799
Node11	267	1	0.12655	0.87345
Node11	268	1	0.00004	0.99996
Node11	269	1	0.00003	0.99997
Node11	270	1	0.01734	0.98266
Node11	271	0	0.66844	0.33156
Node11	272	1	0.05863	0.94137
Node11	273	1	0.00026	0.99974
Node11	274	1	0.05500	0.94500
Node11	275	1	0.00003	0.99997
Node11	276	1	0.11560	0.88440
Node11	277	0	0.99138	0.00862
Node11	278	1	0.00019	0.99981
Node11	279	1	0.00239	0.99761
Node11	280	1	0.00892	0.99108
Node11	281	1	0.01515	0.98485
Node11	282	1	0.00237	0.99763
Node11	283	0	0.84653	0.15347
Node11	284	1	0.00004	0.99996
Node11	285	1	0.00088	0.99912
Node11	286	1	0.00003	0.99997
Node11	287	1	0.00024	0.99976
Node11	288	1	0.00003	0.99997
Node11	289	1	0.00004	0.99996
Node11	290	0	0.98688	0.01312
Node11	291	0	0.87472	0.12528
Node11	292	1	0.00003	0.99997
Node11	293	1	0.00022	0.99978
Node11	294	1	0.06695	0.93305
Node11	295	1	0.29167	0.70833
Node11	296	1	0.00008	0.99992
Node11	297	1	0.00004	0.99996
Node11	298	1	0.00003	0.99997
Node11	299	1	0.00004	0.99996
Node11	300	1	0.00004	0.99996
Node11	301	1	0.00005	0.99995
Node11	302	1	0.00004	0.99996
Node11	303	0	0.78395	0.21605
Node11	304	1	0.00005	0.99995
Node11	305	1	0.00019	0.99981
Node11	306	0	0.97821	0.02179
Node11	307	0	0.77582	0.22418
Node11	308	1	0.09106	0.90894
Node11	309	0	0.95590	0.04410
Node11	310	1	0.00237	0.99763
Node11	311	1	0.00003	0.99997
Node11	312	1	0.00047	0.99953
Node11	313	1	0.41929	0.58071
Node11	314	1	0.00003	0.99997
Node11	315	0	0.95286	0.04714
Node11	316	1	0.00003	0.99997
Node11	317	1	0.06617	0.93383
Node11	318	-	0.46427	0.53573
Node11	319	1	0.00005	0.99995
Node11	320	1	0.01139	0.98861
Node11	321	1	0.00003	0.99997
Node11	322	1	0.00116	0.99884
Node11	323	1	0.00034	0.99966
Node11	324	1	0.05873	0.94127
Node11	325	0	0.99906	0.00094
Node11	326	0	0.76722	0.23278
Node11	327	1	0.00005	0.99995
Node11	328	1	0.00003	0.99997
Node11	329	1	0.00003	0.99997
Node11	330	1	0.00003	0.99997
Node11	331	1	0.38219	0.61781
Node11	332	1	0.00027	0.99973
Node11	333	1	0.00004	0.99996
Node11	334	1	0.00017	0.99983
Node11	335	1	0.00003	0.99997
Node11	336	1	0.00048	0.99952
Node11	337	1	0.19535	0.80465
Node11	338	1	0.00004	0.99996
Node11	339	1	0.11748	0.88252
Node11	340	1	0.01636	0.98364
Node11	341	0	0.99259	0.00741
Node11	342	1	0.40827	0.59173
Node11	343	1	0.00003	0.99997
Node11	344	1	0.01731	0.98269
Node11	345	1	0.00868	0.99132
Node11	346	1	0.00004	0.99996
Node11	347	1	0.10373	0.89627
Node11	348	1	0.00003	0.99997
Node11	349	1	0.00003	0.99997
Node11	350	1	0.03276	0.96724
Node11	351	1	0.00004	0.99996
Node11	352	1	0.00079	0.99921
Node11	353	1	0.00004	0.99996
Node11	354	1	0.00031	0.99969
Node11	355	1	0.39218	0.60782
Node11	356	0	0.52166	0.47834
Node11	357	1	0.00023	0.99977
Node11	358	1	0.00090	0.99910
Node11	359	0	0.97052	0.02948
Node11	360	1	0.00074	0.99926
Node11	361	0	0.96504	0.03496
Node11	362	1	0.00005	0.99995
Node11	363	0	0.97621	0.02379
Node11	364	1	0.00514	0.99486
Node11	365	0	0.80900	0.19100
Node11	366	0	0.56215	0.43785
Node11	367	0	0.97415	0.02585
Node11	368	1	0.00003	0.99997
Node11	369	1	0.00003	0.99997
Node11	370	0	0.91847	0.08153
Node11	371	1	0.06499	0.93501
Node11	372	1	0.00003	0.99997
Node11	373	1	0.00003	0.99997
Node11	374	0	0.98544	0.01456
Node11	375	1	0.21696	0.78304
Node11	376	1	0.00004	0.99996
Node11	377	1	0.00003	0.99997
Node11	378	0	0.74888	0.25112
Node11	379	1	0.00012	0.99988
Node11	380	1	0.36647	0.63353
Node11	381	1	0.00019	0.99981
Node11	382	1	0.26360	0.73640
Node11	383	0	0.97149	0.02851
Node11	384	1	0.00003	0.99997
Node11	385	0	0.97882	0.02118
Node11	386	1	0.32337	0.67663
Node11	387	1	0.00110	0.99890
Node11	388	0	0.71812	0.28188
Node11	389	1	0.02560	0.97440
Node11	390	1	0.00004	0.99996
Node11	391	0	0.98689	0.01311
Node11	392	1	0.00003	0.99997
Node11	393	1	0.00003	0.99997
Node11	394	1	0.00090	0.99910
Node11	395	1	0.37089	0.62911
Node11	396	1	0.00004	0.99996
Node11	397	1	0.05934	0.94066
Node11	398	-	0.48622	0.51378
Node11	399	1	0.01310	0.98690
Node11	400	1	0.34475	0.65525
Node11	401	1	0.00395	0.99605
Node11	402	0	0.97922	0.02078
Node11	403	0	0.90053	0.09947
Node11	404	1	0.00003	0.99997
Node11	405	0	0.99894	0.00106
Node11	406	1	0.00038	0.99962
Node11	407	1	0.00003	0.99997
Node11	408	1	0.07194	0.92806
Node11	409	0	0.99992	0.00008
Node11	410	1	0.00004	0.99996
Node11	411	1	0.00063	0.99937
Node11	412	0	0.99953	0.00047
Node11	413	0	0.77196	0.22804
Node11	414	1	0.00086	0.99914
Node11	415	1	0.00003	0.99997
Node11	416	1	0.07601	0.92399
Node11	417	1	0.00003	0.99997
Node11	418	1	0.00427	0.99573
Node11	419	1	0.00040	0.99960
Node11	420	1	0.00003	0.99997
Node11	421	1	0.00005	0.99995
Node11	422	1	0.00003	0.99997
Node11	423	1	0.00018	0.99982
Node11	424	1	0.10393	0.89607
Node11	425	1	0.00003	0.99997
Node11	426	1	0.00026	0.99974
Node11	427	1	0.00003	0.99997
Node11	428	1	0.00003	0.99997
Node11	429	1	0.00005	0.99995
Node11	430	0	0.82877	0.17123
Node11	431	1	0.08257	0.91743
Node11	432	1	0.00003	0.99997
Node11	433	1	0.00003	0.99997
Node11	434	1	0.00004	0.99996
Node11	435	1	0.00055	0.99945
Node11	436	0	0.98549	0.01451
Node11	437	1	0.00003	0.99997
Node11	438	1	0.00003	0.99997
Node11	439	1	0.00017	0.99983
Node11	440	1	0.00003	0.99997
Node11	441	1	0.11133	0.88867
Node11	442	1	0.00003	0.99997
Node11	443	0	0.71915	0.28085
Node11	444	1	0.02411	0.97589
Node11	445	1	0.00019	0.99981
Node11	446	1	0.00003	0.99997
Node11	447	1	0.00003	0.99997
Node11	448	1	0.00004	0.99996
Node11	449	1	0.18366	0.81634
Node11	450	1	0.00510	0.99490
Node11	451	1	0.17451	0.82549
Node11	452	1	0.00031	0.99969
Node11	453	0	0.72422	0.27578
Node11	454	1	0.23364	0.76636
Node11	455	1	0.28739	0.71261
Node11	456	0	0.68471	0.31529
Node11	457	1	0.00021	0.99979
Node11	458	0	0.86655	0.13345
Node11	459	1	0.00097	0.99903
Node11	460	1	0.00004	0.99996
Node11	461	1	0.00003	0.99997
Node11	462	0	0.93355	0.06645
Node11	463	1	0.03944	0.96056
Node11	464	1	0.00064	0.99936
Node11	465	1	0.00037	0.99963
Node11	466	0	0.98544	0.01456
Node11	467	1	0.00004	0.99996
Node11	468	1	0.00021	0.99979
Node11	469	1	0.00018	0.99982
Node11	470	1	0.21493	0.78507
Node11	471	1	0.00004	0.99996
Node11	472	1	0.00015	0.99985
Node11	473	1	0.01312	0.98688
Node11	474	0	0.99049	0.00951
Node11	475	1	0.00091	0.99909
Node11	476	1	0.00005	0.99995
Node11	477	1	0.00111	0.99889
Node11	478	1	0.00004	0.99996
Node11	479	1	0.00164	0.99836
Node11	480	0	0.99886	0.00114
Node11	481	1	0.05838	0.94162
Node11	482	1	0.00003	0.99997
Node11	483	1	0.00036	0.99964
Node11	484	1	0.39432	0.60568
Node11	485	1	0.02155	0.97845
Node11	486	1	0.00003	0.99997
Node11	487	1	0.01787	0.98213
Node11	488	1	0.00003	0.99997
Node11	489	1	0.00054	0.99946
Node11	490	1	0.00003	0.99997
Node11	491	1	0.00018	0.99982
Node11	492	1	0.02123	0.97877
Node11	493	1	0.00003	0.99997
Node11	494	1	0.00782	0.99218
Node11	495	1	0.00838	0.99162
Node11	496	0	0.98210	0.01790
Node11	497	1	0.00025	0.99975
Node11	498	1	0.00003	0.99997
Node11	499	1	0.03795	0.96205
Node11	500	1	0.00003	0.99997
Node11	501	1	0.00003	0.99997
Node11	502	1	0.01229	0.98771
Node11	503	0	0.99801	0.00199
Node11	504	1	0.00004	0.99996
Node11	505	1	0.15656	0.84344
Node11	506	1	0.24873	0.75127
Node11	507	1	0.00003	0.99997
Node11	508	1	0.00003	0.99997
Node11	509	1	0.02375	0.97625
Node11	510	1	0.00003	0.99997
Node11	511	0	0.62267	0.37733
Node11	512	1	0.00188	0.99812
Node11	513	1	0.00726	0.99274
Node11	514	1	0.00003	0.99997
Node11	515	0	0.99014	0.00986
Node11	516	0	0.70293	0.29707
Node11	517	1	0.00003	0.99997
Node11	518	1	0.00003	0.99997
Node11	519	0	0.84257	0.15743
Node11	520	1	0.00004	0.99996
Node11	521	1	0.00003	0.99997
Node11	522	1	0.00003	0.99997
Node11	523	1	0.00003	0.99997
Node11	524	0	0.98088	0.01912
Node11	525	0	0.99655	0.00345
Node11	526	1	0.05120	0.94880
Node11	527	1	0.00004	0.99996
Node11	528	0	0.81727	0.18273
Node11	529	1	0.01379	0.98621
Node11	530	0	0.99568	0.00432
Node11	531	1	0.00072	0.99928
Node11	532	1	0.05494	0.94506
Node11	533	1	0.00448	0.99552
Node11	534	1	0.00003	0.99997
Node11	535	1	0.00004	0.99996
Node11	536	1	0.00003	0.99997
Node11	537	1	0.00003	0.99997
Node11	538	1	0.00003	0.99997
Node11	539	0	0.71363	0.28637
Node11	540	1	0.00015	0.99985
Node11	541	1	0.00112	0.99888
Node11	542	1	0.00008	0.99992
Node11	543	1	0.00003	0.99997
Node11	544	1	0.20202	0.79798
Node11	545	1	0.00004	0.99996
Node11	546	1	0.00860	0.99140
Node11	547	0	0.90294	0.09706
Node11	548	1	0.00018	0.99982
Node11	549	1	0.17274	0.82726
Node11	550	1	0.00023	0.99977
Node11	551	1	0.00031	0.99969
Node11	552	1	0.09080	0.90920
Node11	553	1	0.00003	0.99997
Node11	554	1	0.01709	0.98291
Node11	555	0	0.67205	0.32795
Node11	556	1	0.00003	0.99997
Node11	557	0	0.98684	0.01316
Node11	558	1	0.00030	0.99970
Node11	559	0	0.99930	0.00070
Node11	560	1	0.01688	0.98312
Node11	561	-	0.48702	0.51298
Node11	562	1	0.00041	0.99959
Node11	563	1	0.35440	0.64560
Node11	564	1	0.01814	0.98186
Node11	565	0	0.97236	0.02764
Node11	566	1	0.00297	0.99703
Node11	567	0	0.99970	0.00030
Node11	568	1	0.00821	0.99179
Node11	569	1	0.01192	0.98808
Node11	570	1	0.30306	0.69694
Node11	571	0	0.74249	0.25751
Node11	572	1	0.00003	0.99997
Node11	573	1	0.00004	0.99996
Node11	574	0	0.64876	0.35124
Node11	575	1	0.06564	0.93436
Node11	576	1	0.23439	0.76561
Node11	577	1	0.00004	0.99996
Node11	578	1	0.01515	0.98485
Node11	579	1	0.06330	0.93670
Node11	580	1	0.00015	0.99985
Node11	581	1	0.37459	0.62541
Node11	582	1	0.00003	0.99997
Node11	583	0	0.99967	0.00033
Node11	584	0	0.81104	0.18896
Node11	585	0	0.99843	0.00157
Node11	586	0	0.51284	0.48716
Node11	587	1	0.08582	0.91418
Node11	588	1	0.00003	0.99997
Node11	589	1	0.01209	0.98791
Node11	590	0	0.98541	0.01459
Node11	591	0	0.78791	0.21209
Node11	592	1	0.00003	0.99997
Node11	593	1	0.17328	0.82672
Node11	594	0	0.83325	0.16675
Node11	595	1	0.05545	0.94455
Node11	596	1	0.00004	0.99996
Node11	597	1	0.00067	0.99933
Node11	598	0	0.94110	0.05890
Node11	599	0	0.94929	0.05071
Node11	600	1	0.00004	0.99996
Node11	601	1	0.00217	0.99783
Node11	602	1	0.00004	0.99996
Node11	603	1	0.00018	0.99982
Node11	604	1	0.08970	0.91030
Node11	605	1	0.41066	0.58934
Node11	606	1	0.00003	0.99997
Node11	607	1	0.00087	0.99913
Node11	608	1	0.00064	0.99936
Node11	609	1	0.00003	0.99997
Node11	610	1	0.00004	0.99996
Node11	611	1	0.00003	0.99997
Node11	612	1	0.36843	0.63157
Node11	613	1	0.00003	0.99997
Node11	614	1	0.13710	0.86290
Node11	615	1	0.00044	0.99956
Node11	616	1	0.00004	0.99996
Node11	617	1	0.09086	0.90914
Node11	618	0	0.99536	0.00464
Node11	619	0	0.74118	0.25882
Node11	620	1	0.00004	0.99996
Node11	621	1	0.00205	0.99795
Node11	622	0	0.85299	0.14701
Node11	623	1	0.00051	0.99949
Node11	624	1	0.00075	0.99925
Node11	625	-	0.47161	0.52839
Node11	626	1	0.00005	0.99995
Node11	627	0	0.91315	0.08685
Node11	628	1	0.00004	0.99996
Node11	629	1	0.00004	0.99996
Node11	630	1	0.03309	0.96691
Node11	631	1	0.00079	0.99921
Node11	632	1	0.00020	0.99980
Node11	633	0	0.84011	0.15989
Node11	634	1	0.01491	0.98509
Node11	635	0	0.99622	0.00378
Node11	636	1	0.00003	0.99997
Node11	637	0	0.89330	0.10670
Node11	638	1	0.00021	0.99979
Node11	639	1	0.00003	0.99997
Node11	640	0	0.80706	0.19294
Node11	641	1	0.30364	0.69636
Node11	642	1	0.00015	0.99985
Node11	643	0	0.99638	0.00362
Node11	644	1	0.05201	0.94799
Node11	645	1	0.03737	0.96263
Node11	646	0	0.76252	0.23748
Node11	647	1	0.00086	0.99914
Node11	648	1	0.00005	0.99995
Node11	649	1	0.39177	0.60823
Node11	650	0	0.97250	0.02750
Node11	651	0	0.97380	0.02620
Node11	652	1	0.00175	0.99825
Node11	653	1	0.00003	0.99997
Node11	654	1	0.00003	0.99997
Node11	655	1	0.06465	0.93535
Node11	656	1	0.00004	0.99996
Node11	657	1	0.00003	0.99997
Node11	658	1	0.00003	0.99997
Node11	659	1	0.00021	0.99979
Node11	660	0	0.84225	0.15775
Node11	661	1	0.06572	0.93428
Node11	662	1	0.01626	0.98374
Node11	663	1	0.00020	0.99980
Node11	664	0	0.99026	0.00974
Node11	665	1	0.00004	0.99996
Node11	666	1	0.00021	0.99979
Node11	667	1	0.00089	0.99911
Node11	668	1	0.38719	0.61281
Node11	669	1	0.00056	0.99944
Node11	670	1	0.00004	0.99996
Node11	671	1	0.00004	0.99996
Node11	672	0	0.99295	0.00705
Node11	673	0	0.64974	0.35026
Node11	674	1	0.00290	0.99710
Node11	675	0	0.76024	0.23976
Node11	676	1	0.00003	0.99997
Node11	677	0	0.88321	0.11679
Node11	678	1	0.00046	0.99954
Node11	679	1	0.00003	0.99997
Node11	680	1	0.00004	0.99996
Node11	681	1	0.30363	0.69637
Node11	682	1	0.41807	0.58193
Node11	683	0	0.89564	0.10436
Node11	684	1	0.00003	0.99997
Node11	685	1	0.00006	0.99994
Node11	686	1	0.00004	0.99996
Node11	687	-	0.44342	0.55658
Node11	688	1	0.00465	0.99535
Node11	689	1	0.00023	0.99977
Node11	690	1	0.00118	0.99882
Node11	691	1	0.00003	0.99997
Node11	692	1	0.00003	0.99997
Node11	693	1	0.11758	0.88242
Node11	694	1	0.00034	0.99966
Node11	695	1	0.00003	0.99997
Node11	696	0	0.99997	0.00003
Node11	697	0	0.93520	0.06480
Node11	698	1	0.00093	0.99907
Node11	699	1	0.04345	0.95655
Node11	700	1	0.00134	0.99866
Node11	701	1	0.03278	0.96722
Node11	702	1	0.23795	0.76205
Node11	703	1	0.00005	0.99995
Node11	704	0	0.99580	0.00420
Node11	705	0	0.64128	0.35872
Node11	706	1	0.01176	0.98824
Node11	707	1	0.00004	0.99996
Node11	708	1	0.29241	0.70759
Node11	709	1	0.00003	0.99997
Node11	710	1	0.00004	0.99996
Node11	711	1	0.00031	0.99969
Node11	712	1	0.01208	0.98792
Node11	713	1	0.26324	0.73676
Node11	714	1	0.00004	0.99996
Node11	715	0	0.98295	0.01705
Node11	716	1	0.07624	0.92376
Node11	717	1	0.13240	0.86760
Node11	718	1	0.15231	0.84769
Node11	719	1	0.07236	0.92764
Node11	720	1	0.41316	0.58684
Node11	721	1	0.00005	0.99995
Node11	722	1	0.00006	0.99994
Node11	723	-	0.49420	0.50580
Node11	724	1	0.00838	0.99162
Node11	725	0	0.97353	0.02647
Node11	726	0	0.50951	0.49049
Node11	727	1	0.00337	0.99663
Node11	728	0	0.99020	0.00980
Node11	729	1	0.00086	0.99914
Node11	730	1	0.00019	0.99981
Node11	731	1	0.00238	0.99762
Node11	732	1	0.32617	0.67383
Node11	733	1	0.00032	0.99968
Node11	734	1	0.00003	0.99997
Node11	735	0	0.61552	0.38448
Node11	736	1	0.00015	0.99985
Node11	737	1	0.02820	0.97180
Node11	738	1	0.00193	0.99807
Node11	739	1	0.00021	0.99979
Node11	740	1	0.00387	0.99613
Node11	741	0	0.94916	0.05084
Node11	742	1	0.17631	0.82369
Node11	743	1	0.00004	0.99996
Node11	744	1	0.00006	0.99994
Node11	745	0	0.99242	0.00758
Node11	746	0	0.96179	0.03821
Node11	747	1	0.01988	0.98012
Node11	748	1	0.00004	0.99996
Node11	749	1	0.11685	0.88315
Node11	750	0	0.98513	0.01487
Node11	751	0	0.82116	0.17884
Node11	752	-	0.44791	0.55209
Node11	753	1	0.05162	0.94838
Node11	754	0	0.92649	0.07351
Node11	755	1	0.00016	0.99984
Node11	756	-	0.47185	0.52815
Node11	757	1	0.00259	0.99741
Node11	758	0	0.93259	0.06741
Node11	759	1	0.00216	0.99784
Node11	760	1	0.00074	0.99926
Node11	761	0	0.92791	0.07209
Node11	762	0	0.94363	0.05637
Node11	763	1	0.00025	0.99975
Node11	764	1	0.11118	0.88882
Node11	765	1	0.00004	0.99996
Node11	766	1	0.00205	0.99795
Node11	767	1	0.00019	0.99981
Node11	768	1	0.00004	0.99996
Node11	769	0	0.91308	0.08692
Node11	770	1	0.00003	0.99997
Node11	771	1	0.30425	0.69575
Node11	772	1	0.09855	0.90145
Node11	773	1	0.00003	0.99997
Node11	774	1	0.00004	0.99996
Node11	775	0	0.99878	0.00122
Node11	776	0	0.93547	0.06453
Node11	777	1	0.31760	0.68240
Node11	778	1	0.00003	0.99997
Node11	779	1	0.00509	0.99491
Node11	780	1	0.01205	0.98795
Node11	781	1	0.00004	0.99996
Node11	782	1	0.00003	0.99997
Node11	783	1	0.00052	0.99948
Node11	784	0	0.99749	0.00251
Node11	785	1	0.08897	0.91103
Node11	786	1	0.03366	0.96634
Node11	787	1	0.03755	0.96245
Node11	788	1	0.00005	0.99995
Node11	789	1	0.00003	0.99997
Node11	790	1	0.00217	0.99783
Node11	791	1	0.00055	0.99945
Node11	792	1	0.00018	0.99982
Node11	793	1	0.00021	0.99979
Node11	794	1	0.01274	0.98726
Node11	795	1	0.04988	0.95012
Node11	796	1	0.17560	0.82440
Node11	797	1	0.00004	0.99996
Node11	798	1	0.00491	0.99509
Node11	799	1	0.38457	0.61543
Node11	800	1	0.00003	0.99997
Node11	801	0	0.74888	0.25112
Node11	802	1	0.00004	0.99996
Node11	803	1	0.00050	0.99950
Node11	804	1	0.10597	0.89403
Node11	805	0	0.86626	0.13374
Node11	806	1	0.00003	0.99997
Node11	807	1	0.00161	0.99839
Node11	808	1	0.00004	0.99996
Node11	809	0	0.99991	0.00009
Node11	810	0	0.69228	0.30772
Node11	811	1	0.00023	0.99977
Node11	812	1	0.00005	0.99995
Node11	813	1	0.00175	0.99825
Node11	814	1	0.00750	0.99250
Node11	815	1	0.00005	0.99995
Node11	816	0	0.68455	0.31545
Node11	817	0	0.99755	0.00245
Node11	818	0	0.98871	0.01129
Node11	819	0	0.84411	0.15589
Node11	820	1	0.00003	0.99997
Node11	821	1	0.00804	0.99196
Node11	822	1	0.00024	0.99976
Node11	823	1	0.00018	0.99982
Node11	824	1	0.00004	0.99996
Node11	825	1	0.00003	0.99997
Node11	826	1	0.23747	0.76253
Node11	827	0	0.58719	0.41281
Node11	828	1	0.00004	0.99996
Node11	829	1	0.34757	0.65243
Node11	830	0	0.55350	0.44650
Node11	831	1	0.00006	0.99994
Node11	832	0	0.98113	0.01887
Node11	833	1	0.00004	0.99996
Node11	834	1	0.00032	0.99968
Node11	835	1	0.01271	0.98729
Node11	836	1	0.00006	0.99994
Node11	837	1	0.00003	0.99997
Node11	838	1	0.00036	0.99964
Node11	839	0	0.99970	0.00030
Node11	840	1	0.00027	0.99973
Node11	841	1	0.02520	0.97480
Node11	842	1	0.07680	0.92320
Node11	843	1	0.00038	0.99962
Node11	844	1	0.00071	0.99929
Node11	845	1	0.16284	0.83716
Node11	846	1	0.00093	0.99907
Node11	847	1	0.00063	0.99937
Node11	848	1	0.00004	0.99996
Node11	849	1	0.00004	0.99996
Node11	850	1	0.05816	0.94184
Node11	851	1	0.15203	0.84797
Node11	852	1	0.00003	0.99997
Node11	853	0	0.83357	0.16643
Node11	854	1	0.19618	0.80382
Node11	855	1	0.00003	0.99997
Node11	856	1	0.00034	0.99966
Node11	857	1	0.12789	0.87211
Node11	858	1	0.00720	0.99280
Node11	859	1	0.04269	0.95731
Node11	860	1	0.00003	0.99997
Node11	861	0	0.99720	0.00280
Node11	862	1	0.00118	0.99882
Node11	863	0	0.79138	0.20862
Node11	864	1	0.03921	0.96079
Node11	865	0	0.98934	0.01066
Node11	866	1	0.00004	0.99996
Node11	867	1	0.00327	0.99673
Node11	868	1	0.00569	0.99431
Node11	869	1	0.00438	0.99562
Node11	870	1	0.00004	0.99996
Node11	871	1	0.00099	0.99901
Node11	872	1	0.00020	0.99980
Node11	873	1	0.11265	0.88735
Node11	874	1	0.30816	0.69184
Node11	875	1	0.04135	0.95865
Node11	876	1	0.01064	0.98936
Node11	877	1	0.00004	0.99996
Node11	878	1	0.00197	0.99803
Node11	879	1	0.00003	0.99997
Node11	880	1	0.00003	0.99997
Node11	881	1	0.00316	0.99684
Node11	882	1	0.00824	0.99176
Node11	883	0	0.71623	0.28377
Node11	884	0	0.97422	0.02578
Node11	885	1	0.00015	0.99985
Node11	886	1	0.00003	0.99997
Node11	887	1	0.30874	0.69126
Node11	888	1	0.00299	0.99701
Node11	889	1	0.13001	0.86999
Node11	890	1	0.00877	0.99123
Node11	891	1	0.00067	0.99933
Node11	892	1	0.02137	0.97863
Node11	893	1	0.00083	0.99917
Node11	894	1	0.00005	0.99995
Node11	895	1	0.00004	0.99996
Node11	896	1	0.02061	0.97939
Node11	897	1	0.00043	0.99957
Node11	898	1	0.00004	0.99996
Node11	899	1	0.01334	0.98666
Node11	900	1	0.00003	0.99997
Node11	901	1	0.01006	0.98994
Node11	902	1	0.00004	0.99996
Node11	903	1	0.00003	0.99997
Node11	904	1	0.00003	0.99997
Node11	905	1	0.00004	0.99996
Node11	906	1	0.00032	0.99968
Node11	907	0	0.77285	0.22715
Node11	908	1	0.12560	0.87440
Node11	909	0	0.68731	0.31269
Node11	910	1	0.00029	0.99971
Node11	911	1	0.00236	0.99764
Node11	912	0	0.94100	0.05900
Node11	913	1	0.02620	0.97380
Node11	914	1	0.00004	0.99996
Node11	915	1	0.00404	0.99596
Node11	916	1	0.00003	0.99997
Node11	917	1	0.00004	0.99996
Node11	918	1	0.00003	0.99997
Node11	919	1	0.00003	0.99997
Node11	920	1	0.00004	0.99996
Node11	921	1	0.00004	0.99996
Node11	922	1	0.00003	0.99997
Node11	923	1	0.00021	0.99979
Node11	924	0	0.83850	0.16150
Node11	925	1	0.00017	0.99983
Node11	926	1	0.00004	0.99996
Node11	927	0	0.78207	0.21793
Node11	928	0	0.78414	0.21586
Node11	929	1	0.00874	0.99126
Node11	930	0	0.90016	0.09984
Node11	931	1	0.37108	0.62892
Node11	932	1	0.00197	0.99803
Node11	933	1	0.00336	0.99664
Node11	934	1	0.35437	0.64563
Node11	935	1	0.00087	0.99913
Node11	936	1	0.00004	0.99996
Node11	937	1	0.00031	0.99969
Node11	938	1	0.07172	0.92828
Node11	939	1	0.00003	0.99997
Node11	940	1	0.00004	0.99996
Node11	941	1	0.00216	0.99784
Node11	942	1	0.00112	0.99888
Node11	943	1	0.07892	0.92108
Node11	944	1	0.00869	0.99131
Node11	945	1	0.02463	0.97537
Node11	946	1	0.00318	0.99682
Node11	947	1	0.00005	0.99995
Node11	948	1	0.00004	0.99996
Node11	949	1	0.00032	0.99968
Node11	950	1	0.08019	0.91981
Node11	951	0	0.99974	0.00026
Node11	952	1	0.02444	0.97556
Node11	953	0	0.98161	0.01839
Node11	954	1	0.10437	0.89563
Node11	955	1	0.00003	0.99997
Node11	956	1	0.05674	0.94326
Node11	957	1	0.00318	0.99682
Node11	958	0	0.98604	0.01396
Node11	959	1	0.00018	0.99982
Node11	960	0	0.77539	0.22461
Node11	961	1	0.00003	0.99997
Node11	962	1	0.00004	0.99996
Node11	963	1	0.00003	0.99997
Node11	964	1	0.00004	0.99996
Node11	965	1	0.00021	0.99979
Node11	966	1	0.00072	0.99928
Node11	967	1	0.00934	0.99066
Node11	968	1	0.00755	0.99245
Node11	969	0	0.79618	0.20382
Node11	970	1	0.00064	0.99936
Node11	971	1	0.00016	0.99984
Node11	972	0	0.85342	0.14658
Node11	973	1	0.00911	0.99089
Node11	974	1	0.00003	0.99997
Node11	975	0	0.91049	0.08951
Node11	976	1	0.00024	0.99976
Node11	977	1	0.00294	0.99706
Node11	978	0	0.84335	0.15665
Node11	979	1	0.00003	0.99997
Node11	980	1	0.01019	0.98981
Node11	981	1	0.40862	0.59138
Node11	982	1	0.00003	0.99997
Node11	983	1	0.01340	0.98660
Node11	984	1	0.00004	0.99996
Node11	985	1	0.02260	0.97740
Node11	986	1	0.00651	0.99349
Node11	987	1	0.00005	0.99995
Node11	988	-	0.48219	0.51781
Node11	989	1	0.00004	0.99996
Node11	990	1	0.00643	0.99357
Node11	991	1	0.00008	0.99992
Node11	992	1	0.00017	0.99983
Node11	993	1	0.00004	0.99996
Node11	994	1	0.00005	0.99995
Node11	995	1	0.00006	0.99994
Node11	996	1	0.34197	0.65803
Node11	997	1	0.00020	0.99980
Node11	998	1	0.00995	0.99005
Node11	999	1	0.00003	0.99997
Node11	1000	0	0.74888	0.25112
Node11	1001	1	0.00253	0.99747
Node11	1002	1	0.38101	0.61899
Node11	1003	1	0.00003	0.99997
Node11	1004	0	0.91355	0.08645
Node11	1005	0	0.99838	0.00162
Node11	1006	1	0.00004	0.99996
Node11	1007	1	0.00003	0.99997
Node11	1008	0	0.97938	0.02062
Node11	1009	1	0.28935	0.71065
Node11	1010	1	0.00018	0.99982
Node11	1011	1	0.00004	0.99996
Node11	1012	1	0.00004	0.99996
Node11	1013	1	0.00003	0.99997
Node11	1014	1	0.00034	0.99966
Node11	1015	1	0.00005	0.99995
Node11	1016	1	0.11378	0.88622
Node11	1017	1	0.00004	0.99996
Node11	1018	1	0.00003	0.99997
Node11	1019	1	0.00004	0.99996
Node11	1020	1	0.03222	0.96778
Node11	1021	1	0.00122	0.99878
Node11	1022	1	0.00005	0.99995
Node11	1023	1	0.00004	0.99996
Node11	1024	1	0.00022	0.99978
Node11	1025	1	0.00003	0.99997
Node11	1026	1	0.00005	0.99995
Node11	1027	1	0.00006	0.99994
Node11	1028	1	0.00004	0.99996
Node11	1029	1	0.00051	0.99949
Node11	1030	0	0.74587	0.25413
Node11	1031	1	0.05086	0.94914
Node11	1032	1	0.00003	0.99997
Node11	1033	1	0.00004	0.99996
Node11	1034	1	0.00004	0.99996
Node11	1035	1	0.00037	0.99963
Node11	1036	1	0.00003	0.99997
Node11	1037	1	0.09911	0.90089
Node11	1038	1	0.00854	0.99146
Node11	1039	1	0.00004	0.99996
Node11	1040	1	0.08573	0.91427
Node11	1041	1	0.00003	0.99997
Node11	1042	1	0.00062	0.99938
Node11	1043	1	0.00004	0.99996
Node11	1044	1	0.00004	0.99996
Node11	1045	1	0.02230	0.97770
Node11	1046	1	0.28195	0.71805
Node11	1047	0	0.91989	0.08011
Node11	1048	0	0.98635	0.01365
Node11	1049	1	0.00098	0.99902
Node11	1050	1	0.00340	0.99660
Node11	1051	0	0.89772	0.10228
Node11	1052	0	0.97329	0.02671
Node11	1053	1	0.00017	0.99983
Node11	1054	1	0.00004	0.99996
Node11	1055	1	0.00003	0.99997
Node11	1056	1	0.00004	0.99996
Node11	1057	1	0.00006	0.99994
Node11	1058	-	0.49791	0.50209
Node11	1059	1	0.01950	0.98050
Node11	1060	0	0.91189	0.08811
Node11	1061	1	0.18664	0.81336
Node11	1062	1	0.00003	0.99997
Node11	1063	0	0.82367	0.17633
Node11	1064	0	0.82772	0.17228
Node11	1065	0	0.99946	0.00054
Node11	1066	1	0.00023	0.99977
Node11	1067	1	0.07006	0.92994
Node11	1068	0	0.62751	0.37249
Node11	1069	1	0.00004	0.99996
Node11	1070	1	0.02418	0.97582
Node11	1071	1	0.03477	0.96523
Node11	1072	1	0.00029	0.99971
Node11	1073	1	0.00025	0.99975
Node11	1074	1	0.35394	0.64606
Node11	1075	1	0.05541	0.94459
Node11	1076	1	0.01100	0.98900
Node11	1077	1	0.00076	0.99924
Node11	1078	0	0.94815	0.05185
Node11	1079	0	0.69624	0.30376
Node11	1080	1	0.00017	0.99983
Node11	1081	1	0.00045	0.99955
Node11	1082	1	0.00003	0.99997
Node11	1083	1	0.00004	0.99996
Node11	1084	1	0.00017	0.99983
Node11	1085	1	0.00632	0.99368
Node11	1086	1	0.02295	0.97705
Node11	1087	0	0.65474	0.34526
Node11	1088	1	0.00003	0.99997
Node11	1089	1	0.00178	0.99822
Node11	1090	1	0.02819	0.97181
Node11	1091	1	0.00003	0.99997
Node11	1092	1	0.06520	0.93480
Node11	1093	0	0.95196	0.04804
Node11	1094	1	0.00880	0.99120
Node11	1095	1	0.00003	0.99997
Node11	1096	1	0.00022	0.99978
Node11	1097	1	0.00806	0.99194
Node11	1098	1	0.02727	0.97273
Node11	1099	1	0.00003	0.99997
Node11	1100	1	0.00022	0.99978
Node11	1101	0	0.71927	0.28073
Node11	1102	1	0.00003	0.99997
Node11	1103	1	0.00536	0.99464
Node11	1104	1	0.00003	0.99997
Node11	1105	1	0.01549	0.98451
Node11	1106	1	0.00024	0.99976
Node11	1107	0	0.99556	0.00444
Node11	1108	1	0.03605	0.96395
Node11	1109	0	0.99846	0.00154
Node11	1110	1	0.35391	0.64609
Node11	1111	1	0.00015	0.99985
Node11	1112	1	0.00221	0.99779
Node11	1113	1	0.00003	0.99997
Node11	1114	1	0.00156	0.99844
Node11	1115	1	0.00003	0.99997
Node11	1116	0	0.91892	0.08108
Node11	1117	1	0.00009	0.99991
Node11	1118	1	0.04815	0.95185
Node11	1119	1	0.00075	0.99925
Node11	1120	0	0.97471	0.02529
Node11	1121	0	0.95655	0.04345
Node11	1122	1	0.00313	0.99687
Node11	1123	1	0.00004	0.99996
Node11	1124	0	0.82614	0.17386
Node11	1125	1	0.00020	0.99980
Node11	1126	1	0.00023	0.99977
Node11	1127	1	0.00562	0.99438
Node11	1128	1	0.00052	0.99948
Node11	1129	1	0.00003	0.99997
Node11	1130	1	0.00003	0.99997
Node11	1131	1	0.00004	0.99996
Node11	1132	1	0.01728	0.98272
Node11	1133	1	0.00016	0.99984
Node11	1134	1	0.00019	0.99981
Node11	1135	1	0.00019	0.99981
Node11	1136	1	0.01939	0.98061
Node11	1137	1	0.00004	0.99996
Node11	1138	1	0.00430	0.99570
Node11	1139	1	0.00004	0.99996
Node11	1140	1	0.01728	0.98272
Node11	1141	1	0.01247	0.98753
Node11	1142	1	0.00003	0.99997
Node11	1143	1	0.01561	0.98439
Node11	1144	1	0.00106	0.99894
Node11	1145	1	0.00010	0.99990
Node11	1146	1	0.00004	0.99996
Node11	1147	1	0.00029	0.99971
Node11	1148	0	0.99590	0.00410
Node11	1149	1	0.00026	0.99974
Node11	1150	0	0.99679	0.00321
Node11	1151	1	0.00005	0.99995
Node11	1152	0	0.93202	0.06798
Node11	1153	1	0.24912	0.75088
Node11	1154	1	0.01082	0.98918
Node11	1155	0	0.87824	0.12176
Node11	1156	0	0.97998	0.02002
Node11	1157	1	0.00004	0.99996
Node11	1158	1	0.00027	0.99973
Node11	1159	1	0.07920	0.92080
Node11	1160	1	0.00004	0.99996
Node11	1161	1	0.00007	0.99993
Node11	1162	1	0.00004	0.99996
Node11	1163	0	0.99134	0.00866
Node11	1164	1	0.15294	0.84706
Node11	1165	1	0.19013	0.80987
Node11	1166	1	0.01590	0.98410
Node11	1167	1	0.00005	0.99995
Node11	1168	1	0.00005	0.99995
Node11	1169	0	0.94282	0.05718
Node11	1170	1	0.07975	0.92025
Node11	1171	1	0.00022	0.99978
Node11	1172	1	0.00019	0.99981
Node11	1173	1	0.00121	0.99879
Node11	1174	1	0.00059	0.99941
Node11	1175	1	0.02731	0.97269
Node11	1176	1	0.00004	0.99996
Node11	1177	-	0.46762	0.53238
Node11	1178	1	0.00003	0.99997
Node11	1179	0	0.92181	0.07819
Node11	1180	1	0.00003	0.99997
Node11	1181	1	0.17556	0.82444
Node11	1182	1	0.00039	0.99961
Node11	1183	1	0.00003	0.99997
Node11	1184	1	0.01868	0.98132
Node11	1185	1	0.00090	0.99910
Node11	1186	1	0.00003	0.99997
Node11	1187	-	0.47688	0.52312
Node11	1188	0	0.98053	0.01947
Node11	1189	1	0.36084	0.63916
Node11	1190	1	0.00021	0.99979
Node11	1191	1	0.03688	0.96312
Node11	1192	1	0.00839	0.99161
Node11	1193	1	0.00909	0.99091
Node11	1194	1	0.41145	0.58855
Node11	1195	1	0.05292	0.94708
Node11	1196	1	0.00380	0.99620
Node11	1197	1	0.00017	0.99983
Node11	1198	0	0.53999	0.46001
Node11	1199	1	0.00003	0.99997
Node11	1200	0	0.99970	0.00030
Node11	1201	0	0.84004	0.15996
Node11	1202	1	0.01216	0.98784
Node11	1203	0	0.91185	0.08815
Node11	1204	1	0.09598	0.90402
Node11	1205	1	0.00019	0.99981
Node11	1206	1	0.00003	0.99997
Node11	1207	0	0.86609	0.13391
Node11	1208	1	0.00079	0.99921
Node11	1209	1	0.00024	0.99976
Node11	1210	1	0.00004	0.99996
Node11	1211	-	0.44900	0.55100
Node11	1212	1	0.00020	0.99980
Node11	1213	0	0.91083	0.08917
Node11	1214	1	0.00551	0.99449
Node11	1215	1	0.00173	0.99827
Node11	1216	0	0.99560	0.00440
Node11	1217	0	0.88671	0.11329
Node11	1218	0	0.60554	0.39446
Node11	1219	1	0.01859	0.98141
Node11	1220	1	0.00018	0.99982
Node11	1221	1	0.03448	0.96552
Node11	1222	1	0.07516	0.92484
Node11	1223	0	0.98762	0.01238
Node11	1224	1	0.04280	0.95720
Node11	1225	1	0.00004	0.99996
Node11	1226	1	0.00005	0.99995
Node11	1227	0	0.92526	0.07474
Node11	1228	1	0.00004	0.99996
Node11	1229	1	0.00021	0.99979
Node11	1230	1	0.00113	0.99887
Node11	1231	1	0.00005	0.99995
Node11	1232	0	0.93041	0.06959
Node11	1233	1	0.00007	0.99993
Node11	1234	1	0.00004	0.99996
Node11	1235	0	0.99247	0.00753
Node11	1236	0	0.83840	0.16160
Node11	1237	1	0.00004	0.99996
Node11	1238	1	0.01245	0.98755
Node11	1239	1	0.05397	0.94603
Node11	1240	1	0.10358	0.89642
Node11	1241	1	0.00003	0.99997
Node11	1242	1	0.00016	0.99984
Node11	1243	1	0.00005	0.99995
Node11	1244	1	0.00071	0.99929
Node11	1245	1	0.00003	0.99997
Node11	1246	0	0.97405	0.02595
Node11	1247	0	0.55980	0.44020
Node11	1248	0	0.84182	0.15818
Node11	1249	1	0.00003	0.99997
Node11	1250	1	0.00064	0.99936
Node11	1251	0	0.90606	0.09394
Node11	1252	1	0.00003	0.99997
Node11	1253	0	0.99984	0.00016
Node11	1254	0	0.85275	0.14725
Node11	1255	0	0.86790	0.13210
Node11	1256	1	0.01327	0.98673
Node11	1257	1	0.15534	0.84466
Node11	1258	1	0.00155	0.99845
Node11	1259	1	0.01775	0.98225
Node11	1260	1	0.41787	0.58213
Node11	1261	0	0.97221	0.02779
Node11	1262	0	0.99593	0.00407
Node11	1263	0	0.99423	0.00577
Node11	1264	1	0.00026	0.99974
Node11	1265	1	0.00065	0.99935
Node11	1266	1	0.00003	0.99997
Node11	1267	1	0.00003	0.99997
Node11	1268	1	0.00019	0.99981
Node11	1269	1	0.40304	0.59696
Node11	1270	0	0.91405	0.08595
Node11	1271	1	0.00104	0.99896
Node11	1272	1	0.00003	0.99997
Node11	1273	1	0.00003	0.99997
Node11	1274	1	0.00035	0.99965
Node11	1275	1	0.00333	0.99667
Node11	1276	0	0.99578	0.00422
Node11	1277	1	0.00004	0.99996
Node11	1278	0	0.90224	0.09776
Node11	1279	1	0.00060	0.99940
Node11	1280	0	0.98246	0.01754
Node11	1281	0	0.99955	0.00045
Node11	1282	1	0.00084	0.99916
Node11	1283	1	0.00194	0.99806
Node11	1284	1	0.15783	0.84217
Node11	1285	1	0.00003	0.99997
Node11	1286	1	0.00003	0.99997
Node11	1287	1	0.00104	0.99896
Node11	1288	1	0.00004	0.99996
Node11	1289	0	0.97871	0.02129
Node11	1290	1	0.00020	0.99980
Node11	1291	1	0.00003	0.99997
Node11	1292	1	0.35460	0.64540
Node11	1293	1	0.00197	0.99803
Node11	1294	1	0.04942	0.95058
Node11	1295	1	0.00534	0.99466
Node11	1296	0	0.90342	0.09658
Node11	1297	1	0.27253	0.72747
Node11	1298	0	0.94226	0.05774
Node11	1299	1	0.00075	0.99925
Node11	1300	1	0.00048	0.99952
Node11	1301	1	0.10897	0.89103
Node11	1302	1	0.00003	0.99997
Node11	1303	0	0.65366	0.34634
Node11	1304	1	0.18366	0.81634
Node11	1305	1	0.01400	0.98600
Node11	1306	1	0.00782	0.99218
Node11	1307	1	0.00004	0.99996
Node11	1308	1	0.00003	0.99997
Node11	1309	1	0.00022	0.99978
Node11	1310	1	0.00003	0.99997
Node11	1311	1	0.00104	0.99896
Node11	1312	1	0.00004	0.99996
Node11	1313	1	0.00005	0.99995
Node11	1314	1	0.00823	0.99177
Node11	1315	1	0.00016	0.99984
Node11	1316	1	0.03765	0.96235
Node11	1317	0	0.78000	0.22000
Node11	1318	1	0.00017	0.99983
Node11	1319	0	0.64190	0.35810
Node11	1320	1	0.00022	0.99978
Node11	1321	0	0.91123	0.08877
Node11	1322	1	0.31234	0.68766
Node11	1323	1	0.00823	0.99177
Node11	1324	1	0.00073	0.99927
Node11	1325	1	0.03729	0.96271
Node11	1326	1	0.35437	0.64563
Node11	1327	0	0.67354	0.32646
Node11	1328	1	0.00003	0.99997
Node11	1329	1	0.17289	0.82711
Node11	1330	1	0.00003	0.99997
Node11	1331	1	0.00022	0.99978
Node11	1332	1	0.00898	0.99102
Node11	1333	1	0.02203	0.97797
Node11	1334	1	0.01256	0.98744
Node11	1335	1	0.03514	0.96486
Node11	1336	1	0.00004	0.99996
Node11	1337	1	0.00877	0.99123
Node11	1338	1	0.00004	0.99996
Node11	1339	1	0.00036	0.99964
Node11	1340	1	0.06822	0.93178
Node11	1341	1	0.00027	0.99973
Node11	1342	1	0.00235	0.99765
Node11	1343	0	0.95648	0.04352
Node11	1344	1	0.02852	0.97148
Node11	1345	1	0.00003	0.99997
Node11	1346	1	0.00003	0.99997
Node11	1347	1	0.00004	0.99996
Node11	1348	1	0.01812	0.98188
Node11	1349	1	0.00182	0.99818
Node11	1350	1	0.00003	0.99997
Node11	1351	1	0.00003	0.99997
Node11	1352	1	0.01284	0.98716
Node11	1353	1	0.00003	0.99997
Node11	1354	1	0.40252	0.59748
Node11	1355	1	0.02378	0.97622
Node11	1356	0	0.99763	0.00237
Node11	1357	1	0.00005	0.99995
Node11	1358	1	0.08335	0.91665
Node11	1359	1	0.00027	0.99973
Node11	1360	1	0.00003	0.99997
Node11	1361	0	0.77969	0.22031
Node11	1362	1	0.00040	0.99960
Node11	1363	1	0.00003	0.99997
Node11	1364	1	0.00018	0.99982
Node11	1365	0	0.99859	0.00141
Node11	1366	1	0.00003	0.99997
Node11	1367	0	0.96955	0.03045
Node11	1368	1	0.00003	0.99997
Node11	1369	1	0.00003	0.99997
Node11	1370	1	0.09471	0.90529
Node11	1371	1	0.01582	0.98418
Node11	1372	1	0.00043	0.99957
Node11	1373	1	0.00042	0.99958
Node11	1374	1	0.00003	0.99997
Node11	1375	0	0.97120	0.02880
Node11	1376	0	0.80611	0.19389
Node11	1377	1	0.00003	0.99997
Node11	1378	1	0.02365	0.97635
Node11	1379	0	0.68579	0.31421
Node11	1380	0	0.64567	0.35433
Node11	1381	1	0.00004	0.99996
Node11	1382	0	0.99035	0.00965
Node11	1383	1	0.00003	0.99997
Node11	1384	1	0.00003	0.99997
Node11	1385	0	0.75459	0.24541
Node11	1386	0	0.77437	0.22563
Node11	1387	-	0.43593	0.56407
Node11	1388	1	0.00027	0.99973
Node11	1389	1	0.00003	0.99997
Node11	1390	1	0.00003	0.99997
Node11	1391	1	0.00270	0.99730
Node11	1392	1	0.06787	0.93213
Node11	1393	1	0.00003	0.99997
Node11	1394	1	0.00004	0.99996
Node11	1395	0	0.89593	0.10407
Node11	1396	1	0.00003	0.99997
Node11	1397	0	0.68841	0.31159
Node11	1398	1	0.00174	0.99826
Node11	1399	1	0.41463	0.58537
Node11	1400	1	0.09977	0.90023
Node11	1401	1	0.00003	0.99997
Node11	1402	1	0.06059	0.93941
Node11	1403	0	0.96972	0.03028
Node11	1404	0	0.98915	0.01085
Node11	1405	0	0.63303	0.36697
Node11	1406	1	0.00088	0.99912
Node11	1407	1	0.01247	0.98753
Node11	1408	1	0.00032	0.99968
Node11	1409	1	0.00003	0.99997
Node11	1410	1	0.00016	0.99984
Node11	1411	1	0.00019	0.99981
Node11	1412	0	0.91027	0.08973
Node11	1413	1	0.00022	0.99978
Node11	1414	0	0.99917	0.00083
Node11	1415	1	0.00597	0.99403
Node11	1416	1	0.00851	0.99149
Node11	1417	0	0.58601	0.41399
Node11	1418	1	0.09908	0.90092
Node11	1419	1	0.00883	0.99117
Node11	1420	1	0.00003	0.99997
Node11	1421	1	0.07221	0.92779
Node11	1422	0	0.57987	0.42013
Node11	1423	1	0.04813	0.95187
Node11	1424	1	0.17694	0.82306
Node11	1425	1	0.00004	0.99996
Node11	1426	1	0.00003	0.99997
Node11	1427	0	0.98759	0.01241
Node11	1428	1	0.26109	0.73891
Node11	1429	1	0.00004	0.99996
Node11	1430	1	0.00003	0.99997
Node11	1431	0	0.52652	0.47348
Node11	1432	1	0.00004	0.99996
Node11	1433	1	0.00004	0.99996
Node11	1434	1	0.00041	0.99959
Node11	1435	1	0.00004	0.99996
Node11	1436	1	0.00016	0.99984
Node11	1437	1	0.00005	0.99995
Node11	1438	1	0.00248	0.99752
Node11	1439	1	0.00004	0.99996
Node11	1440	0	0.99975	0.00025
Node11	1441	1	0.00062	0.99938
Node11	1442	1	0.00033	0.99967
Node11	1443	1	0.00874	0.99126
Node11	1444	1	0.00005	0.99995
Node11	1445	1	0.00044	0.99956
Node11	1446	0	0.95939	0.04061
Node11	1447	0	0.79035	0.20965
Node11	1448	0	0.99988	0.00012
Node11	1449	1	0.04418	0.95582
Node11	1450	1	0.00040	0.99960
Node11	1451	1	0.00016	0.99984
Node11	1452	1	0.00003	0.99997
Node11	1453	1	0.00004	0.99996
Node11	1454	0	0.89606	0.10394
Node11	1455	0	0.78868	0.21132
Node11	1456	1	0.00003	0.99997
Node11	1457	1	0.08103	0.91897
Node11	1458	1	0.00003	0.99997
Node11	1459	0	0.96705	0.03295
Node11	1460	1	0.05888	0.94112
Node11	1461	0	0.96145	0.03855
Node11	1462	1	0.00017	0.99983
Node11	1463	1	0.00015	0.99985
Node11	1464	0	0.95380	0.04620
Node11	1465	0	0.97325	0.02675
Node11	1466	1	0.04151	0.95849
Node11	1467	1	0.01486	0.98514
Node11	1468	1	0.00103	0.99897
Node11	1469	1	0.01201	0.98799
Node11	1470	1	0.00003	0.99997
Node11	1471	1	0.00003	0.99997
Node11	1472	1	0.05114	0.94886
Node11	1473	1	0.09559	0.90441
Node11	1474	0	0.85795	0.14205
Node11	1475	1	0.00158	0.99842
Node11	1476	1	0.01260	0.98740
Node11	1477	0	0.99994	0.00006
Node11	1478	0	0.82249	0.17751
Node11	1479	0	0.72391	0.27609
Node11	1480	1	0.00003	0.99997
Node11	1481	1	0.00003	0.99997
Node11	1482	1	0.00003	0.99997
Node11	1483	1	0.00791	0.99209
Node11	1484	1	0.00252	0.99748
Node11	1485	1	0.00798	0.99202
Node11	1486	1	0.01673	0.98327
Node11	1487	1	0.00003	0.99997
Node11	1488	0	0.99195	0.00805
Node11	1489	0	0.85055	0.14945
Node11	1490	0	0.74888	0.25112
Node11	1491	0	0.88194	0.11806
Node11	1492	1	0.00024	0.99976
Node11	1493	1	0.00004	0.99996
Node11	1494	1	0.35723	0.64277
Node11	1495	0	0.87243	0.12757
Node11	1496	-	0.45495	0.54505
Node11	1497	0	0.77566	0.22434
Node11	1498	1	0.00003	0.99997
Node11	1499	0	0.99991	0.00009
Node11	1500	0	0.94120	0.05880
Node11	1501	1	0.00003	0.99997
Node11	1502	1	0.00003	0.99997
Node11	1503	1	0.00037	0.99963
Node11	1504	1	0.00020	0.99980
Node11	1505	1	0.00184	0.99816
Node11	1506	0	0.94791	0.05209
Node11	1507	1	0.21260	0.78740
Node11	1508	1	0.00003	0.99997
Node11	1509	1	0.00205	0.99795
Node11	1510	1	0.00032	0.99968
Node11	1511	-	0.46461	0.53539
Node11	1512	1	0.24983	0.75017
Node11	1513	1	0.12158	0.87842
Node11	1514	1	0.00005	0.99995
Node11	1515	1	0.00018	0.99982
Node11	1516	1	0.00026	0.99974
Node11	1517	1	0.30587	0.69413
Node11	1518	0	0.95893	0.04107
Node11	1519	1	0.00018	0.99982
Node11	1520	0	0.57206	0.42794
Node11	1521	0	0.71324	0.28676
Node11	1522	-	0.43056	0.56944
Node11	1523	1	0.00034	0.99966
Node11	1524	1	0.00003	0.99997
Node11	1525	1	0.00018	0.99982
Node11	1526	0	0.77476	0.22524
Node11	1527	1	0.03206	0.96794
Node11	1528	1	0.00003	0.99997
Node11	1529	0	0.54397	0.45603
Node11	1530	0	0.69769	0.30231
Node11	1531	1	0.00018	0.99982
Node11	1532	1	0.00003	0.99997
Node11	1533	1	0.00005	0.99995
Node11	1534	0	0.85777	0.14223
Node11	1535	1	0.00853	0.99147
Node11	1536	1	0.00003	0.99997
Node11	1537	1	0.00015	0.99985
Node11	1538	0	0.99956	0.00044
Node11	1539	1	0.29458	0.70542
Node11	1540	1	0.00056	0.99944
Node11	1541	1	0.00005	0.99995
Node11	1542	0	0.99403	0.00597
Node11	1543	1	0.01011	0.98989
Node11	1544	1	0.14701	0.85299
Node11	1545	1	0.00003	0.99997
Node11	1546	1	0.00003	0.99997
Node11	1547	0	0.99597	0.00403
Node11	1548	1	0.00004	0.99996
Node11	1549	0	0.93275	0.06725
Node11	1550	1	0.00003	0.99997
Node11	1551	1	0.00003	0.99997
Node11	1552	0	0.87101	0.12899
Node11	1553	1	0.00003	0.99997
Node11	1554	0	0.74888	0.25112
Node11	1555	1	0.00003	0.99997
Node11	1556	0	0.98770	0.01230
Node11	1557	1	0.00160	0.99840
Node11	1558	1	0.00025	0.99975
Node11	1559	1	0.00017	0.99983
Node11	1560	1	0.00003	0.99997
Node11	1561	1	0.00004	0.99996
Node11	1562	1	0.00004	0.99996
Node11	1563	1	0.00004	0.99996
Node11	1564	1	0.00090	0.99910
Node11	1565	1	0.00003	0.99997
Node11	1566	1	0.00830	0.99170
Node11	1567	1	0.24673	0.75327
Node11	1568	0	0.96034	0.03966
Node11	1569	1	0.00003	0.99997
Node11	1570	1	0.01856	0.98144
Node11	1571	1	0.00004	0.99996
Node11	1572	1	0.00003	0.99997
Node11	1573	1	0.00003	0.99997
Node11	1574	1	0.01381	0.98619
Node11	1575	1	0.12760	0.87240
Node11	1576	0	0.95285	0.04715
Node11	1577	1	0.00022	0.99978
Node11	1578	1	0.40102	0.59898
Node11	1579	1	0.08015	0.91985
Node11	1580	1	0.15460	0.84540
Node11	1581	-	0.48868	0.51132
Node11	1582	0	0.74888	0.25112
Node11	1583	1	0.13111	0.86889
Node11	1584	1	0.17961	0.82039
Node11	1585	1	0.00004	0.99996
Node11	1586	1	0.00070	0.99930
Node11	1587	1	0.00004	0.99996
Node11	1588	1	0.00003	0.99997
Node11	1589	1	0.00003	0.99997
Node11	1590	1	0.00057	0.99943
Node11	1591	1	0.00003	0.99997
Node11	1592	1	0.00003	0.99997
Node11	1593	1	0.00101	0.99899
Node11	1594	1	0.00005	0.99995
Node11	1595	0	0.99494	0.00506
Node11	1596	1	0.00022	0.99978
Node11	1597	1	0.00744	0.99256
Node11	1598	1	0.00003	0.99997
Node11	1599	1	0.07954	0.92046
Node11	1600	0	0.98863	0.01137
Node11	1601	1	0.00038	0.99962
Node11	1602	1	0.00017	0.99983
Node11	1603	0	0.72552	0.27448
Node11	1604	1	0.10951	0.89049
Node11	1605	1	0.00003	0.99997
Node11	1606	0	0.99911	0.00089
Node11	1607	1	0.00019	0.99981
Node11	1608	1	0.00066	0.99934
Node11	1609	1	0.21125	0.78875
Node11	1610	-	0.47879	0.52121
Node11	1611	1	0.00017	0.99983
Node11	1612	0	0.99912	0.00088
Node11	1613	1	0.00003	0.99997
Node11	1614	1	0.00004	0.99996
Node11	1615	1	0.35442	0.64558
Node11	1616	1	0.02347	0.97653
Node11	1617	1	0.00782	0.99218
Node11	1618	1	0.00084	0.99916
Node11	1619	1	0.00088	0.99912
Node11	1620	1	0.00096	0.99904
Node11	1621	0	0.77461	0.22539
Node11	1622	1	0.00003	0.99997
Node11	1623	1	0.00019	0.99981
Node11	1624	1	0.00034	0.99966
Node11	1625	1	0.00016	0.99984
Node11	1626	1	0.00003	0.99997
Node11	1627	1	0.00006	0.99994
Node11	1628	1	0.00004	0.99996
Node11	1629	1	0.00003	0.99997
Node11	1630	0	0.56296	0.43704
Node11	1631	1	0.00818	0.99182
Node11	1632	1	0.00004	0.99996
Node11	1633	0	0.52603	0.47397
Node11	1634	1	0.02997	0.97003
Node11	1635	1	0.02990	0.97010
Node11	1636	0	0.54509	0.45491
Node11	1637	1	0.02239	0.97761
Node11	1638	1	0.00004	0.99996
Node11	1639	1	0.00027	0.99973
Node11	1640	1	0.00006	0.99994
Node11	1641	1	0.01923	0.98077
Node11	1642	1	0.00003	0.99997
Node11	1643	1	0.00138	0.99862
Node11	1644	1	0.00293	0.99707
Node11	1645	1	0.00003	0.99997
Node11	1646	0	0.99623	0.00377
Node11	1647	1	0.40712	0.59288
Node11	1648	1	0.00004	0.99996
Node11	1649	1	0.00003	0.99997
Node11	1650	1	0.02524	0.97476
Node11	1651	1	0.00003	0.99997
Node11	1652	0	0.70003	0.29997
Node11	1653	1	0.00038	0.99962
Node11	1654	1	0.00004	0.99996
Node11	1655	1	0.00003	0.99997
Node11	1656	1	0.00031	0.99969
Node11	1657	1	0.00546	0.99454
Node11	1658	0	0.99927	0.00073
Node11	1659	1	0.00003	0.99997
Node11	1660	1	0.00025	0.99975
Node11	1661	0	0.77761	0.22239
Node11	1662	1	0.00004	0.99996
Node11	1663	0	0.98603	0.01397
Node11	1664	0	0.65614	0.34386
Node11	1665	1	0.00075	0.99925
Node11	1666	1	0.00003	0.99997
Node11	1667	1	0.00003	0.99997
Node11	1668	1	0.00005	0.99995
Node11	1669	1	0.38146	0.61854
Node11	1670	0	0.99882	0.00118
Node11	1671	1	0.00004	0.99996
Node11	1672	1	0.00004	0.99996
Node11	1673	1	0.09577	0.90423
Node11	1674	1	0.00004	0.99996
Node11	1675	1	0.02467	0.97533
Node11	1676	1	0.00025	0.99975
Node11	1677	0	0.97424	0.02576
Node11	1678	1	0.29386	0.70614
Node11	1679	1	0.00003	0.99997
Node11	1680	1	0.00003	0.99997
Node11	1681	1	0.00162	0.99838
Node11	1682	0	0.98807	0.01193
Node11	1683	0	0.99467	0.00533
Node11	1684	1	0.00025	0.99975
Node11	1685	1	0.37963	0.62037
Node11	1686	1	0.02615	0.97385
Node11	1687	1	0.32215	0.67785
Node11	1688	1	0.00894	0.99106
Node11	1689	0	0.54337	0.45663
Node11	1690	1	0.01098	0.98902
Node11	1691	1	0.00006	0.99994
Node11	1692	1	0.00062	0.99938
Node11	1693	1	0.00003	0.99997
Node11	1694	1	0.00003	0.99997
Node11	1695	1	0.16983	0.83017
Node11	1696	0	0.95084	0.04916
Node11	1697	1	0.01982	0.98018
Node11	1698	1	0.00003	0.99997
Node11	1699	1	0.00004	0.99996
Node11	1700	1	0.00024	0.99976
Node11	1701	0	0.55565	0.44435
Node11	1702	1	0.00003	0.99997
Node11	1703	-	0.46289	0.53711
Node11	1704	1	0.00083	0.99917
Node11	1705	-	0.44224	0.55776
Node11	1706	1	0.00003	0.99997
Node11	1707	1	0.00026	0.99974
Node11	1708	1	0.00004	0.99996
Node11	1709	1	0.00003	0.99997
Node11	1710	1	0.00027	0.99973
Node11	1711	1	0.00020	0.99980
Node11	1712	1	0.00031	0.99969
Node11	1713	1	0.00005	0.99995
Node11	1714	1	0.00004	0.99996
Node11	1715	1	0.00307	0.99693
Node11	1716	1	0.03024	0.96976
Node11	1717	1	0.00021	0.99979
Node11	1718	1	0.02931	0.97069
Node11	1719	0	0.99104	0.00896
Node11	1720	1	0.00003	0.99997
Node11	1721	0	0.96136	0.03864
Node11	1722	1	0.00537	0.99463
Node11	1723	0	0.99503	0.00497
Node11	1724	1	0.00110	0.99890
Node11	1725	1	0.00077	0.99923
Node11	1726	1	0.05424	0.94576
Node11	1727	1	0.04005	0.95995
Node11	1728	1	0.18478	0.81522
Node11	1729	1	0.00022	0.99978
Node11	1730	1	0.00004	0.99996
Node11	1731	0	0.97422	0.02578
Node11	1732	1	0.00600	0.99400
Node11	1733	1	0.00034	0.99966
Node11	1734	1	0.00004	0.99996
Node11	1735	1	0.30321	0.69679
Node11	1736	1	0.00031	0.99969
Node11	1737	1	0.00003	0.99997
Node11	1738	0	0.52177	0.47823
Node11	1739	1	0.32779	0.67221
Node11	1740	0	0.70378	0.29622
Node11	1741	1	0.19001	0.80999
Node11	1742	1	0.00004	0.99996
Node11	1743	1	0.00195	0.99805
Node11	1744	0	0.77901	0.22099
Node11	1745	1	0.00025	0.99975
Node11	1746	1	0.00003	0.99997
Node11	1747	1	0.00018	0.99982
Node11	1748	0	0.99947	0.00053
Node11	1749	1	0.00003	0.99997
Node11	1750	0	0.85332	0.14668
Node11	1751	1	0.12548	0.87452
Node11	1752	1	0.00252	0.99748
Node11	1753	1	0.00003	0.99997
Node11	1754	1	0.00003	0.99997
Node11	1755	1	0.00020	0.99980
Node11	1756	1	0.00004	0.99996
Node11	1757	0	0.87264	0.12736
Node11	1758	1	0.01379	0.98621
Node11	1759	1	0.00004	0.99996
Node11	1760	1	0.24890	0.75110
Node11	1761	1	0.28347	0.71653
Node11	1762	1	0.28692	0.71308
Node11	1763	1	0.00204	0.99796
Node11	1764	1	0.00241	0.99759
Node11	1765	1	0.08058	0.91942
Node11	1766	0	0.90437	0.09563
Node11	1767	1	0.00003	0.99997
Node11	1768	1	0.00857	0.99143
Node11	1769	1	0.00036	0.99964
Node11	1770	1	0.01692	0.98308
Node11	1771	1	0.00020	0.99980
Node11	1772	1	0.04682	0.95318
Node11	1773	0	0.76017	0.23983
Node11	1774	1	0.00003	0.99997
Node11	1775	1	0.11218	0.88782
Node11	1776	1	0.00017	0.99983
Node11	1777	0	0.95549	0.04451
Node11	1778	1	0.00810	0.99190
Node11	1779	1	0.00026	0.99974
Node11	1780	1	0.00578	0.99422
Node11	1781	1	0.00122	0.99878
Node11	1782	1	0.13307	0.86693
Node11	1783	1	0.00034	0.99966
Node11	1784	1	0.01161	0.98839
Node11	1785	0	0.99970	0.00030
Node11	1786	1	0.00072	0.99928
Node11	1787	1	0.07622	0.92378
Node11	1788	1	0.00980	0.99020
Node11	1789	1	0.00006	0.99994
Node11	1790	1	0.00004	0.99996
Node11	1791	1	0.01721	0.98279
Node11	1792	0	0.99835	0.00165
Node11	1793	1	0.00004	0.99996
Node11	1794	1	0.00018	0.99982
Node11	1795	0	0.84296	0.15704
Node11	1796	1	0.35461	0.64539
Node11	1797	0	0.99965	0.00035
Node11	1798	1	0.00004	0.99996
Node11	1799	1	0.00003	0.99997
Node11	1800	1	0.12708	0.87292
Node11	1801	1	0.00004	0.99996
Node11	1802	1	0.00106	0.99894
Node11	1803	1	0.01204	0.98796
Node11	1804	0	0.68096	0.31904
Node11	1805	1	0.00022	0.99978
Node11	1806	1	0.17916	0.82084
Node11	1807	1	0.23919	0.76081
Node11	1808	1	0.01285	0.98715
Node11	1809	0	0.85241	0.14759
Node11	1810	0	0.98114	0.01886
Node11	1811	0	0.93414	0.06586
Node11	1812	0	0.80011	0.19989
Node11	1813	1	0.00583	0.99417
Node11	1814	1	0.00136	0.99864
Node11	1815	0	0.96668	0.03332
Node11	1816	1	0.00003	0.99997
Node11	1817	1	0.26561	0.73439
Node11	1818	1	0.00003	0.99997
Node11	1819	1	0.07071	0.92929
Node11	1820	1	0.00003	0.99997
Node11	1821	1	0.27116	0.72884
Node11	1822	0	0.88324	0.11676
Node11	1823	0	0.50260	0.49740
Node11	1824	1	0.00254	0.99746
Node11	1825	1	0.00400	0.99600
Node11	1826	1	0.00035	0.99965
Node11	1827	1	0.00003	0.99997
Node11	1828	1	0.00004	0.99996
Node11	1829	1	0.00003	0.99997
Node11	1830	1	0.35433	0.64567
Node11	1831	1	0.00003	0.99997
Node11	1832	1	0.00240	0.99760
Node11	1833	1	0.13520	0.86480
Node11	1834	1	0.00872	0.99128
Node11	1835	1	0.00125	0.99875
Node11	1836	1	0.00003	0.99997
Node11	1837	1	0.00003	0.99997
Node11	1838	1	0.00004	0.99996
Node11	1839	1	0.01431	0.98569
Node11	1840	1	0.00005	0.99995
Node11	1841	1	0.31079	0.68921
Node11	1842	0	0.77914	0.22086
Node11	1843	0	0.97952	0.02048
Node11	1844	1	0.00015	0.99985
Node11	1845	1	0.00189	0.99811
Node11	1846	1	0.00004	0.99996
Node11	1847	1	0.00004	0.99996
Node11	1848	0	0.99934	0.00066
Node11	1849	1	0.00019	0.99981
Node11	1850	1	0.38727	0.61273
Node11	1851	0	0.98214	0.01786
Node11	1852	1	0.00178	0.99822
Node11	1853	1	0.07389	0.92611
Node11	1854	1	0.00005	0.99995
Node11	1855	1	0.00003	0.99997
Node11	1856	1	0.06208	0.93792
Node11	1857	1	0.00020	0.99980
Node11	1858	1	0.00912	0.99088
Node11	1859	1	0.33734	0.66266
Node11	1860	1	0.06578	0.93422
Node11	1861	1	0.00003	0.99997
Node11	1862	1	0.00005	0.99995
Node11	1863	1	0.00161	0.99839
Node11	1864	1	0.00029	0.99971
Node11	1865	1	0.00003	0.99997
Node11	1866	1	0.00004	0.99996
Node11	1867	1	0.08228	0.91772
Node11	1868	1	0.00003	0.99997
Node11	1869	1	0.00041	0.99959
Node11	1870	0	0.75693	0.24307
Node11	1871	1	0.09829	0.90171
Node11	1872	1	0.01724	0.98276
Node11	1873	1	0.00003	0.99997
Node11	1874	1	0.00112	0.99888
Node11	1875	0	0.98581	0.01419
Node11	1876	1	0.00104	0.99896
Node11	1877	1	0.00032	0.99968
Node11	1878	0	0.74090	0.25910
Node11	1879	1	0.00004	0.99996
Node11	1880	0	0.99623	0.00377
Node11	1881	-	0.49369	0.50631
Node11	1882	1	0.00003	0.99997
Node11	1883	1	0.02571	0.97429
Node11	1884	0	0.99597	0.00403
Node11	1885	1	0.00004	0.99996
Node11	1886	1	0.00534	0.99466
Node11	1887	1	0.00003	0.99997
Node11	1888	0	0.94067	0.05933
Node11	1889	0	0.74307	0.25693
Node11	1890	1	0.00041	0.99959
Node11	1891	1	0.00003	0.99997
Node11	1892	0	0.77349	0.22651
Node11	1893	1	0.04277	0.95723
Node11	1894	0	0.98634	0.01366
Node11	1895	1	0.00036	0.99964
Node11	1896	1	0.00035	0.99965
Node11	1897	1	0.07310	0.92690
Node11	1898	1	0.00007	0.99993
Node11	1899	0	0.98955	0.01045
Node11	1900	1	0.00003	0.99997
Node11	1901	0	0.72562	0.27438
Node11	1902	1	0.27905	0.72095
Node11	1903	0	0.73262	0.26738
Node11	1904	1	0.00052	0.99948
Node11	1905	1	0.00265	0.99735
Node11	1906	1	0.02682	0.97318
Node11	1907	0	0.99963	0.00037
Node11	1908	0	0.98049	0.01951
Node11	1909	1	0.00004	0.99996
Node11	1910	1	0.00003	0.99997
Node11	1911	0	0.99663	0.00337
Node11	1912	1	0.02807	0.97193
Node11	1913	1	0.00005	0.99995
Node11	1914	1	0.00050	0.99950
Node11	1915	1	0.00018	0.99982
Node11	1916	0	0.72400	0.27600
Node11	1917	1	0.00005	0.99995
Node11	1918	1	0.00016	0.99984
Node11	1919	1	0.03636	0.96364
Node11	1920	0	0.84320	0.15680
Node11	1921	0	0.98371	0.01629
Node11	1922	0	0.99956	0.00044
Node11	1923	1	0.00753	0.99247
Node11	1924	1	0.00018	0.99982
Node11	1925	1	0.00090	0.99910
Node11	1926	1	0.01331	0.98669
Node11	1927	1	0.01495	0.98505
Node11	1928	0	0.68443	0.31557
Node11	1929	1	0.00003	0.99997
Node11	1930	1	0.01375	0.98625
Node11	1931	1	0.29027	0.70973
Node11	1932	1	0.00005	0.99995
Node11	1933	1	0.00049	0.99951
Node11	1934	1	0.00005	0.99995
Node11	1935	1	0.19824	0.80176
Node11	1936	1	0.00060	0.99940
Node11	1937	0	0.98122	0.01878
Node11	1938	1	0.23685	0.76315
Node11	1939	1	0.00071	0.99929
Node11	1940	1	0.00024	0.99976
Node11	1941	1	0.00024	0.99976
Node11	1942	1	0.11851	0.88149
Node11	1943	0	0.95517	0.04483
Node11	1944	1	0.00813	0.99187
Node11	1945	0	0.98991	0.01009
Node11	1946	1	0.00179	0.99821
Node11	1947	0	0.97826	0.02174
Node11	1948	1	0.00084	0.99916
Node11	1949	1	0.00007	0.99993
Node11	1950	1	0.00261	0.99739
Node11	1951	1	0.01826	0.98174
Node11	1952	0	0.63347	0.36653
Node11	1953	1	0.01638	0.98362
Node11	1954	1	0.09510	0.90490
Node11	1955	1	0.00003	0.99997
Node11	1956	1	0.00004	0.99996
Node11	1957	1	0.00562	0.99438
Node11	1958	1	0.00032	0.99968
Node11	1959	1	0.00024	0.99976
Node11	1960	0	0.70905	0.29095
Node11	1961	1	0.03437	0.96563
Node11	1962	1	0.25554	0.74446
Node11	1963	0	0.91961	0.08039
Node11	1964	1	0.00004	0.99996
Node11	1965	1	0.00003	0.99997
Node11	1966	1	0.00021	0.99979
Node11	1967	1	0.13491	0.86509
Node11	1968	1	0.00005	0.99995
Node11	1969	0	0.95959	0.04041
Node11	1970	1	0.00941	0.99059
Node11	1971	0	0.91324	0.08676
Node11	1972	1	0.24323	0.75677
Node11	1973	1	0.00004	0.99996
Node11	1974	1	0.00003	0.99997
Node11	1975	1	0.00005	0.99995
Node11	1976	1	0.00005	0.99995
Node11	1977	0	0.75146	0.24854
Node11	1978	1	0.14936	0.85064
Node11	1979	1	0.00005	0.99995
Node11	1980	1	0.00016	0.99984
Node11	1981	1	0.00004	0.99996
Node11	1982	1	0.00018	0.99982
Node11	1983	-	0.46503	0.53497
Node11	1984	1	0.00003	0.99997
Node11	1985	1	0.00290	0.99710
Node11	1986	1	0.00328	0.99672
Node11	1987	1	0.00003	0.99997
Node11	1988	1	0.00273	0.99727
Node11	1989	1	0.01959	0.98041
Node11	1990	1	0.00004	0.99996
Node11	1991	1	0.01313	0.98687
Node11	1992	1	0.00003	0.99997
Node11	1993	1	0.00681	0.99319
Node11	1994	1	0.33527	0.66473
Node11	1995	0	0.94539	0.05461
Node11	1996	1	0.00004	0.99996
Node11	1997	1	0.00394	0.99606
Node11	1998	1	0.00003	0.99997
Node11	1999	1	0.00021	0.99979
Node11	2000	1	0.00098	0.99902
Node11	2001	0	0.88851	0.11149
Node11	2002	0	0.69523	0.30477
Node11	2003	0	0.99558	0.00442
Node11	2004	1	0.00102	0.99898
Node11	2005	1	0.00107	0.99893
Node11	2006	1	0.00015	0.99985
Node11	2007	0	0.78625	0.21375
Node11	2008	0	0.95076	0.04924
Node11	2009	1	0.00003	0.99997
Node11	2010	1	0.00022	0.99978
Node11	2011	1	0.00838	0.99162
Node11	2012	0	0.73355	0.26645
Node11	2013	1	0.00018	0.99982
Node11	2014	1	0.01492	0.98508
Node11	2015	0	0.99953	0.00047
Node11	2016	1	0.20499	0.79501
Node11	2017	1	0.00003	0.99997
Node11	2018	1	0.00003	0.99997
Node11	2019	1	0.00021	0.99979
Node11	2020	1	0.00003	0.99997
Node11	2021	0	0.80957	0.19043
Node11	2022	1	0.00092	0.99908
Node11	2023	1	0.13294	0.86706
Node11	2024	0	0.93876	0.06124
Node11	2025	1	0.00046	0.99954
Node11	2026	1	0.00005	0.99995
Node11	2027	1	0.00891	0.99109
Node11	2028	-	0.42329	0.57671
Node11	2029	1	0.00003	0.99997
Node11	2030	1	0.00003	0.99997
Node11	2031	1	0.00003	0.99997
Node11	2032	1	0.00020	0.99980
Node11	2033	1	0.00004	0.99996
Node11	2034	0	0.70403	0.29597
Node11	2035	1	0.00003	0.99997
Node11	2036	1	0.00004	0.99996
Node11	2037	1	0.00015	0.99985
Node11	2038	0	0.75564	0.24436
Node11	2039	1	0.00239	0.99761
Node11	2040	1	0.00287	0.99713
Node11	2041	1	0.00067	0.99933
Node11	2042	1	0.00004	0.99996
Node11	2043	1	0.00079	0.99921
Node11	2044	1	0.00003	0.99997
Node11	2045	1	0.00044	0.99956
Node11	2046	1	0.00003	0.99997
Node11	2047	0	0.74888	0.25112
Node11	2048	1	0.02736	0.97264
Node11	2049	1	0.00015	0.99985
Node11	2050	1	0.00003	0.99997
Node11	2051	1	0.00351	0.99649
Node11	2052	0	0.74888	0.25112
Node11	2053	1	0.00391	0.99609
Node11	2054	1	0.08751	0.91249
Node11	2055	1	0.10105	0.89895
Node11	2056	1	0.02685	0.97315
Node11	2057	1	0.00157	0.99843
Node11	2058	0	0.84567	0.15433
Node11	2059	1	0.00005	0.99995
Node11	2060	1	0.00049	0.99951
Node11	2061	0	0.87775	0.12225
Node11	2062	1	0.00020	0.99980
Node11	2063	1	0.00170	0.99830
Node11	2064	1	0.00005	0.99995
Node11	2065	1	0.38645	0.61355
Node11	2066	1	0.00017	0.99983
Node11	2067	1	0.00004	0.99996
Node11	2068	1	0.36358	0.63642
Node11	2069	0	0.94921	0.05079
Node11	2070	0	0.74888	0.25112
Node11	2071	0	0.96660	0.03340
Node11	2072	1	0.00049	0.99951
Node11	2073	1	0.02504	0.97496
Node11	2074	1	0.00005	0.99995
Node11	2075	1	0.00024	0.99976
Node11	2076	1	0.00049	0.99951
Node11	2077	1	0.00792	0.99208
Node11	2078	1	0.01139	0.98861
Node11	2079	1	0.15892	0.84108
Node11	2080	1	0.00071	0.99929
Node11	2081	1	0.00004	0.99996
Node11	2082	1	0.00031	0.99969
Node11	2083	0	0.71160	0.28840
Node11	2084	0	0.96423	0.03577
Node11	2085	0	0.57729	0.42271
Node11	2086	1	0.00005	0.99995
Node11	2087	1	0.02094	0.97906
Node11	2088	1	0.00004	0.99996
Node11	2089	0	0.99807	0.00193
Node11	2090	0	0.74888	0.25112
Node11	2091	1	0.00003	0.99997
Node11	2092	1	0.00155	0.99845
Node11	2093	1	0.00004	0.99996
Node11	2094	1	0.00005	0.99995
Node11	2095	1	0.03465	0.96535
Node11	2096	1	0.35412	0.64588
Node11	2097	1	0.00003	0.99997
Node11	2098	0	0.94797	0.05203
Node11	2099	1	0.00004	0.99996
Node11	2100	1	0.00890	0.99110
Node11	2101	1	0.00004	0.99996
Node11	2102	0	0.92325	0.07675
Node11	2103	0	0.93633	0.06367
Node11	2104	1	0.00003	0.99997
Node11	2105	0	0.55502	0.44498
Node11	2106	1	0.05106	0.94894
Node11	2107	1	0.00383	0.99617
Node11	2108	1	0.00004	0.99996
Node11	2109	-	0.49390	0.50610
Node11	2110	1	0.01250	0.98750
Node11	2111	1	0.08035	0.91965
Node11	2112	0	0.70705	0.29295
Node11	2113	1	0.00026	0.99974
Node11	2114	1	0.01308	0.98692
Node11	2115	0	0.70560	0.29440
Node11	2116	1	0.00004	0.99996
Node11	2117	1	0.00088	0.99912
Node11	2118	1	0.00026	0.99974
Node11	2119	1	0.09938	0.90062
Node11	2120	0	0.80194	0.19806
Node11	2121	1	0.00162	0.99838
Node11	2122	1	0.00004	0.99996
Node11	2123	1	0.01239	0.98761
Node11	2124	1	0.03466	0.96534
Node11	2125	1	0.00004	0.99996
Node11	2126	1	0.00033	0.99967
Node11	2127	1	0.00005	0.99995
Node11	2128	1	0.10386	0.89614
Node11	2129	1	0.00948	0.99052
Node11	2130	1	0.00019	0.99981
Node11	2131	1	0.00313	0.99687
Node11	2132	1	0.00004	0.99996
Node11	2133	0	0.85830	0.14170
Node11	2134	0	0.78151	0.21849
Node11	2135	1	0.00005	0.99995
Node11	2136	1	0.18366	0.81634
Node11	2137	0	0.87329	0.12671
Node11	2138	0	0.78442	0.21558
Node11	2139	1	0.18366	0.81634
Node11	2140	1	0.00003	0.99997
Node11	2141	1	0.16722	0.83278
Node11	2142	0	0.98013	0.01987
Node11	2143	1	0.21401	0.78599
Node11	2144	1	0.00018	0.99982
Node11	2145	1	0.00043	0.99957
Node11	2146	1	0.00024	0.99976
Node11	2147	0	0.99866	0.00134
Node11	2148	1	0.01610	0.98390
Node11	2149	1	0.00018	0.99982
Node11	2150	1	0.00004	0.99996
Node11	2151	1	0.18366	0.81634
Node11	2152	1	0.00004	0.99996
Node11	2153	1	0.00091	0.99909
Node11	2154	1	0.00004	0.99996
Node11	2155	1	0.35435	0.64565
Node11	2156	1	0.00184	0.99816
Node11	2157	0	0.95745	0.04255
Node11	2158	0	0.98772	0.01228
Node11	2159	1	0.00006	0.99994
Node11	2160	1	0.00003	0.99997
Node11	2161	1	0.02719	0.97281
Node11	2162	1	0.00004	0.99996
Node11	2163	1	0.00003	0.99997
Node11	2164	0	0.99972	0.00028
Node11	2165	1	0.00004	0.99996
Node11	2166	1	0.00024	0.99976
Node11	2167	1	0.00003	0.99997
Node11	2168	1	0.05350	0.94650
Node11	2169	0	0.99602	0.00398
Node11	2170	1	0.02614	0.97386
Node11	2171	0	0.95047	0.04953
Node11	2172	1	0.18295	0.81705
Node11	2173	0	0.74888	0.25112
Node11	2174	1	0.00004	0.99996
Node11	2175	1	0.04041	0.95959
Node11	2176	1	0.00003	0.99997
Node11	2177	0	0.62076	0.37924
Node11	2178	1	0.00003	0.99997
Node11	2179	1	0.00033	0.99967
Node11	2180	1	0.00004	0.99996
Node11	2181	1	0.00007	0.99993
Node11	2182	1	0.02668	0.97332
Node11	2183	1	0.00006	0.99994
Node11	2184	1	0.00221	0.99779
Node11	2185	1	0.00003	0.99997
Node11	2186	1	0.00015	0.99985
Node11	2187	1	0.00003	0.99997
Node11	2188	1	0.00021	0.99979
Node11	2189	1	0.12764	0.87236
Node11	2190	1	0.00003	0.99997
Node11	2191	1	0.00839	0.99161
Node11	2192	1	0.00004	0.99996
Node11	2193	1	0.00017	0.99983
Node11	2194	1	0.00007	0.99993
Node11	2195	1	0.00004	0.99996
Node11	2196	0	0.99787	0.00213
Node11	2197	1	0.00004	0.99996
Node11	2198	1	0.00147	0.99853
Node11	2199	1	0.00004	0.99996
Node11	2200	1	0.00021	0.99979
Node11	2201	0	0.98261	0.01739
Node11	2202	1	0.00003	0.99997
Node11	2203	1	0.00033	0.99967
Node11	2204	0	0.59789	0.40211
Node11	2205	1	0.01282	0.98718
Node11	2206	0	0.53821	0.46179
Node11	2207	1	0.00004	0.99996
Node11	2208	1	0.00023	0.99977
Node11	2209	1	0.00004	0.99996
Node11	2210	1	0.01566	0.98434
Node11	2211	1	0.00034	0.99966
Node11	2212	1	0.00003	0.99997
Node11	2213	1	0.00336	0.99664
Node11	2214	1	0.00006	0.99994
Node11	2215	1	0.00176	0.99824
Node11	2216	1	0.00074	0.99926
Node11	2217	0	0.96929	0.03071
Node11	2218	0	0.97678	0.02322
Node11	2219	1	0.00029	0.99971
Node11	2220	1	0.00018	0.99982
Node11	2221	1	0.00016	0.99984
Node11	2222	1	0.00025	0.99975
Node11	2223	1	0.00017	0.99983
Node11	2224	1	0.01643	0.98357
Node11	2225	1	0.00003	0.99997
Node11	2226	1	0.00057	0.99943
Node11	2227	1	0.12158	0.87842
Node11	2228	0	0.95883	0.04117
Node11	2229	-	0.49390	0.50610
Node11	2230	0	0.66185	0.33815
Node11	2231	1	0.00015	0.99985
Node11	2232	0	0.99989	0.00011
Node11	2233	1	0.00003	0.99997
Node11	2234	1	0.00005	0.99995
Node11	2235	1	0.00192	0.99808
Node11	2236	0	0.99503	0.00497
Node11	2237	1	0.00016	0.99984
Node11	2238	1	0.00032	0.99968
Node11	2239	1	0.00004	0.99996
Node11	2240	1	0.00019	0.99981
Node11	2241	0	0.99102	0.00898
Node11	2242	1	0.00159	0.99841
Node11	2243	0	0.89385	0.10615
Node11	2244	1	0.35472	0.64528
Node11	2245	1	0.00003	0.99997
Node11	2246	1	0.24861	0.75139
Node11	2247	1	0.00203	0.99797
Node11	2248	1	0.05726	0.94274
Node11	2249	1	0.02253	0.97747
Node11	2250	0	0.59658	0.40342
Node11	2251	1	0.00004	0.99996
Node11	2252	1	0.00003	0.99997
Node11	2253	1	0.01587	0.98413
Node11	2254	0	0.75210	0.24790
Node11	2255	1	0.00003	0.99997
Node11	2256	1	0.00004	0.99996
Node11	2257	1	0.00017	0.99983
Node11	2258	1	0.00808	0.99192
Node11	2259	1	0.00003	0.99997
Node11	2260	1	0.00003	0.99997
Node11	2261	1	0.00020	0.99980
Node11	2262	1	0.00006	0.99994
Node11	2263	1	0.00024	0.99976
Node11	2264	1	0.00003	0.99997
Node11	2265	1	0.00005	0.99995
Node11	2266	0	0.99269	0.00731
Node11	2267	1	0.05074	0.94926
Node11	2268	0	0.99960	0.00040
Node11	2269	1	0.00004	0.99996
Node11	2270	1	0.02174	0.97826
Node11	2271	1	0.01664	0.98336
Node11	2272	1	0.00025	0.99975
Node11	2273	0	0.81279	0.18721
Node11	2274	0	0.51717	0.48283
Node11	2275	1	0.37580	0.62420
Node11	2276	1	0.00030	0.99970
Node11	2277	1	0.00003	0.99997
Node11	2278	0	0.65072	0.34928
Node11	2279	1	0.00330	0.99670
Node11	2280	1	0.00333	0.99667
Node11	2281	1	0.00003	0.99997
Node11	2282	1	0.02368	0.97632
Node11	2283	1	0.00442	0.99558
Node11	2284	1	0.00771	0.99229
Node11	2285	0	0.92432	0.07568
Node11	2286	1	0.00003	0.99997
Node11	2287	1	0.00003	0.99997
Node11	2288	1	0.00077	0.99923
Node11	2289	0	0.95346	0.04654
Node11	2290	1	0.00250	0.99750
Node11	2291	1	0.00004	0.99996
Node11	2292	1	0.00006	0.99994
Node11	2293	1	0.00640	0.99360
Node11	2294	1	0.00003	0.99997
Node11	2295	0	0.95552	0.04448
Node11	2296	1	0.00021	0.99979
Node11	2297	1	0.00893	0.99107
Node11	2298	1	0.00022	0.99978
Node11	2299	1	0.00003	0.99997
Node11	2300	1	0.00289	0.99711
Node11	2301	1	0.00086	0.99914
Node11	2302	1	0.16412	0.83588
Node11	2303	1	0.00004	0.99996
Node11	2304	1	0.00131	0.99869
Node11	2305	0	0.88704	0.11296
Node11	2306	1	0.00003	0.99997
Node11	2307	1	0.00093	0.99907
Node11	2308	1	0.00003	0.99997
Node11	2309	1	0.00004	0.99996
Node11	2310	1	0.00004	0.99996
Node11	2311	1	0.33134	0.66866
Node11	2312	1	0.00003	0.99997
Node11	2313	1	0.02487	0.97513
Node11	2314	1	0.00003	0.99997
Node11	2315	1	0.13149	0.86851
Node11	2316	-	0.46075	0.53925
Node11	2317	0	0.52356	0.47644
Node11	2318	1	0.09140	0.90860
Node11	2319	1	0.00023	0.99977
Node11	2320	1	0.00003	0.99997
Node11	2321	1	0.00057	0.99943
Node11	2322	1	0.00059	0.99941
Node11	2323	0	0.53237	0.46763
Node11	2324	1	0.00004	0.99996
Node11	2325	0	0.57055	0.42945
Node11	2326	0	0.63458	0.36542
Node11	2327	1	0.00087	0.99913
Node11	2328	1	0.00005	0.99995
Node11	2329	1	0.00003	0.99997
Node11	2330	0	0.95069	0.04931
Node11	2331	1	0.00004	0.99996
Node11	2332	1	0.00003	0.99997
Node11	2333	1	0.08741	0.91259
Node11	2334	0	0.62871	0.37129
Node11	2335	1	0.00283	0.99717
Node11	2336	1	0.00003	0.99997
Node11	2337	1	0.00195	0.99805
Node11	2338	1	0.00182	0.99818
Node11	2339	-	0.44262	0.55738
Node11	2340	1	0.01182	0.98818
Node11	2341	1	0.00025	0.99975
Node11	2342	1	0.00367	0.99633
Node11	2343	1	0.00007	0.99993
Node11	2344	1	0.28095	0.71905
Node11	2345	1	0.00024	0.99976
Node11	2346	1	0.00019	0.99981
Node11	2347	1	0.01172	0.98828
Node11	2348	1	0.00023	0.99977
Node11	2349	1	0.00046	0.99954
Node11	2350	1	0.00172	0.99828
Node11	2351	0	0.65996	0.34004
Node11	2352	1	0.01837	0.98163
Node11	2353	0	0.98624	0.01376
Node11	2354	1	0.00004	0.99996
Node11	2355	1	0.00003	0.99997
Node11	2356	1	0.36783	0.63217
Node11	2357	1	0.01331	0.98669
Node11	2358	1	0.00003	0.99997
Node11	2359	1	0.00003	0.99997
Node11	2360	1	0.37318	0.62682
Node11	2361	1	0.00030	0.99970
Node11	2362	1	0.00022	0.99978
Node11	2363	-	0.42758	0.57242
Node11	2364	1	0.01331	0.98669
Node11	2365	1	0.00003	0.99997
Node11	2366	1	0.00004	0.99996
Node11	2367	1	0.00003	0.99997
Node11	2368	1	0.00003	0.99997
Node11	2369	1	0.14001	0.85999
Node11	2370	1	0.00003	0.99997
Node11	2371	1	0.00004	0.99996
Node11	2372	1	0.00003	0.99997
Node11	2373	1	0.17198	0.82802
Node11	2374	0	0.98662	0.01338
Node11	2375	1	0.00004	0.99996
Node11	2376	1	0.00003	0.99997
Node11	2377	1	0.00017	0.99983
Node11	2378	1	0.00187	0.99813
Node11	2379	1	0.35352	0.64648
Node11	2380	1	0.00648	0.99352
Node11	2381	1	0.03139	0.96861
Node11	2382	1	0.00107	0.99893
Node11	2383	1	0.00003	0.99997
Node11	2384	1	0.04158	0.95842
Node11	2385	1	0.00004	0.99996
Node11	2386	1	0.39126	0.60874
Node11	2387	0	0.98726	0.01274
Node11	2388	1	0.00003	0.99997
Node11	2389	0	0.56877	0.43123
Node11	2390	1	0.30061	0.69939
Node11	2391	0	0.99987	0.00013
Node11	2392	0	0.98181	0.01819
Node11	2393	1	0.00003	0.99997
Node11	2394	0	0.99787	0.00213
Node11	2395	1	0.00003	0.99997
Node11	2396	1	0.00003	0.99997
Node11	2397	0	0.52566	0.47434
Node11	2398	1	0.00004	0.99996
Node11	2399	1	0.02926	0.97074
Node11	2400	1	0.00003	0.99997
Node11	2401	1	0.01033	0.98967
Node11	2402	1	0.00017	0.99983
Node11	2403	1	0.00043	0.99957
Node11	2404	1	0.00138	0.99862
Node11	2405	1	0.00004	0.99996
Node11	2406	1	0.09954	0.90046
Node11	2407	1	0.03080	0.96920
Node11	2408	0	0.99145	0.00855
Node11	2409	1	0.00274	0.99726
Node11	2410	1	0.00005	0.99995
Node11	2411	0	0.82958	0.17042
Node11	2412	0	0.99049	0.00951
Node11	2413	1	0.00074	0.99926
Node11	2414	0	0.77317	0.22683
Node11	2415	1	0.00023	0.99977
Node11	2416	1	0.00004	0.99996
Node11	2417	0	0.66788	0.33212
Node11	2418	1	0.20331	0.79669
Node11	2419	0	0.90465	0.09535
Node11	2420	1	0.00003	0.99997
Node11	2421	1	0.32794	0.67206
Node11	2422	0	0.63698	0.36302
Node11	2423	0	0.99810	0.00190
Node11	2424	1	0.00662	0.99338
Node11	2425	0	0.83019	0.16981
Node11	2426	1	0.00003	0.99997
Node11	2427	1	0.00750	0.99250
Node11	2428	1	0.00116	0.99884
Node11	2429	1	0.02282	0.97718
Node11	2430	1	0.06352	0.93648
Node11	2431	1	0.00004	0.99996
Node11	2432	1	0.00031	0.99969
Node11	2433	0	0.98623	0.01377
Node11	2434	1	0.04927	0.95073
Node11	2435	1	0.00442	0.99558
Node11	2436	1	0.00097	0.99903
Node11	2437	1	0.22386	0.77614
Node11	2438	0	0.97466	0.02534
Node11	2439	1	0.00179	0.99821
Node11	2440	1	0.00044	0.99956
Node11	2441	0	0.89908	0.10092
Node11	2442	0	0.98686	0.01314
Node11	2443	0	0.88201	0.11799
Node11	2444	1	0.00004	0.99996
Node11	2445	1	0.01194	0.98806
Node11	2446	0	0.98758	0.01242
Node11	2447	0	0.96779	0.03221
Node11	2448	0	0.57533	0.42467
Node11	2449	1	0.00516	0.99484
Node11	2450	1	0.00024	0.99976
Node11	2451	0	0.51147	0.48853
Node11	2452	1	0.00003	0.99997
Node11	2453	1	0.04026	0.95974
Node11	2454	1	0.00006	0.99994
Node11	2455	1	0.00004	0.99996
Node11	2456	1	0.00003	0.99997
Node11	2457	1	0.09905	0.90095
Node11	2458	1	0.00004	0.99996
Node11	2459	0	0.93656	0.06344
Node11	2460	1	0.00015	0.99985
Node11	2461	1	0.00106	0.99894
Node11	2462	1	0.00006	0.99994
Node11	2463	1	0.00020	0.99980
Node11	2464	1	0.00015	0.99985
Node11	2465	1	0.00023	0.99977
Node11	2466	1	0.00167	0.99833
Node11	2467	0	0.98663	0.01337
Node11	2468	1	0.00021	0.99979
Node11	2469	1	0.12652	0.87348
Node11	2470	1	0.00018	0.99982
Node11	2471	1	0.00003	0.99997
Node11	2472	1	0.00003	0.99997
Node11	2473	0	0.52823	0.47177
Node11	2474	0	0.99962	0.00038
Node11	2475	1	0.03350	0.96650
Node11	2476	1	0.18366	0.81634
Node11	2477	1	0.00021	0.99979
Node11	2478	1	0.00246	0.99754
Node11	2479	1	0.00005	0.99995
Node11	2480	1	0.08901	0.91099
Node11	2481	0	0.82877	0.17123
Node11	2482	1	0.38025	0.61975
Node11	2483	1	0.00019	0.99981
Node11	2484	1	0.00084	0.99916
Node11	2485	1	0.00003	0.99997
Node11	2486	0	0.77618	0.22382
Node11	2487	1	0.00003	0.99997
Node11	2488	0	0.96910	0.03090
Node11	2489	1	0.00003	0.99997
Node11	2490	1	0.00005	0.99995
Node11	2491	0	0.99855	0.00145
Node11	2492	1	0.00006	0.99994
Node11	2493	0	0.99607	0.00393
Node11	2494	1	0.00020	0.99980
Node11	2495	1	0.00026	0.99974
Node11	2496	1	0.00004	0.99996
Node11	2497	1	0.00005	0.99995
Node11	2498	1	0.00181	0.99819
Node11	2499	1	0.00017	0.99983
Node11	2500	1	0.00199	0.99801
Node11	2501	0	0.81102	0.18898
Node11	2502	1	0.08081	0.91919
Node11	2503	1	0.01805	0.98195
Node11	2504	0	0.99259	0.00741
Node11	2505	1	0.00026	0.99974
Node11	2506	1	0.00005	0.99995
Node11	2507	1	0.00004	0.99996
Node11	2508	0	0.75075	0.24925
Node11	2509	0	0.72917	0.27083
Node11	2510	0	0.82969	0.17031
Node11	2511	1	0.00015	0.99985
Node11	2512	1	0.07396	0.92604
Node11	2513	1	0.00532	0.99468
Node11	2514	1	0.00152	0.99848
Node11	2515	1	0.00006	0.99994
Node11	2516	1	0.00003	0.99997
Node11	2517	1	0.35433	0.64567
Node11	2518	0	0.93733	0.06267
Node11	2519	1	0.40942	0.59058
Node11	2520	1	0.00024	0.99976
Node11	2521	1	0.00003	0.99997
Node11	2522	1	0.05432	0.94568
Node11	2523	1	0.01936	0.98064
Node11	2524	1	0.06130	0.93870
Node11	2525	1	0.35435	0.64565
Node11	2526	1	0.08642	0.91358
Node11	2527	1	0.00629	0.99371
Node11	2528	1	0.00950	0.99050
Node11	2529	0	0.77450	0.22550
Node11	2530	1	0.01139	0.98861
Node11	2531	0	0.98741	0.01259
Node11	2532	0	0.86760	0.13240
Node11	2533	0	0.74888	0.25112
Node11	2534	1	0.00195	0.99805
Node11	2535	1	0.00246	0.99754
Node11	2536	0	0.80540	0.19460
Node11	2537	1	0.00004	0.99996
Node11	2538	1	0.00006	0.99994
Node11	2539	0	0.73662	0.26338
Node11	2540	1	0.00003	0.99997
Node11	2541	1	0.01250	0.98750
Node11	2542	0	0.92960	0.07040
Node11	2543	0	0.88811	0.11189
Node11	2544	0	0.99845	0.00155
Node11	2545	1	0.01123	0.98877
Node11	2546	1	0.00003	0.99997
Node11	2547	1	0.00193	0.99807
Node11	2548	0	0.54156	0.45844
Node11	2549	0	0.68466	0.31534
Node11	2550	1	0.00635	0.99365
Node11	2551	1	0.00004	0.99996
Node11	2552	1	0.39651	0.60349
Node11	2553	1	0.02129	0.97871
Node11	2554	0	0.98057	0.01943
Node11	2555	0	0.93653	0.06347
Node11	2556	1	0.00003	0.99997
Node11	2557	1	0.00197	0.99803
Node11	2558	1	0.00003	0.99997
Node11	2559	1	0.03855	0.96145
Node11	2560	1	0.00162	0.99838
Node11	2561	1	0.00570	0.99430
Node11	2562	0	0.82999	0.17001
Node11	2563	0	0.99168	0.00832
Node11	2564	1	0.03098	0.96902
Node11	2565	0	0.95916	0.04084
Node11	2566	1	0.00076	0.99924
Node11	2567	1	0.00003	0.99997
Node11	2568	1	0.01112	0.98888
Node11	2569	0	0.54790	0.45210
Node11	2570	1	0.00004	0.99996
Node11	2571	1	0.00033	0.99967
Node11	2572	0	0.98661	0.01339
Node11	2573	1	0.42197	0.57803
Node11	2574	1	0.00006	0.99994
Node11	2575	1	0.00004	0.99996
Node11	2576	1	0.41017	0.58983
Node11	2577	1	0.01185	0.98815
Node11	2578	1	0.00603	0.99397
Node11	2579	1	0.00004	0.99996
Node11	2580	1	0.02620	0.97380
Node11	2581	0	0.76787	0.23213
Node11	2582	1	0.00950	0.99050
Node11	2583	1	0.00029	0.99971
Node11	2584	1	0.00072	0.99928
Node11	2585	1	0.36834	0.63166
Node11	2586	1	0.00017	0.99983
Node11	2587	1	0.03401	0.96599
Node11	2588	1	0.00004	0.99996
Node11	2589	1	0.00005	0.99995
Node11	2590	0	0.88205	0.11795
Node11	2591	0	0.99940	0.00060
Node11	2592	1	0.00007	0.99993
Node11	2593	1	0.14799	0.85201
Node11	2594	0	0.82708	0.17292
Node11	2595	1	0.00195	0.99805
Node11	2596	0	0.99761	0.00239
Node11	2597	0	0.99097	0.00903
Node11	2598	0	0.82919	0.17081
Node11	2599	1	0.00092	0.99908
Node11	2600	1	0.00005	0.99995
Node11	2601	1	0.02572	0.97428
Node11	2602	0	0.99925	0.00075
Node11	2603	1	0.04001	0.95999
Node11	2604	1	0.00077	0.99923
Node11	2605	1	0.02075	0.97925
Node11	2606	0	0.68335	0.31665
Node11	2607	1	0.01833	0.98167
Node11	2608	1	0.01518	0.98482
Node11	2609	0	0.95743	0.04257
Node11	2610	0	0.99979	0.00021
Node11	2611	1	0.36622	0.63378
Node11	2612	1	0.00047	0.99953
Node11	2613	1	0.00003	0.99997
Node11	2614	1	0.40237	0.59763
Node11	2615	0	0.54555	0.45445
Node11	2616	1	0.37952	0.62048
Node11	2617	0	0.99315	0.00685
Node11	2618	0	0.99922	0.00078
Node11	2619	0	0.99576	0.00424
Node11	2620	1	0.00005	0.99995
Node11	2621	1	0.04978	0.95022
Node11	2622	1	0.00003	0.99997
Node11	2623	1	0.01640	0.98360
Node11	2624	1	0.01651	0.98349
Node11	2625	1	0.00004	0.99996
Node11	2626	1	0.00003	0.99997
Node11	2627	1	0.25149	0.74851
Node11	2628	1	0.00003	0.99997
Node11	2629	1	0.16126	0.83874
Node11	2630	1	0.00004	0.99996
Node11	2631	1	0.03315	0.96685
Node11	2632	0	0.64941	0.35059
Node11	2633	1	0.00004	0.99996
Node11	2634	1	0.00179	0.99821
Node11	2635	1	0.00018	0.99982
Node11	2636	1	0.07446	0.92554
Node11	2637	1	0.00003	0.99997
Node11	2638	1	0.03115	0.96885
Node11	2639	1	0.00028	0.99972
Node11	2640	1	0.00921	0.99079
Node11	2641	0	0.94979	0.05021
Node11	2642	1	0.00377	0.99623
Node11	2643	1	0.00806	0.99194
Node11	2644	1	0.01750	0.98250
Node11	2645	1	0.00089	0.99911
Node11	2646	1	0.00005	0.99995
Node11	2647	1	0.00099	0.99901
Node11	2648	0	0.53913	0.46087
Node11	2649	1	0.01449	0.98551
Node11	2650	1	0.00004	0.99996
Node11	2651	1	0.00041	0.99959
Node11	2652	1	0.00003	0.99997
Node11	2653	0	0.67798	0.32202
Node11	2654	1	0.08034	0.91966
Node11	2655	1	0.00026	0.99974
Node11	2656	1	0.11953	0.88047
Node11	2657	1	0.00003	0.99997
Node11	2658	1	0.00003	0.99997
Node11	2659	1	0.00067	0.99933
Node11	2660	1	0.00004	0.99996
Node11	2661	1	0.00003	0.99997
Node11	2662	1	0.23087	0.76913
Node11	2663	1	0.15524	0.84476
Node11	2664	1	0.00472	0.99528
Node11	2665	1	0.00003	0.99997
Node11	2666	1	0.00021	0.99979
Node11	2667	0	0.97656	0.02344
Node11	2668	1	0.00021	0.99979
Node11	2669	1	0.01239	0.98761
Node11	2670	1	0.09572	0.90428
Node11	2671	0	0.70353	0.29647
Node11	2672	1	0.00022	0.99978
Node11	2673	0	0.96373	0.03627
Node11	2674	1	0.00003	0.99997
Node11	2675	1	0.00146	0.99854
Node11	2676	1	0.16648	0.83352
Node11	2677	1	0.05725	0.94275
Node11	2678	1	0.00020	0.99980
Node11	2679	1	0.30308	0.69692
Node11	2680	1	0.00005	0.99995
Node11	2681	1	0.00029	0.99971
Node11	2682	1	0.19777	0.80223
Node11	2683	1	0.01850	0.98150
Node11	2684	1	0.00021	0.99979
Node11	2685	1	0.00017	0.99983
Node11	2686	1	0.01687	0.98313
Node11	2687	1	0.00003	0.99997
Node11	2688	1	0.00024	0.99976
Node11	2689	0	0.72012	0.27988
Node11	2690	1	0.01015	0.98985
Node11	2691	1	0.00003	0.99997
Node11	2692	0	0.84674	0.15326
Node11	2693	1	0.00004	0.99996
Node11	2694	1	0.00020	0.99980
Node11	2695	1	0.05752	0.94248
Node11	2696	1	0.00068	0.99932
Node11	2697	0	0.78963	0.21037
Node11	2698	1	0.00022	0.99978
Node11	2699	1	0.00004	0.99996
Node11	2700	1	0.00035	0.99965
Node11	2701	1	0.00024	0.99976
Node11	2702	1	0.00917	0.99083
Node11	2703	1	0.00006	0.99994
Node11	2704	1	0.01211	0.98789
Node11	2705	1	0.00004	0.99996
Node11	2706	0	0.99901	0.00099
Node11	2707	1	0.00003	0.99997
Node11	2708	1	0.00551	0.99449
Node11	2709	1	0.00003	0.99997
Node11	2710	1	0.00242	0.99758
Node11	2711	0	0.99716	0.00284
Node11	2712	1	0.00004	0.99996
Node11	2713	1	0.01943	0.98057
Node11	2714	1	0.00075	0.99925
Node11	2715	1	0.00005	0.99995
Node11	2716	1	0.20306	0.79694
Node11	2717	-	0.48038	0.51962
Node11	2718	1	0.00044	0.99956
Node11	2719	1	0.29386	0.70614
Node11	2720	1	0.00005	0.99995
Node11	2721	1	0.39205	0.60795
Node11	2722	1	0.00004	0.99996
Node11	2723	0	0.87982	0.12018
Node11	2724	1	0.00004	0.99996
Node11	2725	1	0.34285	0.65715
Node11	2726	1	0.00004	0.99996
Node11	2727	1	0.00155	0.99845
Node11	2728	0	0.76820	0.23180
Node11	2729	1	0.00003	0.99997
Node11	2730	1	0.00004	0.99996
Node11	2731	0	0.92730	0.07270
Node11	2732	1	0.00019	0.99981
Node11	2733	1	0.00004	0.99996
Node11	2734	0	0.98302	0.01698
Node11	2735	0	0.99352	0.00648
Node11	2736	1	0.04665	0.95335
Node11	2737	1	0.00003	0.99997
Node11	2738	1	0.00063	0.99937
Node11	2739	1	0.00007	0.99993
Node11	2740	1	0.00973	0.99027
Node11	2741	1	0.40292	0.59708
Node11	2742	1	0.00851	0.99149
Node11	2743	1	0.00005	0.99995
Node11	2744	0	0.70759	0.29241
Node11	2745	1	0.00082	0.99918
Node11	2746	1	0.01900	0.98100
Node11	2747	1	0.00004	0.99996
Node11	2748	1	0.07076	0.92924
Node11	2749	1	0.00003	0.99997
Node11	2750	1	0.00299	0.99701
Node11	2751	1	0.00798	0.99202
Node11	2752	1	0.00003	0.99997
Node11	2753	1	0.18366	0.81634
Node11	2754	1	0.00004	0.99996
Node11	2755	1	0.00018	0.99982
Node11	2756	0	0.94202	0.05798
Node11	2757	0	0.74888	0.25112
Node11	2758	1	0.00005	0.99995
Node11	2759	1	0.16268	0.83732
Node11	2760	1	0.09971	0.90029
Node11	2761	1	0.04352	0.95648
Node11	2762	1	0.06908	0.93092
Node11	2763	1	0.00012	0.99988
Node11	2764	1	0.00003	0.99997
Node11	2765	1	0.00003	0.99997
Node11	2766	1	0.00003	0.99997
Node11	2767	1	0.00005	0.99995
Node11	2768	1	0.29007	0.70993
Node11	2769	0	0.82965	0.17035
Node11	2770	0	0.91974	0.08026
Node11	2771	1	0.03509	0.96491
Node11	2772	1	0.00214	0.99786
Node11	2773	0	0.66860	0.33140
Node11	2774	1	0.00003	0.99997
Node11	2775	1	0.00478	0.99522
Node11	2776	0	0.64813	0.35187
Node11	2777	1	0.02428	0.97572
Node11	2778	1	0.10035	0.89965
Node11	2779	1	0.00004	0.99996
Node11	2780	-	0.49380	0.50620
Node11	2781	1	0.00004	0.99996
Node11	2782	1	0.00021	0.99979
Node11	2783	1	0.00003	0.99997
Node11	2784	1	0.00028	0.99972
Node11	2785	1	0.00653	0.99347
Node11	2786	1	0.07524	0.92476
Node11	2787	0	0.91348	0.08652
Node11	2788	1	0.00003	0.99997
Node11	2789	1	0.00003	0.99997
Node11	2790	1	0.05253	0.94747
Node11	2791	1	0.00068	0.99932
Node11	2792	1	0.00145	0.99855
Node11	2793	-	0.46763	0.53237
Node11	2794	1	0.00085	0.99915
Node11	2795	0	0.91974	0.08026
Node11	2796	1	0.00003	0.99997
Node11	2797	1	0.00003	0.99997
Node11	2798	1	0.00044	0.99956
Node11	2799	1	0.26691	0.73309
Node11	2800	0	0.78886	0.21114
Node11	2801	0	0.86804	0.13196
Node11	2802	1	0.00076	0.99924
Node11	2803	0	0.91765	0.08235
Node11	2804	0	0.98974	0.01026
Node11	2805	1	0.00004	0.99996
Node11	2806	1	0.00004	0.99996
Node11	2807	1	0.01577	0.98423
Node11	2808	1	0.01307	0.98693
Node11	2809	0	0.89020	0.10980
Node11	2810	1	0.00029	0.99971
Node11	2811	1	0.00005	0.99995
Node11	2812	1	0.00003	0.99997
Node11	2813	1	0.16204	0.83796
Node11	2814	1	0.00003	0.99997
Node11	2815	-	0.43022	0.56978
Node11	2816	1	0.00019	0.99981
Node11	2817	1	0.00081	0.99919
Node11	2818	1	0.00298	0.99702
Node11	2819	1	0.00133	0.99867
Node11	2820	1	0.00103	0.99897
Node11	2821	1	0.01793	0.98207
Node11	2822	1	0.00019	0.99981
Node11	2823	1	0.00003	0.99997
Node11	2824	1	0.11050	0.88950
Node11	2825	1	0.00003	0.99997
Node11	2826	0	0.89385	0.10615
Node11	2827	1	0.00301	0.99699
Node11	2828	1	0.18707	0.81293
Node11	2829	1	0.00020	0.99980
Node11	2830	1	0.00017	0.99983
Node11	2831	0	0.99971	0.00029
Node11	2832	1	0.00004	0.99996
Node11	2833	0	0.95604	0.04396
Node11	2834	1	0.00964	0.99036
Node11	2835	1	0.00019	0.99981
Node11	2836	0	0.96377	0.03623
Node11	2837	1	0.00003	0.99997
Node11	2838	1	0.03643	0.96357
Node11	2839	0	0.86168	0.13832
Node11	2840	1	0.30808	0.69192
Node11	2841	0	0.65379	0.34621
Node11	2842	1	0.00659	0.99341
Node11	2843	1	0.00003	0.99997
Node11	2844	1	0.02375	0.97625
Node11	2845	1	0.04898	0.95102
Node11	2846	0	0.77390	0.22610
Node11	2847	1	0.00079	0.99921
Node11	2848	0	0.53391	0.46609
Node11	2849	1	0.00020	0.99980
Node11	2850	1	0.00019	0.99981
Node11	2851	1	0.00067	0.99933
Node11	2852	1	0.00072	0.99928
Node11	2853	1	0.21411	0.78589
Node11	2854	1	0.00003	0.99997
Node11	2855	1	0.00006	0.99994
Node11	2856	0	0.57062	0.42938
Node11	2857	0	0.97571	0.02429
Node11	2858	1	0.00003	0.99997
Node11	2859	1	0.00246	0.99754
Node11	2860	1	0.00130	0.99870
Node11	2861	1	0.00079	0.99921
Node11	2862	1	0.00454	0.99546
Node11	2863	1	0.00071	0.99929
Node11	2864	1	0.00003	0.99997
Node11	2865	1	0.03268	0.96732
Node11	2866	1	0.00003	0.99997
Node11	2867	1	0.02050	0.97950
Node11	2868	1	0.00004	0.99996
Node11	2869	0	0.86964	0.13036
Node11	2870	1	0.05190	0.94810
Node11	2871	1	0.00821	0.99179
Node11	2872	1	0.00003	0.99997
Node11	2873	1	0.00003	0.99997
Node11	2874	1	0.00080	0.99920
Node11	2875	1	0.00018	0.99982
Node11	2876	1	0.00845	0.99155
Node11	2877	1	0.00023	0.99977
Node11	2878	1	0.00004	0.99996
Node11	2879	1	0.00004	0.99996
Node11	2880	1	0.12158	0.87842
Node11	2881	1	0.33408	0.66592
Node11	2882	1	0.00005	0.99995
Node11	2883	0	0.80562	0.19438
Node11	2884	0	0.99831	0.00169
Node11	2885	1	0.01713	0.98287
Node11	2886	1	0.00036	0.99964
Node11	2887	1	0.00003	0.99997
Node11	2888	1	0.00024	0.99976
Node11	2889	0	0.98884	0.01116
Node11	2890	1	0.00219	0.99781
Node11	2891	1	0.22755	0.77245
Node11	2892	1	0.00003	0.99997
Node11	2893	1	0.00003	0.99997
Node11	2894	1	0.00151	0.99849
Node11	2895	1	0.24810	0.75190
Node11	2896	0	0.96513	0.03487
Node11	2897	1	0.00005	0.99995
Node11	2898	-	0.46354	0.53646
Node11	2899	1	0.00004	0.99996
Node11	2900	0	0.92527	0.07473
Node11	2901	0	0.74888	0.25112
Node11	2902	1	0.00019	0.99981
Node11	2903	1	0.00089	0.99911
Node11	2904	1	0.00004	0.99996
Node11	2905	0	0.76998	0.23002
Node11	2906	1	0.19442	0.80558
Node11	2907	1	0.00136	0.99864
Node11	2908	0	0.97893	0.02107
Node11	2909	1	0.00005	0.99995
Node11	2910	1	0.00003	0.99997
Node11	2911	1	0.00004	0.99996
Node11	2912	1	0.00024	0.99976
Node11	2913	1	0.03243	0.96757
Node11	2914	1	0.00006	0.99994
Node11	2915	1	0.03208	0.96792
Node11	2916	1	0.00004	0.99996
Node11	2917	0	0.96866	0.03134
Node11	2918	1	0.01243	0.98757
Node11	2919	1	0.00009	0.99991
Node11	2920	1	0.00154	0.99846
Node11	2921	1	0.00278	0.99722
Node11	2922	1	0.00019	0.99981
Node11	2923	1	0.00019	0.99981
Node11	2924	0	0.98691	0.01309
Node11	2925	1	0.00003	0.99997
Node11	2926	1	0.15408	0.84592
Node11	2927	1	0.00029	0.99971
Node11	2928	1	0.00035	0.99965
Node11	2929	0	0.76536	0.23464
Node11	2930	1	0.29088	0.70912
Node11	2931	1	0.17776	0.82224
Node11	2932	1	0.00004	0.99996
Node11	2933	1	0.00031	0.99969
Node11	2934	1	0.00014	0.99986
Node11	2935	0	0.89259	0.10741
Node11	2936	0	0.99267	0.00733
Node11	2937	1	0.00004	0.99996
Node11	2938	1	0.35701	0.64299
Node11	2939	1	0.27239	0.72761
Node11	2940	1	0.00005	0.99995
Node11	2941	0	0.50075	0.49925
Node11	2942	0	0.86231	0.13769
Node11	2943	1	0.00005	0.99995
Node11	2944	1	0.01604	0.98396
Node11	2945	1	0.02693	0.97307
Node11	2946	0	0.54121	0.45879
Node11	2947	1	0.00030	0.99970
Node11	2948	0	0.74888	0.25112
Node11	2949	0	0.74888	0.25112
Node11	2950	1	0.00911	0.99089
Node11	2951	0	0.74888	0.25112
Node11	2952	1	0.00005	0.99995
Node11	2953	1	0.00003	0.99997
Node11	2954	1	0.00889	0.99111
Node11	2955	1	0.00337	0.99663
Node11	2956	1	0.25312	0.74688
Node11	2957	0	0.94804	0.05196
Node11	2958	1	0.00025	0.99975
Node11	2959	1	0.00199	0.99801
Node11	2960	1	0.00038	0.99962
Node11	2961	1	0.00112	0.99888
Node11	2962	0	0.58332	0.41668
Node11	2963	0	0.59000	0.41000
Node11	2964	1	0.00233	0.99767
Node11	2965	1	0.00324	0.99676
Node11	2966	1	0.00029	0.99971
Node11	2967	1	0.04188	0.95812
Node11	2968	1	0.00004	0.99996
Node11	2969	0	0.97322	0.02678
Node11	2970	1	0.00364	0.99636
Node11	2971	0	0.71157	0.28843
Node11	2972	1	0.00025	0.99975
Node11	2973	1	0.00407	0.99593
Node11	2974	1	0.00107	0.99893
Node11	2975	1	0.00003	0.99997
Node11	2976	1	0.00003	0.99997
Node11	2977	1	0.00004	0.99996
Node11	2978	1	0.00004	0.99996
Node11	2979	0	0.50708	0.49292
Node11	2980	1	0.00070	0.99930
Node11	2981	1	0.00003	0.99997
Node11	2982	0	0.84957	0.15043
Node11	2983	0	0.98941	0.01059
Node11	2984	1	0.00006	0.99994
Node11	2985	1	0.00005	0.99995
Node11	2986	1	0.00004	0.99996
Node11	2987	1	0.04746	0.95254
Node11	2988	1	0.00812	0.99188
Node11	2989	1	0.00040	0.99960
Node11	2990	1	0.03992	0.96008
Node11	2991	1	0.00033	0.99967
Node11	2992	1	0.24272	0.75728
Node11	2993	1	0.00004	0.99996
Node11	2994	0	0.59905	0.40095
Node11	2995	1	0.00004	0.99996
Node11	2996	0	0.91546	0.08454
Node11	2997	1	0.04821	0.95179
Node11	2998	1	0.31903	0.68097
Node11	2999	1	0.00306	0.99694
Node11	3000	1	0.35452	0.64548
Node11	3001	1	0.09198	0.90802
Node11	3002	1	0.01138	0.98862
Node11	3003	1	0.00115	0.99885
Node11	3004	1	0.00004	0.99996
Node11	3005	1	0.00005	0.99995
Node11	3006	1	0.00058	0.99942
Node11	3007	1	0.19014	0.80986
Node11	3008	1	0.03551	0.96449
Node11	3009	1	0.00031	0.99969
Node11	3010	1	0.00015	0.99985
Node11	3011	1	0.18585	0.81415
Node11	3012	1	0.01793	0.98207
Node11	3013	1	0.00076	0.99924
Node11	3014	1	0.00025	0.99975
Node11	3015	0	0.86320	0.13680
Node11	3016	1	0.15452	0.84548
Node11	3017	0	0.87229	0.12771
Node11	3018	0	0.90417	0.09583
Node11	3019	1	0.00004	0.99996
Node11	3020	1	0.11225	0.88775
Node11	3021	1	0.21338	0.78662
Node11	3022	0	0.73823	0.26177
Node11	3023	1	0.00037	0.99963
Node11	3024	1	0.34479	0.65521
Node11	3025	1	0.11532	0.88468
Node11	3026	0	0.95059	0.04941
Node11	3027	1	0.00135	0.99865
Node11	3028	1	0.00003	0.99997
Node11	3029	0	0.71430	0.28570
Node11	3030	1	0.00079	0.99921
Node11	3031	1	0.00856	0.99144
Node11	3032	1	0.00006	0.99994
Node11	3033	1	0.26570	0.73430
Node11	3034	1	0.01082	0.98918
Node11	3035	1	0.00004	0.99996
Node11	3036	0	0.96564	0.03436
Node11	3037	0	0.85974	0.14026
Node11	3038	1	0.00006	0.99994
Node11	3039	1	0.02197	0.97803
Node11	3040	1	0.00560	0.99440
Node11	3041	1	0.00005	0.99995
Node11	3042	0	0.96938	0.03062
Node11	3043	0	0.99030	0.00970
Node11	3044	0	0.72275	0.27725
Node11	3045	1	0.05218	0.94782
Node11	3046	-	0.42519	0.57481
Node11	3047	1	0.00032	0.99968
Node11	3048	1	0.41017	0.58983
Node11	3049	1	0.40695	0.59305
Node11	3050	1	0.37582	0.62418
Node11	3051	0	0.77528	0.22472
Node11	3052	0	0.99118	0.00882
Node11	3053	1	0.00048	0.99952
Node11	3054	1	0.00081	0.99919
Node11	3055	1	0.00036	0.99964
Node11	3056	1	0.08203	0.91797
Node11	3057	0	0.73359	0.26641
Node11	3058	1	0.01406	0.98594
Node11	3059	1	0.00040	0.99960
Node11	3060	0	0.98486	0.01514
Node11	3061	0	0.99998	0.00002
Node11	3062	1	0.00010	0.99990
Node11	3063	1	0.00033	0.99967
Node11	3064	1	0.02746	0.97254
Node11	3065	1	0.00005	0.99995
Node11	3066	1	0.00003	0.99997
Node11	3067	1	0.00914	0.99086
Node11	3068	0	0.99414	0.00586
Node11	3069	1	0.00004	0.99996
Node11	3070	1	0.12158	0.87842
Node11	3071	1	0.02111	0.97889
Node11	3072	1	0.01976	0.98024
Node11	3073	0	0.92345	0.07655
Node11	3074	1	0.00004	0.99996
Node11	3075	1	0.00003	0.99997
Node11	3076	1	0.00004	0.99996
Node11	3077	-	0.45360	0.54640
Node11	3078	1	0.00004	0.99996
Node11	3079	1	0.31055	0.68945
Node11	3080	1	0.01776	0.98224
Node11	3081	1	0.01211	0.98789
Node11	3082	1	0.07620	0.92380
Node11	3083	0	0.93355	0.06645
Node11	3084	1	0.00006	0.99994
Node11	3085	1	0.00041	0.99959
Node11	3086	1	0.00029	0.99971
Node11	3087	1	0.00191	0.99809
Node11	3088	0	0.93863	0.06137
Node11	3089	1	0.00003	0.99997
Node11	3090	1	0.00829	0.99171
Node11	3091	0	0.77071	0.22929
Node11	3092	1	0.40511	0.59489
Node11	3093	1	0.00021	0.99979
Node11	3094	1	0.00005	0.99995
Node11	3095	0	0.94015	0.05985
Node11	3096	0	0.97164	0.02836
Node11	3097	0	0.72310	0.27690
Node11	3098	0	0.90734	0.09266
Node11	3099	1	0.00006	0.99994
Node11	3100	1	0.00005	0.99995
Node11	3101	1	0.00005	0.99995
Node11	3102	1	0.00005	0.99995
Node11	3103	1	0.00027	0.99973
Node11	3104	-	0.43505	0.56495
Node11	3105	1	0.12158	0.87842
Node11	3106	0	0.95434	0.04566
Node11	3107	1	0.02487	0.97513
Node11	3108	1	0.30836	0.69164
Node11	3109	1	0.00132	0.99868
Node11	3110	1	0.00003	0.99997
Node11	3111	1	0.00008	0.99992
Node11	3112	0	0.87223	0.12777
Node11	3113	1	0.00006	0.99994
Node11	3114	1	0.02134	0.97866
Node11	3115	1	0.00009	0.99991
Node11	3116	1	0.19950	0.80050
Node11	3117	1	0.00029	0.99971
Node11	3118	1	0.00003	0.99997
Node11	3119	1	0.13633	0.86367
Node11	3120	1	0.07123	0.92877
Node11	3121	1	0.00004	0.99996
Node11	3122	1	0.08915	0.91085
Node11	3123	1	0.00524	0.99476
Node11	3124	1	0.00004	0.99996
Node11	3125	1	0.03314	0.96686
Node11	3126	1	0.05342	0.94658
Node11	3127	1	0.00003	0.99997
Node11	3128	1	0.00065	0.99935
Node11	3129	1	0.00004	0.99996
Node11	3130	1	0.01810	0.98190
Node11	3131	0	0.77195	0.22805
Node11	3132	1	0.01942	0.98058
Node11	3133	1	0.12500	0.87500
Node11	3134	1	0.00003	0.99997
Node11	3135	1	0.00028	0.99972
Node11	3136	1	0.00378	0.99622
Node11	3137	1	0.00003	0.99997
Node11	3138	-	0.46657	0.53343
Node11	3139	1	0.04071	0.95929
Node11	3140	1	0.00413	0.99587
Node11	3141	1	0.00028	0.99972
Node11	3142	1	0.40010	0.59990
Node11	3143	0	0.79668	0.20332
Node11	3144	1	0.01181	0.98819
Node11	3145	1	0.30606	0.69394
Node11	3146	1	0.10870	0.89130
Node11	3147	1	0.00054	0.99946
Node11	3148	1	0.00076	0.99924
Node11	3149	1	0.00004	0.99996
Node11	3150	0	0.97976	0.02024
Node11	3151	1	0.16845	0.83155
Node11	3152	0	0.91719	0.08281
Node11	3153	1	0.00005	0.99995
Node11	3154	1	0.00123	0.99877
Node11	3155	1	0.00023	0.99977
Node11	3156	1	0.00079	0.99921
Node11	3157	1	0.28788	0.71212
Node11	3158	1	0.00070	0.99930
Node11	3159	0	0.74888	0.25112
Node11	3160	0	0.51298	0.48702
Node11	3161	0	0.99665	0.00335
Node11	3162	1	0.02456	0.97544
Node11	3163	0	0.88214	0.11786
Node11	3164	1	0.03035	0.96965
Node11	3165	1	0.00083	0.99917
Node11	3166	0	0.77463	0.22537
Node11	3167	-	0.45618	0.54382
Node11	3168	1	0.00024	0.99976
Node11	3169	1	0.00004	0.99996
Node11	3170	0	0.97613	0.02387
Node11	3171	0	0.93393	0.06607
Node11	3172	1	0.08361	0.91639
Node11	3173	1	0.00080	0.99920
Node11	3174	0	0.97961	0.02039
Node11	3175	1	0.00246	0.99754
Node11	3176	0	0.99923	0.00077
Node11	3177	1	0.00005	0.99995
Node11	3178	1	0.00004	0.99996
Node11	3179	-	0.47544	0.52456
Node11	3180	1	0.00077	0.99923
Node11	3181	1	0.00003	0.99997
Node11	3182	1	0.00107	0.99893
Node11	3183	1	0.00363	0.99637
Node11	3184	1	0.01614	0.98386
Node11	3185	1	0.00082	0.99918
Node11	3186	1	0.03002	0.96998
Node11	3187	1	0.00003	0.99997
Node11	3188	1	0.00004	0.99996
Node11	3189	1	0.09575	0.90425
Node11	3190	1	0.09454	0.90546
Node11	3191	0	0.99886	0.00114
Node11	3192	1	0.18366	0.81634
Node11	3193	1	0.00017	0.99983
Node11	3194	1	0.06091	0.93909
Node11	3195	0	0.61131	0.38869
Node11	3196	1	0.01739	0.98261
Node11	3197	0	0.94445	0.05555
Node11	3198	1	0.00024	0.99976
Node11	3199	1	0.00003	0.99997
Node11	3200	1	0.01308	0.98692
Node11	3201	1	0.31451	0.68549
Node11	3202	1	0.12744	0.87256
Node11	3203	1	0.00823	0.99177
Node11	3204	1	0.00003	0.99997
Node11	3205	1	0.00037	0.99963
Node11	3206	0	0.99734	0.00266
Node11	3207	1	0.00935	0.99065
Node11	3208	1	0.00004	0.99996
Node11	3209	0	0.90969	0.09031
Node11	3210	0	0.86243	0.13757
Node11	3211	1	0.00015	0.99985
Node11	3212	0	0.75555	0.24445
Node11	3213	0	0.86465	0.13535
Node11	3214	1	0.03969	0.96031
Node11	3215	0	0.98452	0.01548
Node11	3216	1	0.30623	0.69377
Node11	3217	0	0.84842	0.15158
Node11	3218	0	0.88303	0.11697
Node11	3219	1	0.00005	0.99995
Node11	3220	1	0.00022	0.99978
Node11	3221	1	0.00003	0.99997
Node11	3222	1	0.00044	0.99956
Node11	3223	1	0.00025	0.99975
Node11	3224	1	0.04428	0.95572
Node11	3225	0	0.97137	0.02863
Node11	3226	1	0.00046	0.99954
Node11	3227	1	0.00004	0.99996
Node11	3228	1	0.00050	0.99950
Node11	3229	1	0.00003	0.99997
Node11	3230	1	0.16141	0.83859
Node11	3231	1	0.00310	0.99690
Node11	3232	0	0.99972	0.00028
Node11	3233	1	0.00004	0.99996
Node11	3234	1	0.00003	0.99997
Node11	3235	1	0.00003	0.99997
Node11	3236	1	0.00254	0.99746
Node11	3237	1	0.20175	0.79825
Node11	3238	1	0.03082	0.96918
Node11	3239	0	0.83212	0.16788
Node11	3240	1	0.00186	0.99814
Node11	3241	0	0.87876	0.12124
Node11	3242	1	0.00020	0.99980
Node11	3243	0	0.74888	0.25112
Node11	3244	0	0.97052	0.02948
Node11	3245	1	0.00004	0.99996
Node11	3246	0	0.83466	0.16534
Node11	3247	1	0.00115	0.99885
Node11	3248	1	0.30489	0.69511
Node11	3249	1	0.00030	0.99970
Node11	3250	1	0.40504	0.59496
Node11	3251	1	0.04886	0.95114
Node11	3252	0	0.97915	0.02085
Node11	3253	1	0.01109	0.98891
Node11	3254	1	0.00003	0.99997
Node11	3255	1	0.01513	0.98487
Node11	3256	1	0.00022	0.99978
Node11	3257	1	0.02368	0.97632
Node11	3258	1	0.00006	0.99994
Node11	3259	1	0.18366	0.81634
Node11	3260	1	0.00026	0.99974
Node11	3261	1	0.00005	0.99995
Node11	3262	1	0.00003	0.99997
Node11	3263	1	0.00003	0.99997
Node11	3264	0	0.98111	0.01889
Node11	3265	0	0.99530	0.00470
Node11	3266	1	0.00003	0.99997
Node11	3267	1	0.00005	0.99995
Node11	3268	1	0.00004	0.99996
Node11	3269	0	0.90038	0.09962
Node11	3270	1	0.06146	0.93854
Node11	3271	1	0.00004	0.99996
Node11	3272	1	0.04905	0.95095
Node11	3273	1	0.34356	0.65644
Node11	3274	0	0.78701	0.21299
Node11	3275	0	0.99495	0.00505
Node11	3276	1	0.00073	0.99927
Node11	3277	1	0.16837	0.83163
Node11	3278	0	0.63138	0.36862
Node11	3279	1	0.00046	0.99954
Node11	3280	1	0.36424	0.63576
Node11	3281	1	0.00494	0.99506
Node11	3282	0	0.96848	0.03152
Node11	3283	1	0.00466	0.99534
Node11	3284	1	0.09508	0.90492
Node11	3285	1	0.00648	0.99352
Node11	3286	1	0.00003	0.99997
Node11	3287	1	0.00081	0.99919
Node11	3288	0	0.96881	0.03119
Node11	3289	1	0.00414	0.99586
Node11	3290	0	0.67705	0.32295
Node11	3291	0	0.82441	0.17559
Node11	3292	1	0.00076	0.99924
Node11	3293	1	0.22290	0.77710
Node11	3294	1	0.00561	0.99439
Node11	3295	1	0.01450	0.98550
Node11	3296	-	0.45395	0.54605
Node11	3297	1	0.03748	0.96252
Node11	3298	0	0.91544	0.08456
Node11	3299	1	0.02690	0.97310
Node11	3300	1	0.00005	0.99995
Node11	3301	1	0.03526	0.96474
Node11	3302	1	0.00003	0.99997
Node11	3303	0	0.84957	0.15043
Node11	3304	0	0.89969	0.10031
Node11	3305	1	0.00162	0.99838
Node11	3306	1	0.00016	0.99984
Node11	3307	1	0.00553	0.99447
Node11	3308	1	0.00045	0.99955
Node11	3309	1	0.00081	0.99919
Node11	3310	1	0.00004	0.99996
Node11	3311	1	0.13655	0.86345
Node11	3312	1	0.07818	0.92182
Node11	3313	1	0.00004	0.99996
Node11	3314	0	0.99890	0.00110
Node11	3315	1	0.02795	0.97205
Node11	3316	1	0.00003	0.99997
Node11	3317	0	0.98949	0.01051
Node11	3318	1	0.00005	0.99995
Node11	3319	1	0.00003	0.99997
Node11	3320	0	0.83668	0.16332
Node11	3321	0	0.97100	0.02900
Node11	3322	1	0.00024	0.99976
Node11	3323	1	0.00024	0.99976
Node11	3324	1	0.00768	0.99232
Node11	3325	1	0.00449	0.99551
Node11	3326	1	0.00063	0.99937
Node11	3327	1	0.00039	0.99961
Node11	3328	1	0.00007	0.99993
Node11	3329	1	0.02317	0.97683
Node11	3330	1	0.00020	0.99980
Node11	3331	0	0.78324	0.21676
Node11	3332	1	0.10636	0.89364
Node11	3333	1	0.00004	0.99996
Node11	3334	1	0.00056	0.99944
Node11	3335	1	0.00004	0.99996
Node11	3336	1	0.00066	0.99934
Node11	3337	1	0.00003	0.99997
Node11	3338	1	0.00003	0.99997
Node11	3339	1	0.00006	0.99994
Node11	3340	1	0.00004	0.99996
Node11	3341	0	0.78814	0.21186
Node11	3342	1	0.09844	0.90156
Node11	3343	1	0.21291	0.78709
Node11	3344	1	0.04801	0.95199
Node11	3345	1	0.00003	0.99997
Node11	3346	1	0.00048	0.99952
Node11	3347	1	0.15732	0.84268
Node11	3348	1	0.00003	0.99997
Node11	3349	1	0.00004	0.99996
Node11	3350	0	0.79912	0.20088
Node11	3351	1	0.30602	0.69398
Node11	3352	1	0.00003	0.99997
Node11	3353	0	0.99652	0.00348
Node11	3354	0	0.83600	0.16400
Node11	3355	1	0.00003	0.99997
Node11	3356	1	0.02017	0.97983
Node11	3357	1	0.00025	0.99975
Node11	3358	1	0.00003	0.99997
Node11	3359	1	0.00003	0.99997
Node11	3360	1	0.02774	0.97226
Node11	3361	1	0.02525	0.97475
Node11	3362	1	0.00049	0.99951
Node11	3363	0	0.85402	0.14598
Node11	3364	0	0.99661	0.00339
Node11	3365	1	0.01697	0.98303
Node11	3366	1	0.04019	0.95981
Node11	3367	1	0.00004	0.99996
Node11	3368	1	0.00020	0.99980
Node11	3369	1	0.00058	0.99942
Node11	3370	1	0.00024	0.99976
Node11	3371	1	0.00003	0.99997
Node11	3372	1	0.00018	0.99982
Node11	3373	1	0.00041	0.99959
Node11	3374	0	0.98631	0.01369
Node11	3375	1	0.01234	0.98766
Node11	3376	1	0.00003	0.99997
Node11	3377	1	0.00185	0.99815
Node11	3378	0	0.61992	0.38008
Node11	3379	1	0.00003	0.99997
Node11	3380	0	0.99566	0.00434
Node11	3381	1	0.00004	0.99996
Node11	3382	1	0.00003	0.99997
Node11	3383	0	0.98643	0.01357
Node11	3384	1	0.00003	0.99997
Node11	3385	1	0.00004	0.99996
Node11	3386	1	0.00583	0.99417
Node11	3387	1	0.00490	0.99510
Node11	3388	0	0.86747	0.13253
Node11	3389	1	0.00047	0.99953
Node11	3390	1	0.03251	0.96749
Node11	3391	1	0.00003	0.99997
Node11	3392	1	0.00003	0.99997
Node11	3393	1	0.00003	0.99997
Node11	3394	1	0.00022	0.99978
Node11	3395	1	0.00169	0.99831
Node11	3396	1	0.00111	0.99889
Node11	3397	1	0.00004	0.99996
Node11	3398	1	0.01833	0.98167
Node11	3399	1	0.00104	0.99896
Node11	3400	1	0.00003	0.99997
Node11	3401	1	0.01244	0.98756
Node11	3402	1	0.02956	0.97044
Node11	3403	0	0.82206	0.17794
Node11	3404	0	0.95336	0.04664
Node11	3405	1	0.00004	0.99996
Node11	3406	0	0.92708	0.07292
Node11	3407	1	0.00039	0.99961
Node11	3408	1	0.00003	0.99997
Node11	3409	1	0.00004	0.99996
Node11	3410	1	0.00003	0.99997
Node11	3411	1	0.00006	0.99994
Node11	3412	1	0.00003	0.99997
Node11	3413	1	0.00021	0.99979
Node11	3414	1	0.00003	0.99997
Node11	3415	1	0.00156	0.99844
Node11	3416	1	0.04290	0.95710
Node11	3417	1	0.00003	0.99997
Node11	3418	0	0.77055	0.22945
Node11	3419	1	0.00003	0.99997
Node11	3420	1	0.39999	0.60001
Node11	3421	1	0.00003	0.99997
Node11	3422	0	0.95014	0.04986
Node11	3423	1	0.00006	0.99994
Node11	3424	0	0.86275	0.13725
Node11	3425	1	0.07037	0.92963
Node11	3426	0	0.96736	0.03264
Node11	3427	1	0.00023	0.99977
Node11	3428	1	0.00005	0.99995
Node11	3429	1	0.00162	0.99838
Node11	3430	1	0.00078	0.99922
Node11	3431	0	0.99846	0.00154
Node11	3432	1	0.00060	0.99940
Node11	3433	0	0.99590	0.00410
Node11	3434	1	0.00003	0.99997
Node11	3435	1	0.00003	0.99997
Node11	3436	0	0.89425	0.10575
Node11	3437	0	0.91783	0.08217
Node11	3438	1	0.00567	0.99433
Node11	3439	0	0.99383	0.00617
Node11	3440	0	0.84334	0.15666
Node11	3441	1	0.00378	0.99622
Node11	3442	1	0.33203	0.66797
Node11	3443	1	0.00003	0.99997
Node11	3444	1	0.00003	0.99997
Node11	3445	1	0.41784	0.58216
Node11	3446	1	0.00004	0.99996
Node11	3447	0	0.74888	0.25112
Node11	3448	1	0.00090	0.99910
Node11	3449	1	0.00003	0.99997
Node11	3450	1	0.01394	0.98606
Node11	3451	1	0.00021	0.99979
Node11	3452	1	0.00003	0.99997
Node11	3453	0	0.74888	0.25112
Node11	3454	1	0.00019	0.99981
Node11	3455	1	0.00003	0.99997
Node11	3456	1	0.00039	0.99961
Node11	3457	1	0.00003	0.99997
Node11	3458	1	0.00071	0.99929
Node11	3459	1	0.00003	0.99997
Node11	3460	1	0.00913	0.99087
Node11	3461	1	0.00039	0.99961
Node11	3462	1	0.00027	0.99973
Node11	3463	1	0.18843	0.81157
Node11	3464	1	0.35731	0.64269
Node11	3465	1	0.00856	0.99144
Node11	3466	1	0.00004	0.99996
Node11	3467	1	0.00161	0.99839
Node11	3468	0	0.95662	0.04338
Node11	3469	0	0.87867	0.12133
Node11	3470	1	0.00004	0.99996
Node11	3471	1	0.00112	0.99888
Node11	3472	1	0.15864	0.84136
Node11	3473	1	0.00003	0.99997
Node11	3474	1	0.00782	0.99218
Node11	3475	1	0.00003	0.99997
Node11	3476	1	0.00003	0.99997
Node11	3477	1	0.00004	0.99996
Node11	3478	1	0.00005	0.99995
Node11	3479	1	0.00003	0.99997
Node11	3480	1	0.00026	0.99974
Node11	3481	1	0.13993	0.86007
Node11	3482	1	0.00003	0.99997
Node11	3483	1	0.02549	0.97451
Node11	3484	1	0.00033	0.99967
Node11	3485	1	0.00078	0.99922
Node11	3486	1	0.00003	0.99997
Node11	3487	1	0.30359	0.69641
Node11	3488	1	0.00003	0.99997
Node11	3489	1	0.00003	0.99997
Node11	3490	1	0.01600	0.98400
Node11	3491	1	0.28794	0.71206
Node11	3492	-	0.47939	0.52061
Node11	3493	1	0.21677	0.78323
Node11	3494	1	0.23245	0.76755
Node11	3495	0	0.94495	0.05505
Node11	3496	1	0.00018	0.99982
Node11	3497	0	0.93389	0.06611
Node11	3498	1	0.00130	0.99870
Node11	3499	1	0.00003	0.99997
Node11	3500	1	0.01648	0.98352
Node11	3501	1	0.00005	0.99995
Node11	3502	0	0.74888	0.25112
Node11	3503	0	0.62651	0.37349
Node11	3504	1	0.00003	0.99997
Node11	3505	0	0.92891	0.07109
Node11	3506	1	0.11821	0.88179
Node11	3507	1	0.00003	0.99997
Node11	3508	0	0.99006	0.00994
Node11	3509	1	0.06646	0.93354
Node11	3510	1	0.00004	0.99996
Node11	3511	0	0.75973	0.24027
Node11	3512	1	0.25861	0.74139
Node11	3513	1	0.00003	0.99997
Node11	3514	1	0.00004	0.99996
Node11	3515	1	0.00004	0.99996
Node11	3516	1	0.00444	0.99556
Node11	3517	1	0.20025	0.79975
Node11	3518	1	0.00004	0.99996
Node11	3519	1	0.11535	0.88465
Node11	3520	1	0.00004	0.99996
Node11	3521	0	0.97427	0.02573
Node11	3522	0	0.89365	0.10635
Node11	3523	1	0.00003	0.99997
Node11	3524	1	0.00017	0.99983
Node11	3525	0	0.98678	0.01322
Node11	3526	1	0.00004	0.99996
Node11	3527	1	0.03503	0.96497
Node11	3528	1	0.04055	0.95945
Node11	3529	1	0.00018	0.99982
Node11	3530	1	0.33655	0.66345
Node11	3531	1	0.00167	0.99833
Node11	3532	0	0.93652	0.06348
Node11	3533	1	0.00004	0.99996
Node11	3534	1	0.00028	0.99972
Node11	3535	1	0.00112	0.99888
Node11	3536	1	0.00103	0.99897
Node11	3537	1	0.00003	0.99997
Node11	3538	1	0.00003	0.99997
Node11	3539	0	0.68667	0.31333
Node11	3540	0	0.95576	0.04424
Node11	3541	1	0.00003	0.99997
Node11	3542	0	0.97337	0.02663
Node11	3543	1	0.00003	0.99997
Node11	3544	1	0.00080	0.99920
Node11	3545	0	0.78938	0.21062
Node11	3546	1	0.00003	0.99997
Node11	3547	1	0.00039	0.99961
Node11	3548	1	0.00003	0.99997
Node11	3549	1	0.06816	0.93184
Node11	3550	1	0.00028	0.99972
Node11	3551	0	0.98001	0.01999
Node11	3552	1	0.00703	0.99297
Node11	3553	1	0.05418	0.94582
Node11	3554	1	0.00043	0.99957
Node11	3555	1	0.00036	0.99964
Node11	3556	1	0.00003	0.99997
Node11	3557	0	0.98513	0.01487
Node11	3558	1	0.00003	0.99997
Node11	3559	0	0.95210	0.04790
Node11	3560	0	0.98559	0.01441
Node11	3561	1	0.00003	0.99997
Node11	3562	1	0.00033	0.99967
Node11	3563	0	0.89418	0.10582
Node11	3564	-	0.46052	0.53948
Node11	3565	1	0.00026	0.99974
Node11	3566	1	0.00088	0.99912
Node11	3567	0	0.56503	0.43497
Node11	3568	0	0.91160	0.08840
Node11	3569	1	0.00003	0.99997
Node11	3570	0	0.96949	0.03051
Node11	3571	0	0.63793	0.36207
Node11	3572	1	0.00017	0.99983
Node11	3573	0	0.84957	0.15043
Node11	3574	1	0.01571	0.98429
Node11	3575	1	0.05152	0.94848
Node11	3576	1	0.00004	0.99996
Node11	3577	1	0.00951	0.99049
Node11	3578	0	0.92178	0.07822
Node11	3579	1	0.00004	0.99996
Node11	3580	1	0.00327	0.99673
Node11	3581	0	0.97138	0.02862
Node11	3582	1	0.05271	0.94729
Node11	3583	1	0.00005	0.99995
Node11	3584	0	0.84325	0.15675
Node11	3585	1	0.00003	0.99997
Node11	3586	0	0.93852	0.06148
Node11	3587	1	0.00003	0.99997
Node11	3588	1	0.00033	0.99967
Node11	3589	1	0.00022	0.99978
Node11	3590	0	0.95480	0.04520
Node11	3591	1	0.00031	0.99969
Node11	3592	1	0.00004	0.99996
Node11	3593	1	0.11539	0.88461
Node11	3594	1	0.00003	0.99997
Node11	3595	1	0.05214	0.94786
Node11	3596	1	0.00020	0.99980
Node11	3597	1	0.00003	0.99997
Node11	3598	1	0.00450	0.99550
Node11	3599	1	0.00003	0.99997
Node11	3600	0	0.77221	0.22779
Node11	3601	1	0.00092	0.99908
Node11	3602	1	0.04798	0.95202
Node11	3603	1	0.00003	0.99997
Node11	3604	0	0.99713	0.00287
Node11	3605	1	0.00444	0.99556
Node11	3606	0	0.90290	0.09710
Node11	3607	1	0.31306	0.68694
Node11	3608	1	0.00021	0.99979
Node11	3609	1	0.00020	0.99980
Node11	3610	0	0.98674	0.01326
Node11	3611	1	0.00018	0.99982
Node11	3612	0	0.95703	0.04297
Node11	3613	1	0.26614	0.73386
Node11	3614	1	0.00003	0.99997
Node11	3615	0	0.99832	0.00168
Node11	3616	1	0.00003	0.99997
Node11	3617	0	0.54217	0.45783
Node11	3618	1	0.00017	0.99983
Node11	3619	1	0.00003	0.99997
Node11	3620	1	0.00025	0.99975
Node11	3621	1	0.00007	0.99993
Node11	3622	0	0.70470	0.29530
Node11	3623	1	0.00004	0.99996
Node11	3624	0	0.97819	0.02181
Node11	3625	1	0.09698	0.90302
Node11	3626	1	0.11155	0.88845
Node11	3627	0	0.99947	0.00053
Node11	3628	1	0.00003	0.99997
Node11	3629	1	0.00006	0.99994
Node11	3630	1	0.00098	0.99902
Node11	3631	1	0.00005	0.99995
Node11	3632	1	0.00005	0.99995
Node11	3633	1	0.00077	0.99923
Node11	3634	1	0.00003	0.99997
Node11	3635	1	0.00003	0.99997
Node11	3636	0	0.60106	0.39894
Node11	3637	1	0.00044	0.99956
Node11	3638	0	0.99228	0.00772
Node11	3639	0	0.98788	0.01212
Node11	3640	1	0.00032	0.99968
Node11	3641	0	0.99319	0.00681
Node11	3642	1	0.01088	0.98912
Node11	3643	1	0.00033	0.99967
Node11	3644	0	0.92373	0.07627
Node11	3645	1	0.00004	0.99996
Node11	3646	1	0.03918	0.96082
Node11	3647	1	0.00018	0.99982
Node11	3648	1	0.00957	0.99043
Node11	3649	1	0.35450	0.64550
Node11	3650	1	0.00003	0.99997
Node11	3651	1	0.00179	0.99821
Node11	3652	1	0.00003	0.99997
Node11	3653	1	0.00003	0.99997
Node11	3654	1	0.01942	0.98058
Node11	3655	1	0.00092	0.99908
Node11	3656	1	0.00017	0.99983
Node11	3657	0	0.81305	0.18695
Node11	3658	1	0.23382	0.76618
Node11	3659	1	0.28351	0.71649
Node11	3660	1	0.00022	0.99978
Node11	3661	1	0.00004	0.99996
Node11	3662	1	0.00027	0.99973
Node11	3663	1	0.00005	0.99995
Node11	3664	1	0.00003	0.99997
Node11	3665	1	0.00023	0.99977
Node11	3666	0	0.99972	0.00028
Node11	3667	0	0.98955	0.01045
Node11	3668	1	0.00004	0.99996
Node11	3669	1	0.00025	0.99975
Node11	3670	-	0.46046	0.53954
Node11	3671	1	0.00023	0.99977
Node11	3672	0	0.62755	0.37245
Node11	3673	0	0.83923	0.16077
Node11	3674	1	0.00275	0.99725
Node11	3675	0	0.90978	0.09022
Node11	3676	0	0.54959	0.45041
Node11	3677	0	0.95036	0.04964
Node11	3678	1	0.00017	0.99983
Node11	3679	1	0.00003	0.99997
Node11	3680	1	0.09812	0.90188
Node11	3681	1	0.00017	0.99983
Node11	3682	0	0.63639	0.36361
Node11	3683	1	0.19641	0.80359
Node11	3684	1	0.02207	0.97793
Node11	3685	1	0.00003	0.99997
Node11	3686	1	0.00003	0.99997
Node11	3687	0	0.91770	0.08230
Node11	3688	1	0.00532	0.99468
Node11	3689	1	0.12890	0.87110
Node11	3690	1	0.00016	0.99984
Node11	3691	0	0.99986	0.00014
Node11	3692	1	0.00004	0.99996
Node11	3693	1	0.01616	0.98384
Node11	3694	0	0.99953	0.00047
Node11	3695	1	0.00003	0.99997
Node11	3696	1	0.13880	0.86120
Node11	3697	0	0.81999	0.18001
Node11	3698	1	0.05679	0.94321
Node11	3699	0	0.91734	0.08266
Node11	3700	1	0.00300	0.99700
Node11	3701	1	0.00017	0.99983
Node11	3702	1	0.00017	0.99983
Node11	3703	1	0.01956	0.98044
Node11	3704	1	0.00004	0.99996
Node11	3705	1	0.00003	0.99997
Node11	3706	1	0.08798	0.91202
Node11	3707	1	0.00007	0.99993
Node11	3708	0	0.66006	0.33994
Node11	3709	1	0.28709	0.71291
Node11	3710	0	0.89652	0.10348
Node11	3711	1	0.19041	0.80959
Node11	3712	1	0.00005	0.99995
Node11	3713	1	0.00101	0.99899
Node11	3714	1	0.00004	0.99996
Node11	3715	1	0.00036	0.99964
Node11	3716	1	0.00005	0.99995
Node11	3717	1	0.00004	0.99996
Node11	3718	1	0.00003	0.99997
Node11	3719	1	0.02539	0.97461
Node11	3720	1	0.00003	0.99997
Node11	3721	1	0.00004	0.99996
Node11	3722	0	0.99718	0.00282
Node11	3723	0	0.51907	0.48093
Node11	3724	1	0.00432	0.99568
Node11	3725	1	0.01368	0.98632
Node11	3726	1	0.00062	0.99938
Node11	3727	1	0.00026	0.99974
Node11	3728	1	0.00005	0.99995
Node11	3729	0	0.89529	0.10471
Node11	3730	1	0.00003	0.99997
Node11	3731	1	0.21459	0.78541
Node11	3732	1	0.00003	0.99997
Node11	3733	1	0.09440	0.90560
Node11	3734	1	0.00042	0.99958
Node11	3735	0	0.91105	0.08895
Node11	3736	0	0.97609	0.02391
Node11	3737	0	0.96225	0.03775
Node11	3738	1	0.29091	0.70909
Node11	3739	1	0.00864	0.99136
Node11	3740	1	0.00003	0.99997
Node11	3741	1	0.00005	0.99995
Node11	3742	1	0.00003	0.99997
Node11	3743	1	0.00119	0.99881
Node11	3744	0	0.85473	0.14527
Node11	3745	1	0.07325	0.92675
Node11	3746	0	0.78440	0.21560
Node11	3747	1	0.00023	0.99977
Node11	3748	1	0.00004	0.99996
Node11	3749	0	0.99850	0.00150
Node11	3750	1	0.00019	0.99981
Node11	3751	1	0.00003	0.99997
Node11	3752	-	0.44751	0.55249
Node11	3753	0	0.96529	0.03471
Node11	3754	0	0.98698	0.01302
Node11	3755	0	0.99484	0.00516
Node11	3756	1	0.00085	0.99915
Node11	3757	1	0.02428	0.97572
Node11	3758	1	0.00080	0.99920
Node11	3759	0	0.96289	0.03711
Node11	3760	1	0.00020	0.99980
Node11	3761	1	0.00003	0.99997
Node11	3762	1	0.00003	0.99997
Node11	3763	1	0.00003	0.99997
Node11	3764	0	0.73341	0.26659
Node11	3765	0	0.73352	0.26648
Node11	3766	1	0.08424	0.91576
Node11	3767	0	0.89458	0.10542
Node11	3768	1	0.00003	0.99997
Node11	3769	0	0.89384	0.10616
Node11	3770	-	0.49390	0.50610
Node11	3771	0	0.98915	0.01085
Node11	3772	1	0.00022	0.99978
Node11	3773	1	0.00285	0.99715
Node11	3774	1	0.00003	0.99997
Node11	3775	1	0.01887	0.98113
Node11	3776	0	0.98654	0.01346
Node11	3777	0	0.93563	0.06437
Node11	3778	1	0.00683	0.99317
Node11	3779	0	0.98744	0.01256
Node11	3780	1	0.00038	0.99962
Node11	3781	0	0.81700	0.18300
Node11	3782	1	0.00722	0.99278
Node11	3783	0	0.99515	0.00485
Node11	3784	1	0.00022	0.99978
Node11	3785	1	0.00005	0.99995
Node11	3786	1	0.00081	0.99919
Node11	3787	1	0.01286	0.98714
Node11	3788	1	0.00019	0.99981
Node11	3789	0	0.92925	0.07075
Node11	3790	1	0.00004	0.99996
Node11	3791	0	0.99974	0.00026
Node11	3792	1	0.00172	0.99828
Node11	3793	1	0.03113	0.96887
Node11	3794	1	0.00020	0.99980
Node11	3795	1	0.05233	0.94767
Node11	3796	1	0.15483	0.84517
Node11	3797	0	0.60158	0.39842
Node11	3798	0	0.77542	0.22458
Node11	3799	1	0.00033	0.99967
Node11	3800	1	0.06813	0.93187
Node11	3801	1	0.00017	0.99983
Node11	3802	1	0.00006	0.99994
Node11	3803	1	0.00004	0.99996
Node11	3804	1	0.00003	0.99997
Node11	3805	1	0.00738	0.99262
Node11	3806	1	0.04498	0.95502
Node11	3807	0	0.79991	0.20009
Node11	3808	1	0.01456	0.98544
Node11	3809	1	0.05541	0.94459
Node11	3810	1	0.00022	0.99978
Node11	3811	1	0.00102	0.99898
Node11	3812	1	0.01712	0.98288
Node11	3813	1	0.00034	0.99966
Node11	3814	1	0.01024	0.98976
Node11	3815	1	0.00035	0.99965
Node11	3816	0	0.97704	0.02296
Node11	3817	0	0.97241	0.02759
Node11	3818	1	0.00004	0.99996
Node11	3819	1	0.00023	0.99977
Node11	3820	1	0.00004	0.99996
Node11	3821	1	0.00003	0.99997
Node11	3822	1	0.08179	0.91821
Node11	3823	1	0.00004	0.99996
Node11	3824	1	0.00003	0.99997
Node11	3825	1	0.00004	0.99996
Node11	3826	1	0.00092	0.99908
Node11	3827	1	0.00018	0.99982
Node11	3828	1	0.00003	0.99997
Node11	3829	0	0.94168	0.05832
Node11	3830	1	0.00004	0.99996
Node11	3831	1	0.00003	0.99997
Node11	3832	1	0.00022	0.99978
Node11	3833	0	0.97665	0.02335
Node11	3834	1	0.39162	0.60838
Node11	3835	1	0.00003	0.99997
Node11	3836	1	0.00003	0.99997
Node11	3837	1	0.00006	0.99994
Node11	3838	1	0.00003	0.99997
Node11	3839	1	0.09305	0.90695
Node11	3840	1	0.00743	0.99257
Node11	3841	1	0.00004	0.99996
Node11	3842	1	0.00003	0.99997
Node11	3843	1	0.00003	0.99997
Node11	3844	1	0.00196	0.99804
Node11	3845	0	0.93370	0.06630
Node11	3846	1	0.00147	0.99853
Node11	3847	0	0.97060	0.02940
Node11	3848	1	0.00003	0.99997
Node11	3849	1	0.00003	0.99997
Node11	3850	0	0.99055	0.00945
Node11	3851	1	0.00019	0.99981
Node11	3852	1	0.00003	0.99997
Node11	3853	1	0.00003	0.99997
Node11	3854	1	0.00386	0.99614
Node11	3855	-	0.44851	0.55149
Node11	3856	0	0.98752	0.01248
Node11	3857	1	0.00216	0.99784
Node11	3858	0	0.91639	0.08361
Node11	3859	1	0.00020	0.99980
Node11	3860	1	0.00004	0.99996
Node11	3861	1	0.02479	0.97521
Node11	3862	0	0.99843	0.00157
Node11	3863	1	0.00003	0.99997
Node11	3864	1	0.00029	0.99971
Node11	3865	1	0.00005	0.99995
Node11	3866	-	0.48841	0.51159
Node11	3867	1	0.00021	0.99979
Node11	3868	1	0.21219	0.78781
Node11	3869	1	0.00070	0.99930
Node11	3870	1	0.00322	0.99678
Node11	3871	1	0.00003	0.99997
Node11	3872	1	0.00021	0.99979
Node11	3873	0	0.88497	0.11503
Node11	3874	1	0.00158	0.99842
Node11	3875	1	0.04352	0.95648
Node11	3876	1	0.00004	0.99996
Node11	3877	1	0.04493	0.95507
Node11	3878	1	0.00057	0.99943
Node11	3879	1	0.00003	0.99997
Node11	3880	1	0.09898	0.90102
Node11	3881	0	0.99841	0.00159
Node11	3882	1	0.00004	0.99996
Node11	3883	0	0.97543	0.02457
Node11	3884	1	0.04046	0.95954
Node11	3885	1	0.00006	0.99994
Node11	3886	1	0.00004	0.99996
Node11	3887	0	0.99424	0.00576
Node11	3888	1	0.00003	0.99997
Node11	3889	1	0.00003	0.99997
Node11	3890	1	0.01373	0.98627
Node11	3891	1	0.00025	0.99975
Node11	3892	1	0.00003	0.99997
Node11	3893	1	0.24919	0.75081
Node11	3894	1	0.00004	0.99996
Node11	3895	1	0.13483	0.86517
Node11	3896	0	0.72748	0.27252
Node11	3897	1	0.23988	0.76012
Node11	3898	1	0.00005	0.99995
Node11	3899	1	0.00017	0.99983
Node11	3900	0	0.99659	0.00341
Node11	3901	-	0.45420	0.54580
Node11	3902	0	0.99955	0.00045
Node11	3903	0	0.87780	0.12220
Node11	3904	1	0.00034	0.99966
Node11	3905	1	0.08052	0.91948
Node11	3906	1	0.00004	0.99996
Node11	3907	1	0.00003	0.99997
Node11	3908	1	0.00039	0.99961
Node11	3909	1	0.00027	0.99973
Node11	3910	1	0.00004	0.99996
Node11	3911	0	0.98596	0.01404
Node11	3912	0	0.98649	0.01351
Node11	3913	1	0.01587	0.98413
Node11	3914	1	0.00029	0.99971
Node11	3915	1	0.40270	0.59730
Node11	3916	0	0.99631	0.00369
Node11	3917	1	0.00017	0.99983
Node11	3918	1	0.00003	0.99997
Node11	3919	0	0.70618	0.29382
Node11	3920	1	0.00004	0.99996
Node11	3921	0	0.98718	0.01282
Node11	3922	1	0.00007	0.99993
Node11	3923	0	0.87094	0.12906
Node11	3924	1	0.27031	0.72969
Node11	3925	1	0.04416	0.95584
Node11	3926	1	0.00168	0.99832
Node11	3927	0	0.91439	0.08561
Node11	3928	1	0.00024	0.99976
Node11	3929	1	0.11944	0.88056
Node11	3930	1	0.00003	0.99997
Node11	3931	0	0.83469	0.16531
Node11	3932	1	0.03703	0.96297
Node11	3933	1	0.19653	0.80347
Node11	3934	0	0.99021	0.00979
Node11	3935	1	0.00021	0.99979
Node11	3936	1	0.00004	0.99996
Node11	3937	0	0.98627	0.01373
Node11	3938	0	0.97859	0.02141
Node11	3939	1	0.00024	0.99976
Node11	3940	0	0.99844	0.00156
Node11	3941	1	0.00149	0.99851
Node11	3942	0	0.54522	0.45478
Node11	3943	0	0.99978	0.00022
Node11	3944	1	0.00003	0.99997
Node11	3945	0	0.79037	0.20963
Node11	3946	0	0.74770	0.25230
Node11	3947	1	0.00163	0.99837
Node11	3948	1	0.40733	0.59267
Node11	3949	-	0.42680	0.57320
Node11	3950	1	0.39967	0.60033
Node11	3951	1	0.00873	0.99127
Node11	3952	1	0.00003	0.99997
Node11	3953	1	0.00003	0.99997
Node11	3954	1	0.00852	0.99148
Node11	3955	1	0.03342	0.96658
Node11	3956	0	0.99051	0.00949
Node11	3957	0	0.75475	0.24525
Node11	3958	0	0.99896	0.00104
Node11	3959	1	0.00003	0.99997
Node11	3960	0	0.95391	0.04609
Node11	3961	1	0.00004	0.99996
Node11	3962	1	0.19233	0.80767
Node11	3963	1	0.00017	0.99983
Node11	3964	1	0.00018	0.99982
Node11	3965	1	0.00003	0.99997
Node11	3966	1	0.00048	0.99952
Node11	3967	1	0.12829	0.87171
Node11	3968	1	0.03583	0.96417
Node11	3969	1	0.00575	0.99425
Node11	3970	1	0.21918	0.78082
Node11	3971	1	0.00461	0.99539
Node11	3972	1	0.21685	0.78315
Node11	3973	0	0.99574	0.00426
Node11	3974	0	0.90269	0.09731
Node11	3975	0	0.93620	0.06380
Node11	3976	1	0.30385	0.69615
Node11	3977	1	0.00004	0.99996
Node11	3978	1	0.06397	0.93603
Node11	3979	1	0.00027	0.99973
Node11	3980	1	0.42118	0.57882
Node11	3981	0	0.95057	0.04943
Node11	3982	1	0.00021	0.99979
Node11	3983	1	0.00004	0.99996
Node11	3984	1	0.00003	0.99997
Node11	3985	1	0.00003	0.99997
Node11	3986	1	0.00030	0.99970
Node11	3987	1	0.00005	0.99995
Node11	3988	0	0.99847	0.00153
Node11	3989	0	0.97532	0.02468
Node11	3990	1	0.02463	0.97537
Node11	3991	1	0.00003	0.99997
Node11	3992	1	0.00003	0.99997
Node11	3993	1	0.00003	0.99997
Node11	3994	1	0.00004	0.99996
Node11	3995	1	0.07715	0.92285
Node11	3996	1	0.31919	0.68081
Node11	3997	1	0.00004	0.99996
Node11	3998	1	0.00003	0.99997
Node11	3999	1	0.03097	0.96903
Node11	4000	1	0.00003	0.99997
Node11	4001	1	0.00035	0.99965
Node11	4002	1	0.00004	0.99996
Node11	4003	0	0.99021	0.00979
Node11	4004	1	0.00049	0.99951
Node11	4005	1	0.00005	0.99995
Node11	4006	0	0.98669	0.01331
Node11	4007	1	0.00214	0.99786
Node11	4008	0	0.96086	0.03914
Node11	4009	1	0.32206	0.67794
Node11	4010	1	0.00020	0.99980
Node11	4011	1	0.00116	0.99884
Node11	4012	1	0.06370	0.93630
Node11	4013	1	0.00010	0.99990
Node11	4014	1	0.12434	0.87566
Node11	4015	1	0.05408	0.94592
Node11	4016	0	0.78738	0.21262
Node11	4017	0	0.97478	0.02522
Node11	4018	0	0.99678	0.00322
Node11	4019	1	0.01712	0.98288
Node11	4020	0	0.53056	0.46944
Node11	4021	1	0.05390	0.94610
Node11	4022	1	0.00933	0.99067
Node11	4023	0	0.72794	0.27206
Node11	4024	1	0.00003	0.99997
Node11	4025	1	0.10700	0.89300
Node11	4026	1	0.01500	0.98500
Node11	4027	1	0.00216	0.99784
Node11	4028	1	0.00025	0.99975
Node11	4029	1	0.00003	0.99997
Node11	4030	1	0.00554	0.99446
Node11	4031	1	0.02784	0.97216
Node11	4032	1	0.00018	0.99982
Node11	4033	0	0.86977	0.13023
Node11	4034	1	0.00003	0.99997
Node11	4035	1	0.00003	0.99997
Node11	4036	1	0.00006	0.99994
Node11	4037	1	0.00003	0.99997
Node11	4038	1	0.00020	0.99980
Node11	4039	1	0.00515	0.99485
Node11	4040	1	0.33670	0.66330
Node11	4041	1	0.00023	0.99977
Node11	4042	0	0.70359	0.29641
Node11	4043	0	0.99964	0.00036
Node11	4044	1	0.00182	0.99818
Node11	4045	1	0.00003	0.99997
Node11	4046	1	0.00003	0.99997
Node11	4047	1	0.00006	0.99994
Node11	4048	1	0.00003	0.99997
Node11	4049	1	0.00003	0.99997
Node11	4050	1	0.00003	0.99997
Node11	4051	0	0.88133	0.11867
Node11	4052	0	0.71625	0.28375
Node11	4053	0	0.53624	0.46376
Node11	4054	0	0.97543	0.02457
Node11	4055	0	0.85893	0.14107
Node11	4056	1	0.09737	0.90263
Node11	4057	1	0.00003	0.99997
Node11	4058	1	0.41028	0.58972
Node11	4059	1	0.33119	0.66881
Node11	4060	0	0.99544	0.00456
Node11	4061	0	0.99806	0.00194
Node11	4062	1	0.00005	0.99995
Node11	4063	1	0.00003	0.99997
Node11	4064	1	0.05342	0.94658
Node11	4065	1	0.00003	0.99997
Node11	4066	0	0.97818	0.02182
Node11	4067	1	0.00003	0.99997
Node11	4068	0	0.99671	0.00329
Node11	4069	0	0.85219	0.14781
Node11	4070	1	0.00003	0.99997
Node11	4071	1	0.00075	0.99925
Node11	4072	0	0.96825	0.03175
Node11	4073	0	0.99973	0.00027
Node11	4074	1	0.00004	0.99996
Node11	4075	1	0.13707	0.86293
Node11	4076	1	0.00017	0.99983
Node11	4077	0	0.89870	0.10130
Node11	4078	1	0.00004	0.99996
Node11	4079	1	0.00003	0.99997
Node11	4080	1	0.00003	0.99997
Node11	4081	1	0.00005	0.99995
Node11	4082	-	0.45907	0.54093
Node11	4083	1	0.00005	0.99995
Node11	4084	1	0.05434	0.94566
Node11	4085	0	0.94046	0.05954
Node11	4086	0	0.99806	0.00194
Node11	4087	1	0.00475	0.99525
Node11	4088	1	0.00116	0.99884
Node11	4089	1	0.00023	0.99977
Node11	4090	1	0.00003	0.99997
Node11	4091	0	0.59654	0.40346
Node11	4092	1	0.02053	0.97947
Node11	4093	1	0.00034	0.99966
Node11	4094	0	0.97794	0.02206
Node11	4095	1	0.00011	0.99989
Node11	4096	0	0.82852	0.17148
Node11	4097	0	0.94220	0.05780
Node11	4098	1	0.00042	0.99958
Node11	4099	-	0.49457	0.50543
Node11	4100	1	0.00020	0.99980
Node11	4101	1	0.00847	0.99153
Node11	4102	1	0.00003	0.99997
Node11	4103	0	0.75131	0.24869
Node11	4104	1	0.00018	0.99982
Node11	4105	1	0.00004	0.99996
Node11	4106	1	0.00179	0.99821
Node11	4107	1	0.00003	0.99997
Node11	4108	1	0.00043	0.99957
Node11	4109	1	0.39240	0.60760
Node11	4110	1	0.00003	0.99997
Node11	4111	1	0.00003	0.99997
Node11	4112	1	0.00003	0.99997
Node11	4113	1	0.00004	0.99996
Node11	4114	1	0.00023	0.99977
Node11	4115	1	0.00019	0.99981
Node11	4116	1	0.00003	0.99997
Node11	4117	1	0.00004	0.99996
Node11	4118	1	0.00022	0.99978
Node11	4119	1	0.00100	0.99900
Node11	4120	1	0.00018	0.99982
Node11	4121	1	0.00016	0.99984
Node11	4122	1	0.09686	0.90314
Node11	4123	0	0.86901	0.13099
Node11	4124	1	0.00004	0.99996
Node11	4125	1	0.00028	0.99972
Node11	4126	1	0.02427	0.97573
Node11	4127	1	0.00003	0.99997
Node11	4128	0	0.99784	0.00216
Node11	4129	1	0.00003	0.99997
Node11	4130	1	0.00026	0.99974
Node11	4131	0	0.99924	0.00076
Node11	4132	1	0.00081	0.99919
Node11	4133	0	0.97727	0.02273
Node11	4134	1	0.00025	0.99975
Node11	4135	1	0.01383	0.98617
Node11	4136	1	0.00003	0.99997
Node11	4137	1	0.00025	0.99975
Node11	4138	1	0.00026	0.99974
Node11	4139	1	0.00015	0.99985
Node11	4140	-	0.42326	0.57674
Node11	4141	1	0.22582	0.77418
Node11	4142	1	0.00004	0.99996
Node11	4143	0	0.98379	0.01621
Node11	4144	0	0.95119	0.04881
Node11	4145	1	0.00024	0.99976
Node11	4146	1	0.00810	0.99190
Node11	4147	0	0.64744	0.35256
Node11	4148	1	0.00006	0.99994
Node11	4149	1	0.00003	0.99997
Node11	4150	1	0.00004	0.99996
Node11	4151	1	0.00004	0.99996
Node11	4152	1	0.00003	0.99997
Node11	4153	1	0.00003	0.99997
Node11	4154	1	0.00003	0.99997
Node11	4155	1	0.00003	0.99997
Node11	4156	1	0.05497	0.94503
Node11	4157	0	0.99973	0.00027
Node11	4158	0	0.99762	0.00238
Node11	4159	1	0.00017	0.99983
Node11	4160	0	0.99511	0.00489
Node11	4161	1	0.00005	0.99995
Node11	4162	1	0.11203	0.88797
Node11	4163	1	0.00247	0.99753
Node11	4164	1	0.00039	0.99961
Node11	4165	1	0.06055	0.93945
Node11	4166	0	0.98558	0.01442
Node11	4167	1	0.00003	0.99997
Node11	4168	1	0.01045	0.98955
Node11	4169	1	0.00022	0.99978
Node11	4170	1	0.00004	0.99996
Node11	4171	0	0.82058	0.17942
Node11	4172	1	0.08668	0.91332
Node11	4173	1	0.00004	0.99996
Node11	4174	1	0.01942	0.98058
Node11	4175	1	0.00034	0.99966
Node11	4176	0	0.94067	0.05933
Node11	4177	0	0.83128	0.16872
Node11	4178	0	0.91663	0.08337
Node11	4179	1	0.00020	0.99980
Node11	4180	1	0.00004	0.99996
Node11	4181	0	0.75806	0.24194
Node11	4182	0	0.78152	0.21848
Node11	4183	1	0.00003	0.99997
Node11	4184	1	0.00069	0.99931
Node11	4185	1	0.00004	0.99996
Node11	4186	1	0.00169	0.99831
Node11	4187	1	0.00020	0.99980
Node11	4188	1	0.00003	0.99997
Node11	4189	1	0.00203	0.99797
Node11	4190	1	0.00003	0.99997
Node11	4191	1	0.00004	0.99996
Node11	4192	0	0.75982	0.24018
Node11	4193	1	0.01896	0.98104
Node11	4194	1	0.00004	0.99996
Node11	4195	0	0.98908	0.01092
Node11	4196	1	0.00867	0.99133
Node11	4197	1	0.00949	0.99051
Node11	4198	1	0.01929	0.98071
Node11	4199	1	0.00019	0.99981
Node11	4200	1	0.00440	0.99560
Node11	4201	0	0.74888	0.25112
Node11	4202	1	0.00191	0.99809
Node11	4203	1	0.00003	0.99997
Node11	4204	1	0.00017	0.99983
Node11	4205	0	0.81370	0.18630
Node11	4206	1	0.08822	0.91178
Node11	4207	0	0.97948	0.02052
Node11	4208	1	0.00003	0.99997
Node11	4209	1	0.00004	0.99996
Node11	4210	1	0.15271	0.84729
Node11	4211	0	0.62987	0.37013
Node11	4212	1	0.14453	0.85547
Node11	4213	1	0.00003	0.99997
Node11	4214	1	0.00008	0.99992
Node11	4215	1	0.00026	0.99974
Node11	4216	1	0.00017	0.99983
Node11	4217	1	0.00065	0.99935
Node11	4218	0	0.80502	0.19498
Node11	4219	1	0.00003	0.99997
Node11	4220	1	0.00003	0.99997
Node11	4221	1	0.00003	0.99997
Node11	4222	0	0.99971	0.00029
Node11	4223	1	0.00003	0.99997
Node11	4224	1	0.00004	0.99996
Node11	4225	0	0.58766	0.41234
Node11	4226	1	0.00004	0.99996
Node11	4227	1	0.00003	0.99997
Node11	4228	1	0.18366	0.81634
Node11	4229	1	0.02722	0.97278
Node11	4230	1	0.00004	0.99996
Node11	4231	1	0.03229	0.96771
Node11	4232	0	0.98822	0.01178
Node11	4233	1	0.13843	0.86157
Node11	4234	1	0.00003	0.99997
Node11	4235	1	0.00328	0.99672
Node11	4236	1	0.38774	0.61226
Node11	4237	1	0.00003	0.99997
Node11	4238	1	0.07231	0.92769
Node11	4239	1	0.00003	0.99997
Node11	4240	1	0.00005	0.99995
Node11	4241	1	0.00007	0.99993
Node11	4242	1	0.00003	0.99997
Node11	4243	1	0.14229	0.85771
Node11	4244	1	0.15026	0.84974
Node11	4245	1	0.00020	0.99980
Node11	4246	0	0.95946	0.04054
Node11	4247	1	0.00172	0.99828
Node11	4248	1	0.20605	0.79395
Node11	4249	1	0.00006	0.99994
Node11	4250	1	0.00003	0.99997
Node11	4251	1	0.01973	0.98027
Node11	4252	1	0.00022	0.99978
Node11	4253	0	0.52632	0.47368
Node11	4254	1	0.23390	0.76610
Node11	4255	1	0.00551	0.99449
Node11	4256	-	0.48332	0.51668
Node11	4257	1	0.05415	0.94585
Node11	4258	1	0.00004	0.99996
Node11	4259	1	0.00004	0.99996
Node11	4260	1	0.00003	0.99997
Node11	4261	0	0.62555	0.37445
Node11	4262	1	0.00005	0.99995
Node11	4263	1	0.00503	0.99497
Node11	4264	1	0.00004	0.99996
Node11	4265	1	0.01992	0.98008
Node11	4266	1	0.00069	0.99931
Node11	4267	1	0.13312	0.86688
Node11	4268	1	0.00061	0.99939
Node11	4269	0	0.85093	0.14907
Node11	4270	1	0.00003	0.99997
Node11	4271	0	0.98270	0.01730
Node11	4272	1	0.00016	0.99984
Node11	4273	0	0.97560	0.02440
Node11	4274	0	0.57558	0.42442
Node11	4275	1	0.00003	0.99997
Node11	4276	1	0.00003	0.99997
Node11	4277	0	0.99303	0.00697
Node11	4278	1	0.00043	0.99957
Node11	4279	1	0.00004	0.99996
Node11	4280	1	0.00003	0.99997
Node11	4281	1	0.00004	0.99996
Node11	4282	1	0.01324	0.98676
Node11	4283	-	0.44677	0.55323
Node11	4284	0	0.69499	0.30501
Node11	4285	1	0.00003	0.99997
Node11	4286	0	0.93451	0.06549
Node11	4287	1	0.00090	0.99910
Node11	4288	1	0.00003	0.99997
Node11	4289	0	0.84398	0.15602
Node11	4290	1	0.11653	0.88347
Node11	4291	0	0.80350	0.19650
Node11	4292	0	0.99490	0.00510
Node11	4293	0	0.97787	0.02213
Node11	4294	1	0.00446	0.99554
Node11	4295	1	0.00019	0.99981
Node11	4296	1	0.00024	0.99976
Node11	4297	1	0.00120	0.99880
Node11	4298	1	0.00005	0.99995
Node11	4299	1	0.00100	0.99900
Node11	4300	1	0.00031	0.99969
Node11	4301	1	0.00004	0.99996
Node11	4302	1	0.40040	0.59960
Node11	4303	1	0.02080	0.97920
Node11	4304	0	0.97693	0.02307
Node11	4305	1	0.00004	0.99996
Node11	4306	1	0.00004	0.99996
Node11	4307	1	0.00003	0.99997
Node11	4308	1	0.00005	0.99995
Node11	4309	1	0.00033	0.99967
Node11	4310	1	0.00032	0.99968
Node11	4311	1	0.00073	0.99927
Node11	4312	1	0.30313	0.69687
Node11	4313	0	0.87756	0.12244
Node11	4314	1	0.17478	0.82522
Node11	4315	1	0.00067	0.99933
Node11	4316	1	0.09282	0.90718
Node11	4317	1	0.00003	0.99997
Node11	4318	1	0.00003	0.99997
Node11	4319	1	0.30612	0.69388
Node11	4320	1	0.00003	0.99997
Node11	4321	0	0.84957	0.15043
Node11	4322	0	0.81110	0.18890
Node11	4323	1	0.00004	0.99996
Node11	4324	1	0.00004	0.99996
Node11	4325	1	0.00004	0.99996
Node11	4326	0	0.98188	0.01812
Node11	4327	1	0.41117	0.58883
Node11	4328	1	0.00021	0.99979
Node11	4329	1	0.00004	0.99996
Node11	4330	1	0.00032	0.99968
Node11	4331	1	0.00003	0.99997
Node11	4332	1	0.00037	0.99963
Node11	4333	1	0.00003	0.99997
Node11	4334	1	0.00689	0.99311
Node11	4335	0	0.99535	0.00465
Node11	4336	1	0.00003	0.99997
Node11	4337	1	0.00003	0.99997
Node11	4338	0	0.88284	0.11716
Node11	4339	1	0.00003	0.99997
Node11	4340	0	0.99950	0.00050
Node11	4341	1	0.00004	0.99996
Node11	4342	1	0.01615	0.98385
Node11	4343	1	0.04402	0.95598
Node11	4344	1	0.00018	0.99982
Node11	4345	1	0.00067	0.99933
Node11	4346	1	0.00359	0.99641
Node11	4347	1	0.00022	0.99978
Node11	4348	1	0.00159	0.99841
Node11	4349	1	0.00034	0.99966
Node11	4350	1	0.01732	0.98268
Node11	4351	0	0.81254	0.18746
Node11	4352	1	0.31433	0.68567
Node11	4353	1	0.00102	0.99898
Node11	4354	0	0.94396	0.05604
Node11	4355	0	0.57067	0.42933
Node11	4356	0	0.96041	0.03959
Node11	4357	1	0.00890	0.99110
Node11	4358	0	0.94338	0.05662
Node11	4359	1	0.22501	0.77499
Node11	4360	0	0.71373	0.28627
Node11	4361	0	0.96564	0.03436
Node11	4362	0	0.99901	0.00099
Node11	4363	1	0.01651	0.98349
Node11	4364	1	0.00003	0.99997
Node11	4365	1	0.03659	0.96341
Node11	4366	1	0.00004	0.99996
Node11	4367	1	0.00003	0.99997
Node11	4368	1	0.00004	0.99996
Node11	4369	1	0.00003	0.99997
Node11	4370	0	0.95003	0.04997
Node11	4371	1	0.00003	0.99997
Node11	4372	1	0.00003	0.99997
Node11	4373	1	0.32477	0.67523
Node11	4374	1	0.00004	0.99996
Node11	4375	0	0.98914	0.01086
Node11	4376	0	0.98650	0.01350
Node11	4377	1	0.00003	0.99997
Node11	4378	1	0.00197	0.99803
Node11	4379	1	0.00037	0.99963
Node11	4380	1	0.00208	0.99792
Node11	4381	1	0.00036	0.99964
Node11	4382	1	0.00003	0.99997
Node11	4383	1	0.00005	0.99995
Node11	4384	1	0.00003	0.99997
Node11	4385	1	0.00016	0.99984
Node11	4386	1	0.00003	0.99997
Node11	4387	1	0.00235	0.99765
Node11	4388	1	0.00019	0.99981
Node11	4389	1	0.00195	0.99805
Node11	4390	1	0.00003	0.99997
Node11	4391	1	0.00047	0.99953
Node11	4392	1	0.00338	0.99662
Node11	4393	0	0.99738	0.00262
Node11	4394	0	0.84496	0.15504
Node11	4395	1	0.00003	0.99997
Node11	4396	1	0.00008	0.99992
Node11	4397	1	0.00004	0.99996
Node11	4398	1	0.00800	0.99200
Node11	4399	0	0.87358	0.12642
Node11	4400	1	0.00003	0.99997
Node11	4401	0	0.98034	0.01966
Node11	4402	1	0.00015	0.99985
Node11	4403	1	0.00026	0.99974
Node11	4404	1	0.00005	0.99995
Node11	4405	1	0.00003	0.99997
Node11	4406	1	0.00015	0.99985
Node11	4407	1	0.01562	0.98438
Node11	4408	1	0.00015	0.99985
Node11	4409	1	0.00004	0.99996
Node11	4410	1	0.03675	0.96325
Node11	4411	1	0.00075	0.99925
Node11	4412	1	0.00023	0.99977
Node11	4413	0	0.93345	0.06655
Node11	4414	1	0.00004	0.99996
Node11	4415	0	0.99929	0.00071
Node11	4416	1	0.00017	0.99983
Node11	4417	1	0.05827	0.94173
Node11	4418	1	0.00020	0.99980
Node11	4419	0	0.99313	0.00687
Node11	4420	0	0.99788	0.00212
Node11	4421	0	0.99837	0.00163
Node11	4422	-	0.42300	0.57700
Node11	4423	1	0.00003	0.99997
Node11	4424	1	0.00025	0.99975
Node11	4425	1	0.00021	0.99979
Node11	4426	1	0.00006	0.99994
Node11	4427	1	0.04255	0.95745
Node11	4428	1	0.02283	0.97717
Node11	4429	1	0.00003	0.99997
Node11	4430	1	0.04485	0.95515
Node11	4431	1	0.00003	0.99997
Node11	4432	0	0.50400	0.49600
Node11	4433	1	0.00003	0.99997
Node11	4434	1	0.01680	0.98320
Node11	4435	1	0.00078	0.99922
Node11	4436	0	0.99992	0.00008
Node11	4437	-	0.44653	0.55347
Node11	4438	1	0.00068	0.99932
Node11	4439	1	0.00003	0.99997
Node11	4440	1	0.00004	0.99996
Node11	4441	0	0.92424	0.07576
Node11	4442	0	0.99778	0.00222
Node11	4443	1	0.00227	0.99773
Node11	4444	0	0.73441	0.26559
Node11	4445	1	0.00032	0.99968
Node11	4446	1	0.00003	0.99997
Node11	4447	1	0.00077	0.99923
Node11	4448	1	0.00003	0.99997
Node11	4449	1	0.00004	0.99996
Node11	4450	1	0.00028	0.99972
Node11	4451	1	0.09459	0.90541
Node11	4452	1	0.00005	0.99995
Node11	4453	1	0.00039	0.99961
Node11	4454	1	0.00004	0.99996
Node11	4455	0	0.99843	0.00157
Node11	4456	1	0.00003	0.99997
Node11	4457	1	0.00004	0.99996
Node11	4458	1	0.00039	0.99961
Node11	4459	1	0.00021	0.99979
Node11	4460	1	0.00003	0.99997
Node11	4461	1	0.00390	0.99610
Node11	4462	0	0.99848	0.00152
Node11	4463	1	0.00004	0.99996
Node11	4464	1	0.30309	0.69691
Node11	4465	1	0.00018	0.99982
Node11	4466	0	0.72760	0.27240
Node11	4467	1	0.00003	0.99997
Node11	4468	1	0.00139	0.99861
Node11	4469	1	0.00005	0.99995
Node11	4470	1	0.00052	0.99948
Node11	4471	1	0.00004	0.99996
Node11	4472	1	0.00031	0.99969
Node11	4473	1	0.00975	0.99025
Node11	4474	1	0.00003	0.99997
Node11	4475	1	0.00004	0.99996
Node11	4476	1	0.00867	0.99133
Node11	4477	1	0.00005	0.99995
Node11	4478	0	0.99524	0.00476
Node11	4479	1	0.00031	0.99969
Node11	4480	1	0.00003	0.99997
Node11	4481	1	0.01656	0.98344
Node11	4482	1	0.00004	0.99996
Node11	4483	1	0.00018	0.99982
Node11	4484	1	0.00801	0.99199
Node11	4485	1	0.00004	0.99996
Node11	4486	1	0.00004	0.99996
Node11	4487	0	0.74888	0.25112
Node11	4488	1	0.17401	0.82599
Node11	4489	1	0.35488	0.64512
Node11	4490	1	0.00234	0.99766
Node11	4491	1	0.02447	0.97553
Node11	4492	0	0.92461	0.07539
Node11	4493	0	0.92052	0.07948
Node11	4494	1	0.00003	0.99997
Node11	4495	1	0.00005	0.99995
Node11	4496	1	0.00830	0.99170
Node11	4497	-	0.43592	0.56408
Node11	4498	1	0.00488	0.99512
Node11	4499	1	0.00003	0.99997
Node11	4500	-	0.46996	0.53004
Node11	4501	1	0.00094	0.99906
Node11	4502	1	0.00067	0.99933
Node11	4503	1	0.00005	0.99995
Node11	4504	-	0.43954	0.56046
Node11	4505	1	0.00099	0.99901
Node11	4506	1	0.00003	0.99997
Node11	4507	1	0.00019	0.99981
Node11	4508	0	0.99633	0.00367
Node11	4509	1	0.00027	0.99973
Node11	4510	0	0.96242	0.03758
Node11	4511	1	0.00005	0.99995
Node11	4512	1	0.00005	0.99995
Node11	4513	1	0.00019	0.99981
Node11	4514	1	0.01479	0.98521
Node11	4515	1	0.05466	0.94534
Node11	4516	1	0.02759	0.97241
Node11	4517	0	0.82660	0.17340
Node11	4518	0	0.74888	0.25112
Node11	4519	1	0.00041	0.99959
Node11	4520	1	0.00004	0.99996
Node11	4521	1	0.00061	0.99939
Node11	4522	1	0.00003	0.99997
Node11	4523	1	0.00788	0.99212
Node11	4524	0	0.98723	0.01277
Node11	4525	0	0.73453	0.26547
Node11	4526	1	0.00019	0.99981
Node11	4527	0	0.98413	0.01587
Node11	4528	-	0.43648	0.56352
Node11	4529	1	0.00003	0.99997
Node11	4530	1	0.00004	0.99996
Node11	4531	1	0.00003	0.99997
Node11	4532	1	0.00019	0.99981
Node11	4533	0	0.99921	0.00079
Node11	4534	1	0.00168	0.99832
Node11	4535	1	0.00024	0.99976
Node11	4536	1	0.00004	0.99996
Node11	4537	1	0.00003	0.99997
Node11	4538	1	0.00085	0.99915
Node11	4539	1	0.30365	0.69635
Node11	4540	1	0.00004	0.99996
Node11	4541	1	0.00004	0.99996
Node11	4542	1	0.00021	0.99979
Node11	4543	0	0.54344	0.45656
Node11	4544	1	0.26828	0.73172
Node11	4545	1	0.00211	0.99789
Node11	4546	0	0.72816	0.27184
Node11	4547	1	0.02875	0.97125
Node11	4548	1	0.00257	0.99743
Node11	4549	0	0.68447	0.31553
Node11	4550	1	0.00003	0.99997
Node11	4551	0	0.91115	0.08885
Node11	4552	1	0.05970	0.94030
Node11	4553	0	0.89899	0.10101
Node11	4554	0	0.99905	0.00095
Node11	4555	1	0.02953	0.97047
Node11	4556	1	0.00004	0.99996
Node11	4557	1	0.00003	0.99997
Node11	4558	1	0.14497	0.85503
Node11	4559	0	0.56949	0.43051
Node11	4560	1	0.15965	0.84035
Node11	4561	1	0.00054	0.99946
Node11	4562	1	0.28746	0.71254
Node11	4563	1	0.00005	0.99995
Node11	4564	0	0.79420	0.20580
Node11	4565	1	0.00005	0.99995
Node11	4566	1	0.00003	0.99997
Node11	4567	1	0.00003	0.99997
Node11	4568	0	0.95240	0.04760
Node11	4569	1	0.01253	0.98747
Node11	4570	1	0.22125	0.77875
Node11	4571	1	0.00003	0.99997
Node11	4572	0	0.95443	0.04557
Node11	4573	1	0.00003	0.99997
Node11	4574	1	0.00027	0.99973
Node11	4575	0	0.90914	0.09086
Node11	4576	1	0.00003	0.99997
Node11	4577	1	0.03143	0.96857
Node11	4578	1	0.06011	0.93989
Node11	4579	1	0.18366	0.81634
Node11	4580	0	0.97638	0.02362
Node11	4581	1	0.21686	0.78314
Node11	4582	1	0.02556	0.97444
Node11	4583	1	0.00830	0.99170
Node11	4584	0	0.66434	0.33566
Node11	4585	1	0.02922	0.97078
Node11	4586	1	0.00003	0.99997
Node11	4587	1	0.00003	0.99997
Node11	4588	1	0.36294	0.63706
Node11	4589	0	0.97595	0.02405
Node11	4590	1	0.37545	0.62455
Node11	4591	1	0.00076	0.99924
Node11	4592	1	0.00003	0.99997
Node11	4593	1	0.01198	0.98802
Node11	4594	1	0.00859	0.99141
Node11	4595	1	0.00004	0.99996
Node11	4596	1	0.00077	0.99923
Node11	4597	0	0.93235	0.06765
Node11	4598	-	0.43653	0.56347
Node11	4599	1	0.00019	0.99981
Node11	4600	1	0.00005	0.99995
Node11	4601	1	0.00016	0.99984
Node11	4602	1	0.00004	0.99996
Node11	4603	0	0.86480	0.13520
Node11	4604	1	0.00003	0.99997
Node11	4605	1	0.00003	0.99997
Node11	4606	1	0.00085	0.99915
Node11	4607	1	0.00078	0.99922
Node11	4608	1	0.00058	0.99942
Node11	4609	1	0.07847	0.92153
Node11	4610	1	0.00090	0.99910
Node11	4611	1	0.00091	0.99909
Node11	4612	1	0.00003	0.99997
Node11	4613	1	0.00003	0.99997
Node11	4614	0	0.96739	0.03261
Node11	4615	1	0.00004	0.99996
Node11	4616	0	0.85289	0.14711
Node11	4617	1	0.00024	0.99976
Node11	4618	1	0.00029	0.99971
Node11	4619	1	0.00026	0.99974
Node11	4620	1	0.00003	0.99997
Node11	4621	1	0.00004	0.99996
Node11	4622	1	0.00015	0.99985
Node11	4623	0	0.99872	0.00128
Node11	4624	1	0.00003	0.99997
Node11	4625	0	0.94953	0.05047
Node11	4626	1	0.00003	0.99997
Node11	4627	1	0.00003	0.99997
Node11	4628	1	0.00848	0.99152
Node11	4629	1	0.00066	0.99934
Node11	4630	1	0.00033	0.99967
Node11	4631	0	0.88681	0.11319
Node11	4632	0	0.97062	0.02938
Node11	4633	0	0.83035	0.16965
Node11	4634	1	0.00078	0.99922
Node11	4635	1	0.03371	0.96629
Node11	4636	1	0.02333	0.97667
Node11	4637	1	0.00004	0.99996
Node11	4638	1	0.00017	0.99983
Node11	4639	1	0.00003	0.99997
Node11	4640	1	0.00067	0.99933
Node11	4641	1	0.03662	0.96338
Node11	4642	0	0.87355	0.12645
Node11	4643	1	0.00046	0.99954
Node11	4644	1	0.00003	0.99997
Node11	4645	1	0.00004	0.99996
Node11	4646	1	0.00020	0.99980
Node11	4647	0	0.99709	0.00291
Node11	4648	1	0.00004	0.99996
Node11	4649	0	0.98943	0.01057
Node11	4650	1	0.04809	0.95191
Node11	4651	1	0.00003	0.99997
Node11	4652	1	0.00003	0.99997
Node11	4653	1	0.07138	0.92862
Node11	4654	0	0.97750	0.02250
Node11	4655	1	0.00003	0.99997
Node11	4656	1	0.00003	0.99997
Node11	4657	1	0.02988	0.97012
Node11	4658	1	0.13423	0.86577
Node11	4659	1	0.00005	0.99995
Node11	4660	1	0.00034	0.99966
Node11	4661	0	0.84642	0.15358
Node11	4662	0	0.61875	0.38125
Node11	4663	1	0.30384	0.69616
Node11	4664	1	0.35976	0.64024
Node11	4665	1	0.00004	0.99996
Node11	4666	0	0.96044	0.03956
Node11	4667	1	0.00004	0.99996
Node11	4668	1	0.01725	0.98275
Node11	4669	0	0.96387	0.03613
Node11	4670	1	0.00003	0.99997
Node11	4671	0	0.94469	0.05531
Node11	4672	-	0.45015	0.54985
Node11	4673	0	0.99935	0.00065
Node11	4674	0	0.82365	0.17635
Node11	4675	1	0.00019	0.99981
Node11	4676	1	0.00639	0.99361
Node11	4677	0	0.99863	0.00137
Node11	4678	0	0.68317	0.31683
Node11	4679	1	0.00017	0.99983
Node11	4680	1	0.00609	0.99391
Node11	4681	1	0.00003	0.99997
Node11	4682	0	0.94233	0.05767
Node11	4683	1	0.16568	0.83432
Node11	4684	1	0.00018	0.99982
Node11	4685	1	0.00380	0.99620
Node11	4686	1	0.00028	0.99972
Node11	4687	1	0.00107	0.99893
Node11	4688	0	0.64570	0.35430
Node11	4689	0	0.91588	0.08412
Node11	4690	0	0.54134	0.45866
Node11	4691	1	0.11380	0.88620
Node11	4692	1	0.31764	0.68236
Node11	4693	1	0.14013	0.85987
Node11	4694	1	0.00067	0.99933
Node11	4695	0	0.63597	0.36403
Node11	4696	0	0.90466	0.09534
Node11	4697	1	0.01092	0.98908
Node11	4698	1	0.00786	0.99214
Node11	4699	1	0.00005	0.99995
Node11	4700	1	0.00314	0.99686
Node11	4701	0	0.98151	0.01849
Node11	4702	0	0.98741	0.01259
Node11	4703	1	0.00003	0.99997
Node11	4704	0	0.96012	0.03988
Node11	4705	1	0.00004	0.99996
Node11	4706	0	0.99920	0.00080
Node11	4707	1	0.00148	0.99852
Node11	4708	1	0.11306	0.88694
Node11	4709	1	0.00015	0.99985
Node11	4710	1	0.00016	0.99984
Node11	4711	1	0.00164	0.99836
Node11	4712	1	0.00076	0.99924
Node11	4713	1	0.14161	0.85839
Node11	4714	0	0.97769	0.02231
Node11	4715	1	0.00003	0.99997
Node11	4716	1	0.00005	0.99995
Node11	4717	0	0.54585	0.45415
Node11	4718	1	0.00004	0.99996
Node11	4719	0	0.65007	0.34993
Node11	4720	0	0.98452	0.01548
Node11	4721	1	0.00003	0.99997
Node11	4722	1	0.00004	0.99996
Node11	4723	1	0.01874	0.98126
Node11	4724	1	0.00007	0.99993
Node11	4725	1	0.12158	0.87842
Node11	4726	1	0.00022	0.99978
Node11	4727	0	0.69964	0.30036
Node11	4728	1	0.01196	0.98804
Node11	4729	1	0.00036	0.99964
Node11	4730	1	0.00279	0.99721
Node11	4731	0	0.67449	0.32551
Node11	4732	1	0.00003	0.99997
Node11	4733	1	0.00728	0.99272
Node11	4734	0	0.99370	0.00630
Node11	4735	0	0.89917	0.10083
Node11	4736	1	0.00003	0.99997
Node11	4737	1	0.31631	0.68369
Node11	4738	1	0.01872	0.98128
Node11	4739	1	0.00182	0.99818
Node11	4740	1	0.00018	0.99982
Node11	4741	1	0.00884	0.99116
Node11	4742	1	0.00003	0.99997
Node11	4743	1	0.00004	0.99996
Node11	4744	1	0.02123	0.97877
Node11	4745	1	0.00003	0.99997
Node11	4746	1	0.00003	0.99997
Node11	4747	0	0.85765	0.14235
Node11	4748	1	0.00005	0.99995
Node11	4749	1	0.06386	0.93614
Node11	4750	1	0.00004	0.99996
Node11	4751	1	0.00064	0.99936
Node11	4752	1	0.00025	0.99975
Node11	4753	1	0.07018	0.92982
Node11	4754	0	0.99965	0.00035
Node11	4755	1	0.18366	0.81634
Node11	4756	1	0.00037	0.99963
Node11	4757	1	0.00427	0.99573
Node11	4758	1	0.00004	0.99996
Node11	4759	1	0.00003	0.99997
Node11	4760	1	0.00004	0.99996
Node11	4761	1	0.23911	0.76089
Node11	4762	1	0.00003	0.99997
Node11	4763	0	0.96987	0.03013
Node11	4764	1	0.02251	0.97749
Node11	4765	1	0.00022	0.99978
Node11	4766	1	0.00003	0.99997
Node11	4767	1	0.00022	0.99978
Node11	4768	1	0.00018	0.99982
Node11	4769	0	0.50053	0.49947
Node11	4770	1	0.00003	0.99997
Node11	4771	1	0.00020	0.99980
Node11	4772	0	0.95315	0.04685
Node11	4773	1	0.00022	0.99978
Node11	4774	1	0.00024	0.99976
Node11	4775	1	0.00018	0.99982
Node11	4776	1	0.00003	0.99997
Node11	4777	1	0.01752	0.98248
Node11	4778	1	0.00030	0.99970
Node11	4779	1	0.00003	0.99997
Node11	4780	1	0.30396	0.69604
Node11	4781	1	0.01215	0.98785
Node11	4782	1	0.00005	0.99995
Node11	4783	1	0.00003	0.99997
Node11	4784	1	0.00164	0.99836
Node11	4785	1	0.00026	0.99974
Node11	4786	1	0.00004	0.99996
Node11	4787	0	0.81359	0.18641
Node11	4788	1	0.02827	0.97173
Node11	4789	1	0.05080	0.94920
Node11	4790	1	0.00003	0.99997
Node11	4791	1	0.00003	0.99997
Node11	4792	1	0.00218	0.99782
Node11	4793	1	0.00837	0.99163
Node11	4794	1	0.02318	0.97682
Node11	4795	1	0.00004	0.99996
Node11	4796	1	0.00003	0.99997
Node11	4797	0	0.51161	0.48839
Node11	4798	1	0.00347	0.99653
Node11	4799	1	0.00003	0.99997
Node11	4800	1	0.00004	0.99996
Node11	4801	1	0.00003	0.99997
Node11	4802	0	0.77944	0.22056
Node11	4803	1	0.00003	0.99997
Node11	4804	1	0.00004	0.99996
Node11	4805	0	0.99959	0.00041
Node11	4806	1	0.00198	0.99802
Node11	4807	1	0.00003	0.99997
Node11	4808	1	0.01149	0.98851
Node11	4809	0	0.89833	0.10167
Node11	4810	0	0.98684	0.01316
Node11	4811	1	0.00289	0.99711
Node11	4812	1	0.03020	0.96980
Node11	4813	1	0.24834	0.75166
Node11	4814	1	0.14359	0.85641
Node11	4815	1	0.00017	0.99983
Node11	4816	1	0.00003	0.99997
Node11	4817	1	0.00005	0.99995
Node11	4818	1	0.00023	0.99977
Node11	4819	0	0.74888	0.25112
Node11	4820	1	0.06390	0.93610
Node11	4821	1	0.02098	0.97902
Node11	4822	1	0.01862	0.98138
Node11	4823	1	0.00813	0.99187
Node11	4824	1	0.00043	0.99957
Node11	4825	1	0.00206	0.99794
Node11	4826	1	0.00018	0.99982
Node11	4827	1	0.01560	0.98440
Node11	4828	1	0.00023	0.99977
Node11	4829	1	0.00004	0.99996
Node11	4830	1	0.10009	0.89991
Node11	4831	1	0.00146	0.99854
Node11	4832	1	0.07595	0.92405
Node11	4833	0	0.91823	0.08177
Node11	4834	1	0.00004	0.99996
Node11	4835	1	0.00003	0.99997
Node11	4836	1	0.18110	0.81890
Node11	4837	0	0.99608	0.00392
Node11	4838	1	0.00005	0.99995
Node11	4839	1	0.00065	0.99935
Node11	4840	1	0.00018	0.99982
Node11	4841	1	0.00004	0.99996
Node11	4842	1	0.00003	0.99997
Node11	4843	0	0.99928	0.00072
Node11	4844	1	0.00003	0.99997
Node11	4845	1	0.24705	0.75295
Node11	4846	1	0.00049	0.99951
Node11	4847	1	0.00003	0.99997
Node11	4848	1	0.00288	0.99712
Node11	4849	1	0.03526	0.96474
Node11	4850	1	0.00003	0.99997
Node11	4851	1	0.00003	0.99997
Node11	4852	1	0.00003	0.99997
Node11	4853	1	0.00003	0.99997
Node11	4854	1	0.00003	0.99997
Node11	4855	1	0.00005	0.99995
Node11	4856	0	0.76413	0.23587
Node11	4857	-	0.42866	0.57134
Node11	4858	1	0.00004	0.99996
Node11	4859	1	0.00041	0.99959
Node11	4860	1	0.00003	0.99997
Node11	4861	1	0.12426	0.87574
Node11	4862	1	0.29275	0.70725
Node11	4863	1	0.00791	0.99209
Node11	4864	0	0.97889	0.02111
Node11	4865	0	0.58232	0.41768
Node11	4866	1	0.18461	0.81539
Node11	4867	0	0.99953	0.00047
Node11	4868	0	0.52772	0.47228
Node11	4869	1	0.06728	0.93272
Node11	4870	1	0.00003	0.99997
Node11	4871	1	0.11620	0.88380
Node11	4872	1	0.23119	0.76881
Node11	4873	0	0.81145	0.18855
Node11	4874	1	0.00004	0.99996
Node11	4875	1	0.00021	0.99979
Node11	4876	1	0.16966	0.83034
Node11	4877	0	0.98857	0.01143
Node11	4878	1	0.03265	0.96735
Node11	4879	1	0.00003	0.99997
Node11	4880	1	0.00035	0.99965
Node11	4881	1	0.00283	0.99717
Node11	4882	0	0.64434	0.35566
Node11	4883	1	0.00373	0.99627
Node11	4884	1	0.00003	0.99997
Node11	4885	0	0.56442	0.43558
Node11	4886	1	0.20916	0.79084
Node11	4887	1	0.00003	0.99997
Node11	4888	1	0.02678	0.97322
Node11	4889	1	0.00004	0.99996
Node11	4890	1	0.01260	0.98740
Node11	4891	0	0.99886	0.00114
Node11	4892	1	0.00871	0.99129
Node11	4893	0	0.99494	0.00506
Node11	4894	1	0.00003	0.99997
Node11	4895	1	0.00003	0.99997
Node11	4896	1	0.05378	0.94622
Node11	4897	1	0.00027	0.99973
Node11	4898	1	0.00003	0.99997
Node11	4899	1	0.00007	0.99993
Node11	4900	0	0.80269	0.19731
Node11	4901	1	0.00451	0.99549
Node11	4902	0	0.89533	0.10467
Node11	4903	-	0.49390	0.50610
Node11	4904	-	0.46396	0.53604
Node11	4905	1	0.15710	0.84290
Node11	4906	0	0.99991	0.00009
Node11	4907	1	0.00004	0.99996
Node11	4908	1	0.01638	0.98362
Node11	4909	0	0.70367	0.29633
Node11	4910	1	0.15755	0.84245
Node11	4911	1	0.00003	0.99997
Node11	4912	1	0.00066	0.99934
Node11	4913	1	0.00228	0.99772
Node11	4914	0	0.97913	0.02087
Node11	4915	1	0.00083	0.99917
Node11	4916	1	0.03595	0.96405
Node11	4917	1	0.00003	0.99997
Node11	4918	0	0.83729	0.16271
Node11	4919	0	0.74960	0.25040
Node11	4920	0	0.56917	0.43083
Node11	4921	0	0.79981	0.20019
Node11	4922	0	0.69909	0.30091
Node11	4923	0	0.99907	0.00093
Node11	4924	1	0.00018	0.99982
Node11	4925	0	0.80350	0.19650
Node11	4926	0	0.93609	0.06391
Node11	4927	1	0.00004	0.99996
Node11	4928	0	0.95871	0.04129
Node11	4929	1	0.00004	0.99996
Node11	4930	1	0.00003	0.99997
Node11	4931	1	0.26029	0.73971
Node11	4932	1	0.00004	0.99996
Node11	4933	0	0.99300	0.00700
Node11	4934	1	0.00046	0.99954
Node11	4935	0	0.84957	0.15043
Node11	4936	0	0.82070	0.17930
Node11	4937	1	0.02465	0.97535
Node11	4938	1	0.00004	0.99996
Node11	4939	1	0.00047	0.99953
Node11	4940	1	0.00003	0.99997
Node11	4941	1	0.00962	0.99038
Node11	4942	0	0.77203	0.22797
Node11	4943	1	0.00052	0.99948
Node11	4944	0	0.74888	0.25112
Node11	4945	1	0.10162	0.89838
Node11	4946	1	0.00003	0.99997
Node11	4947	0	0.99791	0.00209
Node11	4948	1	0.00521	0.99479
Node11	4949	1	0.00018	0.99982
Node11	4950	0	0.95631	0.04369
Node11	4951	0	0.97954	0.02046
Node11	4952	1	0.00015	0.99985
Node11	4953	0	0.74888	0.25112
Node11	4954	0	0.96601	0.03399
Node11	4955	1	0.36264	0.63736
Node11	4956	1	0.00121	0.99879
Node11	4957	1	0.00040	0.99960
Node11	4958	1	0.00003	0.99997
Node11	4959	1	0.00003	0.99997
Node11	4960	1	0.30725	0.69275
Node11	4961	1	0.00003	0.99997
Node11	4962	1	0.06401	0.93599
Node11	4963	1	0.00017	0.99983
Node11	4964	1	0.00082	0.99918
Node11	4965	1	0.00021	0.99979
Node11	4966	1	0.00016	0.99984
Node11	4967	1	0.00004	0.99996
Node11	4968	1	0.00003	0.99997
Node11	4969	1	0.00003	0.99997
Node11	4970	0	0.52624	0.47376
Node11	4971	1	0.00003	0.99997
Node11	4972	1	0.01775	0.98225
Node11	4973	1	0.00005	0.99995
Node11	4974	1	0.31216	0.68784
Node11	4975	1	0.10908	0.89092
Node11	4976	1	0.00020	0.99980
Node11	4977	1	0.00003	0.99997
Node11	4978	1	0.00009	0.99991
Node11	4979	1	0.00004	0.99996
Node11	4980	1	0.14597	0.85403
Node11	4981	-	0.42683	0.57317
Node11	4982	1	0.00172	0.99828
Node11	4983	1	0.00003	0.99997
Node11	4984	1	0.02026	0.97974
Node11	4985	1	0.00004	0.99996
Node11	4986	1	0.02159	0.97841
Node11	4987	1	0.00005	0.99995
Node11	4988	1	0.08340	0.91660
Node11	4989	1	0.00003	0.99997
Node11	4990	1	0.00003	0.99997
Node11	4991	0	0.98979	0.01021
Node11	4992	0	0.99919	0.00081
Node11	4993	1	0.00023	0.99977
Node11	4994	1	0.00166	0.99834
Node11	4995	1	0.00087	0.99913
Node11	4996	1	0.00004	0.99996
Node11	4997	0	0.88970	0.11030
Node11	4998	1	0.00114	0.99886
Node11	4999	1	0.00004	0.99996
Node11	5000	1	0.38980	0.61020
Node11	5001	1	0.00004	0.99996
Node11	5002	1	0.00006	0.99994
Node11	5003	0	0.97793	0.02207
Node11	5004	1	0.00023	0.99977
Node11	5005	1	0.00003	0.99997
Node11	5006	0	0.97221	0.02779
Node11	5007	1	0.00004	0.99996
Node11	5008	1	0.00020	0.99980
Node11	5009	1	0.00019	0.99981
Node11	5010	1	0.00003	0.99997
Node11	5011	1	0.00004	0.99996
Node11	5012	1	0.36551	0.63449
Node11	5013	1	0.00005	0.99995
Node11	5014	0	0.99999	0.00001
Node11	5015	0	0.74888	0.25112
Node11	5016	0	0.80497	0.19503
Node11	5017	1	0.00004	0.99996
Node11	5018	0	0.73647	0.26353
Node11	5019	1	0.22958	0.77042
Node11	5020	1	0.00034	0.99966
Node11	5021	0	0.83567	0.16433
Node11	5022	1	0.35930	0.64070
Node11	5023	0	0.96497	0.03503
Node11	5024	1	0.00034	0.99966
Node11	5025	-	0.47716	0.52284
Node11	5026	1	0.00092	0.99908
Node11	5027	1	0.02094	0.97906
Node11	5028	1	0.00152	0.99848
Node11	5029	1	0.01862	0.98138
Node11	5030	0	0.94271	0.05729
Node11	5031	0	0.74888	0.25112
Node11	5032	1	0.00003	0.99997
Node11	5033	0	0.99991	0.00009
Node11	5034	1	0.11705	0.88295
Node11	5035	1	0.20196	0.79804
Node11	5036	1	0.00004	0.99996
Node11	5037	0	0.67039	0.32961
Node11	5038	0	0.75762	0.24238
Node11	5039	1	0.20911	0.79089
Node11	5040	1	0.16590	0.83410
Node11	5041	1	0.00173	0.99827
Node11	5042	0	0.99020	0.00980
Node11	5043	1	0.00018	0.99982
Node11	5044	1	0.00021	0.99979
Node11	5045	1	0.00004	0.99996
Node11	5046	1	0.25940	0.74060
Node11	5047	0	0.86291	0.13709
Node11	5048	0	0.78467	0.21533
Node11	5049	1	0.00004	0.99996
Node11	5050	1	0.00004	0.99996
Node11	5051	0	0.97372	0.02628
Node11	5052	0	0.97757	0.02243
Node11	5053	1	0.11528	0.88472
Node11	5054	1	0.00048	0.99952
Node11	5055	0	0.77551	0.22449
Node11	5056	1	0.00003	0.99997
Node11	5057	1	0.00003	0.99997
Node11	5058	1	0.00163	0.99837
Node11	5059	1	0.00042	0.99958
Node11	5060	0	0.54389	0.45611
Node11	5061	1	0.00050	0.99950
Node11	5062	1	0.08761	0.91239
Node11	5063	0	0.75955	0.24045
Node11	5064	1	0.00004	0.99996
Node11	5065	0	0.75212	0.24788
Node11	5066	0	0.75884	0.24116
Node11	5067	1	0.00053	0.99947
Node11	5068	1	0.01841	0.98159
Node11	5069	1	0.00004	0.99996
Node11	5070	1	0.00003	0.99997
Node11	5071	1	0.40123	0.59877
Node11	5072	-	0.47846	0.52154
Node11	5073	1	0.00277	0.99723
Node11	5074	1	0.00021	0.99979
Node11	5075	1	0.00028	0.99972
Node11	5076	0	0.76337	0.23663
Node11	5077	1	0.00003	0.99997
Node11	5078	1	0.00003	0.99997
Node11	5079	0	0.73900	0.26100
Node11	5080	1	0.00004	0.99996
Node11	5081	0	0.56766	0.43234
Node11	5082	1	0.00222	0.99778
Node11	5083	1	0.13430	0.86570
Node11	5084	0	0.99748	0.00252
Node11	5085	1	0.15321	0.84679
Node11	5086	1	0.00005	0.99995
Node11	5087	0	0.80542	0.19458
Node11	5088	1	0.00006	0.99994
Node11	5089	1	0.00098	0.99902
Node11	5090	1	0.00088	0.99912
Node11	5091	1	0.00202	0.99798
Node11	5092	1	0.00584	0.99416
Node11	5093	1	0.00003	0.99997
Node11	5094	1	0.00016	0.99984
Node11	5095	0	0.60470	0.39530
Node11	5096	0	0.98736	0.01264
Node11	5097	1	0.00709	0.99291
Node11	5098	1	0.00119	0.99881
Node11	5099	1	0.00003	0.99997
Node11	5100	0	0.87713	0.12287
Node11	5101	1	0.00004	0.99996
Node11	5102	1	0.00003	0.99997
Node11	5103	1	0.00327	0.99673
Node11	5104	0	0.99722	0.00278
Node11	5105	1	0.19964	0.80036
Node11	5106	1	0.00028	0.99972
Node11	5107	0	0.55418	0.44582
Node11	5108	0	0.65816	0.34184
Node11	5109	1	0.00029	0.99971
Node11	5110	0	0.98618	0.01382
Node11	5111	0	0.77659	0.22341
Node11	5112	0	0.98698	0.01302
Node11	5113	0	0.92832	0.07168
Node11	5114	0	0.90641	0.09359
Node11	5115	1	0.00117	0.99883
Node11	5116	1	0.01618	0.98382
Node11	5117	0	0.59501	0.40499
Node11	5118	1	0.32030	0.67970
Node11	5119	0	0.99957	0.00043
Node11	5120	1	0.00004	0.99996
Node11	5121	1	0.00003	0.99997
Node11	5122	1	0.06680	0.93320
Node11	5123	1	0.00003	0.99997
Node11	5124	0	0.98132	0.01868
Node11	5125	0	0.97147	0.02853
Node11	5126	1	0.07915	0.92085
Node11	5127	1	0.00035	0.99965
Node11	5128	1	0.09290	0.90710
Node11	5129	1	0.00006	0.99994
Node11	5130	1	0.00906	0.99094
Node11	5131	1	0.00357	0.99643
Node11	5132	1	0.03082	0.96918
Node11	5133	1	0.17505	0.82495
Node11	5134	1	0.00140	0.99860
Node11	5135	0	0.93483	0.06517
Node11	5136	1	0.07476	0.92524
Node11	5137	1	0.00033	0.99967
Node11	5138	0	0.69029	0.30971
Node11	5139	1	0.00020	0.99980
Node11	5140	1	0.00021	0.99979
Node11	5141	1	0.00033	0.99967
Node11	5142	1	0.05085	0.94915
Node11	5143	1	0.00004	0.99996
Node11	5144	1	0.01310	0.98690
Node11	5145	1	0.02451	0.97549
Node11	5146	0	0.74888	0.25112
Node11	5147	1	0.00003	0.99997
Node11	5148	1	0.00003	0.99997
Node11	5149	1	0.00025	0.99975
Node11	5150	1	0.00004	0.99996
Node11	5151	1	0.01320	0.98680
Node11	5152	0	0.99916	0.00084
Node11	5153	0	0.86613	0.13387
Node11	5154	1	0.00098	0.99902
Node11	5155	1	0.24943	0.75057
Node11	5156	0	0.94031	0.05969
Node11	5157	1	0.00003	0.99997
Node11	5158	1	0.00175	0.99825
Node11	5159	1	0.00004	0.99996
Node11	5160	1	0.01522	0.98478
Node11	5161	1	0.07053	0.92947
Node11	5162	1	0.00306	0.99694
Node11	5163	1	0.06318	0.93682
Node11	5164	1	0.10863	0.89137
Node11	5165	1	0.00005	0.99995
Node11	5166	1	0.00032	0.99968
Node11	5167	1	0.05573	0.94427
Node11	5168	1	0.00003	0.99997
Node11	5169	1	0.00018	0.99982
Node11	5170	0	0.97825	0.02175
Node11	5171	0	0.67039	0.32961
Node11	5172	1	0.00003	0.99997
Node11	5173	0	0.94583	0.05417
Node11	5174	1	0.07033	0.92967
Node11	5175	1	0.00066	0.99934
Node11	5176	0	0.89330	0.10670
Node11	5177	0	0.58540	0.41460
Node11	5178	1	0.00003	0.99997
Node11	5179	1	0.00003	0.99997
Node11	5180	1	0.07571	0.92429
Node11	5181	0	0.93431	0.06569
Node11	5182	0	0.87718	0.12282
Node11	5183	1	0.00026	0.99974
Node11	5184	1	0.01484	0.98516
Node11	5185	0	0.90643	0.09357
Node11	5186	1	0.00381	0.99619
Node11	5187	1	0.00003	0.99997
Node11	5188	1	0.26034	0.73966
Node11	5189	1	0.30365	0.69635
Node11	5190	1	0.00003	0.99997
Node11	5191	1	0.00018	0.99982
Node11	5192	1	0.24074	0.75926
Node11	5193	1	0.00004	0.99996
Node11	5194	1	0.00004	0.99996
Node11	5195	0	0.97208	0.02792
Node11	5196	1	0.00017	0.99983
Node11	5197	1	0.00003	0.99997
Node11	5198	1	0.00228	0.99772
Node11	5199	1	0.18366	0.81634
Node11	5200	1	0.00004	0.99996
Node11	5201	1	0.00035	0.99965
Node11	5202	1	0.00018	0.99982
Node11	5203	1	0.00003	0.99997
Node11	5204	1	0.00163	0.99837
Node11	5205	1	0.04151	0.95849
Node11	5206	1	0.00268	0.99732
Node11	5207	1	0.01645	0.98355
Node11	5208	1	0.00005	0.99995
Node11	5209	0	0.99701	0.00299
Node11	5210	1	0.00017	0.99983
Node11	5211	1	0.00004	0.99996
Node11	5212	1	0.00017	0.99983
Node11	5213	1	0.00118	0.99882
Node11	5214	1	0.00992	0.99008
Node11	5215	1	0.03603	0.96397
Node11	5216	1	0.00004	0.99996
Node11	5217	1	0.00006	0.99994
Node11	5218	0	0.94861	0.05139
Node11	5219	1	0.00004	0.99996
Node11	5220	-	0.44411	0.55589
Node11	5221	0	0.94809	0.05191
Node11	5222	1	0.00022	0.99978
Node11	5223	0	0.97548	0.02452
Node11	5224	1	0.00860	0.99140
Node11	5225	1	0.19848	0.80152
Node11	5226	1	0.00003	0.99997
Node11	5227	1	0.11265	0.88735
Node11	5228	1	0.00003	0.99997
Node11	5229	1	0.00043	0.99957
Node11	5230	0	0.98591	0.01409
Node11	5231	0	0.71632	0.28368
Node11	5232	1	0.10973	0.89027
Node11	5233	1	0.00101	0.99899
Node11	5234	1	0.03050	0.96950
Node11	5235	1	0.00006	0.99994
Node11	5236	1	0.00005	0.99995
Node11	5237	1	0.00256	0.99744
Node11	5238	1	0.02897	0.97103
Node11	5239	0	0.99948	0.00052
Node11	5240	1	0.00004	0.99996
Node11	5241	1	0.00620	0.99380
Node11	5242	0	0.99941	0.00059
Node11	5243	1	0.01111	0.98889
Node11	5244	1	0.00416	0.99584
Node11	5245	1	0.04249	0.95751
Node11	5246	1	0.00026	0.99974
Node11	5247	1	0.02032	0.97968
Node11	5248	1	0.08241	0.91759
Node11	5249	1	0.00016	0.99984
Node11	5250	0	0.74888	0.25112
Node11	5251	1	0.42210	0.57790
Node11	5252	0	0.93355	0.06645
Node11	5253	1	0.00017	0.99983
Node11	5254	1	0.17252	0.82748
Node11	5255	0	0.83353	0.16647
Node11	5256	0	0.75041	0.24959
Node11	5257	0	0.99725	0.00275
Node11	5258	1	0.00027	0.99973
Node11	5259	1	0.00028	0.99972
Node11	5260	1	0.01120	0.98880
Node11	5261	0	0.99632	0.00368
Node11	5262	0	0.95077	0.04923
Node11	5263	1	0.04068	0.95932
Node11	5264	0	0.74888	0.25112
Node11	5265	1	0.01238	0.98762
Node11	5266	1	0.03352	0.96648
Node11	5267	1	0.00855	0.99145
Node11	5268	0	0.74888	0.25112
Node11	5269	1	0.00032	0.99968
Node11	5270	1	0.00922	0.99078
Node11	5271	1	0.00003	0.99997
Node11	5272	1	0.00003	0.99997
Node11	5273	0	0.78670	0.21330
Node11	5274	0	0.96413	0.03587
Node11	5275	1	0.00003	0.99997
Node11	5276	1	0.03600	0.96400
Node11	5277	1	0.00476	0.99524
Node11	5278	1	0.35917	0.64083
Node11	5279	1	0.00369	0.99631
Node11	5280	1	0.03114	0.96886
Node11	5281	1	0.00859	0.99141
Node11	5282	1	0.00003	0.99997
Node11	5283	1	0.00026	0.99974
Node11	5284	1	0.00028	0.99972
Node11	5285	1	0.02588	0.97412
Node11	5286	1	0.00244	0.99756
Node11	5287	1	0.09567	0.90433
Node11	5288	0	0.91061	0.08939
Node11	5289	0	0.74888	0.25112
Node11	5290	0	0.96842	0.03158
Node11	5291	0	0.99875	0.00125
Node11	5292	1	0.01544	0.98456
Node11	5293	1	0.00005	0.99995
Node11	5294	1	0.04491	0.95509
Node11	5295	1	0.05735	0.94265
Node11	5296	1	0.00003	0.99997
Node11	5297	1	0.00003	0.99997
Node11	5298	1	0.00003	0.99997
Node11	5299	0	0.83574	0.16426
Node11	5300	0	0.98572	0.01428
Node11	5301	1	0.25653	0.74347
Node11	5302	1	0.00004	0.99996
Node11	5303	1	0.01125	0.98875
Node11	5304	1	0.00387	0.99613
Node11	5305	0	0.99969	0.00031
Node11	5306	1	0.00041	0.99959
Node11	5307	0	0.75517	0.24483
Node11	5308	0	0.89418	0.10582
Node11	5309	1	0.00048	0.99952
Node11	5310	0	0.56983	0.43017
Node11	5311	0	0.70695	0.29305
Node11	5312	1	0.00490	0.99510
Node11	5313	1	0.01562	0.98438
Node11	5314	0	0.99632	0.00368
Node11	5315	0	0.99890	0.00110
Node11	5316	1	0.00098	0.99902
Node11	5317	1	0.00003	0.99997
Node11	5318	1	0.00104	0.99896
Node11	5319	1	0.00004	0.99996
Node11	5320	0	0.99833	0.00167
Node11	5321	1	0.00003	0.99997
Node11	5322	1	0.00003	0.99997
Node11	5323	1	0.00210	0.99790
Node11	5324	1	0.13004	0.86996
Node11	5325	1	0.00004	0.99996
Node11	5326	1	0.00003	0.99997
Node11	5327	1	0.07558	0.92442
Node11	5328	1	0.00004	0.99996
Node11	5329	0	0.94870	0.05130
Node11	5330	1	0.00022	0.99978
Node11	5331	1	0.01225	0.98775
Node11	5332	0	0.99965	0.00035
Node11	5333	1	0.00411	0.99589
Node11	5334	1	0.00003	0.99997
Node11	5335	1	0.18366	0.81634
Node11	5336	1	0.00018	0.99982
Node11	5337	1	0.00638	0.99362
Node11	5338	1	0.00015	0.99985
Node11	5339	1	0.31012	0.68988
Node11	5340	1	0.03508	0.96492
Node11	5341	1	0.00022	0.99978
Node11	5342	1	0.00957	0.99043
Node11	5343	1	0.03898	0.96102
Node11	5344	1	0.00165	0.99835
Node11	5345	1	0.00004	0.99996
Node11	5346	1	0.00003	0.99997
Node11	5347	0	0.98044	0.01956
Node11	5348	0	0.50386	0.49614
Node11	5349	1	0.11350	0.88650
Node11	5350	0	0.97630	0.02370
Node11	5351	1	0.02333	0.97667
Node11	5352	0	0.57648	0.42352
Node11	5353	1	0.09038	0.90962
Node11	5354	0	0.93566	0.06434
Node11	5355	1	0.00003	0.99997
Node11	5356	1	0.00090	0.99910
Node11	5357	1	0.00003	0.99997
Node11	5358	0	0.97867	0.02133
Node11	5359	1	0.00006	0.99994
Node11	5360	1	0.00047	0.99953
Node11	5361	0	0.97051	0.02949
Node11	5362	0	0.59961	0.40039
Node11	5363	1	0.00004	0.99996
Node11	5364	1	0.00003	0.99997
Node11	5365	1	0.00003	0.99997
Node11	5366	1	0.01871	0.98129
Node11	5367	1	0.00004	0.99996
Node11	5368	1	0.00029	0.99971
Node11	5369	0	0.99670	0.00330
Node11	5370	1	0.18366	0.81634
Node11	5371	1	0.00180	0.99820
Node11	5372	1	0.04673	0.95327
Node11	5373	1	0.00929	0.99071
Node11	5374	1	0.00656	0.99344
Node11	5375	-	0.43428	0.56572
Node11	5376	1	0.40499	0.59501
Node11	5377	1	0.39895	0.60105
Node11	5378	0	0.90552	0.09448
Node11	5379	1	0.26313	0.73687
Node11	5380	0	0.66748	0.33252
Node11	5381	1	0.02092	0.97908
Node11	5382	1	0.03780	0.96220
Node11	5383	1	0.12307	0.87693
Node11	5384	0	0.98036	0.01964
Node11	5385	1	0.02585	0.97415
Node11	5386	0	0.78205	0.21795
Node11	5387	0	0.72850	0.27150
Node11	5388	1	0.00024	0.99976
Node11	5389	1	0.00022	0.99978
Node11	5390	1	0.00004	0.99996
Node11	5391	1	0.00068	0.99932
Node11	5392	0	0.74888	0.25112
Node11	5393	1	0.06624	0.93376
Node11	5394	1	0.00020	0.99980
Node11	5395	0	0.94680	0.05320
Node11	5396	0	0.95292	0.04708
Node11	5397	1	0.05836	0.94164
Node11	5398	1	0.00004	0.99996
Node11	5399	1	0.00025	0.99975
Node11	5400	0	0.65061	0.34939
Node11	5401	1	0.00018	0.99982
Node11	5402	1	0.25784	0.74216
Node11	5403	1	0.35728	0.64272
Node11	5404	0	0.63654	0.36346
Node11	5405	1	0.00003	0.99997
Node11	5406	0	0.76546	0.23454
Node11	5407	1	0.25492	0.74508
Node11	5408	1	0.00206	0.99794
Node11	5409	1	0.00070	0.99930
Node11	5410	0	0.75435	0.24565
Node11	5411	1	0.00889	0.99111
Node11	5412	0	0.92964	0.07036
Node11	5413	1	0.00022	0.99978
Node11	5414	0	0.87407	0.12593
Node11	5415	0	0.86054	0.13946
Node11	5416	1	0.06577	0.93423
Node11	5417	0	0.87905	0.12095
Node11	5418	1	0.00003	0.99997
Node11	5419	1	0.00701	0.99299
Node11	5420	0	0.98106	0.01894
Node11	5421	0	0.87716	0.12284
Node11	5422	1	0.00003	0.99997
Node11	5423	0	0.99964	0.00036
Node11	5424	0	0.99182	0.00818
Node11	5425	1	0.00030	0.99970
Node11	5426	1	0.00047	0.99953
Node11	5427	1	0.00004	0.99996
Node11	5428	0	0.83735	0.16265
Node11	5429	0	0.68291	0.31709
Node11	5430	1	0.00091	0.99909
Node11	5431	1	0.00019	0.99981
Node11	5432	1	0.00020	0.99980
Node11	5433	0	0.86927	0.13073
Node11	5434	1	0.00003	0.99997
Node11	5435	1	0.01110	0.98890
Node11	5436	1	0.00177	0.99823
Node11	5437	1	0.00003	0.99997
Node11	5438	1	0.00006	0.99994
Node11	5439	1	0.01027	0.98973
Node11	5440	0	0.99555	0.00445
Node11	5441	0	0.99998	0.00002
Node11	5442	1	0.00007	0.99993
Node11	5443	0	0.65355	0.34645
Node11	5444	0	0.78616	0.21384
Node11	5445	1	0.02599	0.97401
Node11	5446	0	0.74888	0.25112
Node11	5447	1	0.17398	0.82602
Node11	5448	0	0.88903	0.11097
Node11	5449	0	0.58668	0.41332
Node11	5450	1	0.00005	0.99995
Node11	5451	1	0.00004	0.99996
Node11	5452	0	0.84025	0.15975
Node11	5453	0	0.60793	0.39207
Node11	5454	0	0.77566	0.22434
Node11	5455	1	0.00003	0.99997
Node11	5456	1	0.03791	0.96209
Node11	5457	1	0.00003	0.99997
Node11	5458	0	0.84957	0.15043
Node11	5459	1	0.11158	0.88842
Node11	5460	1	0.00004	0.99996
Node11	5461	1	0.02414	0.97586
Node11	5462	0	0.94491	0.05509
Node11	5463	0	0.88549	0.11451
Node11	5464	1	0.00071	0.99929
Node11	5465	1	0.00196	0.99804
Node11	5466	1	0.00005	0.99995
Node11	5467	0	0.90949	0.09051
Node11	5468	1	0.00945	0.99055
Node11	5469	1	0.00003	0.99997
Node11	5470	0	0.97656	0.02344
Node11	5471	1	0.00003	0.99997
Node11	5472	0	0.98839	0.01161
Node11	5473	1	0.00003	0.99997
Node11	5474	1	0.00023	0.99977
Node11	5475	1	0.04164	0.95836
Node11	5476	1	0.02771	0.97229
Node11	5477	-	0.49640	0.50360
Node11	5478	1	0.00120	0.99880
Node11	5479	0	0.84705	0.15295
Node11	5480	1	0.00467	0.99533
Node11	5481	1	0.02827	0.97173
Node11	5482	0	0.55123	0.44877
Node11	5483	1	0.00028	0.99972
Node11	5484	1	0.23907	0.76093
Node11	5485	1	0.03024	0.96976
Node11	5486	1	0.25047	0.74953
Node11	5487	0	0.96833	0.03167
Node11	5488	0	0.53005	0.46995
Node11	5489	1	0.06322	0.93678
Node11	5490	1	0.00003	0.99997
Node11	5491	1	0.00003	0.99997
Node11	5492	1	0.00003	0.99997
Node11	5493	1	0.00003	0.99997
Node11	5494	1	0.00003	0.99997
Node11	5495	1	0.00003	0.99997
Node11	5496	1	0.05307	0.94693
Node11	5497	1	0.00033	0.99967
Node11	5498	0	0.82907	0.17093
Node11	5499	1	0.00246	0.99754
Node11	5500	1	0.01518	0.98482
Node11	5501	0	0.99955	0.00045
Node11	5502	0	0.85840	0.14160
Node11	5503	1	0.00005	0.99995
Node11	5504	1	0.00004	0.99996
Node11	5505	0	0.99317	0.00683
Node11	5506	0	0.99186	0.00814
Node11	5507	1	0.00227	0.99773
Node11	5508	0	0.97444	0.02556
Node11	5509	0	0.98508	0.01492
Node11	5510	1	0.00028	0.99972
Node11	5511	0	0.86833	0.13167
Node11	5512	0	0.75302	0.24698
Node11	5513	1	0.00004	0.99996
Node11	5514	1	0.31858	0.68142
Node11	5515	1	0.00005	0.99995
Node11	5516	1	0.00138	0.99862
Node11	5517	1	0.00003	0.99997
Node11	5518	1	0.05599	0.94401
Node11	5519	1	0.04564	0.95436
Node11	5520	0	0.99975	0.00025
Node11	5521	1	0.00006	0.99994
Node11	5522	1	0.00005	0.99995
Node11	5523	1	0.00004	0.99996
Node11	5524	0	0.60505	0.39495
Node11	5525	0	0.99347	0.00653
Node11	5526	1	0.00004	0.99996
Node11	5527	1	0.00004	0.99996
Node11	5528	1	0.00168	0.99832
Node11	5529	1	0.00003	0.99997
Node11	5530	0	0.95709	0.04291
Node11	5531	1	0.07655	0.92345
Node11	5532	1	0.30196	0.69804
Node11	5533	1	0.01863	0.98137
Node11	5534	1	0.01435	0.98565
Node11	5535	0	0.99579	0.00421
Node11	5536	1	0.23549	0.76451
Node11	5537	1	0.00005	0.99995
Node11	5538	1	0.00004	0.99996
Node11	5539	1	0.15469	0.84531
Node11	5540	1	0.00004	0.99996
Node11	5541	1	0.00052	0.99948
Node11	5542	1	0.00004	0.99996
Node11	5543	1	0.00004	0.99996
Node11	5544	1	0.12756	0.87244
Node11	5545	1	0.35435	0.64565
Node11	5546	1	0.10766	0.89234
Node11	5547	0	0.99661	0.00339
Node11	5548	0	0.84957	0.15043
Node11	5549	1	0.07877	0.92123
Node11	5550	0	0.74888	0.25112
Node11	5551	1	0.00084	0.99916
Node11	5552	1	0.00018	0.99982
Node11	5553	0	0.97467	0.02533
Node11	5554	0	0.88640	0.11360
Node11	5555	0	0.97977	0.02023
Node11	5556	1	0.28843	0.71157
Node11	5557	1	0.00004	0.99996
Node11	5558	0	0.99940	0.00060
Node11	5559	1	0.00023	0.99977
Node11	5560	0	0.88710	0.11290
Node11	5561	1	0.00005	0.99995
Node11	5562	1	0.00004	0.99996
Node11	5563	0	0.88911	0.11089
Node11	5564	1	0.00004	0.99996
Node11	5565	1	0.04000	0.96000
Node11	5566	0	0.92274	0.07726
Node11	5567	1	0.00007	0.99993
Node11	5568	1	0.00182	0.99818
Node11	5569	1	0.40511	0.59489
Node11	5570	1	0.04644	0.95356
Node11	5571	1	0.00058	0.99942
Node11	5572	1	0.16577	0.83423
Node11	5573	0	0.97504	0.02496
Node11	5574	1	0.00003	0.99997
Node11	5575	0	0.81673	0.18327
Node11	5576	1	0.00930	0.99070
Node11	5577	0	0.98079	0.01921
Node11	5578	1	0.00004	0.99996
Node11	5579	1	0.00354	0.99646
Node11	5580	1	0.21627	0.78373
Node11	5581	1	0.00003	0.99997
Node11	5582	1	0.00004	0.99996
Node11	5583	0	0.99149	0.00851
Node11	5584	0	0.99158	0.00842
Node11	5585	1	0.25524	0.74476
Node11	5586	0	0.55937	0.44063
Node11	5587	0	0.99925	0.00075
Node11	5588	1	0.00028	0.99972
Node11	5589	0	0.92679	0.07321
Node11	5590	1	0.00907	0.99093
Node11	5591	0	0.99959	0.00041
Node11	5592	1	0.00003	0.99997
Node11	5593	1	0.37600	0.62400
Node11	5594	1	0.00004	0.99996
Node11	5595	1	0.00876	0.99124
Node11	5596	1	0.00003	0.99997
Node11	5597	1	0.06279	0.93721
Node11	5598	1	0.12086	0.87914
Node11	5599	0	0.67245	0.32755
Node11	5600	0	0.68261	0.31739
Node11	5601	0	0.91657	0.08343
Node11	5602	1	0.00890	0.99110
Node11	5603	0	0.88395	0.11605
Node11	5604	1	0.00020	0.99980
Node11	5605	1	0.00003	0.99997
Node11	5606	1	0.00004	0.99996
Node11	5607	1	0.00005	0.99995
Node11	5608	1	0.02181	0.97819
Node11	5609	0	0.62131	0.37869
Node11	5610	1	0.07756	0.92244
Node11	5611	1	0.00004	0.99996
Node11	5612	1	0.18366	0.81634
Node11	5613	0	0.99726	0.00274
Node11	5614	1	0.01385	0.98615
Node11	5615	1	0.00003	0.99997
Node11	5616	1	0.00004	0.99996
Node11	5617	1	0.00004	0.99996
Node11	5618	1	0.10369	0.89631
Node11	5619	1	0.00003	0.99997
Node11	5620	1	0.38329	0.61671
Node11	5621	1	0.00088	0.99912
Node11	5622	1	0.00005	0.99995
Node11	5623	1	0.30375	0.69625
Node11	5624	0	0.95397	0.04603
Node11	5625	1	0.00003	0.99997
Node11	5626	1	0.00889	0.99111
Node11	5627	1	0.01471	0.98529
Node11	5628	1	0.00004	0.99996
Node11	5629	0	0.82607	0.17393
Node11	5630	0	0.99956	0.00044
Node11	5631	0	0.77072	0.22928
Node11	5632	-	0.42375	0.57625
Node11	5633	1	0.00048	0.99952
Node11	5634	1	0.03555	0.96445
Node11	5635	0	0.90495	0.09505
Node11	5636	1	0.00005	0.99995
Node11	5637	0	0.56091	0.43909
Node11	5638	1	0.00024	0.99976
Node11	5639	0	0.99878	0.00122
Node11	5640	1	0.18847	0.81153
Node11	5641	1	0.03223	0.96777
Node11	5642	0	0.96669	0.03331
Node11	5643	1	0.00004	0.99996
Node11	5644	0	0.98924	0.01076
Node11	5645	1	0.00028	0.99972
Node11	5646	1	0.00023	0.99977
Node11	5647	1	0.00035	0.99965
Node11	5648	1	0.00051	0.99949
Node11	5649	1	0.00005	0.99995
Node11	5650	1	0.00007	0.99993
Node11	5651	1	0.00005	0.99995
Node11	5652	1	0.04328	0.95672
Node11	5653	1	0.00004	0.99996
Node11	5654	1	0.00010	0.99990
Node11	5655	0	0.98526	0.01474
Node11	5656	0	0.99626	0.00374
Node11	5657	1	0.15536	0.84464
Node11	5658	1	0.00156	0.99844
Node11	5659	1	0.04001	0.95999
Node11	5660	1	0.01219	0.98781
Node11	5661	1	0.00057	0.99943
Node11	5662	0	0.84346	0.15654
Node11	5663	1	0.00005	0.99995
Node11	5664	1	0.03254	0.96746
Node11	5665	1	0.00005	0.99995
Node11	5666	1	0.00018	0.99982
Node11	5667	1	0.00144	0.99856
Node11	5668	1	0.32711	0.67289
Node11	5669	0	0.84943	0.15057
Node11	5670	1	0.00003	0.99997
Node11	5671	1	0.02946	0.97054
Node11	5672	1	0.00051	0.99949
Node11	5673	1	0.00250	0.99750
Node11	5674	1	0.00836	0.99164
Node11	5675	1	0.00039	0.99961
Node11	5676	1	0.01200	0.98800
Node11	5677	1	0.00020	0.99980
Node11	5678	1	0.00003	0.99997
Node11	5679	0	0.82047	0.17953
Node11	5680	1	0.00423	0.99577
Node11	5681	1	0.03568	0.96432
Node11	5682	1	0.00426	0.99574
Node11	5683	1	0.00048	0.99952
Node11	5684	1	0.00004	0.99996
Node11	5685	1	0.00004	0.99996
Node11	5686	1	0.00004	0.99996
Node11	5687	1	0.01939	0.98061
Node11	5688	0	0.94212	0.05788
Node11	5689	1	0.00003	0.99997
Node11	5690	0	0.50755	0.49245
Node11	5691	0	0.99528	0.00472
Node11	5692	1	0.00083	0.99917
Node11	5693	0	0.93045	0.06955
Node11	5694	0	0.90294	0.09706
Node11	5695	1	0.03188	0.96812
Node11	5696	1	0.21615	0.78385
Node11	5697	0	0.93053	0.06947
Node11	5698	1	0.00007	0.99993
Node11	5699	1	0.00018	0.99982
Node11	5700	1	0.04201	0.95799
Node11	5701	1	0.11016	0.88984
Node11	5702	1	0.08753	0.91247
Node11	5703	1	0.00007	0.99993
Node11	5704	1	0.00160	0.99840
Node11	5705	1	0.00004	0.99996
Node11	5706	1	0.11438	0.88562
Node11	5707	0	0.93840	0.06160
Node11	5708	1	0.00003	0.99997
Node11	5709	1	0.23910	0.76090
Node11	5710	0	0.98033	0.01967
Node11	5711	0	0.66603	0.33397
Node11	5712	0	0.98947	0.01053
Node11	5713	1	0.00003	0.99997
Node11	5714	1	0.21620	0.78380
Node11	5715	0	0.99963	0.00037
Node11	5716	1	0.00101	0.99899
Node11	5717	1	0.00005	0.99995
Node11	5718	0	0.97825	0.02175
Node11	5719	0	0.82252	0.17748
Node11	5720	1	0.01924	0.98076
Node11	5721	1	0.16087	0.83913
Node11	5722	1	0.00009	0.99991
Node11	5723	1	0.05482	0.94518
Node11	5724	0	0.89482	0.10518
Node11	5725	1	0.00960	0.99040
Node11	5726	1	0.03197	0.96803
Node11	5727	1	0.00003	0.99997
Node11	5728	1	0.00021	0.99979
Node11	5729	0	0.95603	0.04397
Node11	5730	0	0.92515	0.07485
Node11	5731	0	0.98768	0.01232
Node11	5732	1	0.11117	0.88883
Node11	5733	0	0.93595	0.06405
Node11	5734	1	0.00047	0.99953
Node11	5735	1	0.00115	0.99885
Node11	5736	1	0.00020	0.99980
Node11	5737	1	0.13492	0.86508
Node11	5738	1	0.30363	0.69637
Node11	5739	1	0.00030	0.99970
Node11	5740	1	0.00004	0.99996
Node11	5741	0	0.76509	0.23491
Node11	5742	1	0.00003	0.99997
Node11	5743	1	0.00003	0.99997
Node11	5744	1	0.41017	0.58983
Node11	5745	1	0.00825	0.99175
Node11	5746	1	0.00031	0.99969
Node11	5747	1	0.00042	0.99958
Node11	5748	1	0.00065	0.99935
Node11	5749	0	0.85914	0.14086
Node11	5750	0	0.86878	0.13122
Node11	5751	1	0.02175	0.97825
Node11	5752	1	0.00004	0.99996
Node11	5753	1	0.05738	0.94262
Node11	5754	1	0.06914	0.93086
Node11	5755	0	0.89393	0.10607
Node11	5756	1	0.00025	0.99975
Node11	5757	0	0.99556	0.00444
Node11	5758	1	0.02321	0.97679
Node11	5759	0	0.91075	0.08925
Node11	5760	0	0.74888	0.25112
Node11	5761	1	0.01515	0.98485
Node11	5762	1	0.00889	0.99111
Node11	5763	1	0.00005	0.99995
Node11	5764	1	0.00270	0.99730
Node11	5765	1	0.04834	0.95166
Node11	5766	0	0.79666	0.20334
Node11	5767	1	0.00063	0.99937
Node11	5768	1	0.00005	0.99995
Node11	5769	1	0.00049	0.99951
Node11	5770	0	0.54496	0.45504
Node11	5771	1	0.18186	0.81814
Node11	5772	1	0.00005	0.99995
Node11	5773	1	0.04330	0.95670
Node11	5774	1	0.00032	0.99968
Node11	5775	1	0.00782	0.99218
Node11	5776	1	0.21108	0.78892
Node11	5777	1	0.00028	0.99972
Node11	5778	1	0.00008	0.99992
Node11	5779	1	0.17942	0.82058
Node11	5780	0	0.73915	0.26085
Node11	5781	1	0.00837	0.99163
Node11	5782	1	0.30361	0.69639
Node11	5783	1	0.00007	0.99993
Node11	5784	1	0.00157	0.99843
Node11	5785	0	0.65504	0.34496
Node11	5786	1	0.02517	0.97483
Node11	5787	1	0.00055	0.99945
Node11	5788	0	0.74888	0.25112
Node11	5789	1	0.00003	0.99997
Node11	5790	1	0.01629	0.98371
Node11	5791	1	0.00016	0.99984
Node11	5792	1	0.00164	0.99836
Node11	5793	1	0.00022	0.99978
Node11	5794	-	0.49766	0.50234
Node11	5795	0	0.89130	0.10870
Node11	5796	1	0.00894	0.99106
Node11	5797	1	0.00168	0.99832
Node11	5798	1	0.37092	0.62908
Node11	5799	1	0.00561	0.99439
Node11	5800	1	0.00684	0.99316
Node11	5801	1	0.00103	0.99897
Node11	5802	1	0.03939	0.96061
Node11	5803	1	0.00026	0.99974
Node11	5804	0	0.71616	0.28384
Node11	5805	1	0.09810	0.90190
Node11	5806	1	0.00003	0.99997
Node11	5807	0	0.56724	0.43276
Node11	5808	0	0.90030	0.09970
Node11	5809	1	0.00005	0.99995
Node11	5810	1	0.11665	0.88335
Node11	5811	1	0.06530	0.93470
Node11	5812	0	0.84957	0.15043
Node11	5813	0	0.74888	0.25112
Node11	5814	0	0.74888	0.25112
Node11	5815	0	0.84427	0.15573
Node11	5816	1	0.00114	0.99886
Node11	5817	1	0.02013	0.97987
Node11	5818	1	0.00004	0.99996
Node11	5819	1	0.06344	0.93656
Node11	5820	0	0.74888	0.25112
Node11	5821	1	0.00004	0.99996
Node11	5822	0	0.50897	0.49103
Node11	5823	0	0.60467	0.39533
Node11	5824	1	0.00789	0.99211
Node11	5825	0	0.93772	0.06228
Node11	5826	1	0.00021	0.99979
Node11	5827	0	0.99920	0.00080
Node11	5828	1	0.00003	0.99997
Node11	5829	0	0.68625	0.31375
Node11	5830	0	0.64731	0.35269
Node11	5831	1	0.00153	0.99847
Node11	5832	0	0.92068	0.07932
Node11	5833	0	0.54389	0.45611
Node11	5834	1	0.18366	0.81634
Node11	5835	1	0.13745	0.86255
Node11	5836	1	0.26115	0.73885
Node11	5837	0	0.74888	0.25112
Node11	5838	1	0.00102	0.99898
Node11	5839	1	0.03005	0.96995
Node11	5840	1	0.00186	0.99814
Node11	5841	0	0.92382	0.07618
Node11	5842	0	0.53302	0.46698
Node11	5843	1	0.00003	0.99997
Node11	5844	1	0.00459	0.99541
Node11	5845	1	0.02041	0.97959
Node11	5846	1	0.14583	0.85417
Node11	5847	1	0.00035	0.99965
Node11	5848	0	0.92725	0.07275
Node11	5849	1	0.00054	0.99946
Node11	5850	0	0.64860	0.35140
Node11	5851	1	0.07127	0.92873
Node11	5852	1	0.00059	0.99941
Node11	5853	1	0.00003	0.99997
Node11	5854	1	0.00004	0.99996
Node11	5855	1	0.01065	0.98935
Node11	5856	0	0.89690	0.10310
Node11	5857	1	0.00003	0.99997
Node11	5858	0	0.53330	0.46670
Node11	5859	1	0.02375	0.97625
Node11	5860	1	0.09364	0.90636
Node11	5861	0	0.76381	0.23619
Node11	5862	1	0.00003	0.99997
Node11	5863	1	0.00026	0.99974
Node11	5864	0	0.99955	0.00045
Node11	5865	0	0.86937	0.13063
Node11	5866	1	0.00004	0.99996
Node11	5867	1	0.00004	0.99996
Node11	5868	1	0.13219	0.86781
Node11	5869	1	0.01192	0.98808
Node11	5870	1	0.00003	0.99997
Node11	5871	0	0.68152	0.31848
Node11	5872	1	0.00515	0.99485
Node11	5873	0	0.99881	0.00119
Node11	5874	1	0.18366	0.81634
Node11	5875	1	0.00006	0.99994
Node11	5876	1	0.00059	0.99941
Node11	5877	1	0.00004	0.99996
Node11	5878	1	0.30428	0.69572
Node11	5879	1	0.15255	0.84745
Node11	5880	0	0.97815	0.02185
Node11	5881	0	0.99998	0.00002
Node11	5882	1	0.00004	0.99996
Node11	5883	1	0.07122	0.92878
Node11	5884	1	0.00004	0.99996
Node11	5885	1	0.00003	0.99997
Node11	5886	0	0.87191	0.12809
Node11	5887	0	0.87355	0.12645
Node11	5888	1	0.00003	0.99997
Node11	5889	1	0.01185	0.98815
Node11	5890	1	0.00024	0.99976
Node11	5891	0	0.72831	0.27169
Node11	5892	0	0.92542	0.07458
Node11	5893	0	0.61789	0.38211
Node11	5894	1	0.00004	0.99996
Node11	5895	1	0.00063	0.99937
Node11	5896	1	0.00003	0.99997
Node11	5897	1	0.05509	0.94491
Node11	5898	1	0.04573	0.95427
Node11	5899	1	0.00003	0.99997
Node11	5900	1	0.01775	0.98225
Node11	5901	1	0.00012	0.99988
Node11	5902	1	0.02611	0.97389
Node11	5903	1	0.00083	0.99917
Node11	5904	1	0.00814	0.99186
Node11	5905	1	0.00003	0.99997
Node11	5906	1	0.18399	0.81601
Node11	5907	1	0.03609	0.96391
Node11	5908	1	0.39616	0.60384
Node11	5909	1	0.00418	0.99582
Node11	5910	1	0.30173	0.69827
Node11	5911	1	0.00179	0.99821
Node11	5912	1	0.00113	0.99887
Node11	5913	1	0.00003	0.99997
Node11	5914	1	0.03122	0.96878
Node11	5915	1	0.01495	0.98505
Node11	5916	1	0.05932	0.94068
Node11	5917	1	0.00281	0.99719
Node11	5918	1	0.01177	0.98823
Node11	5919	0	0.98662	0.01338
Node11	5920	1	0.00499	0.99501
Node11	5921	0	0.99921	0.00079
Node11	5922	0	0.97074	0.02926
Node11	5923	0	0.92206	0.07794
Node11	5924	1	0.10392	0.89608
Node11	5925	0	0.86887	0.13113
Node11	5926	0	0.78764	0.21236
Node11	5927	0	0.52893	0.47107
Node11	5928	1	0.00032	0.99968
Node11	5929	0	0.74888	0.25112
Node11	5930	0	0.96945	0.03055
Node11	5931	1	0.01916	0.98084
Node11	5932	1	0.04273	0.95727
Node11	5933	1	0.05876	0.94124
Node11	5934	1	0.05496	0.94504
Node11	5935	1	0.00840	0.99160
Node11	5936	1	0.00054	0.99946
Node11	5937	1	0.00004	0.99996
Node11	5938	1	0.00005	0.99995
Node11	5939	1	0.01718	0.98282
Node11	5940	1	0.00003	0.99997
Node11	5941	1	0.00143	0.99857
Node11	5942	1	0.00040	0.99960
Node11	5943	1	0.00003	0.99997
Node11	5944	1	0.00003	0.99997
Node11	5945	1	0.00302	0.99698
Node11	5946	1	0.00007	0.99993
Node11	5947	0	0.92405	0.07595
Node11	5948	1	0.41017	0.58983
Node11	5949	0	0.63172	0.36828
Node11	5950	0	0.63438	0.36562
Node11	5951	1	0.00003	0.99997
Node11	5952	1	0.05997	0.94003
Node11	5953	1	0.00132	0.99868
Node11	5954	1	0.00222	0.99778
Node11	5955	1	0.02834	0.97166
Node11	5956	1	0.03623	0.96377
Node11	5957	1	0.01565	0.98435
Node11	5958	1	0.00004	0.99996
Node11	5959	1	0.00032	0.99968
Node11	5960	1	0.00044	0.99956
Node11	5961	1	0.00022	0.99978
Node11	5962	1	0.00003	0.99997
Node11	5963	0	0.57595	0.42405
Node11	5964	0	0.62392	0.37608
Node11	5965	1	0.00071	0.99929
Node11	5966	1	0.27466	0.72534
Node11	5967	1	0.35633	0.64367
Node11	5968	1	0.00005	0.99995
Node11	5969	1	0.00004	0.99996
Node11	5970	1	0.00162	0.99838
Node11	5971	1	0.08835	0.91165
Node11	5972	1	0.00004	0.99996
Node11	5973	1	0.00003	0.99997
Node11	5974	1	0.05129	0.94871
Node11	5975	1	0.01347	0.98653
Node11	5976	1	0.00004	0.99996
Node11	5977	1	0.00003	0.99997
Node11	5978	0	0.79951	0.20049
Node11	5979	1	0.00284	0.99716
Node11	5980	1	0.00596	0.99404
Node11	5981	1	0.39624	0.60376
Node11	5982	1	0.00004	0.99996
Node11	5983	1	0.00183	0.99817
Node11	5984	0	0.98605	0.01395
Node11	5985	1	0.06497	0.93503
Node11	5986	0	0.58751	0.41249
Node11	5987	1	0.26406	0.73594
Node11	5988	0	0.99370	0.00630
Node11	5989	1	0.17987	0.82013
Node11	5990	1	0.00005	0.99995
Node11	5991	1	0.00003	0.99997
Node11	5992	1	0.00018	0.99982
Node11	5993	1	0.37725	0.62275
Node11	5994	0	0.50456	0.49544
Node11	5995	1	0.18366	0.81634
Node11	5996	1	0.00062	0.99938
Node11	5997	1	0.37790	0.62210
Node11	5998	0	0.82051	0.17949
Node11	5999	0	0.96127	0.03873
Node11	6000	1	0.06379	0.93621
Node11	6001	1	0.00363	0.99637
Node11	6002	1	0.10358	0.89642
Node11	6003	1	0.02109	0.97891
Node11	6004	1	0.00003	0.99997
Node11	6005	-	0.42340	0.57660
Node11	6006	0	0.97665	0.02335
Node11	6007	0	0.99978	0.00022
Node11	6008	0	0.77339	0.22661
Node11	6009	0	0.97840	0.02160
Node11	6010	1	0.00158	0.99842
Node11	6011	0	0.58473	0.41527
Node11	6012	1	0.03153	0.96847
Node11	6013	1	0.00003	0.99997
Node11	6014	1	0.00005	0.99995
Node11	6015	1	0.00086	0.99914
Node11	6016	1	0.00003	0.99997
Node11	6017	1	0.00006	0.99994
Node11	6018	1	0.00023	0.99977
Node11	6019	0	0.93905	0.06095
Node11	6020	1	0.00079	0.99921
Node11	6021	0	0.72997	0.27003
Node11	6022	1	0.00003	0.99997
Node11	6023	1	0.00082	0.99918
Node11	6024	1	0.00003	0.99997
Node11	6025	0	0.96362	0.03638
Node11	6026	1	0.24528	0.75472
Node11	6027	1	0.04757	0.95243
Node11	6028	1	0.02073	0.97927
Node11	6029	1	0.00032	0.99968
Node11	6030	1	0.27151	0.72849
Node11	6031	1	0.00255	0.99745
Node11	6032	1	0.02733	0.97267
Node11	6033	0	0.99867	0.00133
Node11	6034	1	0.30365	0.69635
Node11	6035	0	0.85664	0.14336
Node11	6036	1	0.00376	0.99624
Node11	6037	1	0.00071	0.99929
Node11	6038	1	0.00056	0.99944
Node11	6039	-	0.49070	0.50930
Node11	6040	1	0.35075	0.64925
Node11	6041	0	0.99828	0.00172
Node11	6042	0	0.79967	0.20033
Node11	6043	1	0.07403	0.92597
Node11	6044	1	0.00112	0.99888
Node11	6045	1	0.05841	0.94159
Node11	6046	1	0.00023	0.99977
Node11	6047	1	0.00085	0.99915
Node11	6048	1	0.21317	0.78683
Node11	6049	1	0.00064	0.99936
Node11	6050	1	0.00006	0.99994
Node11	6051	1	0.00054	0.99946
Node11	6052	1	0.01663	0.98337
Node11	6053	1	0.30331	0.69669
Node11	6054	1	0.00554	0.99446
Node11	6055	1	0.00022	0.99978
Node11	6056	1	0.00020	0.99980
Node11	6057	1	0.00017	0.99983
Node11	6058	1	0.05773	0.94227
Node11	6059	1	0.11005	0.88995
Node11	6060	1	0.00843	0.99157
Node11	6061	0	0.81472	0.18528
Node11	6062	1	0.01256	0.98744
Node11	6063	1	0.00003	0.99997
Node11	6064	1	0.28469	0.71531
Node11	6065	1	0.00017	0.99983
Node11	6066	0	0.97778	0.02222
Node11	6067	1	0.01667	0.98333
Node11	6068	0	0.99920	0.00080
Node11	6069	1	0.00114	0.99886
Node11	6070	1	0.19256	0.80744
Node11	6071	0	0.90050	0.09950
Node11	6072	1	0.00880	0.99120
Node11	6073	0	0.83942	0.16058
Node11	6074	1	0.12164	0.87836
Node11	6075	1	0.00019	0.99981
Node11	6076	1	0.05789	0.94211
Node11	6077	1	0.36797	0.63203
Node11	6078	1	0.33453	0.66547
Node11	6079	0	0.84286	0.15714
Node11	6080	1	0.00245	0.99755
Node11	6081	1	0.00091	0.99909
Node11	6082	0	0.92878	0.07122
Node11	6083	1	0.07350	0.92650
Node11	6084	0	0.99976	0.00024
Node11	6085	0	0.64966	0.35034
Node11	6086	1	0.01085	0.98915
Node11	6087	1	0.01370	0.98630
Node11	6088	1	0.00003	0.99997
Node11	6089	1	0.00004	0.99996
Node11	6090	0	0.96253	0.03747
Node11	6091	1	0.09928	0.90072
Node11	6092	1	0.30185	0.69815
Node11	6093	0	0.80140	0.19860
Node11	6094	1	0.00008	0.99992
Node11	6095	0	0.84904	0.15096
Node11	6096	0	0.98609	0.01391
Node11	6097	1	0.09299	0.90701
Node11	6098	0	0.74888	0.25112
Node11	6099	1	0.00004	0.99996
Node11	6100	1	0.00005	0.99995
Node11	6101	1	0.00005	0.99995
Node11	6102	0	0.95606	0.04394
Node11	6103	0	0.54322	0.45678
Node11	6104	1	0.30364	0.69636
Node11	6105	0	0.75280	0.24720
Node11	6106	1	0.00003	0.99997
Node11	6107	0	0.99443	0.00557
Node11	6108	1	0.12158	0.87842
Node11	6109	1	0.00202	0.99798
Node11	6110	1	0.00059	0.99941
Node11	6111	0	0.99745	0.00255
Node11	6112	1	0.00751	0.99249
Node11	6113	1	0.00831	0.99169
Node11	6114	1	0.00003	0.99997
Node11	6115	1	0.00003	0.99997
Node11	6116	0	0.85561	0.14439
Node11	6117	0	0.98641	0.01359
Node11	6118	1	0.00003	0.99997
Node11	6119	1	0.00004	0.99996
Node11	6120	1	0.35556	0.64444
Node11	6121	0	0.99998	0.00002
Node11	6122	1	0.00021	0.99979
Node11	6123	1	0.00027	0.99973
Node11	6124	1	0.00005	0.99995
Node11	6125	1	0.00006	0.99994
Node11	6126	1	0.02349	0.97651
Node11	6127	1	0.00031	0.99969
Node11	6128	1	0.00004	0.99996
Node11	6129	1	0.01219	0.98781
Node11	6130	1	0.00006	0.99994
Node11	6131	1	0.00035	0.99965
Node11	6132	0	0.91620	0.08380
Node11	6133	1	0.00783	0.99217
Node11	6134	1	0.00595	0.99405
Node11	6135	1	0.00885	0.99115
Node11	6136	1	0.00005	0.99995
Node11	6137	1	0.00018	0.99982
Node11	6138	1	0.28365	0.71635
Node11	6139	1	0.03653	0.96347
Node11	6140	1	0.00077	0.99923
Node11	6141	0	0.70013	0.29987
Node11	6142	1	0.00003	0.99997
Node11	6143	1	0.27201	0.72799
Node11	6144	1	0.00003	0.99997
Node11	6145	1	0.10430	0.89570
Node11	6146	1	0.01276	0.98724
Node11	6147	1	0.00005	0.99995
Node11	6148	1	0.02515	0.97485
Node11	6149	1	0.00005	0.99995
Node11	6150	-	0.44746	0.55254
Node11	6151	1	0.00539	0.99461
Node11	6152	1	0.01167	0.98833
Node11	6153	1	0.00004	0.99996
Node11	6154	0	0.71280	0.28720
Node11	6155	0	0.76875	0.23125
Node11	6156	1	0.00003	0.99997
Node11	6157	0	0.72740	0.27260
Node11	6158	1	0.01709	0.98291
Node11	6159	0	0.97157	0.02843
Node11	6160	1	0.21165	0.78835
Node11	6161	1	0.00004	0.99996
Node11	6162	1	0.00024	0.99976
Node11	6163	1	0.00027	0.99973
Node11	6164	0	0.99967	0.00033
Node11	6165	0	0.99847	0.00153
Node11	6166	1	0.00004	0.99996
Node11	6167	0	0.93028	0.06972
Node11	6168	1	0.00003	0.99997
Node11	6169	1	0.00015	0.99985
Node11	6170	1	0.00004	0.99996
Node11	6171	1	0.06425	0.93575
Node11	6172	0	0.79859	0.20141
Node11	6173	0	0.74888	0.25112
Node11	6174	1	0.00003	0.99997
Node11	6175	1	0.00120	0.99880
Node11	6176	1	0.00273	0.99727
Node11	6177	0	0.93017	0.06983
Node11	6178	1	0.00020	0.99980
Node11	6179	1	0.01621	0.98379
Node11	6180	1	0.27673	0.72327
Node11	6181	1	0.00204	0.99796
Node11	6182	1	0.15652	0.84348
Node11	6183	0	0.93489	0.06511
Node11	6184	1	0.00004	0.99996
Node11	6185	1	0.01782	0.98218
Node11	6186	1	0.00109	0.99891
Node11	6187	1	0.11779	0.88221
Node11	6188	0	0.90834	0.09166
Node11	6189	1	0.00022	0.99978
Node11	6190	0	0.99535	0.00465
Node11	6191	0	0.77048	0.22952
Node11	6192	0	0.92982	0.07018
Node11	6193	0	0.99907	0.00093
Node11	6194	0	0.97430	0.02570
Node11	6195	1	0.35432	0.64568
Node11	6196	1	0.05508	0.94492
Node11	6197	1	0.36994	0.63006
Node11	6198	0	0.95446	0.04554
Node11	6199	1	0.41017	0.58983
Node11	6200	0	0.60612	0.39388
Node11	6201	1	0.00005	0.99995
Node11	6202	1	0.00005	0.99995
Node11	6203	1	0.00600	0.99400
Node11	6204	1	0.02557	0.97443
Node11	6205	1	0.00004	0.99996
Node11	6206	1	0.00003	0.99997
Node11	6207	1	0.36195	0.63805
Node11	6208	0	0.99917	0.00083
Node11	6209	0	0.99687	0.00313
Node11	6210	1	0.01425	0.98575
Node11	6211	1	0.00640	0.99360
Node11	6212	1	0.35770	0.64230
Node11	6213	0	0.88450	0.11550
Node11	6214	1	0.00025	0.99975
Node11	6215	1	0.00005	0.99995
Node11	6216	1	0.13367	0.86633
Node11	6217	1	0.00004	0.99996
Node11	6218	0	0.95140	0.04860
Node11	6219	1	0.00003	0.99997
Node11	6220	-	0.45489	0.54511
Node11	6221	1	0.02042	0.97958
Node11	6222	0	0.85409	0.14591
Node11	6223	1	0.00004	0.99996
Node11	6224	1	0.00003	0.99997
Node11	6225	1	0.00003	0.99997
Node11	6226	1	0.00021	0.99979
Node11	6227	1	0.00003	0.99997
Node11	6228	1	0.00227	0.99773
Node11	6229	1	0.00058	0.99942
Node11	6230	0	0.80042	0.19958
Node11	6231	1	0.00004	0.99996
Node11	6232	0	0.88905	0.11095
Node11	6233	0	0.50134	0.49866
Node11	6234	1	0.18366	0.81634
Node11	6235	1	0.00005	0.99995
Node11	6236	-	0.47138	0.52862
Node11	6237	1	0.00145	0.99855
Node11	6238	1	0.00017	0.99983
Node11	6239	1	0.00004	0.99996
Node11	6240	1	0.00003	0.99997
Node11	6241	1	0.00890	0.99110
Node11	6242	1	0.00854	0.99146
Node11	6243	1	0.00726	0.99274
Node11	6244	1	0.00027	0.99973
Node11	6245	1	0.03859	0.96141
Node11	6246	1	0.00003	0.99997
Node11	6247	1	0.00041	0.99959
Node11	6248	1	0.00004	0.99996
Node11	6249	0	0.77511	0.22489
Node11	6250	0	0.98981	0.01019
Node11	6251	1	0.00040	0.99960
Node11	6252	1	0.00101	0.99899
Node11	6253	1	0.00004	0.99996
Node11	6254	1	0.01571	0.98429
Node11	6255	1	0.00005	0.99995
Node11	6256	1	0.01006	0.98994
Node11	6257	1	0.00237	0.99763
Node11	6258	1	0.21598	0.78402
Node11	6259	1	0.00003	0.99997
Node11	6260	1	0.00016	0.99984
Node11	6261	0	0.90837	0.09163
Node11	6262	1	0.00004	0.99996
Node11	6263	1	0.00003	0.99997
Node11	6264	0	0.92485	0.07515
Node11	6265	1	0.00147	0.99853
Node11	6266	0	0.99069	0.00931
Node11	6267	1	0.01528	0.98472
Node11	6268	1	0.00767	0.99233
Node11	6269	1	0.02079	0.97921
Node11	6270	1	0.00017	0.99983
Node11	6271	0	0.54289	0.45711
Node11	6272	1	0.00005	0.99995
Node11	6273	0	0.91557	0.08443
Node11	6274	0	0.89010	0.10990
Node11	6275	0	0.88689	0.11311
Node11	6276	0	0.68271	0.31729
Node11	6277	1	0.00018	0.99982
Node11	6278	1	0.00018	0.99982
Node11	6279	1	0.06255	0.93745
Node11	6280	1	0.00382	0.99618
Node11	6281	1	0.00024	0.99976
Node11	6282	1	0.00026	0.99974
Node11	6283	1	0.13062	0.86938
Node11	6284	1	0.00037	0.99963
Node11	6285	1	0.00004	0.99996
Node11	6286	1	0.18366	0.81634
Node11	6287	1	0.01365	0.98635
Node11	6288	1	0.07623	0.92377
Node11	6289	1	0.00025	0.99975
Node11	6290	1	0.34140	0.65860
Node11	6291	1	0.41017	0.58983
Node11	6292	-	0.49483	0.50517
Node11	6293	1	0.01283	0.98717
Node11	6294	1	0.00023	0.99977
Node11	6295	1	0.00016	0.99984
Node11	6296	1	0.00003	0.99997
Node11	6297	0	0.99654	0.00346
Node11	6298	0	0.97029	0.02971
Node11	6299	1	0.00003	0.99997
Node11	6300	1	0.00071	0.99929
Node11	6301	1	0.14884	0.85116
Node11	6302	0	0.73215	0.26785
Node11	6303	1	0.00004	0.99996
Node11	6304	1	0.03269	0.96731
Node11	6305	-	0.49469	0.50531
Node11	6306	1	0.00003	0.99997
Node11	6307	1	0.28751	0.71249
Node11	6308	1	0.00385	0.99615
Node11	6309	1	0.00004	0.99996
Node11	6310	1	0.00031	0.99969
Node11	6311	1	0.00004	0.99996
Node11	6312	1	0.12158	0.87842
Node11	6313	1	0.00005	0.99995
Node11	6314	1	0.00039	0.99961
Node11	6315	0	0.99820	0.00180
Node11	6316	0	0.98305	0.01695
Node11	6317	-	0.49228	0.50772
Node11	6318	1	0.00686	0.99314
Node11	6319	1	0.00003	0.99997
Node11	6320	0	0.70866	0.29134
Node11	6321	1	0.00004	0.99996
Node11	6322	1	0.00037	0.99963
Node11	6323	0	0.99450	0.00550
Node11	6324	1	0.03275	0.96725
Node11	6325	1	0.05244	0.94756
Node11	6326	0	0.95271	0.04729
Node11	6327	1	0.00323	0.99677
Node11	6328	1	0.00473	0.99527
Node11	6329	0	0.74888	0.25112
Node11	6330	1	0.01624	0.98376
Node11	6331	1	0.02239	0.97761
Node11	6332	1	0.00003	0.99997
Node11	6333	0	0.65454	0.34546
Node11	6334	0	0.99442	0.00558
Node11	6335	1	0.07523	0.92477
Node11	6336	1	0.00006	0.99994
Node11	6337	1	0.01488	0.98512
Node11	6338	1	0.00867	0.99133
Node11	6339	0	0.97705	0.02295
Node11	6340	1	0.00003	0.99997
Node11	6341	1	0.00003	0.99997
Node11	6342	1	0.00020	0.99980
Node11	6343	1	0.34899	0.65101
Node11	6344	1	0.00003	0.99997
Node11	6345	1	0.07220	0.92780
Node11	6346	0	0.80501	0.19499
Node11	6347	1	0.00015	0.99985
Node11	6348	1	0.13251	0.86749
Node11	6349	1	0.00006	0.99994
Node11	6350	1	0.00003	0.99997
Node11	6351	0	0.66547	0.33453
Node11	6352	1	0.00371	0.99629
Node11	6353	1	0.00038	0.99962
Node11	6354	1	0.02021	0.97979
Node11	6355	1	0.00004	0.99996
Node11	6356	1	0.00003	0.99997
Node11	6357	1	0.00067	0.99933
Node11	6358	1	0.00072	0.99928
Node11	6359	1	0.30307	0.69693
Node11	6360	1	0.01691	0.98309
Node11	6361	1	0.00003	0.99997
Node11	6362	1	0.00005	0.99995
Node11	6363	1	0.00004	0.99996
Node11	6364	0	0.98462	0.01538
Node11	6365	1	0.00019	0.99981
Node11	6366	1	0.00004	0.99996
Node11	6367	1	0.20372	0.79628
Node11	6368	0	0.97324	0.02676
Node11	6369	0	0.88732	0.11268
Node11	6370	1	0.00024	0.99976
Node11	6371	0	0.97407	0.02593
Node11	6372	1	0.04304	0.95696
Node11	6373	1	0.00004	0.99996
Node11	6374	1	0.00021	0.99979
Node11	6375	1	0.00003	0.99997
Node11	6376	1	0.00005	0.99995
Node11	6377	1	0.00076	0.99924
Node11	6378	1	0.00110	0.99890
Node11	6379	1	0.00028	0.99972
Node11	6380	1	0.00003	0.99997
Node11	6381	1	0.00981	0.99019
Node11	6382	1	0.00031	0.99969
Node11	6383	-	0.45019	0.54981
Node11	6384	1	0.19423	0.80577
Node11	6385	1	0.00036	0.99964
Node11	6386	1	0.13248	0.86752
Node11	6387	1	0.15674	0.84326
Node11	6388	1	0.08576	0.91424
Node11	6389	1	0.00031	0.99969
Node11	6390	1	0.02992	0.97008
Node11	6391	1	0.00326	0.99674
Node11	6392	0	0.62536	0.37464
Node11	6393	1	0.00004	0.99996
Node11	6394	1	0.00003	0.99997
Node11	6395	1	0.00003	0.99997
Node11	6396	1	0.00042	0.99958
Node11	6397	1	0.00003	0.99997
Node11	6398	1	0.00005	0.99995
Node11	6399	1	0.00004	0.99996
Node11	6400	1	0.01294	0.98706
Node11	6401	1	0.00004	0.99996
Node11	6402	1	0.00023	0.99977
Node11	6403	1	0.21305	0.78695
Node11	6404	1	0.18390	0.81610
Node11	6405	0	0.97575	0.02425
Node11	6406	1	0.00020	0.99980
Node11	6407	1	0.00027	0.99973
Node11	6408	1	0.03960	0.96040
Node11	6409	1	0.00003	0.99997
Node11	6410	1	0.00004	0.99996
Node11	6411	1	0.00818	0.99182
Node11	6412	1	0.00003	0.99997
Node11	6413	1	0.11897	0.88103
Node11	6414	1	0.00010	0.99990
Node11	6415	1	0.41998	0.58002
Node11	6416	1	0.25381	0.74619
Node11	6417	0	0.99677	0.00323
Node11	6418	0	0.57259	0.42741
Node11	6419	1	0.00024	0.99976
Node11	6420	1	0.08495	0.91505
Node11	6421	0	0.98944	0.01056
Node11	6422	0	0.60186	0.39814
Node11	6423	0	0.75858	0.24142
Node11	6424	1	0.01353	0.98647
Node11	6425	0	0.78878	0.21122
Node11	6426	1	0.00039	0.99961
Node11	6427	-	0.45620	0.54380
Node11	6428	-	0.49958	0.50042
Node11	6429	0	0.98589	0.01411
Node11	6430	1	0.00005	0.99995
Node11	6431	1	0.00110	0.99890
Node11	6432	1	0.01695	0.98305
Node11	6433	1	0.00020	0.99980
Node11	6434	0	0.87981	0.12019
Node11	6435	1	0.00973	0.99027
Node11	6436	1	0.00661	0.99339
Node11	6437	1	0.17321	0.82679
Node11	6438	1	0.00003	0.99997
Node11	6439	0	0.99986	0.00014
Node11	6440	1	0.00066	0.99934
Node11	6441	1	0.00003	0.99997
Node11	6442	1	0.02009	0.97991
Node11	6443	0	0.74888	0.25112
Node11	6444	0	0.90515	0.09485
Node11	6445	0	0.78922	0.21078
Node11	6446	1	0.26968	0.73032
Node11	6447	1	0.01233	0.98767
Node11	6448	1	0.03109	0.96891
Node11	6449	1	0.39105	0.60895
Node11	6450	0	0.99390	0.00610
Node11	6451	1	0.35299	0.64701
Node11	6452	1	0.19592	0.80408
Node11	6453	1	0.00916	0.99084
Node11	6454	1	0.00020	0.99980
Node11	6455	0	0.95119	0.04881
Node11	6456	1	0.00003	0.99997
Node11	6457	0	0.97239	0.02761
Node11	6458	0	0.98255	0.01745
Node11	6459	0	0.98818	0.01182
Node11	6460	1	0.39157	0.60843
Node11	6461	1	0.00020	0.99980
Node11	6462	1	0.00164	0.99836
Node11	6463	0	0.95289	0.04711
Node11	6464	1	0.00006	0.99994
Node11	6465	1	0.00003	0.99997
Node11	6466	1	0.01395	0.98605
Node11	6467	0	0.86662	0.13338
Node11	6468	1	0.26203	0.73797
Node11	6469	0	0.99842	0.00158
Node11	6470	0	0.83013	0.16987
Node11	6471	0	0.98199	0.01801
Node11	6472	1	0.00026	0.99974
Node11	6473	1	0.00022	0.99978
Node11	6474	1	0.00008	0.99992
Node11	6475	1	0.00009	0.99991
Node11	6476	1	0.11240	0.88760
Node11	6477	0	0.77176	0.22824
Node11	6478	1	0.00015	0.99985
Node11	6479	1	0.00033	0.99967
Node11	6480	0	0.59617	0.40383
Node11	6481	1	0.00024	0.99976
Node11	6482	0	0.51055	0.48945
Node11	6483	0	0.86269	0.13731
Node11	6484	0	0.80648	0.19352
Node11	6485	0	0.61571	0.38429
Node11	6486	1	0.00003	0.99997
Node11	6487	1	0.00024	0.99976
Node11	6488	0	0.98448	0.01552
Node11	6489	0	0.56076	0.43924
Node11	6490	0	0.70860	0.29140
Node11	6491	1	0.00228	0.99772
Node11	6492	1	0.00069	0.99931
Node11	6493	1	0.00040	0.99960
Node11	6494	1	0.00054	0.99946
Node11	6495	1	0.30520	0.69480
Node11	6496	0	0.88352	0.11648
Node11	6497	1	0.00060	0.99940
Node11	6498	1	0.00074	0.99926
Node11	6499	-	0.45755	0.54245
Node11	6500	0	0.52759	0.47241
Node11	6501	1	0.01931	0.98069
Node11	6502	0	0.74888	0.25112
Node11	6503	1	0.35394	0.64606
Node11	6504	1	0.09810	0.90190
Node11	6505	1	0.09229	0.90771
Node11	6506	1	0.00966	0.99034
Node11	6507	1	0.00020	0.99980
Node11	6508	1	0.28437	0.71563
Node11	6509	1	0.00073	0.99927
Node11	6510	1	0.00053	0.99947
Node11	6511	0	0.56926	0.43074
Node11	6512	1	0.06906	0.93094
Node11	6513	1	0.00928	0.99072
Node11	6514	0	0.98551	0.01449
Node11	6515	1	0.00003	0.99997
Node11	6516	1	0.31114	0.68886
Node11	6517	1	0.16131	0.83869
Node11	6518	1	0.00004	0.99996
Node11	6519	1	0.00072	0.99928
Node11	6520	1	0.00040	0.99960
Node11	6521	0	0.94038	0.05962
Node11	6522	1	0.00046	0.99954
Node11	6523	0	0.57551	0.42449
Node11	6524	0	0.70696	0.29304
Node11	6525	1	0.00017	0.99983
Node11	6526	1	0.00004	0.99996
Node11	6527	1	0.00004	0.99996
Node11	6528	0	0.76291	0.23709
Node11	6529	1	0.01899	0.98101
Node11	6530	1	0.02332	0.97668
Node11	6531	1	0.06558	0.93442
Node11	6532	0	0.57987	0.42013
Node11	6533	1	0.24170	0.75830
Node11	6534	1	0.08916	0.91084
Node11	6535	1	0.01726	0.98274
Node11	6536	0	0.66591	0.33409
Node11	6537	0	0.74888	0.25112
Node11	6538	1	0.40748	0.59252
Node11	6539	1	0.11194	0.88806
Node11	6540	1	0.01587	0.98413
Node11	6541	1	0.06583	0.93417
Node11	6542	1	0.05551	0.94449
Node11	6543	1	0.24647	0.75353
Node11	6544	1	0.18366	0.81634
Node11	6545	1	0.04048	0.95952
Node11	6546	0	0.99769	0.00231
Node11	6547	1	0.00004	0.99996
Node11	6548	1	0.03908	0.96092
Node11	6549	1	0.00003	0.99997
Node11	6550	1	0.20929	0.79071
Node11	6551	-	0.48474	0.51526
Node11	6552	1	0.03769	0.96231
Node11	6553	1	0.00345	0.99655
Node11	6554	1	0.00584	0.99416
Node11	6555	1	0.00004	0.99996
Node11	6556	1	0.00003	0.99997
Node11	6557	1	0.09812	0.90188
Node11	6558	1	0.00020	0.99980
Node11	6559	1	0.00085	0.99915
Node11	6560	1	0.00071	0.99929
Node11	6561	0	0.79605	0.20395
Node11	6562	1	0.00025	0.99975
Node11	6563	1	0.00003	0.99997
Node11	6564	1	0.00028	0.99972
Node11	6565	1	0.00470	0.99530
Node11	6566	1	0.00452	0.99548
Node11	6567	0	0.90898	0.09102
Node11	6568	1	0.00026	0.99974
Node11	6569	1	0.00039	0.99961
Node11	6570	1	0.00004	0.99996
Node11	6571	1	0.00003	0.99997
Node11	6572	1	0.00005	0.99995
Node11	6573	0	0.98675	0.01325
Node11	6574	1	0.00298	0.99702
Node11	6575	1	0.00169	0.99831
Node11	6576	0	0.91749	0.08251
Node11	6577	1	0.00863	0.99137
Node11	6578	1	0.00006	0.99994
Node11	6579	0	0.97572	0.02428
Node11	6580	0	0.99992	0.00008
Node11	6581	1	0.00003	0.99997
Node11	6582	0	0.99134	0.00866
Node11	6583	0	0.96244	0.03756
Node11	6584	1	0.00005	0.99995
Node11	6585	1	0.30321	0.69679
Node11	6586	1	0.00004	0.99996
Node11	6587	1	0.00003	0.99997
Node11	6588	0	0.89189	0.10811
Node11	6589	1	0.03876	0.96124
Node11	6590	1	0.00004	0.99996
Node11	6591	1	0.02149	0.97851
Node11	6592	-	0.44622	0.55378
Node11	6593	1	0.09505	0.90495
Node11	6594	0	0.71368	0.28632
Node11	6595	1	0.00005	0.99995
Node11	6596	1	0.00217	0.99783
Node11	6597	1	0.00760	0.99240
Node11	6598	1	0.01181	0.98819
Node11	6599	1	0.00003	0.99997
Node11	6600	0	0.76709	0.23291
Node11	6601	1	0.00027	0.99973
Node11	6602	1	0.00003	0.99997
Node11	6603	1	0.00005	0.99995
Node11	6604	1	0.02984	0.97016
Node11	6605	1	0.00003	0.99997
Node11	6606	1	0.00018	0.99982
Node11	6607	1	0.00003	0.99997
Node11	6608	0	0.99890	0.00110
Node11	6609	0	0.99844	0.00156
Node11	6610	1	0.00025	0.99975
Node11	6611	1	0.01833	0.98167
Node11	6612	1	0.00076	0.99924
Node11	6613	1	0.00004	0.99996
Node11	6614	0	0.99969	0.00031
Node11	6615	0	0.96215	0.03785
Node11	6616	1	0.35967	0.64033
Node11	6617	1	0.00004	0.99996
Node11	6618	0	0.95118	0.04882
Node11	6619	1	0.00496	0.99504
Node11	6620	1	0.10008	0.89992
Node11	6621	1	0.01903	0.98097
Node11	6622	0	0.99886	0.00114
Node11	6623	1	0.12205	0.87795
Node11	6624	1	0.11742	0.88258
Node11	6625	0	0.64931	0.35069
Node11	6626	0	0.92500	0.07500
Node11	6627	1	0.15309	0.84691
Node11	6628	1	0.00018	0.99982
Node11	6629	0	0.80790	0.19210
Node11	6630	1	0.00003	0.99997
Node11	6631	1	0.01800	0.98200
Node11	6632	1	0.01930	0.98070
Node11	6633	1	0.06419	0.93581
Node11	6634	1	0.00003	0.99997
Node11	6635	0	0.92538	0.07462
Node11	6636	-	0.49469	0.50531
Node11	6637	0	0.95528	0.04472
Node11	6638	1	0.00003	0.99997
Node11	6639	0	0.87787	0.12213
Node11	6640	1	0.00004	0.99996
Node11	6641	1	0.00038	0.99962
Node11	6642	1	0.00005	0.99995
Node11	6643	1	0.00006	0.99994
Node11	6644	1	0.00003	0.99997
Node11	6645	0	0.74888	0.25112
Node11	6646	1	0.00026	0.99974
Node11	6647	1	0.00003	0.99997
Node11	6648	1	0.27173	0.72827
Node11	6649	1	0.00004	0.99996
Node11	6650	1	0.22487	0.77513
Node11	6651	-	0.46706	0.53294
Node11	6652	1	0.08866	0.91134
Node11	6653	1	0.01642	0.98358
Node11	6654	1	0.00003	0.99997
Node11	6655	1	0.01031	0.98969
Node11	6656	1	0.31999	0.68001
Node11	6657	0	0.93020	0.06980
Node11	6658	1	0.00021	0.99979
Node11	6659	1	0.00107	0.99893
Node11	6660	0	0.74888	0.25112
Node11	6661	1	0.04096	0.95904
Node11	6662	1	0.01004	0.98996
Node11	6663	1	0.00016	0.99984
Node11	6664	0	0.99235	0.00765
Node11	6665	1	0.22175	0.77825
Node11	6666	1	0.00676	0.99324
Node11	6667	1	0.00088	0.99912
Node11	6668	0	0.99938	0.00062
Node11	6669	1	0.00004	0.99996
Node11	6670	0	0.99315	0.00685
Node11	6671	1	0.00004	0.99996
Node11	6672	1	0.00005	0.99995
Node11	6673	1	0.00004	0.99996
Node11	6674	0	0.85970	0.14030
Node11	6675	1	0.00076	0.99924
Node11	6676	1	0.00082	0.99918
Node11	6677	-	0.42491	0.57509
Node11	6678	1	0.00003	0.99997
Node11	6679	0	0.91946	0.08054
Node11	6680	1	0.00281	0.99719
Node11	6681	1	0.00029	0.99971
Node11	6682	1	0.00176	0.99824
Node11	6683	0	0.64433	0.35567
Node11	6684	1	0.00019	0.99981
Node11	6685	1	0.13294	0.86706
Node11	6686	1	0.25453	0.74547
Node11	6687	0	0.84957	0.15043
Node11	6688	0	0.61232	0.38768
Node11	6689	0	0.76654	0.23346
Node11	6690	-	0.46798	0.53202
Node11	6691	0	0.74888	0.25112
Node11	6692	1	0.02305	0.97695
Node11	6693	0	0.99993	0.00007
Node11	6694	1	0.00128	0.99872
Node11	6695	1	0.00003	0.99997
Node11	6696	0	0.95551	0.04449
Node11	6697	1	0.07990	0.92010
Node11	6698	1	0.00554	0.99446
Node11	6699	0	0.98029	0.01971
Node11	6700	1	0.00005	0.99995
Node11	6701	1	0.00257	0.99743
Node11	6702	1	0.24474	0.75526
Node11	6703	0	0.99216	0.00784
Node11	6704	0	0.97815	0.02185
Node11	6705	1	0.00003	0.99997
Node11	6706	0	0.84638	0.15362
Node11	6707	1	0.00003	0.99997
Node11	6708	1	0.00003	0.99997
Node11	6709	1	0.04119	0.95881
Node11	6710	1	0.00020	0.99980
Node11	6711	1	0.00195	0.99805
Node11	6712	1	0.00129	0.99871
Node11	6713	1	0.03662	0.96338
Node11	6714	1	0.00274	0.99726
Node11	6715	1	0.00003	0.99997
Node11	6716	1	0.00004	0.99996
Node11	6717	1	0.21480	0.78520
Node11	6718	0	0.73295	0.26705
Node11	6719	1	0.00311	0.99689
Node11	6720	1	0.00003	0.99997
Node11	6721	0	0.97292	0.02708
Node11	6722	0	0.57595	0.42405
Node11	6723	0	0.75864	0.24136
Node11	6724	1	0.00826	0.99174
Node11	6725	0	0.66026	0.33974
Node11	6726	1	0.00048	0.99952
Node11	6727	1	0.15392	0.84608
Node11	6728	1	0.00012	0.99988
Node11	6729	1	0.00004	0.99996
Node11	6730	0	0.96811	0.03189
Node11	6731	1	0.00071	0.99929
Node11	6732	1	0.20152	0.79848
Node11	6733	1	0.02101	0.97899
Node11	6734	1	0.00046	0.99954
Node11	6735	0	0.82380	0.17620
Node11	6736	1	0.00003	0.99997
Node11	6737	1	0.00985	0.99015
Node11	6738	1	0.00045	0.99955
Node11	6739	1	0.00082	0.99918
Node11	6740	1	0.00003	0.99997
Node11	6741	1	0.34465	0.65535
Node11	6742	1	0.00531	0.99469
Node11	6743	1	0.00004	0.99996
Node11	6744	1	0.00003	0.99997
Node11	6745	1	0.00012	0.99988
Node11	6746	1	0.00063	0.99937
Node11	6747	1	0.00003	0.99997
Node11	6748	1	0.00003	0.99997
Node11	6749	1	0.00004	0.99996
Node11	6750	1	0.02408	0.97592
Node11	6751	1	0.00003	0.99997
Node11	6752	1	0.11145	0.88855
Node11	6753	0	0.98595	0.01405
Node11	6754	1	0.00003	0.99997
Node11	6755	1	0.02693	0.97307
Node11	6756	0	0.99130	0.00870
Node11	6757	1	0.01057	0.98943
Node11	6758	1	0.01638	0.98362
Node11	6759	1	0.01115	0.98885
Node11	6760	1	0.00016	0.99984
Node11	6761	1	0.00003	0.99997
Node11	6762	1	0.00048	0.99952
Node11	6763	1	0.00943	0.99057
Node11	6764	1	0.00103	0.99897
Node11	6765	1	0.00020	0.99980
Node11	6766	1	0.01700	0.98300
Node11	6767	1	0.00157	0.99843
Node11	6768	1	0.00972	0.99028
Node11	6769	1	0.00004	0.99996
Node11	6770	1	0.00224	0.99776
Node11	6771	1	0.00083	0.99917
Node11	6772	1	0.00033	0.99967
Node11	6773	1	0.21914	0.78086
Node11	6774	-	0.45602	0.54398
Node11	6775	0	0.90598	0.09402
Node11	6776	1	0.00003	0.99997
Node11	6777	1	0.00018	0.99982
Node11	6778	0	0.76586	0.23414
Node11	6779	1	0.00404	0.99596
Node11	6780	0	0.79907	0.20093
Node11	6781	1	0.00003	0.99997
Node11	6782	1	0.00107	0.99893
Node11	6783	1	0.12268	0.87732
Node11	6784	0	0.71749	0.28251
Node11	6785	0	0.69208	0.30792
Node11	6786	1	0.00003	0.99997
Node11	6787	0	0.62635	0.37365
Node11	6788	-	0.42610	0.57390
Node11	6789	1	0.00003	0.99997
Node11	6790	1	0.00015	0.99985
Node11	6791	1	0.02599	0.97401
Node11	6792	1	0.09942	0.90058
Node11	6793	1	0.00003	0.99997
Node11	6794	1	0.01712	0.98288
Node11	6795	0	0.83771	0.16229
Node11	6796	0	0.96553	0.03447
Node11	6797	1	0.00003	0.99997
Node11	6798	1	0.21846	0.78154
Node11	6799	0	0.97081	0.02919
Node11	6800	1	0.00003	0.99997
Node11	6801	1	0.00004	0.99996
Node11	6802	0	0.81108	0.18892
Node11	6803	1	0.00021	0.99979
Node11	6804	1	0.00031	0.99969
Node11	6805	1	0.00003	0.99997
Node11	6806	0	0.98011	0.01989
Node11	6807	1	0.00681	0.99319
Node11	6808	0	0.88512	0.11488
Node11	6809	1	0.36843	0.63157
Node11	6810	1	0.03513	0.96487
Node11	6811	1	0.00003	0.99997
Node11	6812	1	0.00003	0.99997
Node11	6813	1	0.01831	0.98169
Node11	6814	0	0.83463	0.16537
Node11	6815	0	0.78053	0.21947
Node11	6816	1	0.00003	0.99997
Node11	6817	1	0.00074	0.99926
Node11	6818	1	0.00349	0.99651
Node11	6819	1	0.00018	0.99982
Node11	6820	0	0.99231	0.00769
Node11	6821	1	0.25495	0.74505
Node11	6822	1	0.00004	0.99996
Node11	6823	1	0.00003	0.99997
Node11	6824	1	0.00003	0.99997
Node11	6825	1	0.00276	0.99724
Node11	6826	0	0.95213	0.04787
Node11	6827	1	0.37021	0.62979
Node11	6828	1	0.00004	0.99996
Node11	6829	1	0.00013	0.99987
Node11	6830	1	0.01353	0.98647
Node11	6831	1	0.00005	0.99995
Node11	6832	0	0.99059	0.00941
Node11	6833	0	0.93581	0.06419
Node11	6834	0	0.94662	0.05338
Node11	6835	0	0.99864	0.00136
Node11	6836	1	0.25744	0.74256
Node11	6837	0	0.87029	0.12971
Node11	6838	0	0.62969	0.37031
Node11	6839	0	0.73143	0.26857
Node11	6840	1	0.12278	0.87722
Node11	6841	1	0.23023	0.76977
Node11	6842	1	0.11292	0.88708
Node11	6843	0	0.98062	0.01938
Node11	6844	1	0.00012	0.99988
Node11	6845	-	0.43536	0.56464
Node11	6846	0	0.68665	0.31335
Node11	6847	1	0.00006	0.99994
Node11	6848	1	0.13974	0.86026
Node11	6849	1	0.00004	0.99996
Node11	6850	1	0.00041	0.99959
Node11	6851	0	0.99469	0.00531
Node11	6852	1	0.00004	0.99996
Node11	6853	0	0.97191	0.02809
Node11	6854	0	0.74888	0.25112
Node11	6855	1	0.00038	0.99962
Node11	6856	1	0.00004	0.99996
Node11	6857	1	0.30495	0.69505
Node11	6858	0	0.81517	0.18483
Node11	6859	1	0.00003	0.99997
Node11	6860	1	0.00004	0.99996
Node11	6861	0	0.99207	0.00793
Node11	6862	0	0.98941	0.01059
Node11	6863	1	0.00112	0.99888
Node11	6864	1	0.00246	0.99754
Node11	6865	1	0.00005	0.99995
Node11	6866	1	0.17459	0.82541
Node11	6867	1	0.00110	0.99890
Node11	6868	1	0.00125	0.99875
Node11	6869	1	0.02895	0.97105
Node11	6870	1	0.37445	0.62555
Node11	6871	0	0.97264	0.02736
Node11	6872	1	0.00021	0.99979
Node11	6873	1	0.10923	0.89077
Node11	6874	1	0.00003	0.99997
Node11	6875	0	0.94339	0.05661
Node11	6876	1	0.00083	0.99917
Node11	6877	1	0.00004	0.99996
Node11	6878	1	0.00761	0.99239
Node11	6879	1	0.00082	0.99918
Node11	6880	0	0.98632	0.01368
Node11	6881	1	0.35434	0.64566
Node11	6882	1	0.00004	0.99996
Node11	6883	0	0.77924	0.22076
Node11	6884	1	0.00205	0.99795
Node11	6885	0	0.99841	0.00159
Node11	6886	0	0.96876	0.03124
Node11	6887	1	0.00003	0.99997
Node11	6888	1	0.00004	0.99996
Node11	6889	1	0.00269	0.99731
Node11	6890	1	0.00021	0.99979
Node11	6891	1	0.35387	0.64613
Node11	6892	0	0.97387	0.02613
Node11	6893	1	0.00090	0.99910
Node11	6894	1	0.23513	0.76487
Node11	6895	1	0.00071	0.99929
Node11	6896	1	0.00005	0.99995
Node11	6897	1	0.31364	0.68636
Node11	6898	1	0.00568	0.99432
Node11	6899	0	0.93593	0.06407
Node11	6900	1	0.42135	0.57865
Node11	6901	0	0.95780	0.04220
Node11	6902	0	0.74888	0.25112
Node11	6903	0	0.90744	0.09256
Node11	6904	1	0.00074	0.99926
Node11	6905	1	0.00106	0.99894
Node11	6906	1	0.00005	0.99995
Node11	6907	1	0.25078	0.74922
Node11	6908	1	0.01516	0.98484
Node11	6909	1	0.00005	0.99995
Node11	6910	1	0.05477	0.94523
Node11	6911	1	0.00032	0.99968
Node11	6912	1	0.00004	0.99996
Node11	6913	1	0.00003	0.99997
Node11	6914	0	0.99955	0.00045
Node11	6915	1	0.00662	0.99338
Node11	6916	1	0.00023	0.99977
Node11	6917	0	0.75384	0.24616
Node11	6918	1	0.00210	0.99790
Node11	6919	1	0.00037	0.99963
Node11	6920	1	0.00016	0.99984
Node11	6921	1	0.00031	0.99969
Node11	6922	1	0.00003	0.99997
Node11	6923	1	0.00307	0.99693
Node11	6924	1	0.10786	0.89214
Node11	6925	1	0.00003	0.99997
Node11	6926	0	0.99398	0.00602
Node11	6927	0	0.99961	0.00039
Node11	6928	0	0.69221	0.30779
Node11	6929	1	0.00004	0.99996
Node11	6930	1	0.01729	0.98271
Node11	6931	0	0.95823	0.04177
Node11	6932	1	0.00031	0.99969
Node11	6933	0	0.92246	0.07754
Node11	6934	1	0.00003	0.99997
Node11	6935	1	0.00038	0.99962
Node11	6936	0	0.99293	0.00707
Node11	6937	1	0.00020	0.99980
Node11	6938	1	0.00005	0.99995
Node11	6939	1	0.00020	0.99980
Node11	6940	1	0.00102	0.99898
Node11	6941	1	0.00003	0.99997
Node11	6942	1	0.00006	0.99994
Node11	6943	1	0.00003	0.99997
Node11	6944	1	0.14793	0.85207
Node11	6945	1	0.00080	0.99920
Node11	6946	1	0.00004	0.99996
Node11	6947	0	0.99923	0.00077
Node11	6948	1	0.00016	0.99984
Node11	6949	1	0.00003	0.99997
Node11	6950	1	0.00031	0.99969
Node11	6951	0	0.99231	0.00769
Node11	6952	0	0.59927	0.40073
Node11	6953	1	0.00003	0.99997
Node11	6954	1	0.00390	0.99610
Node11	6955	1	0.00003	0.99997
Node11	6956	0	0.76536	0.23464
Node11	6957	1	0.00114	0.99886
Node11	6958	1	0.03371	0.96629
Node11	6959	1	0.00004	0.99996
Node11	6960	1	0.00003	0.99997
Node11	6961	0	0.67242	0.32758
Node11	6962	1	0.00003	0.99997
Node11	6963	1	0.00034	0.99966
Node11	6964	1	0.00319	0.99681
Node11	6965	1	0.01792	0.98208
Node11	6966	1	0.00019	0.99981
Node11	6967	1	0.06675	0.93325
Node11	6968	1	0.00003	0.99997
Node11	6969	1	0.11488	0.88512
Node11	6970	0	0.99886	0.00114
Node11	6971	1	0.00003	0.99997
Node11	6972	1	0.00004	0.99996
Node11	6973	0	0.90972	0.09028
Node11	6974	0	0.75960	0.24040
Node11	6975	1	0.00151	0.99849
Node11	6976	0	0.87833	0.12167
Node11	6977	0	0.86891	0.13109
Node11	6978	1	0.00928	0.99072
Node11	6979	1	0.00061	0.99939
Node11	6980	1	0.00003	0.99997
Node11	6981	1	0.00005	0.99995
Node11	6982	1	0.00175	0.99825
Node11	6983	1	0.00003	0.99997
Node11	6984	1	0.00019	0.99981
Node11	6985	1	0.02042	0.97958
Node11	6986	1	0.00003	0.99997
Node11	6987	1	0.00003	0.99997
Node11	6988	1	0.00342	0.99658
Node11	6989	1	0.08463	0.91537
Node11	6990	1	0.00021	0.99979
Node11	6991	1	0.01640	0.98360
Node11	6992	1	0.00093	0.99907
Node11	6993	0	0.81282	0.18718
Node11	6994	1	0.00094	0.99906
Node11	6995	1	0.00025	0.99975
Node11	6996	0	0.99770	0.00230
Node11	6997	1	0.00863	0.99137
Node11	6998	1	0.00595	0.99405
Node11	6999	1	0.00024	0.99976
Node11	7000	1	0.00003	0.99997
Node11	7001	1	0.00021	0.99979
Node11	7002	0	0.80437	0.19563
Node11	7003	1	0.00850	0.99150
Node11	7004	0	0.95867	0.04133
Node11	7005	1	0.00003	0.99997
Node11	7006	0	0.99800	0.00200
Node11	7007	1	0.00004	0.99996
Node11	7008	1	0.00848	0.99152
Node11	7009	1	0.01952	0.98048
Node11	7010	1	0.17741	0.82259
Node11	7011	1	0.00004	0.99996
Node11	7012	1	0.00023	0.99977
Node11	7013	0	0.61520	0.38480
Node11	7014	1	0.00004	0.99996
Node11	7015	0	0.99819	0.00181
Node11	7016	1	0.28786	0.71214
Node11	7017	1	0.00005	0.99995
Node11	7018	0	0.98602	0.01398
Node11	7019	0	0.97642	0.02358
Node11	7020	1	0.02538	0.97462
Node11	7021	1	0.03750	0.96250
Node11	7022	1	0.01264	0.98736
Node11	7023	1	0.00090	0.99910
Node11	7024	1	0.00866	0.99134
Node11	7025	0	0.97922	0.02078
Node11	7026	1	0.00003	0.99997
Node11	7027	1	0.04148	0.95852
Node11	7028	1	0.00077	0.99923
Node11	7029	1	0.00095	0.99905
Node11	7030	1	0.00003	0.99997
Node11	7031	1	0.17029	0.82971
Node11	7032	1	0.00031	0.99969
Node11	7033	1	0.00038	0.99962
Node11	7034	0	0.54997	0.45003
Node11	7035	1	0.00044	0.99956
Node11	7036	1	0.00003	0.99997
Node11	7037	1	0.00003	0.99997
Node11	7038	0	0.74888	0.25112
Node11	7039	1	0.18366	0.81634
Node11	7040	1	0.00247	0.99753
Node11	7041	1	0.13045	0.86955
Node11	7042	1	0.00004	0.99996
Node11	7043	1	0.11293	0.88707
Node11	7044	1	0.00004	0.99996
Node11	7045	1	0.00004	0.99996
Node11	7046	1	0.00022	0.99978
Node11	7047	1	0.00015	0.99985
Node11	7048	0	0.99896	0.00104
Node11	7049	0	0.99958	0.00042
Node11	7050	1	0.02660	0.97340
Node11	7051	0	0.96719	0.03281
Node11	7052	1	0.00011	0.99989
Node11	7053	0	0.83172	0.16828
Node11	7054	1	0.00004	0.99996
Node11	7055	0	0.99990	0.00010
Node11	7056	0	0.99946	0.00054
Node11	7057	1	0.00004	0.99996
Node11	7058	1	0.00004	0.99996
Node11	7059	1	0.05616	0.94384
Node11	7060	1	0.00003	0.99997
Node11	7061	0	0.99049	0.00951
Node11	7062	1	0.00003	0.99997
Node11	7063	0	0.56789	0.43211
Node11	7064	1	0.17253	0.82747
Node11	7065	0	0.86879	0.13121
Node11	7066	1	0.19803	0.80197
Node11	7067	0	0.92632	0.07368
Node11	7068	0	0.94061	0.05939
Node11	7069	0	0.94685	0.05315
Node11	7070	1	0.00018	0.99982
Node11	7071	1	0.00003	0.99997
Node11	7072	1	0.00057	0.99943
Node11	7073	1	0.00003	0.99997
Node11	7074	1	0.00004	0.99996
Node11	7075	1	0.00003	0.99997
Node11	7076	1	0.00004	0.99996
Node11	7077	1	0.00003	0.99997
Node11	7078	1	0.00042	0.99958
Node11	7079	1	0.00003	0.99997
Node11	7080	0	0.99957	0.00043
Node11	7081	1	0.00003	0.99997
Node11	7082	1	0.00003	0.99997
Node11	7083	1	0.00003	0.99997
Node11	7084	1	0.02469	0.97531
Node11	7085	1	0.00003	0.99997
Node11	7086	1	0.00003	0.99997
Node11	7087	1	0.01086	0.98914
Node11	7088	1	0.00034	0.99966
Node11	7089	1	0.00010	0.99990
Node11	7090	1	0.00846	0.99154
Node11	7091	0	0.80350	0.19650
Node11	7092	1	0.00003	0.99997
Node11	7093	1	0.00810	0.99190
Node11	7094	1	0.03102	0.96898
Node11	7095	1	0.00003	0.99997
Node11	7096	1	0.00027	0.99973
Node11	7097	1	0.23904	0.76096
Node11	7098	1	0.00003	0.99997
Node11	7099	1	0.00365	0.99635
Node11	7100	1	0.00003	0.99997
Node11	7101	1	0.00020	0.99980
Node11	7102	1	0.00815	0.99185
Node11	7103	1	0.12872	0.87128
Node11	7104	1	0.00789	0.99211
Node11	7105	1	0.00003	0.99997
Node11	7106	0	0.98087	0.01913
Node11	7107	1	0.11603	0.88397
Node11	7108	1	0.04818	0.95182
Node11	7109	1	0.00003	0.99997
Node11	7110	1	0.00004	0.99996
Node11	7111	1	0.00004	0.99996
Node11	7112	1	0.00137	0.99863
Node11	7113	1	0.02196	0.97804
Node11	7114	0	0.63795	0.36205
Node11	7115	1	0.00004	0.99996
Node11	7116	1	0.00003	0.99997
Node11	7117	1	0.02228	0.97772
Node11	7118	1	0.00003	0.99997
Node11	7119	1	0.00156	0.99844
Node11	7120	0	0.56431	0.43569
Node11	7121	1	0.00019	0.99981
Node11	7122	0	0.61152	0.38848
Node11	7123	1	0.11268	0.88732
Node11	7124	1	0.00003	0.99997
Node11	7125	0	0.99811	0.00189
Node11	7126	1	0.12506	0.87494
Node11	7127	1	0.00004	0.99996
Node11	7128	1	0.00003	0.99997
Node11	7129	1	0.00024	0.99976
Node11	7130	1	0.00003	0.99997
Node11	7131	1	0.00029	0.99971
Node11	7132	1	0.00004	0.99996
Node11	7133	1	0.00104	0.99896
Node11	7134	1	0.05448	0.94552
Node11	7135	0	0.97610	0.02390
Node11	7136	1	0.00004	0.99996
Node11	7137	0	0.87957	0.12043
Node11	7138	1	0.00920	0.99080
Node11	7139	1	0.00003	0.99997
Node11	7140	1	0.00017	0.99983
Node11	7141	1	0.15435	0.84565
Node11	7142	-	0.47679	0.52321
Node11	7143	1	0.04484	0.95516
Node11	7144	1	0.40229	0.59771
Node11	7145	1	0.00043	0.99957
Node11	7146	1	0.00004	0.99996
Node11	7147	1	0.02042	0.97958
Node11	7148	1	0.00003	0.99997
Node11	7149	1	0.00022	0.99978
Node11	7150	1	0.00003	0.99997
Node11	7151	1	0.00041	0.99959
Node11	7152	1	0.14374	0.85626
Node11	7153	0	0.64646	0.35354
Node11	7154	0	0.98610	0.01390
Node11	7155	1	0.00612	0.99388
Node11	7156	1	0.02443	0.97557
Node11	7157	1	0.02691	0.97309
Node11	7158	0	0.60006	0.39994
Node11	7159	0	0.87664	0.12336
Node11	7160	1	0.00021	0.99979
Node11	7161	0	0.78599	0.21401
Node11	7162	1	0.00047	0.99953
Node11	7163	0	0.77849	0.22151
Node11	7164	0	0.65406	0.34594
Node11	7165	1	0.00003	0.99997
Node11	7166	1	0.03547	0.96453
Node11	7167	1	0.00003	0.99997
Node11	7168	1	0.03092	0.96908
Node11	7169	1	0.00003	0.99997
Node11	7170	1	0.00147	0.99853
Node11	7171	1	0.00034	0.99966
Node11	7172	-	0.46914	0.53086
Node11	7173	1	0.00025	0.99975
Node11	7174	1	0.34558	0.65442
Node11	7175	1	0.00080	0.99920
Node11	7176	0	0.97227	0.02773
Node11	7177	0	0.94952	0.05048
Node11	7178	1	0.00003	0.99997
Node11	7179	0	0.86233	0.13767
Node11	7180	1	0.00003	0.99997
Node11	7181	1	0.37396	0.62604
Node11	7182	1	0.00003	0.99997
Node11	7183	1	0.17837	0.82163
Node11	7184	0	0.98201	0.01799
Node11	7185	0	0.99855	0.00145
Node11	7186	0	0.88382	0.11618
Node11	7187	0	0.99443	0.00557
Node11	7188	1	0.00983	0.99017
Node11	7189	1	0.02955	0.97045
Node11	7190	1	0.00003	0.99997
Node11	7191	0	0.98594	0.01406
Node11	7192	0	0.88422	0.11578
Node11	7193	1	0.00003	0.99997
Node11	7194	1	0.00003	0.99997
Node11	7195	1	0.00100	0.99900
Node11	7196	1	0.00693	0.99307
Node11	7197	1	0.00159	0.99841
Node11	7198	0	0.87835	0.12165
Node11	7199	1	0.03157	0.96843
Node11	7200	1	0.00145	0.99855
Node11	7201	0	0.68718	0.31282
Node11	7202	1	0.00067	0.99933
Node11	7203	1	0.00039	0.99961
Node11	7204	1	0.00004	0.99996
Node11	7205	1	0.00005	0.99995
Node11	7206	1	0.25991	0.74009
Node11	7207	0	0.88400	0.11600
Node11	7208	1	0.03036	0.96964
Node11	7209	0	0.87938	0.12062
Node11	7210	1	0.14188	0.85812
Node11	7211	1	0.07357	0.92643
Node11	7212	1	0.29115	0.70885
Node11	7213	0	0.70372	0.29628
Node11	7214	1	0.00022	0.99978
Node11	7215	1	0.00646	0.99354
Node11	7216	1	0.12240	0.87760
Node11	7217	1	0.01367	0.98633
Node11	7218	1	0.04115	0.95885
Node11	7219	1	0.39877	0.60123
Node11	7220	1	0.00838	0.99162
Node11	7221	1	0.00003	0.99997
Node11	7222	1	0.00669	0.99331
Node11	7223	1	0.00426	0.99574
Node11	7224	1	0.00102	0.99898
Node11	7225	1	0.05652	0.94348
Node11	7226	1	0.00003	0.99997
Node11	7227	1	0.00003	0.99997
Node11	7228	1	0.00003	0.99997
Node11	7229	1	0.00003	0.99997
Node11	7230	0	0.96366	0.03634
Node11	7231	0	0.86795	0.13205
Node11	7232	1	0.00015	0.99985
Node11	7233	0	0.99893	0.00107
Node11	7234	1	0.00102	0.99898
Node11	7235	1	0.00016	0.99984
Node11	7236	1	0.00005	0.99995
Node11	7237	1	0.00016	0.99984
Node11	7238	0	0.63029	0.36971
Node11	7239	0	0.73960	0.26040
Node11	7240	1	0.00596	0.99404
Node11	7241	0	0.71565	0.28435
Node11	7242	1	0.00006	0.99994
Node11	7243	-	0.49727	0.50273
Node11	7244	1	0.41491	0.58509
Node11	7245	0	0.98630	0.01370
Node11	7246	0	0.99221	0.00779
Node11	7247	1	0.00018	0.99982
Node11	7248	1	0.00005	0.99995
Node11	7249	-	0.46832	0.53168
Node11	7250	1	0.00143	0.99857
Node11	7251	0	0.99909	0.00091
Node11	7252	1	0.00003	0.99997
Node11	7253	1	0.02214	0.97786
Node11	7254	1	0.00004	0.99996
Node11	7255	1	0.05929	0.94071
Node11	7256	1	0.23460	0.76540
Node11	7257	-	0.48382	0.51618
Node11	7258	0	0.86010	0.13990
Node11	7259	0	0.79700	0.20300
Node11	7260	1	0.01079	0.98921
Node11	7261	0	0.51139	0.48861
Node11	7262	1	0.00198	0.99802
Node11	7263	1	0.00004	0.99996
Node11	7264	0	0.79222	0.20778
Node11	7265	1	0.03884	0.96116
Node11	7266	1	0.00003	0.99997
Node11	7267	1	0.00004	0.99996
Node11	7268	1	0.00782	0.99218
Node11	7269	1	0.00033	0.99967
Node11	7270	0	0.80586	0.19414
Node11	7271	1	0.00003	0.99997
Node11	7272	1	0.39827	0.60173
Node11	7273	0	0.96552	0.03448
Node11	7274	0	0.88760	0.11240
Node11	7275	1	0.00021	0.99979
Node11	7276	1	0.00004	0.99996
Node11	7277	1	0.32709	0.67291
Node11	7278	1	0.00148	0.99852
Node11	7279	1	0.02546	0.97454
Node11	7280	1	0.09482	0.90518
Node11	7281	1	0.00003	0.99997
Node11	7282	1	0.00052	0.99948
Node11	7283	1	0.05962	0.94038
Node11	7284	1	0.00021	0.99979
Node11	7285	1	0.00006	0.99994
Node11	7286	0	0.63346	0.36654
Node11	7287	1	0.00174	0.99826
Node11	7288	0	0.92065	0.07935
Node11	7289	1	0.00003	0.99997
Node11	7290	0	0.86504	0.13496
Node11	7291	-	0.45070	0.54930
Node11	7292	1	0.08638	0.91362
Node11	7293	0	0.99940	0.00060
Node11	7294	1	0.00951	0.99049
Node11	7295	0	0.82273	0.17727
Node11	7296	-	0.49396	0.50604
Node11	7297	1	0.00003	0.99997
Node11	7298	0	0.90485	0.09515
Node11	7299	1	0.02777	0.97223
Node11	7300	1	0.00615	0.99385
Node11	7301	1	0.00240	0.99760
Node11	7302	-	0.49013	0.50987
Node11	7303	1	0.00004	0.99996
Node11	7304	1	0.07207	0.92793
Node11	7305	1	0.00003	0.99997
Node11	7306	0	0.98306	0.01694
Node11	7307	1	0.00003	0.99997
Node11	7308	1	0.04696	0.95304
Node11	7309	1	0.33072	0.66928
Node11	7310	1	0.00004	0.99996
Node11	7311	1	0.01744	0.98256
Node11	7312	1	0.27794	0.72206
Node11	7313	1	0.25742	0.74258
Node11	7314	1	0.16851	0.83149
Node11	7315	1	0.00022	0.99978
Node11	7316	1	0.00148	0.99852
Node11	7317	1	0.01614	0.98386
Node11	7318	1	0.08409	0.91591
Node11	7319	1	0.21066	0.78934
Node11	7320	1	0.00046	0.99954
Node11	7321	0	0.80062	0.19938
Node11	7322	1	0.07308	0.92692
Node11	7323	1	0.00003	0.99997
Node11	7324	1	0.00004	0.99996
Node11	7325	1	0.00004	0.99996
Node11	7326	0	0.96028	0.03972
Node11	7327	1	0.00072	0.99928
Node11	7328	1	0.02965	0.97035
Node11	7329	1	0.00191	0.99809
Node11	7330	1	0.00015	0.99985
Node11	7331	1	0.00003	0.99997
Node11	7332	1	0.00016	0.99984
Node11	7333	0	0.97458	0.02542
Node11	7334	1	0.02678	0.97322
Node11	7335	0	0.66529	0.33471
Node11	7336	1	0.00004	0.99996
Node11	7337	1	0.00157	0.99843
Node11	7338	0	0.98461	0.01539
Node11	7339	1	0.00161	0.99839
Node11	7340	1	0.15025	0.84975
Node11	7341	1	0.00037	0.99963
Node11	7342	0	0.99203	0.00797
Node11	7343	1	0.03159	0.96841
Node11	7344	1	0.00828	0.99172
Node11	7345	-	0.49390	0.50610
Node11	7346	1	0.02514	0.97486
Node11	7347	0	0.94421	0.05579
Node11	7348	1	0.00005	0.99995
Node11	7349	0	0.57638	0.42362
Node11	7350	1	0.00510	0.99490
Node11	7351	0	0.79690	0.20310
Node11	7352	1	0.00003	0.99997
Node11	7353	0	0.99971	0.00029
Node11	7354	0	0.72788	0.27212
Node11	7355	0	0.97842	0.02158
Node11	7356	1	0.00005	0.99995
Node11	7357	1	0.25900	0.74100
Node11	7358	0	0.74105	0.25895
Node11	7359	1	0.30386	0.69614
Node11	7360	1	0.08317	0.91683
Node11	7361	0	0.90431	0.09569
Node11	7362	1	0.00499	0.99501
Node11	7363	1	0.00066	0.99934
Node11	7364	1	0.15433	0.84567
Node11	7365	0	0.81752	0.18248
Node11	7366	1	0.00003	0.99997
Node11	7367	1	0.00003	0.99997
Node11	7368	0	0.98809	0.01191
Node11	7369	1	0.00004	0.99996
Node11	7370	1	0.00099	0.99901
Node11	7371	1	0.00033	0.99967
Node11	7372	0	0.99915	0.00085
Node11	7373	1	0.28600	0.71400
Node11	7374	0	0.99767	0.00233
Node11	7375	0	0.93650	0.06350
Node11	7376	1	0.00101	0.99899
Node11	7377	0	0.91778	0.08222
Node11	7378	0	0.90099	0.09901
Node11	7379	0	0.99973	0.00027
Node11	7380	1	0.07729	0.92271
Node11	7381	1	0.01853	0.98147
Node11	7382	1	0.00003	0.99997
Node11	7383	0	0.92248	0.07752
Node11	7384	0	0.52717	0.47283
Node11	7385	0	0.99039	0.00961
Node11	7386	1	0.18211	0.81789
Node11	7387	1	0.00076	0.99924
Node11	7388	1	0.00004	0.99996
Node11	7389	1	0.00027	0.99973
Node11	7390	1	0.00020	0.99980
Node11	7391	0	0.99499	0.00501
Node11	7392	1	0.00043	0.99957
Node11	7393	1	0.06153	0.93847
Node11	7394	1	0.00280	0.99720
Node11	7395	1	0.31023	0.68977
Node11	7396	1	0.00025	0.99975
Node11	7397	1	0.00004	0.99996
Node11	7398	1	0.00003	0.99997
Node11	7399	1	0.00094	0.99906
Node11	7400	0	0.96594	0.03406
Node11	7401	1	0.00162	0.99838
Node11	7402	1	0.00024	0.99976
Node11	7403	1	0.00019	0.99981
Node11	7404	1	0.00018	0.99982
Node11	7405	1	0.00020	0.99980
Node11	7406	1	0.00004	0.99996
Node11	7407	1	0.00025	0.99975
Node11	7408	1	0.04381	0.95619
Node11	7409	0	0.98293	0.01707
Node11	7410	0	0.96220	0.03780
Node11	7411	1	0.00843	0.99157
Node11	7412	0	0.81786	0.18214
Node11	7413	1	0.13777	0.86223
Node11	7414	1	0.00003	0.99997
Node11	7415	1	0.00003	0.99997
Node11	7416	1	0.00003	0.99997
Node11	7417	1	0.00003	0.99997
Node11	7418	1	0.00016	0.99984
Node11	7419	1	0.00376	0.99624
Node11	7420	1	0.13770	0.86230
Node11	7421	1	0.01753	0.98247
Node11	7422	0	0.78914	0.21086
Node11	7423	1	0.00004	0.99996
Node11	7424	1	0.00016	0.99984
Node11	7425	0	0.90833	0.09167
Node11	7426	1	0.00020	0.99980
Node11	7427	1	0.00826	0.99174
Node11	7428	1	0.00207	0.99793
Node11	7429	1	0.00180	0.99820
Node11	7430	1	0.00021	0.99979
Node11	7431	1	0.13840	0.86160
Node11	7432	-	0.45634	0.54366
Node11	7433	0	0.99916	0.00084
Node11	7434	0	0.99992	0.00008
Node11	7435	1	0.25572	0.74428
Node11	7436	1	0.00004	0.99996
Node11	7437	1	0.00003	0.99997
Node11	7438	0	0.96200	0.03800
Node11	7439	1	0.02168	0.97832
Node11	7440	1	0.00003	0.99997
Node11	7441	0	0.98592	0.01408
Node11	7442	1	0.02941	0.97059
Node11	7443	1	0.18520	0.81480
Node11	7444	1	0.00196	0.99804
Node11	7445	1	0.00079	0.99921
Node11	7446	0	0.81309	0.18691
Node11	7447	1	0.00003	0.99997
Node11	7448	1	0.00004	0.99996
Node11	7449	1	0.02339	0.97661
Node11	7450	1	0.00704	0.99296
Node11	7451	0	0.80696	0.19304
Node11	7452	1	0.14947	0.85053
Node11	7453	1	0.00007	0.99993
Node11	7454	1	0.00020	0.99980
Node11	7455	1	0.40461	0.59539
Node11	7456	1	0.00032	0.99968
Node11	7457	1	0.00018	0.99982
Node11	7458	1	0.02754	0.97246
Node11	7459	0	0.95993	0.04007
Node11	7460	1	0.00004	0.99996
Node11	7461	1	0.00003	0.99997
Node11	7462	1	0.00003	0.99997
Node11	7463	1	0.00003	0.99997
Node11	7464	1	0.02064	0.97936
Node11	7465	1	0.00004	0.99996
Node11	7466	1	0.00024	0.99976
Node11	7467	1	0.00004	0.99996
Node11	7468	0	0.75691	0.24309
Node11	7469	1	0.00025	0.99975
Node11	7470	1	0.00004	0.99996
Node11	7471	1	0.37433	0.62567
Node11	7472	1	0.00003	0.99997
Node11	7473	1	0.01889	0.98111
Node11	7474	1	0.00015	0.99985
Node11	7475	0	0.98885	0.01115
Node11	7476	1	0.00003	0.99997
Node11	7477	1	0.00004	0.99996
Node11	7478	1	0.00003	0.99997
Node11	7479	1	0.00003	0.99997
Node11	7480	0	0.99973	0.00027
Node11	7481	1	0.35287	0.64713
Node11	7482	1	0.00313	0.99687
Node11	7483	1	0.05321	0.94679
Node11	7484	1	0.00288	0.99712
Node11	7485	1	0.00039	0.99961
Node11	7486	0	0.83412	0.16588
Node11	7487	1	0.26112	0.73888
Node11	7488	1	0.05356	0.94644
Node11	7489	0	0.85450	0.14550
Node11	7490	0	0.68988	0.31012
Node11	7491	1	0.00020	0.99980
Node11	7492	1	0.00005	0.99995
Node11	7493	1	0.04748	0.95252
Node11	7494	1	0.00369	0.99631
Node11	7495	1	0.00004	0.99996
Node11	7496	1	0.00201	0.99799
Node11	7497	1	0.01774	0.98226
Node11	7498	0	0.80741	0.19259
Node11	7499	1	0.00090	0.99910
Node11	7500	1	0.00005	0.99995
Node11	7501	0	0.93429	0.06571
Node11	7502	1	0.06366	0.93634
Node11	7503	1	0.00021	0.99979
Node11	7504	1	0.00005	0.99995
Node11	7505	1	0.21359	0.78641
Node11	7506	1	0.00018	0.99982
Node11	7507	1	0.36903	0.63097
Node11	7508	1	0.01325	0.98675
Node11	7509	1	0.33365	0.66635
Node11	7510	0	0.61292	0.38708
Node11	7511	1	0.00564	0.99436
Node11	7512	1	0.01712	0.98288
Node11	7513	-	0.49811	0.50189
Node11	7514	1	0.01303	0.98697
Node11	7515	1	0.00004	0.99996
Node11	7516	0	0.88678	0.11322
Node11	7517	0	0.98863	0.01137
Node11	7518	0	0.73018	0.26982
Node11	7519	1	0.00022	0.99978
Node11	7520	0	0.98962	0.01038
Node11	7521	0	0.92524	0.07476
Node11	7522	1	0.00005	0.99995
Node11	7523	1	0.12208	0.87792
Node11	7524	1	0.09284	0.90716
Node11	7525	0	0.91025	0.08975
Node11	7526	1	0.02276	0.97724
Node11	7527	0	0.99937	0.00063
Node11	7528	1	0.05140	0.94860
Node11	7529	1	0.00003	0.99997
Node11	7530	1	0.01413	0.98587
Node11	7531	0	0.99990	0.00010
Node11	7532	1	0.00003	0.99997
Node11	7533	0	0.87833	0.12167
Node11	7534	1	0.00198	0.99802
Node11	7535	1	0.00003	0.99997
Node11	7536	0	0.92778	0.07222
Node11	7537	1	0.00088	0.99912
Node11	7538	0	0.80321	0.19679
Node11	7539	1	0.00023	0.99977
Node11	7540	1	0.15103	0.84897
Node11	7541	0	0.97693	0.02307
Node11	7542	0	0.98992	0.01008
Node11	7543	0	0.99815	0.00185
Node11	7544	1	0.00004	0.99996
Node11	7545	1	0.00018	0.99982
Node11	7546	1	0.00292	0.99708
Node11	7547	0	0.70099	0.29901
Node11	7548	1	0.00023	0.99977
Node11	7549	1	0.00042	0.99958
Node11	7550	1	0.00046	0.99954
Node11	7551	1	0.03202	0.96798
Node11	7552	0	0.83989	0.16011
Node11	7553	0	0.99967	0.00033
Node11	7554	1	0.01319	0.98681
Node11	7555	1	0.00003	0.99997
Node11	7556	1	0.09426	0.90574
Node11	7557	1	0.00635	0.99365
Node11	7558	0	0.98654	0.01346
Node11	7559	1	0.00003	0.99997
Node11	7560	1	0.00004	0.99996
Node11	7561	1	0.16261	0.83739
Node11	7562	0	0.71477	0.28523
Node11	7563	1	0.00004	0.99996
Node11	7564	1	0.18703	0.81297
Node11	7565	0	0.92098	0.07902
Node11	7566	1	0.00004	0.99996
Node11	7567	0	0.99742	0.00258
Node11	7568	0	0.79315	0.20685
Node11	7569	1	0.00006	0.99994
Node11	7570	1	0.00035	0.99965
Node11	7571	0	0.97869	0.02131
Node11	7572	1	0.00005	0.99995
Node11	7573	0	0.97709	0.02291
Node11	7574	1	0.00004	0.99996
Node11	7575	1	0.00006	0.99994
Node11	7576	0	0.78670	0.21330
Node11	7577	0	0.89802	0.10198
Node11	7578	1	0.00147	0.99853
Node11	7579	1	0.08410	0.91590
Node11	7580	1	0.00029	0.99971
Node11	7581	1	0.00006	0.99994
Node11	7582	1	0.00006	0.99994
Node11	7583	1	0.00544	0.99456
Node11	7584	0	0.95485	0.04515
Node11	7585	1	0.00032	0.99968
Node11	7586	0	0.88484	0.11516
Node11	7587	1	0.00021	0.99979
Node11	7588	1	0.34441	0.65559
Node11	7589	1	0.00416	0.99584
Node11	7590	1	0.00016	0.99984
Node11	7591	1	0.00003	0.99997
Node11	7592	1	0.00004	0.99996
Node11	7593	1	0.08938	0.91062
Node11	7594	1	0.00026	0.99974
Node11	7595	1	0.01211	0.98789
Node11	7596	1	0.00003	0.99997
Node11	7597	1	0.00022	0.99978
Node11	7598	1	0.00005	0.99995
Node11	7599	0	0.99317	0.00683
Node11	7600	0	0.61600	0.38400
Node11	7601	1	0.00003	0.99997
Node11	7602	0	0.99687	0.00313
Node11	7603	0	0.97838	0.02162
Node11	7604	1	0.00003	0.99997
Node11	7605	0	0.98445	0.01555
Node11	7606	1	0.00005	0.99995
Node11	7607	1	0.00090	0.99910
Node11	7608	1	0.12319	0.87681
Node11	7609	1	0.00808	0.99192
Node11	7610	1	0.10556	0.89444
Node11	7611	1	0.04676	0.95324
Node11	7612	0	0.72123	0.27877
Node11	7613	0	0.95160	0.04840
Node11	7614	0	0.53653	0.46347
Node11	7615	0	0.72730	0.27270
Node11	7616	1	0.20005	0.79995
Node11	7617	0	0.99989	0.00011
Node11	7618	0	0.99998	0.00002
Node11	7619	1	0.00003	0.99997
Node11	7620	1	0.04767	0.95233
Node11	7621	1	0.00071	0.99929
Node11	7622	0	0.88669	0.11331
Node11	7623	1	0.15317	0.84683
Node11	7624	0	0.80715	0.19285
Node11	7625	1	0.00005	0.99995
Node11	7626	0	0.95500	0.04500
Node11	7627	1	0.30780	0.69220
Node11	7628	1	0.00855	0.99145
Node11	7629	1	0.36333	0.63667
Node11	7630	1	0.01890	0.98110
Node11	7631	0	0.97814	0.02186
Node11	7632	0	0.99984	0.00016
Node11	7633	1	0.04454	0.95546
Node11	7634	1	0.00531	0.99469
Node11	7635	0	0.74336	0.25664
Node11	7636	1	0.04108	0.95892
Node11	7637	1	0.00029	0.99971
Node11	7638	1	0.14637	0.85363
Node11	7639	0	0.99962	0.00038
Node11	7640	0	0.98226	0.01774
Node11	7641	1	0.00023	0.99977
Node11	7642	0	0.99912	0.00088
Node11	7643	1	0.00015	0.99985
Node11	7644	0	0.99628	0.00372
Node11	7645	1	0.00007	0.99993
Node11	7646	1	0.00006	0.99994
Node11	7647	1	0.00043	0.99957
Node11	7648	0	0.56150	0.43850
Node11	7649	1	0.00006	0.99994
Node11	7650	1	0.00003	0.99997
Node11	7651	1	0.01926	0.98074
Node11	7652	1	0.30795	0.69205
Node11	7653	1	0.00866	0.99134
Node11	7654	0	0.98403	0.01597
Node11	7655	1	0.22973	0.77027
Node11	7656	1	0.01292	0.98708
Node11	7657	1	0.21834	0.78166
Node11	7658	1	0.20187	0.79813
Node11	7659	0	0.84213	0.15787
Node11	7660	1	0.10204	0.89796
Node11	7661	1	0.00003	0.99997
Node11	7662	1	0.00003	0.99997
Node11	7663	1	0.00023	0.99977
Node11	7664	1	0.00003	0.99997
Node11	7665	0	0.99847	0.00153
Node11	7666	1	0.00330	0.99670
Node11	7667	1	0.00030	0.99970
Node11	7668	1	0.04257	0.95743
Node11	7669	1	0.02768	0.97232
Node11	7670	1	0.00481	0.99519
Node11	7671	1	0.13646	0.86354
Node11	7672	1	0.00003	0.99997
Node11	7673	0	0.92568	0.07432
Node11	7674	1	0.00004	0.99996
Node11	7675	1	0.00025	0.99975
Node11	7676	1	0.00004	0.99996
Node11	7677	1	0.00003	0.99997
Node11	7678	1	0.00004	0.99996
Node11	7679	1	0.00070	0.99930
Node11	7680	1	0.00004	0.99996
Node11	7681	1	0.01612	0.98388
Node11	7682	1	0.00006	0.99994
Node11	7683	1	0.00003	0.99997
Node11	7684	1	0.00003	0.99997
Node11	7685	1	0.00018	0.99982
Node11	7686	0	0.71126	0.28874
Node11	7687	1	0.00003	0.99997
Node11	7688	0	0.92930	0.07070
Node11	7689	1	0.00003	0.99997
Node11	7690	1	0.00529	0.99471
Node11	7691	0	0.71944	0.28056
Node11	7692	0	0.96530	0.03470
Node11	7693	0	0.62047	0.37953
Node11	7694	1	0.00858	0.99142
Node11	7695	1	0.03527	0.96473
Node11	7696	1	0.02626	0.97374
Node11	7697	0	0.81477	0.18523
Node11	7698	1	0.00003	0.99997
Node11	7699	0	0.90984	0.09016
Node11	7700	1	0.13615	0.86385
Node11	7701	0	0.74416	0.25584
Node11	7702	1	0.00003	0.99997
Node11	7703	0	0.99955	0.00045
Node11	7704	1	0.26011	0.73989
Node11	7705	1	0.00019	0.99981
Node11	7706	1	0.05502	0.94498
Node11	7707	0	0.94455	0.05545
Node11	7708	0	0.97030	0.02970
Node11	7709	1	0.00022	0.99978
Node11	7710	1	0.00003	0.99997
Node11	7711	1	0.00005	0.99995
Node11	7712	1	0.00004	0.99996
Node11	7713	0	0.85009	0.14991
Node11	7714	1	0.22909	0.77091
Node11	7715	1	0.00004	0.99996
Node11	7716	1	0.00004	0.99996
Node11	7717	1	0.03370	0.96630
Node11	7718	1	0.02079	0.97921
Node11	7719	1	0.22796	0.77204
Node11	7720	1	0.00003	0.99997
Node11	7721	0	0.70640	0.29360
Node11	7722	1	0.00003	0.99997
Node11	7723	1	0.00005	0.99995
Node11	7724	1	0.11985	0.88015
Node11	7725	1	0.38326	0.61674
Node11	7726	1	0.00195	0.99805
Node11	7727	1	0.00005	0.99995
Node11	7728	1	0.00004	0.99996
Node11	7729	1	0.01623	0.98377
Node11	7730	1	0.00005	0.99995
Node11	7731	1	0.00004	0.99996
Node11	7732	1	0.28016	0.71984
Node11	7733	1	0.00003	0.99997
Node11	7734	0	0.97073	0.02927
Node11	7735	0	0.99998	0.00002
Node11	7736	1	0.01298	0.98702
Node11	7737	1	0.00052	0.99948
Node11	7738	1	0.00004	0.99996
Node11	7739	1	0.00252	0.99748
Node11	7740	1	0.10993	0.89007
Node11	7741	1	0.00069	0.99931
Node11	7742	0	0.74888	0.25112
Node11	7743	1	0.00003	0.99997
Node11	7744	0	0.80399	0.19601
Node11	7745	1	0.00003	0.99997
Node11	7746	1	0.00021	0.99979
Node11	7747	0	0.97118	0.02882
Node11	7748	1	0.00105	0.99895
Node11	7749	1	0.00013	0.99987
Node11	7750	1	0.00004	0.99996
Node11	7751	0	0.94022	0.05978
Node11	7752	1	0.00159	0.99841
Node11	7753	1	0.36142	0.63858
Node11	7754	1	0.01263	0.98737
Node11	7755	1	0.00003	0.99997
Node11	7756	1	0.35569	0.64431
Node11	7757	1	0.00003	0.99997
Node11	7758	1	0.00066	0.99934
Node11	7759	1	0.04323	0.95677
Node11	7760	1	0.00700	0.99300
Node11	7761	1	0.39198	0.60802
Node11	7762	1	0.00020	0.99980
Node11	7763	0	0.99965	0.00035
Node11	7764	1	0.23618	0.76382
Node11	7765	1	0.00672	0.99328
Node11	7766	1	0.00003	0.99997
Node11	7767	1	0.00031	0.99969
Node11	7768	1	0.11506	0.88494
Node11	7769	1	0.00004	0.99996
Node11	7770	1	0.00003	0.99997
Node11	7771	1	0.00076	0.99924
Node11	7772	1	0.00022	0.99978
Node11	7773	1	0.00003	0.99997
Node11	7774	1	0.00019	0.99981
Node11	7775	1	0.00004	0.99996
Node11	7776	1	0.00007	0.99993
Node11	7777	1	0.07286	0.92714
Node11	7778	1	0.02793	0.97207
Node11	7779	1	0.00021	0.99979
Node11	7780	1	0.02067	0.97933
Node11	7781	1	0.00019	0.99981
Node11	7782	0	0.97856	0.02144
Node11	7783	1	0.00003	0.99997
Node11	7784	1	0.00003	0.99997
Node11	7785	1	0.00004	0.99996
Node11	7786	0	0.99693	0.00307
Node11	7787	0	0.88525	0.11475
Node11	7788	1	0.00019	0.99981
Node11	7789	1	0.00003	0.99997
Node11	7790	1	0.00003	0.99997
Node11	7791	0	0.70465	0.29535
Node11	7792	1	0.00115	0.99885
Node11	7793	1	0.00242	0.99758
Node11	7794	-	0.45353	0.54647
Node11	7795	1	0.15987	0.84013
Node11	7796	1	0.00003	0.99997
Node11	7797	1	0.00404	0.99596
Node11	7798	0	0.97632	0.02368
Node11	7799	0	0.98877	0.01123
Node11	7800	1	0.00123	0.99877
Node11	7801	0	0.92067	0.07933
Node11	7802	1	0.00003	0.99997
Node11	7803	1	0.00003	0.99997
Node11	7804	1	0.30364	0.69636
Node11	7805	1	0.00021	0.99979
Node11	7806	1	0.00004	0.99996
Node11	7807	0	0.99433	0.00567
Node11	7808	1	0.00004	0.99996
Node11	7809	1	0.18989	0.81011
Node11	7810	1	0.01634	0.98366
Node11	7811	1	0.34566	0.65434
Node11	7812	1	0.00003	0.99997
Node11	7813	1	0.00003	0.99997
Node11	7814	1	0.00003	0.99997
Node11	7815	0	0.99926	0.00074
Node11	7816	0	0.98667	0.01333
Node11	7817	0	0.99598	0.00402
Node11	7818	0	0.58526	0.41474
Node11	7819	1	0.33052	0.66948
Node11	7820	1	0.00021	0.99979
Node11	7821	1	0.00003	0.99997
Node11	7822	1	0.34465	0.65535
Node11	7823	1	0.03379	0.96621
Node11	7824	1	0.00005	0.99995
Node11	7825	1	0.00003	0.99997
Node11	7826	1	0.10457	0.89543
Node11	7827	1	0.35499	0.64501
Node11	7828	0	0.61517	0.38483
Node11	7829	0	0.93369	0.06631
Node11	7830	1	0.00032	0.99968
Node11	7831	1	0.00005	0.99995
Node11	7832	0	0.80514	0.19486
Node11	7833	-	0.47117	0.52883
Node11	7834	1	0.10414	0.89586
Node11	7835	1	0.03574	0.96426
Node11	7836	1	0.13156	0.86844
Node11	7837	1	0.00005	0.99995
Node11	7838	1	0.00027	0.99973
Node11	7839	1	0.04575	0.95425
Node11	7840	0	0.83025	0.16975
Node11	7841	1	0.03427	0.96573
Node11	7842	1	0.07573	0.92427
Node11	7843	1	0.00004	0.99996
Node11	7844	1	0.00003	0.99997
Node11	7845	1	0.01169	0.98831
Node11	7846	1	0.00038	0.99962
Node11	7847	1	0.00003	0.99997
Node11	7848	1	0.00416	0.99584
Node11	7849	1	0.00850	0.99150
Node11	7850	1	0.00017	0.99983
Node11	7851	1	0.01205	0.98795
Node11	7852	1	0.00035	0.99965
Node11	7853	1	0.31451	0.68549
Node11	7854	0	0.80634	0.19366
Node11	7855	1	0.01126	0.98874
Node11	7856	1	0.01531	0.98469
Node11	7857	1	0.00495	0.99505
Node11	7858	1	0.00028	0.99972
Node11	7859	0	0.99692	0.00308
Node11	7860	1	0.00004	0.99996
Node11	7861	0	0.93735	0.06265
Node11	7862	1	0.01803	0.98197
Node11	7863	1	0.00005	0.99995
Node11	7864	1	0.00004	0.99996
Node11	7865	1	0.21835	0.78165
Node11	7866	1	0.00023	0.99977
Node11	7867	0	0.73511	0.26489
Node11	7868	0	0.99814	0.00186
Node11	7869	-	0.45194	0.54806
Node11	7870	1	0.01068	0.98932
Node11	7871	1	0.00069	0.99931
Node11	7872	1	0.01762	0.98238
Node11	7873	1	0.00021	0.99979
Node11	7874	1	0.00156	0.99844
Node11	7875	1	0.00005	0.99995
Node11	7876	0	0.98159	0.01841
Node11	7877	1	0.00608	0.99392
Node11	7878	0	0.94767	0.05233
Node11	7879	1	0.00004	0.99996
Node11	7880	1	0.00018	0.99982
Node11	7881	1	0.01863	0.98137
Node11	7882	0	0.99502	0.00498
Node11	7883	1	0.33208	0.66792
Node11	7884	1	0.00112	0.99888
Node11	7885	1	0.00003	0.99997
Node11	7886	1	0.00820	0.99180
Node11	7887	1	0.00047	0.99953
Node11	7888	1	0.00060	0.99940
Node11	7889	1	0.02662	0.97338
Node11	7890	1	0.14613	0.85387
Node11	7891	1	0.00005	0.99995
Node11	7892	1	0.00189	0.99811
Node11	7893	1	0.22427	0.77573
Node11	7894	1	0.02702	0.97298
Node11	7895	1	0.00004	0.99996
Node11	7896	1	0.31360	0.68640
Node11	7897	1	0.00003	0.99997
Node11	7898	1	0.00005	0.99995
Node11	7899	0	0.92504	0.07496
Node11	7900	1	0.14329	0.85671
Node11	7901	1	0.00032	0.99968
Node11	7902	1	0.01338	0.98662
Node11	7903	1	0.02291	0.97709
Node11	7904	1	0.03806	0.96194
Node11	7905	1	0.00020	0.99980
Node11	7906	1	0.00016	0.99984
Node11	7907	1	0.00028	0.99972
Node11	7908	1	0.00021	0.99979
Node11	7909	1	0.00139	0.99861
Node11	7910	0	0.98454	0.01546
Node11	7911	0	0.96135	0.03865
Node11	7912	1	0.00056	0.99944
Node11	7913	1	0.00003	0.99997
Node11	7914	1	0.00003	0.99997
Node11	7915	1	0.00111	0.99889
Node11	7916	1	0.05877	0.94123
Node11	7917	1	0.00006	0.99994
Node11	7918	0	0.54995	0.45005
Node11	7919	1	0.00042	0.99958
Node11	7920	1	0.00018	0.99982
Node11	7921	0	0.97908	0.02092
Node11	7922	0	0.99889	0.00111
Node11	7923	1	0.00039	0.99961
Node11	7924	1	0.26690	0.73310
Node11	7925	1	0.00960	0.99040
Node11	7926	0	0.74014	0.25986
Node11	7927	0	0.71069	0.28931
Node11	7928	1	0.00005	0.99995
Node11	7929	1	0.00003	0.99997
Node11	7930	1	0.38251	0.61749
Node11	7931	0	0.88344	0.11656
Node11	7932	0	0.98518	0.01482
Node11	7933	1	0.37798	0.62202
Node11	7934	1	0.09385	0.90615
Node11	7935	0	0.99860	0.00140
Node11	7936	1	0.00005	0.99995
Node11	7937	1	0.00037	0.99963
Node11	7938	1	0.15858	0.84142
Node11	7939	0	0.79793	0.20207
Node11	7940	1	0.00033	0.99967
Node11	7941	0	0.93491	0.06509
Node11	7942	0	0.72117	0.27883
Node11	7943	0	0.99549	0.00451
Node11	7944	1	0.41017	0.58983
Node11	7945	0	0.61668	0.38332
Node11	7946	0	0.99659	0.00341
Node11	7947	1	0.00083	0.99917
Node11	7948	1	0.00010	0.99990
Node11	7949	1	0.00341	0.99659
Node11	7950	1	0.00006	0.99994
Node11	7951	0	0.98392	0.01608
Node11	7952	1	0.00057	0.99943
Node11	7953	1	0.28507	0.71493
Node11	7954	1	0.09694	0.90306
Node11	7955	1	0.00024	0.99976
Node11	7956	1	0.01632	0.98368
Node11	7957	1	0.04968	0.95032
Node11	7958	0	0.99988	0.00012
Node11	7959	0	0.85518	0.14482
Node11	7960	0	0.99957	0.00043
Node11	7961	1	0.15068	0.84932
Node11	7962	0	0.95042	0.04958
Node11	7963	1	0.00019	0.99981
Node11	7964	1	0.37675	0.62325
Node11	7965	1	0.00893	0.99107
Node11	7966	1	0.00003	0.99997
Node11	7967	1	0.00003	0.99997
Node11	7968	0	0.99970	0.00030
Node11	7969	1	0.00039	0.99961
Node11	7970	1	0.00246	0.99754
Node11	7971	1	0.00019	0.99981
Node11	7972	1	0.00061	0.99939
Node11	7973	1	0.00005	0.99995
Node11	7974	1	0.00005	0.99995
Node11	7975	1	0.01578	0.98422
Node11	7976	0	0.99812	0.00188
Node11	7977	1	0.01137	0.98863
Node11	7978	1	0.00145	0.99855
Node11	7979	0	0.77653	0.22347
Node11	7980	1	0.00004	0.99996
Node11	7981	1	0.00220	0.99780
Node11	7982	1	0.00004	0.99996
Node11	7983	0	0.65816	0.34184
Node11	7984	0	0.74888	0.25112
Node11	7985	1	0.03121	0.96879
Node11	7986	1	0.16396	0.83604
Node11	7987	1	0.30362	0.69638
Node11	7988	1	0.00003	0.99997
Node11	7989	1	0.00003	0.99997
Node11	7990	1	0.00187	0.99813
Node11	7991	1	0.00004	0.99996
Node11	7992	1	0.00005	0.99995
Node11	7993	1	0.10978	0.89022
Node11	7994	1	0.00003	0.99997
Node11	7995	0	0.74348	0.25652
Node11	7996	1	0.00024	0.99976
Node11	7997	0	0.99743	0.00257
Node11	7998	1	0.00003	0.99997
Node11	7999	1	0.18328	0.81672
Node11	8000	1	0.02790	0.97210
Node11	8001	0	0.97151	0.02849
Node11	8002	1	0.00003	0.99997
Node11	8003	0	0.95330	0.04670
Node11	8004	0	0.98698	0.01302
Node11	8005	1	0.00003	0.99997
Node11	8006	1	0.00140	0.99860
Node11	8007	1	0.00258	0.99742
Node11	8008	1	0.12030	0.87970
Node11	8009	1	0.00003	0.99997
Node11	8010	1	0.00039	0.99961
Node11	8011	1	0.00041	0.99959
Node11	8012	1	0.09690	0.90310
Node11	8013	0	0.99737	0.00263
Node11	8014	1	0.08215	0.91785
Node11	8015	1	0.23616	0.76384
Node11	8016	0	0.74340	0.25660
Node11	8017	1	0.00016	0.99984
Node11	8018	1	0.02516	0.97484
Node11	8019	1	0.00004	0.99996
Node11	8020	1	0.00073	0.99927
Node11	8021	1	0.00299	0.99701
Node11	8022	1	0.00007	0.99993
Node11	8023	1	0.00004	0.99996
Node11	8024	1	0.00022	0.99978
Node11	8025	1	0.00585	0.99415
Node11	8026	0	0.83727	0.16273
Node11	8027	0	0.87800	0.12200
Node11	8028	1	0.00004	0.99996
Node11	8029	1	0.00003	0.99997
Node11	8030	1	0.38794	0.61206
Node11	8031	0	0.94298	0.05702
Node11	8032	1	0.27452	0.72548
Node11	8033	0	0.99898	0.00102
Node11	8034	1	0.30533	0.69467
Node11	8035	1	0.04797	0.95203
Node11	8036	1	0.00003	0.99997
Node11	8037	0	0.98620	0.01380
Node11	8038	1	0.00005	0.99995
Node11	8039	1	0.33195	0.66805
Node11	8040	1	0.00004	0.99996
Node11	8041	1	0.00004	0.99996
Node11	8042	0	0.55401	0.44599
Node11	8043	1	0.14098	0.85902
Node11	8044	1	0.00085	0.99915
Node11	8045	1	0.00080	0.99920
Node11	8046	1	0.00004	0.99996
Node11	8047	0	0.60589	0.39411
Node11	8048	1	0.00004	0.99996
Node11	8049	0	0.99888	0.00112
Node11	8050	1	0.00004	0.99996
Node11	8051	0	0.94498	0.05502
Node11	8052	1	0.00026	0.99974
Node11	8053	1	0.00004	0.99996
Node11	8054	1	0.00081	0.99919
Node11	8055	0	0.93489	0.06511
Node11	8056	1	0.00005	0.99995
Node11	8057	1	0.05184	0.94816
Node11	8058	1	0.00848	0.99152
Node11	8059	1	0.00678	0.99322
Node11	8060	1	0.00018	0.99982
Node11	8061	0	0.83900	0.16100
Node11	8062	1	0.00912	0.99088
Node11	8063	0	0.94427	0.05573
Node11	8064	0	0.76635	0.23365
Node11	8065	1	0.00318	0.99682
Node11	8066	1	0.04893	0.95107
Node11	8067	0	0.99958	0.00042
Node11	8068	1	0.01843	0.98157
Node11	8069	0	0.88899	0.11101
Node11	8070	1	0.00004	0.99996
Node11	8071	1	0.00023	0.99977
Node11	8072	1	0.00004	0.99996
Node11	8073	1	0.00003	0.99997
Node11	8074	1	0.00006	0.99994
Node11	8075	1	0.00180	0.99820
Node11	8076	1	0.00003	0.99997
Node11	8077	1	0.00005	0.99995
Node11	8078	1	0.00029	0.99971
Node11	8079	1	0.00023	0.99977
Node11	8080	1	0.00003	0.99997
Node11	8081	1	0.00023	0.99977
Node11	8082	1	0.00003	0.99997
Node11	8083	1	0.00005	0.99995
Node11	8084	1	0.00004	0.99996
Node11	8085	1	0.04587	0.95413
Node11	8086	1	0.16014	0.83986
Node11	8087	1	0.04493	0.95507
Node11	8088	1	0.00004	0.99996
Node11	8089	1	0.00004	0.99996
Node11	8090	1	0.02078	0.97922
Node11	8091	1	0.00885	0.99115
Node11	8092	1	0.00004	0.99996
Node11	8093	1	0.00018	0.99982
Node11	8094	0	0.95946	0.04054
Node11	8095	0	0.99927	0.00073
Node11	8096	1	0.00005	0.99995
Node11	8097	1	0.00004	0.99996
Node11	8098	0	0.99954	0.00046
Node11	8099	0	0.99345	0.00655
Node11	8100	0	0.65383	0.34617
Node11	8101	1	0.00147	0.99853
Node11	8102	1	0.00028	0.99972
Node11	8103	1	0.00004	0.99996
Node11	8104	0	0.75236	0.24764
Node11	8105	1	0.00019	0.99981
Node11	8106	1	0.00003	0.99997
Node11	8107	1	0.01787	0.98213
Node11	8108	1	0.01208	0.98792
Node11	8109	0	0.99435	0.00565
Node11	8110	1	0.00003	0.99997
Node11	8111	1	0.00018	0.99982
Node11	8112	0	0.93039	0.06961
Node11	8113	0	0.96482	0.03518
Node11	8114	1	0.00904	0.99096
Node11	8115	1	0.00050	0.99950
Node11	8116	1	0.01960	0.98040
Node11	8117	1	0.21224	0.78776
Node11	8118	1	0.00135	0.99865
Node11	8119	0	0.84213	0.15787
Node11	8120	1	0.00004	0.99996
Node11	8121	1	0.03785	0.96215
Node11	8122	1	0.37336	0.62664
Node11	8123	1	0.00054	0.99946
Node11	8124	1	0.00043	0.99957
Node11	8125	1	0.00004	0.99996
Node11	8126	1	0.12601	0.87399
Node11	8127	1	0.25962	0.74038
Node11	8128	0	0.99899	0.00101
Node11	8129	0	0.62789	0.37211
Node11	8130	1	0.00023	0.99977
Node11	8131	1	0.00023	0.99977
Node11	8132	1	0.00003	0.99997
Node11	8133	1	0.00004	0.99996
Node11	8134	1	0.12353	0.87647
Node11	8135	0	0.91058	0.08942
Node11	8136	0	0.89499	0.10501
Node11	8137	1	0.06639	0.93361
Node11	8138	1	0.00003	0.99997
Node11	8139	1	0.00003	0.99997
Node11	8140	1	0.00003	0.99997
Node11	8141	1	0.00634	0.99366
Node11	8142	1	0.12732	0.87268
Node11	8143	1	0.00023	0.99977
Node11	8144	1	0.00006	0.99994
Node11	8145	1	0.00357	0.99643
Node11	8146	1	0.00003	0.99997
Node11	8147	1	0.00006	0.99994
Node11	8148	1	0.00090	0.99910
Node11	8149	1	0.00003	0.99997
Node11	8150	1	0.00855	0.99145
Node11	8151	1	0.00010	0.99990
Node11	8152	0	0.89999	0.10001
Node11	8153	1	0.00004	0.99996
Node11	8154	1	0.00008	0.99992
Node11	8155	1	0.00004	0.99996
Node11	8156	1	0.00025	0.99975
Node11	8157	0	0.96574	0.03426
Node11	8158	1	0.00060	0.99940
Node11	8159	1	0.00003	0.99997
Node11	8160	1	0.00003	0.99997
Node11	8161	1	0.02383	0.97617
Node11	8162	1	0.00019	0.99981
Node11	8163	-	0.46353	0.53647
Node11	8164	1	0.02062	0.97938
Node11	8165	0	0.83206	0.16794
Node11	8166	1	0.00003	0.99997
Node11	8167	1	0.05779	0.94221
Node11	8168	0	0.66477	0.33523
Node11	8169	1	0.00222	0.99778
Node11	8170	1	0.30906	0.69094
Node11	8171	0	0.95968	0.04032
Node11	8172	1	0.00006	0.99994
Node11	8173	1	0.06147	0.93853
Node11	8174	-	0.44451	0.55549
Node11	8175	1	0.00003	0.99997
Node11	8176	1	0.00005	0.99995
Node11	8177	1	0.00618	0.99382
Node11	8178	1	0.00075	0.99925
Node11	8179	1	0.00003	0.99997
Node11	8180	1	0.02290	0.97710
Node11	8181	0	0.98368	0.01632
Node11	8182	1	0.00003	0.99997
Node11	8183	1	0.00011	0.99989
Node11	8184	1	0.02299	0.97701
Node11	8185	1	0.00033	0.99967
Node11	8186	1	0.00282	0.99718
Node11	8187	1	0.00003	0.99997
Node11	8188	0	0.73609	0.26391
Node11	8189	1	0.01077	0.98923
Node11	8190	1	0.00025	0.99975
Node11	8191	1	0.05737	0.94263
Node11	8192	1	0.00183	0.99817
Node11	8193	1	0.00022	0.99978
Node11	8194	0	0.93362	0.06638
Node11	8195	1	0.12212	0.87788
Node11	8196	1	0.00185	0.99815
Node11	8197	1	0.00003	0.99997
Node11	8198	0	0.91491	0.08509
Node11	8199	1	0.00024	0.99976
Node11	8200	1	0.02966	0.97034
Node11	8201	1	0.00005	0.99995
Node11	8202	1	0.01305	0.98695
Node11	8203	1	0.00097	0.99903
Node11	8204	1	0.01516	0.98484
Node11	8205	1	0.00004	0.99996
Node11	8206	0	0.58158	0.41842
Node11	8207	1	0.00227	0.99773
Node11	8208	1	0.00077	0.99923
Node11	8209	1	0.25151	0.74849
Node11	8210	1	0.00003	0.99997
Node11	8211	0	0.90150	0.09850
Node11	8212	1	0.00292	0.99708
Node11	8213	1	0.18928	0.81072
Node11	8214	1	0.04525	0.95475
Node11	8215	1	0.00031	0.99969
Node11	8216	0	0.67067	0.32933
Node11	8217	1	0.04011	0.95989
Node11	8218	1	0.00185	0.99815
Node11	8219	0	0.99928	0.00072
Node11	8220	0	0.74888	0.25112
Node11	8221	0	0.95678	0.04322
Node11	8222	0	0.52455	0.47545
Node11	8223	1	0.00003	0.99997
Node11	8224	0	0.94687	0.05313
Node11	8225	1	0.00042	0.99958
Node11	8226	0	0.99400	0.00600
Node11	8227	0	0.79104	0.20896
Node11	8228	1	0.00005	0.99995
Node11	8229	1	0.00003	0.99997
Node11	8230	0	0.95265	0.04735
Node11	8231	1	0.00024	0.99976
Node11	8232	0	0.99832	0.00168
Node11	8233	1	0.08241	0.91759
Node11	8234	1	0.00003	0.99997
Node11	8235	1	0.04375	0.95625
Node11	8236	-	0.44402	0.55598
Node11	8237	0	0.91450	0.08550
Node11	8238	0	0.69723	0.30277
Node11	8239	0	0.99962	0.00038
Node11	8240	1	0.00948	0.99052
Node11	8241	1	0.00215	0.99785
Node11	8242	1	0.00231	0.99769
Node11	8243	0	0.85380	0.14620
Node11	8244	1	0.00005	0.99995
Node11	8245	0	0.98701	0.01299
Node11	8246	1	0.00023	0.99977
Node11	8247	0	0.99845	0.00155
Node11	8248	0	0.99866	0.00134
Node11	8249	0	0.97938	0.02062
Node11	8250	1	0.02476	0.97524
Node11	8251	1	0.00267	0.99733
Node11	8252	1	0.10062	0.89938
Node11	8253	0	0.99998	0.00002
Node11	8254	1	0.00003	0.99997
Node11	8255	0	0.99949	0.00051
Node11	8256	1	0.00017	0.99983
Node11	8257	1	0.00058	0.99942
Node11	8258	0	0.99975	0.00025
Node11	8259	1	0.00170	0.99830
Node11	8260	0	0.86924	0.13076
Node11	8261	1	0.33097	0.66903
Node11	8262	1	0.00023	0.99977
Node11	8263	1	0.00006	0.99994
Node11	8264	0	0.97983	0.02017
Node11	8265	0	0.81579	0.18421
Node11	8266	1	0.00034	0.99966
Node11	8267	1	0.00003	0.99997
Node11	8268	1	0.00015	0.99985
Node11	8269	1	0.01996	0.98004
Node11	8270	1	0.00004	0.99996
Node11	8271	1	0.01753	0.98247
Node11	8272	0	0.97504	0.02496
Node11	8273	1	0.00004	0.99996
Node11	8274	1	0.00944	0.99056
Node11	8275	0	0.51667	0.48333
Node11	8276	1	0.00005	0.99995
Node11	8277	0	0.87703	0.12297
Node11	8278	1	0.00003	0.99997
Node11	8279	0	0.76771	0.23229
Node11	8280	1	0.00518	0.99482
Node11	8281	1	0.00021	0.99979
Node11	8282	1	0.00281	0.99719
Node11	8283	-	0.49054	0.50946
Node11	8284	0	0.96600	0.03400
Node11	8285	1	0.00004	0.99996
Node11	8286	1	0.00003	0.99997
Node11	8287	1	0.21678	0.78322
Node11	8288	0	0.96252	0.03748
Node11	8289	1	0.00003	0.99997
Node11	8290	1	0.00004	0.99996
Node11	8291	0	0.96816	0.03184
Node11	8292	1	0.00108	0.99892
Node11	8293	1	0.03214	0.96786
Node11	8294	1	0.00129	0.99871
Node11	8295	1	0.00016	0.99984
Node11	8296	0	0.77353	0.22647
Node11	8297	1	0.00087	0.99913
Node11	8298	1	0.00004	0.99996
Node11	8299	1	0.00003	0.99997
Node11	8300	1	0.00004	0.99996
Node11	8301	1	0.00003	0.99997
Node11	8302	1	0.00065	0.99935
Node11	8303	0	0.99972	0.00028
Node11	8304	1	0.00021	0.99979
Node11	8305	1	0.39819	0.60181
Node11	8306	1	0.00018	0.99982
Node11	8307	0	0.91021	0.08979
Node11	8308	1	0.00229	0.99771
Node11	8309	0	0.97859	0.02141
Node11	8310	0	0.99944	0.00056
Node11	8311	1	0.00004	0.99996
Node11	8312	1	0.00071	0.99929
Node11	8313	1	0.05195	0.94805
Node11	8314	0	0.72436	0.27564
Node11	8315	1	0.00836	0.99164
Node11	8316	1	0.00003	0.99997
Node11	8317	0	0.96409	0.03591
Node11	8318	1	0.00003	0.99997
Node11	8319	0	0.92812	0.07188
Node11	8320	1	0.00018	0.99982
Node11	8321	1	0.00977	0.99023
Node11	8322	1	0.05626	0.94374
Node11	8323	1	0.11812	0.88188
Node11	8324	0	0.99070	0.00930
Node11	8325	1	0.00003	0.99997
Node11	8326	1	0.35027	0.64973
Node11	8327	1	0.00003	0.99997
Node11	8328	0	0.76310	0.23690
Node11	8329	1	0.10477	0.89523
Node11	8330	0	0.99955	0.00045
Node11	8331	0	0.74888	0.25112
Node11	8332	1	0.00134	0.99866
Node11	8333	1	0.39233	0.60767
Node11	8334	1	0.02914	0.97086
Node11	8335	1	0.00003	0.99997
Node11	8336	1	0.00005	0.99995
Node11	8337	1	0.00114	0.99886
Node11	8338	0	0.87288	0.12712
Node11	8339	1	0.01916	0.98084
Node11	8340	1	0.00005	0.99995
Node11	8341	1	0.15767	0.84233
Node11	8342	0	0.91145	0.08855
Node11	8343	1	0.02956	0.97044
Node11	8344	1	0.00626	0.99374
Node11	8345	0	0.99917	0.00083
Node11	8346	-	0.46721	0.53279
Node11	8347	1	0.09498	0.90502
Node11	8348	1	0.00003	0.99997
Node11	8349	0	0.99812	0.00188
Node11	8350	1	0.02092	0.97908
Node11	8351	0	0.99249	0.00751
Node11	8352	1	0.00080	0.99920
Node11	8353	1	0.00050	0.99950
Node11	8354	0	0.99582	0.00418
Node11	8355	1	0.00173	0.99827
Node11	8356	0	0.90440	0.09560
Node11	8357	0	0.97604	0.02396
Node11	8358	0	0.92572	0.07428
Node11	8359	0	0.59922	0.40078
Node11	8360	1	0.00302	0.99698
Node11	8361	0	0.99941	0.00059
Node11	8362	-	0.42775	0.57225
Node11	8363	1	0.01237	0.98763
Node11	8364	1	0.00003	0.99997
Node11	8365	0	0.99775	0.00225
Node11	8366	0	0.99963	0.00037
Node11	8367	1	0.00145	0.99855
Node11	8368	1	0.00062	0.99938
Node11	8369	0	0.98619	0.01381
Node11	8370	1	0.02243	0.97757
Node11	8371	1	0.04875	0.95125
Node11	8372	1	0.02901	0.97099
Node11	8373	1	0.00172	0.99828
Node11	8374	0	0.71663	0.28337
Node11	8375	0	0.93058	0.06942
Node11	8376	1	0.01047	0.98953
Node11	8377	1	0.00035	0.99965
Node11	8378	0	0.99994	0.00006
Node11	8379	1	0.21595	0.78405
Node11	8380	1	0.00003	0.99997
Node11	8381	1	0.00077	0.99923
Node11	8382	1	0.12176	0.87824
Node11	8383	1	0.00022	0.99978
Node11	8384	0	0.51090	0.48910
Node11	8385	1	0.00889	0.99111
Node11	8386	1	0.00050	0.99950
Node11	8387	0	0.86482	0.13518
Node11	8388	1	0.00085	0.99915
Node11	8389	1	0.00020	0.99980
Node11	8390	0	0.99998	0.00002
Node11	8391	1	0.00009	0.99991
Node11	8392	1	0.17679	0.82321
Node11	8393	1	0.00004	0.99996
Node11	8394	1	0.02504	0.97496
Node11	8395	1	0.33702	0.66298
Node11	8396	0	0.99887	0.00113
Node11	8397	0	0.99978	0.00022
Node11	8398	1	0.00570	0.99430
Node11	8399	1	0.00018	0.99982
Node11	8400	1	0.00028	0.99972
Node11	8401	1	0.00005	0.99995
Node11	8402	1	0.00113	0.99887
Node11	8403	1	0.13347	0.86653
Node11	8404	0	0.65816	0.34184
Node11	8405	1	0.00016	0.99984
Node11	8406	0	0.92215	0.07785
Node11	8407	1	0.36836	0.63164
Node11	8408	1	0.00004	0.99996
Node11	8409	0	0.99661	0.00339
Node11	8410	1	0.00021	0.99979
Node11	8411	1	0.00033	0.99967
Node11	8412	1	0.24560	0.75440
Node11	8413	0	0.98536	0.01464
Node11	8414	1	0.00133	0.99867
Node11	8415	0	0.99939	0.00061
Node11	8416	1	0.00003	0.99997
Node11	8417	1	0.13116	0.86884
Node11	8418	1	0.00186	0.99814
Node11	8419	1	0.00018	0.99982
Node11	8420	1	0.00003	0.99997
Node11	8421	1	0.00519	0.99481
Node11	8422	1	0.03086	0.96914
Node11	8423	1	0.00003	0.99997
Node11	8424	1	0.00006	0.99994
Node11	8425	1	0.00008	0.99992
Node11	8426	0	0.96853	0.03147
Node11	8427	0	0.85621	0.14379
Node11	8428	1	0.00020	0.99980
Node11	8429	1	0.00003	0.99997
Node11	8430	1	0.00003	0.99997
Node11	8431	1	0.00029	0.99971
Node11	8432	0	0.98175	0.01825
Node11	8433	0	0.76990	0.23010
Node11	8434	1	0.00004	0.99996
Node11	8435	1	0.00089	0.99911
Node11	8436	1	0.10195	0.89805
Node11	8437	0	0.98043	0.01957
Node11	8438	0	0.99940	0.00060
Node11	8439	1	0.00003	0.99997
Node11	8440	0	0.91047	0.08953
Node11	8441	1	0.00003	0.99997
Node11	8442	0	0.70347	0.29653
Node11	8443	0	0.99953	0.00047
Node11	8444	1	0.00016	0.99984
Node11	8445	1	0.33172	0.66828
Node11	8446	1	0.00003	0.99997
Node11	8447	0	0.98718	0.01282
Node11	8448	1	0.00003	0.99997
Node11	8449	1	0.00006	0.99994
Node11	8450	1	0.06341	0.93659
Node11	8451	1	0.07039	0.92961
Node11	8452	1	0.00004	0.99996
Node11	8453	1	0.00005	0.99995
Node11	8454	1	0.04233	0.95767
Node11	8455	0	0.50545	0.49455
Node11	8456	0	0.99702	0.00298
Node11	8457	1	0.04598	0.95402
Node11	8458	0	0.81820	0.18180
Node11	8459	0	0.99898	0.00102
Node11	8460	0	0.92805	0.07195
Node11	8461	1	0.00003	0.99997
Node11	8462	1	0.00038	0.99962
Node11	8463	1	0.00695	0.99305
Node11	8464	1	0.00029	0.99971
Node11	8465	0	0.74888	0.25112
Node11	8466	0	0.98432	0.01568
Node11	8467	0	0.99898	0.00102
Node11	8468	1	0.00005	0.99995
Node11	8469	0	0.63121	0.36879
Node11	8470	1	0.03650	0.96350
Node11	8471	1	0.01407	0.98593
Node11	8472	0	0.95551	0.04449
Node11	8473	0	0.84957	0.15043
Node11	8474	1	0.01881	0.98119
Node11	8475	1	0.02809	0.97191
Node11	8476	1	0.01828	0.98172
Node11	8477	1	0.00043	0.99957
Node11	8478	1	0.00570	0.99430
Node11	8479	1	0.00004	0.99996
Node11	8480	1	0.00003	0.99997
Node11	8481	1	0.00003	0.99997
Node11	8482	0	0.95319	0.04681
Node11	8483	-	0.45153	0.54847
Node11	8484	1	0.00004	0.99996
Node11	8485	1	0.00196	0.99804
Node11	8486	1	0.03227	0.96773
Node11	8487	0	0.94702	0.05298
Node11	8488	0	0.99613	0.00387
Node11	8489	0	0.97449	0.02551
Node11	8490	0	0.75343	0.24657
Node11	8491	1	0.04500	0.95500
Node11	8492	1	0.28578	0.71422
Node11	8493	0	0.89277	0.10723
Node11	8494	0	0.99930	0.00070
Node11	8495	1	0.02127	0.97873
Node11	8496	1	0.00027	0.99973
Node11	8497	1	0.00038	0.99962
Node11	8498	1	0.02113	0.97887
Node11	8499	-	0.42657	0.57343
Node11	8500	1	0.00020	0.99980
Node11	8501	1	0.00022	0.99978
Node11	8502	0	0.75377	0.24623
Node11	8503	0	0.96712	0.03288
Node11	8504	0	0.88902	0.11098
Node11	8505	0	0.94669	0.05331
Node11	8506	1	0.00005	0.99995
Node11	8507	1	0.00593	0.99407
Node11	8508	1	0.00022	0.99978
Node11	8509	0	0.98520	0.01480
Node11	8510	1	0.07729	0.92271
Node11	8511	0	0.99958	0.00042
Node11	8512	0	0.99952	0.00048
Node11	8513	1	0.00363	0.99637
Node11	8514	1	0.00634	0.99366
Node11	8515	1	0.00030	0.99970
Node11	8516	0	0.94983	0.05017
Node11	8517	1	0.00060	0.99940
Node11	8518	1	0.00693	0.99307
Node11	8519	0	0.62217	0.37783
Node11	8520	1	0.00078	0.99922
Node11	8521	1	0.00085	0.99915
Node11	8522	1	0.00027	0.99973
Node11	8523	1	0.00039	0.99961
Node11	8524	1	0.03208	0.96792
Node11	8525	1	0.00030	0.99970
Node11	8526	0	0.76321	0.23679
Node11	8527	1	0.00006	0.99994
Node11	8528	1	0.00859	0.99141
Node11	8529	0	0.99954	0.00046
Node11	8530	1	0.00079	0.99921
Node11	8531	0	0.71781	0.28219
Node11	8532	0	0.74888	0.25112
Node11	8533	0	0.99770	0.00230
Node11	8534	1	0.00086	0.99914
Node11	8535	1	0.00185	0.99815
Node11	8536	1	0.11965	0.88035
Node11	8537	1	0.40181	0.59819
Node11	8538	1	0.24731	0.75269
Node11	8539	1	0.00023	0.99977
Node11	8540	0	0.51663	0.48337
Node11	8541	1	0.00005	0.99995
Node11	8542	1	0.00077	0.99923
Node11	8543	1	0.22690	0.77310
Node11	8544	0	0.99382	0.00618
Node11	8545	1	0.00003	0.99997
Node11	8546	1	0.18366	0.81634
Node11	8547	1	0.01065	0.98935
Node11	8548	1	0.02430	0.97570
Node11	8549	1	0.00138	0.99862
Node11	8550	-	0.46948	0.53052
Node11	8551	1	0.27595	0.72405
Node11	8552	1	0.00290	0.99710
Node11	8553	1	0.00003	0.99997
Node11	8554	0	0.98208	0.01792
Node11	8555	1	0.00017	0.99983
Node11	8556	1	0.00005	0.99995
Node11	8557	1	0.40534	0.59466
Node11	8558	1	0.00006	0.99994
Node11	8559	0	0.99846	0.00154
Node11	8560	1	0.00003	0.99997
Node11	8561	0	0.72713	0.27287
Node11	8562	0	0.91393	0.08607
Node11	8563	1	0.23116	0.76884
Node11	8564	1	0.00033	0.99967
Node11	8565	1	0.00022	0.99978
Node11	8566	1	0.00081	0.99919
Node11	8567	1	0.00027	0.99973
Node11	8568	0	0.65892	0.34108
Node11	8569	0	0.94822	0.05178
Node11	8570	0	0.83477	0.16523
Node11	8571	0	0.96901	0.03099
Node11	8572	1	0.00094	0.99906
Node11	8573	1	0.09533	0.90467
Node11	8574	1	0.00223	0.99777
Node11	8575	1	0.00213	0.99787
Node11	8576	0	0.91706	0.08294
Node11	8577	1	0.00004	0.99996
Node11	8578	1	0.08098	0.91902
Node11	8579	0	0.99516	0.00484
Node11	8580	1	0.01109	0.98891
Node11	8581	1	0.00003	0.99997
Node11	8582	1	0.30358	0.69642
Node11	8583	1	0.41291	0.58709
Node11	8584	1	0.00003	0.99997
Node11	8585	0	0.89173	0.10827
Node11	8586	0	0.99562	0.00438
Node11	8587	1	0.00005	0.99995
Node11	8588	1	0.00071	0.99929
Node11	8589	1	0.10085	0.89915
Node11	8590	0	0.82667	0.17333
Node11	8591	0	0.61974	0.38026
Node11	8592	1	0.06979	0.93021
Node11	8593	1	0.09526	0.90474
Node11	8594	1	0.00058	0.99942
Node11	8595	1	0.31720	0.68280
Node11	8596	0	0.55631	0.44369
Node11	8597	1	0.00021	0.99979
Node11	8598	1	0.01222	0.98778
Node11	8599	0	0.99897	0.00103
Node11	8600	1	0.00004	0.99996
Node11	8601	1	0.00314	0.99686
Node11	8602	1	0.00564	0.99436
Node11	8603	1	0.00003	0.99997
Node11	8604	0	0.96601	0.03399
Node11	8605	1	0.00003	0.99997
Node11	8606	1	0.00005	0.99995
Node11	8607	-	0.47876	0.52124
Node11	8608	1	0.00198	0.99802
Node11	8609	1	0.26774	0.73226
Node11	8610	1	0.00004	0.99996
Node11	8611	1	0.00261	0.99739
Node11	8612	0	0.97638	0.02362
Node11	8613	1	0.02329	0.97671
Node11	8614	1	0.41087	0.58913
Node11	8615	1	0.17248	0.82752
Node11	8616	0	0.99854	0.00146
Node11	8617	1	0.00629	0.99371
Node11	8618	0	0.91059	0.08941
Node11	8619	0	0.94422	0.05578
Node11	8620	0	0.86647	0.13353
Node11	8621	1	0.02618	0.97382
Node11	8622	0	0.83547	0.16453
Node11	8623	1	0.00004	0.99996
Node11	8624	1	0.00018	0.99982
Node11	8625	0	0.51851	0.48149
Node11	8626	0	0.89010	0.10990
Node11	8627	1	0.00005	0.99995
Node11	8628	1	0.16083	0.83917
Node11	8629	1	0.04420	0.95580
Node11	8630	1	0.03565	0.96435
Node11	8631	0	0.88191	0.11809
Node11	8632	1	0.00003	0.99997
Node11	8633	1	0.00053	0.99947
Node11	8634	1	0.01064	0.98936
Node11	8635	0	0.99998	0.00002
Node11	8636	0	0.99961	0.00039
Node11	8637	0	0.94643	0.05357
Node11	8638	1	0.00025	0.99975
Node11	8639	0	0.88255	0.11745
Node11	8640	1	0.00025	0.99975
Node11	8641	1	0.00003	0.99997
Node11	8642	1	0.00090	0.99910
Node11	8643	0	0.81756	0.18244
Node11	8644	1	0.01709	0.98291
Node11	8645	1	0.00003	0.99997
Node11	8646	0	0.99852	0.00148
Node11	8647	0	0.98877	0.01123
Node11	8648	0	0.99859	0.00141
Node11	8649	0	0.91472	0.08528
Node11	8650	1	0.00003	0.99997
Node11	8651	1	0.00003	0.99997
Node11	8652	1	0.04939	0.95061
Node11	8653	1	0.07969	0.92031
Node11	8654	1	0.01246	0.98754
Node11	8655	0	0.97564	0.02436
Node11	8656	0	0.99766	0.00234
Node11	8657	0	0.99991	0.00009
Node11	8658	1	0.00844	0.99156
Node11	8659	1	0.00843	0.99157
Node11	8660	0	0.63277	0.36723
Node11	8661	1	0.00003	0.99997
Node11	8662	0	0.52062	0.47938
Node11	8663	1	0.00248	0.99752
Node11	8664	0	0.98693	0.01307
Node11	8665	1	0.01176	0.98824
Node11	8666	1	0.00083	0.99917
Node11	8667	0	0.98726	0.01274
Node11	8668	1	0.00033	0.99967
Node11	8669	1	0.00003	0.99997
Node11	8670	1	0.00006	0.99994
Node11	8671	0	0.99201	0.00799
Node11	8672	1	0.00137	0.99863
Node11	8673	1	0.00819	0.99181
Node11	8674	1	0.00003	0.99997
Node11	8675	1	0.00020	0.99980
Node11	8676	1	0.00003	0.99997
Node11	8677	1	0.00023	0.99977
Node11	8678	0	0.99992	0.00008
Node11	8679	0	0.86132	0.13868
Node11	8680	0	0.99937	0.00063
Node11	8681	1	0.04120	0.95880
Node11	8682	1	0.01239	0.98761
Node11	8683	-	0.48778	0.51222
Node11	8684	1	0.03185	0.96815
Node11	8685	1	0.00019	0.99981
Node11	8686	1	0.00003	0.99997
Node11	8687	1	0.00004	0.99996
Node11	8688	1	0.00018	0.99982
Node11	8689	0	0.97113	0.02887
Node11	8690	1	0.00040	0.99960
Node11	8691	1	0.00028	0.99972
Node11	8692	1	0.17789	0.82211
Node11	8693	0	0.89771	0.10229
Node11	8694	1	0.00236	0.99764
Node11	8695	0	0.75784	0.24216
Node11	8696	1	0.00003	0.99997
Node11	8697	1	0.00221	0.99779
Node11	8698	0	0.98292	0.01708
Node11	8699	1	0.01101	0.98899
Node11	8700	0	0.98937	0.01063
Node11	8701	1	0.02310	0.97690
Node11	8702	1	0.01269	0.98731
Node11	8703	0	0.86026	0.13974
Node11	8704	1	0.03661	0.96339
Node11	8705	1	0.00006	0.99994
Node11	8706	1	0.00003	0.99997
Node11	8707	0	0.92403	0.07597
Node11	8708	1	0.00176	0.99824
Node11	8709	1	0.00827	0.99173
Node11	8710	1	0.01643	0.98357
Node11	8711	1	0.00042	0.99958
Node11	8712	1	0.04122	0.95878
Node11	8713	0	0.77462	0.22538
Node11	8714	1	0.00003	0.99997
Node11	8715	1	0.22219	0.77781
Node11	8716	1	0.09685	0.90315
Node11	8717	1	0.00005	0.99995
Node11	8718	1	0.00005	0.99995
Node11	8719	1	0.00827	0.99173
Node11	8720	1	0.00012	0.99988
Node11	8721	1	0.00031	0.99969
Node11	8722	1	0.00171	0.99829
Node11	8723	1	0.00004	0.99996
Node11	8724	1	0.00855	0.99145
Node11	8725	1	0.07804	0.92196
Node11	8726	1	0.00003	0.99997
Node11	8727	1	0.00004	0.99996
Node11	8728	1	0.00104	0.99896
Node11	8729	1	0.40782	0.59218
Node11	8730	1	0.00032	0.99968
Node11	8731	1	0.00100	0.99900
Node11	8732	1	0.01571	0.98429
Node11	8733	1	0.01184	0.98816
Node11	8734	1	0.00258	0.99742
Node11	8735	1	0.10476	0.89524
Node11	8736	1	0.00003	0.99997
Node11	8737	0	0.94773	0.05227
Node11	8738	1	0.00031	0.99969
Node11	8739	0	0.92286	0.07714
Node11	8740	1	0.00006	0.99994
Node11	8741	1	0.00020	0.99980
Node11	8742	1	0.00760	0.99240
Node11	8743	1	0.00075	0.99925
Node11	8744	0	0.99764	0.00236
Node11	8745	1	0.06255	0.93745
Node11	8746	1	0.01513	0.98487
Node11	8747	1	0.00003	0.99997
Node11	8748	1	0.00028	0.99972
Node11	8749	1	0.04203	0.95797
Node11	8750	1	0.01934	0.98066
Node11	8751	1	0.00003	0.99997
Node11	8752	1	0.01926	0.98074
Node11	8753	0	0.99887	0.00113
Node11	8754	0	0.93882	0.06118
Node11	8755	1	0.00003	0.99997
Node11	8756	1	0.20134	0.79866
Node11	8757	1	0.00004	0.99996
Node11	8758	0	0.85438	0.14562
Node11	8759	1	0.00017	0.99983
Node11	8760	0	0.61320	0.38680
Node11	8761	1	0.00003	0.99997
Node11	8762	0	0.99976	0.00024
Node11	8763	0	0.99627	0.00373
Node11	8764	0	0.97635	0.02365
Node11	8765	1	0.00003	0.99997
Node11	8766	1	0.00003	0.99997
Node11	8767	1	0.24319	0.75681
Node11	8768	1	0.00003	0.99997
Node11	8769	1	0.28805	0.71195
Node11	8770	1	0.01170	0.98830
Node11	8771	0	0.92185	0.07815
Node11	8772	0	0.65101	0.34899
Node11	8773	1	0.00003	0.99997
Node11	8774	1	0.00021	0.99979
Node11	8775	1	0.00003	0.99997
Node11	8776	0	0.99915	0.00085
Node11	8777	0	0.98886	0.01114
Node11	8778	1	0.00004	0.99996
Node11	8779	1	0.00005	0.99995
Node11	8780	1	0.21820	0.78180
Node11	8781	1	0.02064	0.97936
Node11	8782	0	0.99707	0.00293
Node11	8783	0	0.99899	0.00101
Node11	8784	0	0.90830	0.09170
Node11	8785	1	0.07891	0.92109
Node11	8786	1	0.37962	0.62038
Node11	8787	1	0.01920	0.98080
Node11	8788	0	0.97366	0.02634
Node11	8789	1	0.00309	0.99691
Node11	8790	1	0.02351	0.97649
Node11	8791	1	0.00192	0.99808
Node11	8792	1	0.00003	0.99997
Node11	8793	1	0.05535	0.94465
Node11	8794	0	0.85802	0.14198
Node11	8795	1	0.00004	0.99996
Node11	8796	0	0.65533	0.34467
Node11	8797	1	0.00068	0.99932
Node11	8798	1	0.00003	0.99997
Node11	8799	1	0.00003	0.99997
Node11	8800	0	0.99794	0.00206
Node11	8801	0	0.99964	0.00036
Node11	8802	1	0.00003	0.99997
Node11	8803	0	0.97326	0.02674
Node11	8804	1	0.00004	0.99996
Node11	8805	0	0.86028	0.13972
Node11	8806	1	0.00003	0.99997
Node11	8807	1	0.00791	0.99209
Node11	8808	1	0.25544	0.74456
Node11	8809	1	0.00944	0.99056
Node11	8810	1	0.22604	0.77396
Node11	8811	1	0.30443	0.69557
Node11	8812	1	0.01554	0.98446
Node11	8813	1	0.00003	0.99997
Node11	8814	1	0.00190	0.99810
Node11	8815	1	0.00003	0.99997
Node11	8816	1	0.00016	0.99984
Node11	8817	1	0.00003	0.99997
Node11	8818	0	0.83445	0.16555
Node11	8819	1	0.00003	0.99997
Node11	8820	1	0.00004	0.99996
Node11	8821	1	0.00693	0.99307
Node11	8822	1	0.00003	0.99997
Node11	8823	1	0.02695	0.97305
Node11	8824	1	0.00003	0.99997
Node11	8825	1	0.01385	0.98615
Node11	8826	1	0.24780	0.75220
Node11	8827	1	0.00309	0.99691
Node11	8828	1	0.00003	0.99997
Node11	8829	1	0.04977	0.95023
Node11	8830	0	0.94429	0.05571
Node11	8831	0	0.66942	0.33058
Node11	8832	1	0.00003	0.99997
Node11	8833	1	0.30314	0.69686
Node11	8834	1	0.00005	0.99995
Node11	8835	1	0.00125	0.99875
Node11	8836	1	0.00005	0.99995
Node11	8837	0	0.84893	0.15107
Node11	8838	1	0.12310	0.87690
Node11	8839	1	0.01657	0.98343
Node11	8840	0	0.99853	0.00147
Node11	8841	0	0.92328	0.07672
Node11	8842	1	0.00004	0.99996
Node11	8843	1	0.00124	0.99876
Node11	8844	1	0.00040	0.99960
Node11	8845	1	0.12283	0.87717
Node11	8846	1	0.13069	0.86931
Node11	8847	1	0.00026	0.99974
Node11	8848	0	0.53008	0.46992
Node11	8849	0	0.89491	0.10509
Node11	8850	1	0.00061	0.99939
Node11	8851	1	0.00003	0.99997
Node11	8852	0	0.74888	0.25112
Node11	8853	1	0.00107	0.99893
Node11	8854	0	0.97106	0.02894
Node11	8855	1	0.01144	0.98856
Node11	8856	1	0.00219	0.99781
Node11	8857	1	0.00024	0.99976
Node11	8858	1	0.00018	0.99982
Node11	8859	1	0.00815	0.99185
Node11	8860	0	0.99998	0.00002
Node11	8861	1	0.19922	0.80078
Node11	8862	1	0.03000	0.97000
Node11	8863	1	0.01950	0.98050
Node11	8864	0	0.99537	0.00463
Node11	8865	0	0.95313	0.04687
Node11	8866	1	0.00900	0.99100
Node11	8867	1	0.18366	0.81634
Node11	8868	1	0.35440	0.64560
Node11	8869	0	0.82884	0.17116
Node11	8870	1	0.00021	0.99979
Node11	8871	1	0.00003	0.99997
Node11	8872	1	0.00496	0.99504
Node11	8873	0	0.67019	0.32981
Node11	8874	0	0.78230	0.21770
Node11	8875	1	0.00023	0.99977
Node11	8876	0	0.96438	0.03562
Node11	8877	1	0.00021	0.99979
Node11	8878	1	0.08243	0.91757
Node11	8879	1	0.00003	0.99997
Node11	8880	1	0.05684	0.94316
Node11	8881	1	0.00004	0.99996
Node11	8882	1	0.16047	0.83953
Node11	8883	0	0.69957	0.30043
Node11	8884	1	0.00005	0.99995
Node11	8885	1	0.39477	0.60523
Node11	8886	1	0.32327	0.67673
Node11	8887	0	0.99960	0.00040
Node11	8888	1	0.00154	0.99846
Node11	8889	1	0.15096	0.84904
Node11	8890	0	0.98202	0.01798
Node11	8891	0	0.55699	0.44301
Node11	8892	1	0.00003	0.99997
Node11	8893	1	0.00024	0.99976
Node11	8894	1	0.00018	0.99982
Node11	8895	1	0.00029	0.99971
Node11	8896	0	0.90365	0.09635
Node11	8897	0	0.85342	0.14658
Node11	8898	1	0.00003	0.99997
Node11	8899	1	0.00005	0.99995
Node11	8900	1	0.04455	0.95545
Node11	8901	1	0.00003	0.99997
Node11	8902	1	0.00005	0.99995
Node11	8903	1	0.30329	0.69671
Node11	8904	1	0.00041	0.99959
Node11	8905	1	0.00136	0.99864
Node11	8906	1	0.00223	0.99777
Node11	8907	0	0.99888	0.00112
Node11	8908	1	0.00003	0.99997
Node11	8909	1	0.00010	0.99990
Node11	8910	0	0.92998	0.07002
Node11	8911	0	0.99427	0.00573
Node11	8912	1	0.00004	0.99996
Node11	8913	1	0.00005	0.99995
Node11	8914	1	0.00083	0.99917
Node11	8915	0	0.98279	0.01721
Node11	8916	0	0.56423	0.43577
Node11	8917	0	0.98512	0.01488
Node11	8918	0	0.99997	0.00003
Node11	8919	0	0.75362	0.24638
Node11	8920	1	0.20597	0.79403
Node11	8921	0	0.93982	0.06018
Node11	8922	1	0.00370	0.99630
Node11	8923	1	0.00003	0.99997
Node11	8924	0	0.68975	0.31025
Node11	8925	0	0.99895	0.00105
Node11	8926	1	0.18391	0.81609
Node11	8927	1	0.00052	0.99948
Node11	8928	1	0.38519	0.61481
Node11	8929	1	0.00017	0.99983
Node11	8930	0	0.99998	0.00002
Node11	8931	0	0.99577	0.00423
Node11	8932	1	0.00019	0.99981
Node11	8933	1	0.00003	0.99997
Node11	8934	1	0.00021	0.99979
Node11	8935	1	0.00227	0.99773
Node11	8936	1	0.08034	0.91966
Node11	8937	1	0.00025	0.99975
Node11	8938	1	0.00021	0.99979
Node11	8939	1	0.06129	0.93871
Node11	8940	1	0.00797	0.99203
Node11	8941	0	0.54028	0.45972
Node11	8942	1	0.26488	0.73512
Node11	8943	1	0.02483	0.97517
Node11	8944	1	0.01701	0.98299
Node11	8945	1	0.03257	0.96743
Node11	8946	1	0.13254	0.86746
Node11	8947	1	0.00003	0.99997
Node11	8948	1	0.00617	0.99383
Node11	8949	1	0.05867	0.94133
Node11	8950	0	0.82738	0.17262
Node11	8951	1	0.00229	0.99771
Node11	8952	1	0.00226	0.99774
Node11	8953	0	0.94438	0.05562
Node11	8954	0	0.96622	0.03378
Node11	8955	0	0.86941	0.13059
Node11	8956	0	0.61653	0.38347
Node11	8957	1	0.16611	0.83389
Node11	8958	1	0.24640	0.75360
Node11	8959	1	0.00017	0.99983
Node11	8960	1	0.00003	0.99997
Node11	8961	0	0.85568	0.14432
Node11	8962	1	0.00003	0.99997
Node11	8963	1	0.00004	0.99996
Node11	8964	1	0.00005	0.99995
Node11	8965	1	0.03744	0.96256
Node11	8966	1	0.00003	0.99997
Node11	8967	1	0.16735	0.83265
Node11	8968	1	0.09323	0.90677
Node11	8969	1	0.12927	0.87073
Node11	8970	0	0.84137	0.15863
Node11	8971	1	0.00021	0.99979
Node11	8972	1	0.00003	0.99997
Node11	8973	0	0.90700	0.09300
Node11	8974	1	0.00019	0.99981
Node11	8975	1	0.00003	0.99997
Node11	8976	1	0.00003	0.99997
Node11	8977	0	0.78141	0.21859
Node11	8978	1	0.00005	0.99995
Node11	8979	1	0.00004	0.99996
Node11	8980	1	0.03256	0.96744
Node11	8981	1	0.00030	0.99970
Node11	8982	1	0.38964	0.61036
Node11	8983	0	0.54477	0.45523
Node11	8984	1	0.00654	0.99346
Node11	8985	1	0.04929	0.95071
Node11	8986	1	0.05436	0.94564
Node11	8987	0	0.99966	0.00034
Node11	8988	0	0.98242	0.01758
Node11	8989	1	0.00004	0.99996
Node11	8990	0	0.79575	0.20425
Node11	8991	0	0.91874	0.08126
Node11	8992	1	0.00003	0.99997
Node11	8993	1	0.03708	0.96292
Node11	8994	1	0.00018	0.99982
Node11	8995	1	0.03172	0.96828
Node11	8996	1	0.00052	0.99948
Node11	8997	0	0.94687	0.05313
Node11	8998	1	0.00033	0.99967
Node11	8999	1	0.00004	0.99996
Node11	9000	1	0.00093	0.99907
Node11	9001	0	0.99010	0.00990
Node11	9002	1	0.00003	0.99997
Node11	9003	1	0.00003	0.99997
Node11	9004	1	0.00959	0.99041
Node11	9005	1	0.00440	0.99560
Node11	9006	1	0.00224	0.99776
Node11	9007	1	0.00003	0.99997
Node11	9008	1	0.00081	0.99919
Node11	9009	1	0.00004	0.99996
Node11	9010	1	0.00022	0.99978
Node11	9011	1	0.00756	0.99244
Node11	9012	1	0.00030	0.99970
Node11	9013	1	0.00003	0.99997
Node11	9014	0	0.96814	0.03186
Node11	9015	0	0.99986	0.00014
Node11	9016	1	0.00003	0.99997
Node11	9017	1	0.00003	0.99997
Node11	9018	1	0.00585	0.99415
Node11	9019	1	0.00003	0.99997
Node11	9020	1	0.00022	0.99978
Node11	9021	0	0.96076	0.03924
Node11	9022	1	0.00092	0.99908
Node11	9023	0	0.87249	0.12751
Node11	9024	-	0.46991	0.53009
Node11	9025	1	0.00126	0.99874
Node11	9026	0	0.66946	0.33054
Node11	9027	1	0.01009	0.98991
Node11	9028	1	0.00004	0.99996
Node11	9029	1	0.04936	0.95064
Node11	9030	1	0.01856	0.98144
Node11	9031	1	0.00004	0.99996
Node11	9032	1	0.00072	0.99928
Node11	9033	1	0.00005	0.99995
Node11	9034	1	0.00003	0.99997
Node11	9035	1	0.00394	0.99606
Node11	9036	0	0.96926	0.03074
Node11	9037	1	0.00130	0.99870
Node11	9038	0	0.99927	0.00073
Node11	9039	1	0.00003	0.99997
Node11	9040	1	0.00003	0.99997
Node11	9041	1	0.03711	0.96289
Node11	9042	1	0.00003	0.99997
Node11	9043	1	0.01224	0.98776
Node11	9044	1	0.01307	0.98693
Node11	9045	1	0.00003	0.99997
Node11	9046	1	0.00015	0.99985
Node11	9047	0	0.97234	0.02766
Node11	9048	1	0.01606	0.98394
Node11	9049	1	0.01805	0.98195
Node11	9050	0	0.99732	0.00268
Node11	9051	1	0.11611	0.88389
Node11	9052	1	0.07405	0.92595
Node11	9053	0	0.98673	0.01327
Node11	9054	1	0.00413	0.99587
Node11	9055	1	0.02552	0.97448
Node11	9056	1	0.18366	0.81634
Node11	9057	0	0.99725	0.00275
Node11	9058	0	0.97142	0.02858
Node11	9059	0	0.61199	0.38801
Node11	9060	0	0.99799	0.00201
Node11	9061	1	0.00026	0.99974
Node11	9062	1	0.00220	0.99780
Node11	9063	0	0.97120	0.02880
Node11	9064	1	0.00080	0.99920
Node11	9065	1	0.00018	0.99982
Node11	9066	1	0.39670	0.60330
Node11	9067	1	0.00021	0.99979
Node11	9068	1	0.00004	0.99996
Node11	9069	1	0.00171	0.99829
Node11	9070	0	0.99783	0.00217
Node11	9071	1	0.07084	0.92916
Node11	9072	1	0.00003	0.99997
Node11	9073	1	0.04221	0.95779
Node11	9074	1	0.00004	0.99996
Node11	9075	1	0.35608	0.64392
Node11	9076	1	0.00023	0.99977
Node11	9077	0	0.55201	0.44799
Node11	9078	1	0.00003	0.99997
Node11	9079	0	0.98753	0.01247
Node11	9080	1	0.08815	0.91185
Node11	9081	1	0.00004	0.99996
Node11	9082	0	0.77471	0.22529
Node11	9083	0	0.99563	0.00437
Node11	9084	1	0.00004	0.99996
Node11	9085	0	0.99888	0.00112
Node11	9086	0	0.99626	0.00374
Node11	9087	0	0.72708	0.27292
Node11	9088	0	0.90365	0.09635
Node11	9089	1	0.03925	0.96075
Node11	9090	1	0.30350	0.69650
Node11	9091	1	0.00297	0.99703
Node11	9092	1	0.16950	0.83050
Node11	9093	0	0.55166	0.44834
Node11	9094	1	0.05387	0.94613
Node11	9095	0	0.90333	0.09667
Node11	9096	1	0.08902	0.91098
Node11	9097	1	0.00546	0.99454
Node11	9098	1	0.25906	0.74094
Node11	9099	1	0.00003	0.99997
Node11	9100	1	0.00003	0.99997
Node11	9101	1	0.04795	0.95205
Node11	9102	0	0.97399	0.02601
Node11	9103	0	0.85296	0.14704
Node11	9104	1	0.00969	0.99031
Node11	9105	0	0.94291	0.05709
Node11	9106	1	0.00110	0.99890
Node11	9107	1	0.00080	0.99920
Node11	9108	1	0.36322	0.63678
Node11	9109	1	0.02472	0.97528
Node11	9110	0	0.60510	0.39490
Node11	9111	-	0.44495	0.55505
Node11	9112	0	0.96929	0.03071
Node11	9113	0	0.74888	0.25112
Node11	9114	1	0.00192	0.99808
Node11	9115	1	0.01405	0.98595
Node11	9116	1	0.00072	0.99928
Node11	9117	0	0.96801	0.03199
Node11	9118	1	0.00058	0.99942
Node11	9119	1	0.00100	0.99900
Node11	9120	1	0.00019	0.99981
Node11	9121	1	0.12460	0.87540
Node11	9122	0	0.98146	0.01854
Node11	9123	1	0.00060	0.99940
Node11	9124	0	0.70339	0.29661
Node11	9125	0	0.84929	0.15071
Node11	9126	0	0.50927	0.49073
Node11	9127	0	0.96717	0.03283
Node11	9128	1	0.02626	0.97374
Node11	9129	1	0.00005	0.99995
Node11	9130	1	0.00038	0.99962
Node11	9131	1	0.01120	0.98880
Node11	9132	1	0.00025	0.99975
Node11	9133	1	0.00023	0.99977
Node11	9134	0	0.72957	0.27043
Node11	9135	0	0.99745	0.00255
Node11	9136	1	0.00024	0.99976
Node11	9137	0	0.98540	0.01460
Node11	9138	1	0.00212	0.99788
Node11	9139	1	0.01122	0.98878
Node11	9140	1	0.07634	0.92366
Node11	9141	0	0.86566	0.13434
Node11	9142	0	0.99755	0.00245
Node11	9143	1	0.00333	0.99667
Node11	9144	1	0.00105	0.99895
Node11	9145	1	0.03102	0.96898
Node11	9146	0	0.95225	0.04775
Node11	9147	1	0.00495	0.99505
Node11	9148	1	0.00017	0.99983
Node11	9149	1	0.20663	0.79337
Node11	9150	1	0.00003	0.99997
Node11	9151	1	0.00267	0.99733
Node11	9152	1	0.20825	0.79175
Node11	9153	1	0.00022	0.99978
Node11	9154	0	0.99954	0.00046
Node11	9155	1	0.41017	0.58983
Node11	9156	1	0.04414	0.95586
Node11	9157	0	0.85114	0.14886
Node11	9158	1	0.05535	0.94465
Node11	9159	1	0.14421	0.85579
Node11	9160	1	0.00003	0.99997
Node11	9161	0	0.92173	0.07827
Node11	9162	1	0.00004	0.99996
Node11	9163	1	0.00029	0.99971
Node11	9164	0	0.84957	0.15043
Node11	9165	0	0.75706	0.24294
Node11	9166	1	0.00004	0.99996
Node11	9167	1	0.00065	0.99935
Node11	9168	0	0.98477	0.01523
Node11	9169	1	0.01423	0.98577
Node11	9170	1	0.00043	0.99957
Node11	9171	1	0.00003	0.99997
Node11	9172	1	0.07073	0.92927
Node11	9173	1	0.16469	0.83531
Node11	9174	1	0.00008	0.99992
Node11	9175	0	0.99615	0.00385
Node11	9176	0	0.60071	0.39929
Node11	9177	1	0.13321	0.86679
Node11	9178	1	0.36082	0.63918
Node11	9179	0	0.53335	0.46665
Node11	9180	0	0.95867	0.04133
Node11	9181	0	0.96270	0.03730
Node11	9182	1	0.00004	0.99996
Node11	9183	1	0.01755	0.98245
Node11	9184	1	0.00067	0.99933
Node11	9185	1	0.00024	0.99976
Node11	9186	1	0.00015	0.99985
Node11	9187	0	0.99693	0.00307
Node11	9188	-	0.49077	0.50923
Node11	9189	1	0.00003	0.99997
Node11	9190	1	0.00004	0.99996
Node11	9191	1	0.00107	0.99893
Node11	9192	1	0.00004	0.99996
Node11	9193	0	0.99882	0.00118
Node11	9194	1	0.00018	0.99982
Node11	9195	1	0.36380	0.63620
Node11	9196	1	0.07822	0.92178
Node11	9197	1	0.02062	0.97938
Node11	9198	1	0.00003	0.99997
Node11	9199	1	0.00292	0.99708
Node11	9200	0	0.96756	0.03244
Node11	9201	1	0.00109	0.99891
Node11	9202	0	0.96646	0.03354
Node11	9203	0	0.98643	0.01357
Node11	9204	1	0.00063	0.99937
Node11	9205	0	0.99384	0.00616
Node11	9206	1	0.00039	0.99961
Node11	9207	0	0.99997	0.00003
Node11	9208	1	0.00029	0.99971
Node11	9209	1	0.00003	0.99997
Node11	9210	0	0.96029	0.03971
Node11	9211	1	0.41017	0.58983
Node11	9212	0	0.74888	0.25112
Node11	9213	0	0.99122	0.00878
Node11	9214	1	0.00462	0.99538
Node11	9215	1	0.00004	0.99996
Node11	9216	1	0.00004	0.99996
Node11	9217	1	0.02650	0.97350
Node11	9218	0	0.91238	0.08762
Node11	9219	0	0.99549	0.00451
Node11	9220	0	0.99986	0.00014
Node11	9221	0	0.99940	0.00060
Node11	9222	1	0.00300	0.99700
Node11	9223	0	0.89424	0.10576
Node11	9224	1	0.00034	0.99966
Node11	9225	0	0.95424	0.04576
Node11	9226	1	0.00021	0.99979
Node11	9227	1	0.05359	0.94641
Node11	9228	1	0.00142	0.99858
Node11	9229	1	0.00027	0.99973
Node11	9230	1	0.03268	0.96732
Node11	9231	1	0.00003	0.99997
Node11	9232	0	0.97726	0.02274
Node11	9233	0	0.96900	0.03100
Node11	9234	1	0.00003	0.99997
Node11	9235	1	0.00017	0.99983
Node11	9236	0	0.84027	0.15973
Node11	9237	0	0.90183	0.09817
Node11	9238	1	0.01862	0.98138
Node11	9239	1	0.00024	0.99976
Node11	9240	1	0.00003	0.99997
Node11	9241	1	0.00006	0.99994
Node11	9242	1	0.02160	0.97840
Node11	9243	1	0.00003	0.99997
Node11	9244	1	0.00003	0.99997
Node11	9245	0	0.98830	0.01170
Node11	9246	1	0.01403	0.98597
Node11	9247	0	0.74888	0.25112
Node11	9248	1	0.00005	0.99995
Node11	9249	1	0.00003	0.99997
Node11	9250	1	0.03263	0.96737
Node11	9251	1	0.00003	0.99997
Node11	9252	1	0.00223	0.99777
Node11	9253	1	0.02273	0.97727
Node11	9254	0	0.93155	0.06845
Node11	9255	1	0.17663	0.82337
Node11	9256	0	0.89013	0.10987
Node11	9257	1	0.23052	0.76948
Node11	9258	1	0.00016	0.99984
Node11	9259	0	0.99591	0.00409
Node11	9260	0	0.98673	0.01327
Node11	9261	0	0.79002	0.20998
Node11	9262	0	0.58510	0.41490
Node11	9263	0	0.53275	0.46725
Node11	9264	0	0.91014	0.08986
Node11	9265	1	0.00806	0.99194
Node11	9266	1	0.00004	0.99996
Node11	9267	1	0.00530	0.99470
Node11	9268	1	0.00025	0.99975
Node11	9269	1	0.06402	0.93598
Node11	9270	1	0.18366	0.81634
Node11	9271	1	0.00079	0.99921
Node11	9272	0	0.74457	0.25543
Node11	9273	1	0.01259	0.98741
Node11	9274	1	0.02522	0.97478
Node11	9275	1	0.00881	0.99119
Node11	9276	1	0.00029	0.99971
Node11	9277	1	0.00006	0.99994
Node11	9278	0	0.84864	0.15136
Node11	9279	0	0.99678	0.00322
Node11	9280	1	0.00147	0.99853
Node11	9281	1	0.05019	0.94981
Node11	9282	1	0.00004	0.99996
Node11	9283	1	0.00003	0.99997
Node11	9284	1	0.13762	0.86238
Node11	9285	1	0.00003	0.99997
Node11	9286	1	0.18994	0.81006
Node11	9287	1	0.00108	0.99892
Node11	9288	1	0.00036	0.99964
Node11	9289	1	0.00003	0.99997
Node11	9290	1	0.00007	0.99993
Node11	9291	1	0.00003	0.99997
Node11	9292	-	0.44903	0.55097
Node11	9293	0	0.56422	0.43578
Node11	9294	1	0.04786	0.95214
Node11	9295	1	0.00003	0.99997
Node11	9296	1	0.21424	0.78576
Node11	9297	1	0.01008	0.98992
Node11	9298	1	0.00392	0.99608
Node11	9299	1	0.00003	0.99997
Node11	9300	1	0.10309	0.89691
Node11	9301	1	0.00003	0.99997
Node11	9302	1	0.00017	0.99983
Node11	9303	1	0.41585	0.58415
Node11	9304	1	0.08419	0.91581
Node11	9305	0	0.90736	0.09264
Node11	9306	1	0.00989	0.99011
Node11	9307	1	0.05500	0.94500
Node11	9308	1	0.00004	0.99996
Node11	9309	0	0.99371	0.00629
Node11	9310	1	0.02792	0.97208
Node11	9311	1	0.01084	0.98916
Node11	9312	1	0.00005	0.99995
Node11	9313	1	0.41085	0.58915
Node11	9314	1	0.00004	0.99996
Node11	9315	0	0.53926	0.46074
Node11	9316	1	0.00888	0.99112
Node11	9317	1	0.00004	0.99996
Node11	9318	1	0.01436	0.98564
Node11	9319	1	0.00003	0.99997
Node11	9320	0	0.78570	0.21430
Node11	9321	1	0.18269	0.81731
Node11	9322	0	0.88387	0.11613
Node11	9323	0	0.82870	0.17130
Node11	9324	1	0.00023	0.99977
Node11	9325	1	0.27460	0.72540
Node11	9326	1	0.01232	0.98768
Node11	9327	1	0.00708	0.99292
Node11	9328	1	0.31163	0.68837
Node11	9329	1	0.03154	0.96846
Node11	9330	1	0.00005	0.99995
Node11	9331	0	0.91128	0.08872
Node11	9332	1	0.00004	0.99996
Node11	9333	1	0.00058	0.99942
Node11	9334	1	0.02025	0.97975
Node11	9335	1	0.05073	0.94927
Node11	9336	1	0.36696	0.63304
Node11	9337	0	0.99859	0.00141
Node11	9338	1	0.00004	0.99996
Node11	9339	1	0.21501	0.78499
Node11	9340	1	0.05462	0.94538
Node11	9341	0	0.99911	0.00089
Node11	9342	1	0.02724	0.97276
Node11	9343	0	0.73275	0.26725
Node11	9344	0	0.97402	0.02598
Node11	9345	0	0.87857	0.12143
Node11	9346	1	0.00003	0.99997
Node11	9347	0	0.97704	0.02296
Node11	9348	1	0.01230	0.98770
Node11	9349	1	0.00330	0.99670
Node11	9350	1	0.15470	0.84530
Node11	9351	-	0.43966	0.56034
Node11	9352	1	0.35163	0.64837
Node11	9353	0	0.52387	0.47613
Node11	9354	0	0.76979	0.23021
Node11	9355	1	0.17956	0.82044
Node11	9356	0	0.51556	0.48444
Node11	9357	1	0.00749	0.99251
Node11	9358	1	0.00005	0.99995
Node11	9359	1	0.00028	0.99972
Node11	9360	1	0.14887	0.85113
Node11	9361	1	0.41879	0.58121
Node11	9362	1	0.26929	0.73071
Node11	9363	0	0.59473	0.40527
Node11	9364	1	0.00015	0.99985
Node11	9365	0	0.78803	0.21197
Node11	9366	0	0.97235	0.02765
Node11	9367	1	0.00006	0.99994
Node11	9368	1	0.00867	0.99133
Node11	9369	1	0.00007	0.99993
Node11	9370	0	0.95998	0.04002
Node11	9371	1	0.08823	0.91177
Node11	9372	0	0.95328	0.04672
Node11	9373	1	0.00018	0.99982
Node11	9374	1	0.12455	0.87545
Node11	9375	1	0.00003	0.99997
Node11	9376	0	0.99836	0.00164
Node11	9377	1	0.02199	0.97801
Node11	9378	0	0.96968	0.03032
Node11	9379	1	0.00285	0.99715
Node11	9380	1	0.00922	0.99078
Node11	9381	0	0.85219	0.14781
Node11	9382	1	0.18366	0.81634
Node11	9383	1	0.32368	0.67632
Node11	9384	1	0.00089	0.99911
Node11	9385	1	0.00036	0.99964
Node11	9386	1	0.02887	0.97113
Node11	9387	0	0.72715	0.27285
Node11	9388	1	0.18366	0.81634
Node11	9389	0	0.93447	0.06553
Node11	9390	1	0.18233	0.81767
Node11	9391	1	0.00682	0.99318
Node11	9392	1	0.07793	0.92207
Node11	9393	0	0.99447	0.00553
Node11	9394	0	0.97470	0.02530
Node11	9395	0	0.96553	0.03447
Node11	9396	0	0.75459	0.24541
Node11	9397	0	0.96109	0.03891
Node11	9398	1	0.01064	0.98936
Node11	9399	1	0.00004	0.99996
Node11	9400	1	0.00078	0.99922
Node11	9401	1	0.00036	0.99964
Node11	9402	1	0.00003	0.99997
Node11	9403	1	0.00021	0.99979
Node11	9404	1	0.01268	0.98732
Node11	9405	1	0.00018	0.99982
Node11	9406	-	0.43818	0.56182
Node11	9407	0	0.77884	0.22116
Node11	9408	1	0.00003	0.99997
Node11	9409	1	0.00051	0.99949
Node11	9410	1	0.05703	0.94297
Node11	9411	1	0.00132	0.99868
Node11	9412	1	0.00004	0.99996
Node11	9413	1	0.00003	0.99997
Node11	9414	1	0.06436	0.93564
Node11	9415	1	0.00004	0.99996
Node11	9416	1	0.19105	0.80895
Node11	9417	1	0.00022	0.99978
Node11	9418	1	0.00018	0.99982
Node11	9419	0	0.80062	0.19938
Node11	9420	0	0.85055	0.14945
Node11	9421	1	0.00188	0.99812
Node11	9422	0	0.74888	0.25112
Node11	9423	1	0.00763	0.99237
Node11	9424	1	0.13895	0.86105
Node11	9425	1	0.13878	0.86122
Node11	9426	0	0.68899	0.31101
Node11	9427	1	0.00003	0.99997
Node11	9428	1	0.00004	0.99996
Node11	9429	0	0.51152	0.48848
Node11	9430	0	0.97173	0.02827
Node11	9431	1	0.01616	0.98384
Node11	9432	1	0.00093	0.99907
Node11	9433	0	0.95239	0.04761
Node11	9434	1	0.00391	0.99609
Node11	9435	1	0.12599	0.87401
Node11	9436	1	0.00175	0.99825
Node11	9437	0	0.98768	0.01232
Node11	9438	1	0.03244	0.96756
Node11	9439	1	0.01464	0.98536
Node11	9440	0	0.98421	0.01579
Node11	9441	1	0.00003	0.99997
Node11	9442	0	0.65727	0.34273
Node11	9443	1	0.00004	0.99996
Node11	9444	1	0.00003	0.99997
Node11	9445	1	0.00662	0.99338
Node11	9446	1	0.00037	0.99963
Node11	9447	1	0.00093	0.99907
Node11	9448	1	0.00005	0.99995
Node11	9449	1	0.01121	0.98879
Node11	9450	1	0.00004	0.99996
Node11	9451	1	0.00033	0.99967
Node11	9452	1	0.00957	0.99043
Node11	9453	1	0.00006	0.99994
Node11	9454	1	0.00003	0.99997
Node11	9455	0	0.92462	0.07538
Node11	9456	0	0.91034	0.08966
Node11	9457	1	0.09499	0.90501
Node11	9458	1	0.00003	0.99997
Node11	9459	1	0.00003	0.99997
Node11	9460	0	0.60774	0.39226
Node11	9461	1	0.00025	0.99975
Node11	9462	1	0.01667	0.98333
Node11	9463	1	0.00009	0.99991
Node11	9464	1	0.00003	0.99997
Node11	9465	1	0.00033	0.99967
Node11	9466	1	0.25964	0.74036
Node11	9467	1	0.00021	0.99979
Node11	9468	1	0.00003	0.99997
Node11	9469	1	0.00024	0.99976
Node11	9470	1	0.00443	0.99557
Node11	9471	1	0.00026	0.99974
Node11	9472	1	0.00004	0.99996
Node11	9473	1	0.00003	0.99997
Node11	9474	1	0.00003	0.99997
Node11	9475	0	0.99976	0.00024
Node11	9476	1	0.00012	0.99988
Node11	9477	1	0.00298	0.99702
Node11	9478	1	0.00521	0.99479
Node11	9479	1	0.00021	0.99979
Node11	9480	1	0.29597	0.70403
Node11	9481	0	0.84957	0.15043
Node11	9482	1	0.00004	0.99996
Node11	9483	1	0.01651	0.98349
Node11	9484	0	0.98966	0.01034
Node11	9485	0	0.70303	0.29697
Node11	9486	1	0.00003	0.99997
Node11	9487	1	0.00377	0.99623
Node11	9488	0	0.99878	0.00122
Node11	9489	1	0.00021	0.99979
Node11	9490	1	0.00110	0.99890
Node11	9491	0	0.92978	0.07022
Node11	9492	0	0.92865	0.07135
Node11	9493	1	0.00004	0.99996
Node11	9494	1	0.00244	0.99756
Node11	9495	1	0.08245	0.91755
Node11	9496	1	0.01059	0.98941
Node11	9497	1	0.12551	0.87449
Node11	9498	1	0.00128	0.99872
Node11	9499	0	0.95180	0.04820
Node11	9500	1	0.08668	0.91332
Node11	9501	1	0.00388	0.99612
Node11	9502	1	0.01575	0.98425
Node11	9503	1	0.08534	0.91466
Node11	9504	1	0.00004	0.99996
Node11	9505	0	0.97190	0.02810
Node11	9506	1	0.03050	0.96950
Node11	9507	0	0.81050	0.18950
Node11	9508	0	0.98662	0.01338
Node11	9509	1	0.00266	0.99734
Node11	9510	0	0.99859	0.00141
Node11	9511	1	0.00219	0.99781
Node11	9512	1	0.00015	0.99985
Node11	9513	0	0.89418	0.10582
Node11	9514	0	0.52398	0.47602
Node11	9515	1	0.01211	0.98789
Node11	9516	1	0.00008	0.99992
Node11	9517	1	0.28018	0.71982
Node11	9518	1	0.00816	0.99184
Node11	9519	0	0.94688	0.05312
Node11	9520	1	0.05379	0.94621
Node11	9521	0	0.97452	0.02548
Node11	9522	1	0.00004	0.99996
Node11	9523	0	0.91852	0.08148
Node11	9524	1	0.27069	0.72931
Node11	9525	-	0.46427	0.53573
Node11	9526	1	0.30112	0.69888
Node11	9527	1	0.05958	0.94042
Node11	9528	1	0.00004	0.99996
Node11	9529	1	0.01938	0.98062
Node11	9530	1	0.04119	0.95881
Node11	9531	0	0.56276	0.43724
Node11	9532	1	0.02119	0.97881
Node11	9533	1	0.00025	0.99975
Node11	9534	1	0.01606	0.98394
Node11	9535	0	0.74888	0.25112
Node11	9536	0	0.99945	0.00055
Node11	9537	0	0.94049	0.05951
Node11	9538	1	0.00006	0.99994
Node11	9539	1	0.00461	0.99539
Node11	9540	-	0.48079	0.51921
Node11	9541	1	0.00148	0.99852
Node11	9542	0	0.74171	0.25829
Node11	9543	0	0.71430	0.28570
Node11	9544	1	0.00024	0.99976
Node11	9545	1	0.00029	0.99971
Node11	9546	1	0.00005	0.99995
Node11	9547	0	0.99646	0.00354
Node11	9548	1	0.25630	0.74370
Node11	9549	1	0.41361	0.58639
Node11	9550	0	0.62802	0.37198
Node11	9551	0	0.85624	0.14376
Node11	9552	1	0.00189	0.99811
Node11	9553	0	0.86779	0.13221
Node11	9554	1	0.00588	0.99412
Node11	9555	1	0.00018	0.99982
Node11	9556	1	0.00005	0.99995
Node11	9557	1	0.00004	0.99996
Node11	9558	0	0.99608	0.00392
Node11	9559	0	0.78836	0.21164
Node11	9560	1	0.00147	0.99853
Node11	9561	1	0.14450	0.85550
Node11	9562	1	0.04219	0.95781
Node11	9563	1	0.07523	0.92477
Node11	9564	1	0.00070	0.99930
Node11	9565	1	0.00654	0.99346
Node11	9566	1	0.00088	0.99912
Node11	9567	1	0.00040	0.99960
Node11	9568	1	0.02608	0.97392
Node11	9569	1	0.16417	0.83583
Node11	9570	0	0.99961	0.00039
Node11	9571	1	0.00253	0.99747
Node11	9572	0	0.62009	0.37991
Node11	9573	0	0.86679	0.13321
Node11	9574	0	0.65590	0.34410
Node11	9575	1	0.00071	0.99929
Node11	9576	1	0.05173	0.94827
Node11	9577	-	0.46885	0.53115
Node11	9578	1	0.00007	0.99993
Node11	9579	1	0.00221	0.99779
Node11	9580	1	0.00003	0.99997
Node11	9581	0	0.87758	0.12242
Node11	9582	1	0.00615	0.99385
Node11	9583	0	0.99852	0.00148
Node11	9584	0	0.74291	0.25709
Node11	9585	1	0.00004	0.99996
Node11	9586	1	0.00193	0.99807
Node11	9587	1	0.00009	0.99991
Node11	9588	0	0.98686	0.01314
Node11	9589	1	0.02736	0.97264
Node11	9590	1	0.00799	0.99201
Node11	9591	1	0.00021	0.99979
Node11	9592	1	0.00003	0.99997
Node11	9593	1	0.15243	0.84757
Node11	9594	0	0.64277	0.35723
Node11	9595	0	0.99955	0.00045
Node11	9596	0	0.94580	0.05420
Node11	9597	1	0.30251	0.69749
Node11	9598	1	0.00004	0.99996
Node11	9599	1	0.00004	0.99996
Node11	9600	1	0.00004	0.99996
Node11	9601	1	0.00003	0.99997
Node11	9602	1	0.01732	0.98268
Node11	9603	1	0.00625	0.99375
Node11	9604	1	0.00018	0.99982
Node11	9605	0	0.99134	0.00866
Node11	9606	0	0.78667	0.21333
Node11	9607	1	0.01445	0.98555
Node11	9608	1	0.00020	0.99980
Node11	9609	1	0.00003	0.99997
Node11	9610	1	0.00005	0.99995
Node11	9611	0	0.67643	0.32357
Node11	9612	1	0.00980	0.99020
Node11	9613	1	0.00021	0.99979
Node11	9614	0	0.67750	0.32250
Node11	9615	1	0.00015	0.99985
Node11	9616	1	0.00006	0.99994
Node11	9617	1	0.04330	0.95670
Node11	9618	1	0.00004	0.99996
Node11	9619	1	0.00014	0.99986
Node11	9620	1	0.01986	0.98014
Node11	9621	1	0.00003	0.99997
Node11	9622	1	0.02216	0.97784
Node11	9623	1	0.35730	0.64270
Node11	9624	0	0.80161	0.19839
Node11	9625	0	0.71577	0.28423
Node11	9626	0	0.98662	0.01338
Node11	9627	1	0.00061	0.99939
Node11	9628	1	0.00004	0.99996
Node11	9629	1	0.00003	0.99997
Node11	9630	0	0.99525	0.00475
Node11	9631	1	0.00260	0.99740
Node11	9632	1	0.40265	0.59735
Node11	9633	-	0.49096	0.50904
Node11	9634	1	0.00066	0.99934
Node11	9635	1	0.00003	0.99997
Node11	9636	1	0.00003	0.99997
Node11	9637	1	0.00042	0.99958
Node11	9638	0	0.60038	0.39962
Node11	9639	1	0.00194	0.99806
Node11	9640	0	0.95464	0.04536
Node11	9641	1	0.00023	0.99977
Node11	9642	1	0.18366	0.81634
Node11	9643	1	0.00366	0.99634
Node11	9644	1	0.00004	0.99996
Node11	9645	-	0.49555	0.50445
Node11	9646	1	0.00281	0.99719
Node11	9647	1	0.04635	0.95365
Node11	9648	0	0.96896	0.03104
Node11	9649	0	0.99958	0.00042
Node11	9650	1	0.00895	0.99105
Node11	9651	1	0.00024	0.99976
Node11	9652	1	0.00003	0.99997
Node11	9653	1	0.16118	0.83882
Node11	9654	0	0.98688	0.01312
Node11	9655	0	0.99993	0.00007
Node11	9656	1	0.20554	0.79446
Node11	9657	0	0.92327	0.07673
Node11	9658	1	0.23149	0.76851
Node11	9659	1	0.00003	0.99997
Node11	9660	1	0.00044	0.99956
Node11	9661	1	0.01280	0.98720
Node11	9662	1	0.00004	0.99996
Node11	9663	1	0.06124	0.93876
Node11	9664	1	0.00005	0.99995
Node11	9665	0	0.99799	0.00201
Node11	9666	1	0.00003	0.99997
Node11	9667	1	0.00004	0.99996
Node11	9668	1	0.00004	0.99996
Node11	9669	1	0.00019	0.99981
Node11	9670	1	0.01300	0.98700
Node11	9671	0	0.74888	0.25112
Node11	9672	1	0.15037	0.84963
Node11	9673	0	0.89350	0.10650
Node11	9674	1	0.37403	0.62597
Node11	9675	0	0.85342	0.14658
Node11	9676	0	0.78603	0.21397
Node11	9677	1	0.02782	0.97218
Node11	9678	1	0.00003	0.99997
Node11	9679	1	0.00019	0.99981
Node11	9680	1	0.12653	0.87347
Node11	9681	1	0.00004	0.99996
Node11	9682	0	0.93627	0.06373
Node11	9683	-	0.49324	0.50676
Node11	9684	1	0.02073	0.97927
Node11	9685	1	0.09582	0.90418
Node11	9686	1	0.00003	0.99997
Node11	9687	1	0.30176	0.69824
Node11	9688	0	0.99914	0.00086
Node11	9689	1	0.00003	0.99997
Node11	9690	1	0.26038	0.73962
Node11	9691	0	0.73599	0.26401
Node11	9692	1	0.00003	0.99997
Node11	9693	1	0.00004	0.99996
Node11	9694	1	0.33339	0.66661
Node11	9695	1	0.00399	0.99601
Node11	9696	1	0.00005	0.99995
Node11	9697	1	0.00025	0.99975
Node11	9698	1	0.00004	0.99996
Node11	9699	0	0.99855	0.00145
Node11	9700	1	0.31428	0.68572
Node11	9701	1	0.00117	0.99883
Node11	9702	1	0.00003	0.99997
Node11	9703	1	0.00454	0.99546
Node11	9704	1	0.27935	0.72065
Node11	9705	1	0.00004	0.99996
Node11	9706	1	0.04773	0.95227
Node11	9707	1	0.04841	0.95159
Node11	9708	1	0.00018	0.99982
Node11	9709	1	0.00044	0.99956
Node11	9710	1	0.00100	0.99900
Node11	9711	1	0.00004	0.99996
Node11	9712	1	0.08025	0.91975
Node11	9713	1	0.01036	0.98964
Node11	9714	0	0.99854	0.00146
Node11	9715	1	0.08085	0.91915
Node11	9716	0	0.97824	0.02176
Node11	9717	1	0.28672	0.71328
Node11	9718	1	0.01700	0.98300
Node11	9719	1	0.00381	0.99619
Node11	9720	0	0.91794	0.08206
Node11	9721	0	0.98674	0.01326
Node11	9722	1	0.00018	0.99982
Node11	9723	0	0.98434	0.01566
Node11	9724	1	0.00044	0.99956
Node11	9725	1	0.00003	0.99997
Node11	9726	1	0.00255	0.99745
Node11	9727	0	0.93933	0.06067
Node11	9728	1	0.00021	0.99979
Node11	9729	0	0.99685	0.00315
Node11	9730	1	0.03639	0.96361
Node11	9731	1	0.00003	0.99997
Node11	9732	1	0.04011	0.95989
Node11	9733	1	0.00628	0.99372
Node11	9734	1	0.00004	0.99996
Node11	9735	0	0.98525	0.01475
Node11	9736	0	0.94605	0.05395
Node11	9737	1	0.00178	0.99822
Node11	9738	1	0.00003	0.99997
Node11	9739	0	0.91939	0.08061
Node11	9740	1	0.00873	0.99127
Node11	9741	1	0.00026	0.99974
Node11	9742	1	0.00032	0.99968
Node11	9743	1	0.01007	0.98993
Node11	9744	1	0.17474	0.82526
Node11	9745	1	0.00003	0.99997
Node11	9746	0	0.84324	0.15676
Node11	9747	0	0.96401	0.03599
Node11	9748	1	0.01757	0.98243
Node11	9749	0	0.85403	0.14597
Node11	9750	1	0.16997	0.83003
Node11	9751	1	0.00003	0.99997
Node11	9752	0	0.74099	0.25901
Node11	9753	0	0.80402	0.19598
Node11	9754	1	0.05470	0.94530
Node11	9755	0	0.95231	0.04769
Node11	9756	1	0.30577	0.69423
Node11	9757	1	0.00010	0.99990
Node11	9758	1	0.02331	0.97669
Node11	9759	0	0.96638	0.03362
Node11	9760	1	0.01612	0.98388
Node11	9761	1	0.00934	0.99066
Node11	9762	1	0.24075	0.75925
Node11	9763	1	0.00393	0.99607
Node11	9764	1	0.15157	0.84843
Node11	9765	1	0.00107	0.99893
Node11	9766	1	0.01924	0.98076
Node11	9767	1	0.00003	0.99997
Node11	9768	1	0.01329	0.98671
Node11	9769	1	0.03752	0.96248
Node11	9770	1	0.17503	0.82497
Node11	9771	1	0.00088	0.99912
Node11	9772	1	0.00003	0.99997
Node11	9773	1	0.00083	0.99917
Node11	9774	1	0.23399	0.76601
Node11	9775	1	0.00004	0.99996
Node11	9776	1	0.00141	0.99859
Node11	9777	0	0.85253	0.14747
Node11	9778	1	0.00375	0.99625
Node11	9779	0	0.97266	0.02734
Node11	9780	1	0.00003	0.99997
Node11	9781	1	0.40249	0.59751
Node11	9782	0	0.99736	0.00264
Node11	9783	1	0.23338	0.76662
Node11	9784	1	0.01672	0.98328
Node11	9785	1	0.36203	0.63797
Node11	9786	1	0.00514	0.99486
Node11	9787	1	0.06066	0.93934
Node11	9788	0	0.96613	0.03387
Node11	9789	1	0.00032	0.99968
Node11	9790	1	0.00003	0.99997
Node11	9791	1	0.11176	0.88824
Node11	9792	1	0.04407	0.95593
Node11	9793	1	0.03377	0.96623
Node11	9794	1	0.00053	0.99947
Node11	9795	0	0.67067	0.32933
Node11	9796	1	0.31623	0.68377
Node11	9797	0	0.97414	0.02586
Node11	9798	1	0.01983	0.98017
Node11	9799	1	0.00003	0.99997
Node11	9800	1	0.15834	0.84166
Node11	9801	0	0.56420	0.43580
Node11	9802	1	0.00004	0.99996
Node11	9803	0	0.64289	0.35711
Node11	9804	0	0.74888	0.25112
Node11	9805	0	0.77682	0.22318
Node11	9806	1	0.05206	0.94794
Node11	9807	0	0.94193	0.05807
Node11	9808	0	0.74888	0.25112
Node11	9809	0	0.68030	0.31970
Node11	9810	1	0.04610	0.95390
Node11	9811	0	0.95705	0.04295
Node11	9812	1	0.00007	0.99993
Node11	9813	1	0.11969	0.88031
Node11	9814	1	0.00005	0.99995
Node11	9815	1	0.00004	0.99996
Node11	9816	1	0.00239	0.99761
Node11	9817	1	0.03010	0.96990
Node11	9818	1	0.36113	0.63887
Node11	9819	1	0.02799	0.97201
Node11	9820	1	0.00914	0.99086
Node11	9821	1	0.00004	0.99996
Node11	9822	1	0.00003	0.99997
Node11	9823	1	0.02760	0.97240
Node11	9824	1	0.01144	0.98856
Node11	9825	0	0.80939	0.19061
Node11	9826	1	0.40647	0.59353
Node11	9827	1	0.00838	0.99162
Node11	9828	1	0.02980	0.97020
Node11	9829	0	0.91938	0.08062
Node11	9830	1	0.02682	0.97318
Node11	9831	1	0.00004	0.99996
Node11	9832	1	0.00035	0.99965
Node11	9833	1	0.01487	0.98513
Node11	9834	0	0.97187	0.02813
Node11	9835	0	0.56518	0.43482
Node11	9836	1	0.00218	0.99782
Node11	9837	1	0.35424	0.64576
Node11	9838	0	0.73242	0.26758
Node11	9839	1	0.00197	0.99803
Node11	9840	1	0.00034	0.99966
Node11	9841	1	0.00004	0.99996
Node11	9842	1	0.00003	0.99997
Node11	9843	0	0.96252	0.03748
Node11	9844	1	0.18574	0.81426
Node11	9845	0	0.98859	0.01141
Node11	9846	0	0.99923	0.00077
Node11	9847	1	0.05716	0.94284
Node11	9848	1	0.00043	0.99957
Node11	9849	1	0.00003	0.99997
Node11	9850	1	0.03566	0.96434
Node11	9851	1	0.19476	0.80524
Node11	9852	1	0.00036	0.99964
Node11	9853	1	0.00004	0.99996
Node11	9854	0	0.95525	0.04475
Node11	9855	1	0.00533	0.99467
Node11	9856	0	0.61609	0.38391
Node11	9857	1	0.04641	0.95359
Node11	9858	0	0.93562	0.06438
Node11	9859	1	0.00063	0.99937
Node11	9860	0	0.99970	0.00030
Node11	9861	1	0.00077	0.99923
Node11	9862	1	0.00091	0.99909
Node11	9863	1	0.00931	0.99069
Node11	9864	1	0.00003	0.99997
Node11	9865	1	0.26486	0.73514
Node11	9866	1	0.00004	0.99996
Node11	9867	1	0.00033	0.99967
Node11	9868	1	0.00164	0.99836
Node11	9869	1	0.00909	0.99091
Node11	9870	1	0.00030	0.99970
Node11	9871	1	0.00004	0.99996
Node11	9872	1	0.00020	0.99980
Node11	9873	1	0.00022	0.99978
Node11	9874	1	0.00003	0.99997
Node11	9875	1	0.39094	0.60906
Node11	9876	0	0.86860	0.13140
Node11	9877	1	0.00214	0.99786
Node11	9878	0	0.83321	0.16679
Node11	9879	0	0.95355	0.04645
Node11	9880	1	0.00004	0.99996
Node11	9881	0	0.98604	0.01396
Node11	9882	1	0.00889	0.99111
Node11	9883	0	0.86719	0.13281
Node11	9884	1	0.02633	0.97367
Node11	9885	1	0.00004	0.99996
Node11	9886	1	0.00004	0.99996
Node11	9887	1	0.06873	0.93127
Node11	9888	1	0.00003	0.99997
Node11	9889	1	0.38686	0.61314
Node11	9890	1	0.19894	0.80106
Node11	9891	0	0.97052	0.02948
Node11	9892	0	0.99297	0.00703
Node11	9893	1	0.08298	0.91702
Node11	9894	1	0.40201	0.59799
Node11	9895	0	0.74888	0.25112
Node11	9896	0	0.99952	0.00048
Node11	9897	1	0.08491	0.91509
Node11	9898	1	0.00003	0.99997
Node11	9899	0	0.68717	0.31283
Node11	9900	0	0.98249	0.01751
Node11	9901	0	0.98980	0.01020
Node11	9902	1	0.00101	0.99899
Node11	9903	0	0.97086	0.02914
Node11	9904	1	0.00038	0.99962
Node11	9905	1	0.00003	0.99997
Node11	9906	1	0.00167	0.99833
Node11	9907	0	0.83527	0.16473
Node11	9908	0	0.93555	0.06445
Node11	9909	1	0.00003	0.99997
Node11	9910	1	0.02274	0.97726
Node11	9911	1	0.00032	0.99968
Node11	9912	1	0.03768	0.96232
Node11	9913	0	0.99968	0.00032
Node11	9914	1	0.00017	0.99983
Node11	9915	0	0.97147	0.02853
Node11	9916	1	0.00017	0.99983
Node11	9917	1	0.42026	0.57974
Node11	9918	1	0.00993	0.99007
Node11	9919	1	0.16041	0.83959
Node11	9920	0	0.99572	0.00428
Node11	9921	1	0.35401	0.64599
Node11	9922	1	0.11897	0.88103
Node11	9923	1	0.07259	0.92741
Node11	9924	0	0.84886	0.15114
Node11	9925	0	0.74888	0.25112
Node11	9926	1	0.00031	0.99969
Node11	9927	1	0.00003	0.99997
Node11	9928	1	0.00004	0.99996
Node11	9929	0	0.96266	0.03734
Node11	9930	0	0.74888	0.25112
Node11	9931	0	0.61172	0.38828
Node11	9932	1	0.08847	0.91153
Node11	9933	0	0.98558	0.01442
Node11	9934	1	0.00003	0.99997
Node11	9935	1	0.09777	0.90223
Node11	9936	1	0.00004	0.99996
Node11	9937	1	0.00003	0.99997
Node11	9938	1	0.00006	0.99994
Node11	9939	0	0.89729	0.10271
Node11	9940	1	0.05125	0.94875
Node11	9941	1	0.07344	0.92656
Node11	9942	-	0.47461	0.52539
Node11	9943	0	0.92183	0.07817
Node11	9944	1	0.00048	0.99952
Node11	9945	1	0.11758	0.88242
Node11	9946	1	0.00040	0.99960
Node11	9947	1	0.00003	0.99997
Node11	9948	0	0.79802	0.20198
Node11	9949	0	0.74888	0.25112
Node11	9950	1	0.00082	0.99918
Node11	9951	1	0.00003	0.99997
Node11	9952	1	0.00003	0.99997
Node11	9953	0	0.98096	0.01904
Node11	9954	1	0.01909	0.98091
Node11	9955	0	0.52744	0.47256
Node11	9956	0	0.94146	0.05854
Node11	9957	1	0.09064	0.90936
Node11	9958	1	0.00078	0.99922
Node11	9959	1	0.00006	0.99994
Node11	9960	1	0.01602	0.98398
Node11	9961	0	0.86820	0.13180
Node11	9962	1	0.00004	0.99996
Node11	9963	1	0.18366	0.81634
Node11	9964	1	0.02611	0.97389
Node11	9965	1	0.18366	0.81634
Node11	9966	1	0.00044	0.99956
Node11	9967	0	0.74888	0.25112
Node11	9968	1	0.41017	0.58983
Node11	9969	0	0.86463	0.13537
Node11	9970	1	0.06923	0.93077
Node11	9971	1	0.00017	0.99983
Node11	9972	0	0.88184	0.11816
Node11	9973	1	0.00004	0.99996
Node11	9974	0	0.88032	0.11968
Node11	9975	1	0.01136	0.98864
Node11	9976	1	0.00021	0.99979
Node11	9977	1	0.00038	0.99962
Node11	9978	1	0.00314	0.99686
Node11	9979	1	0.00721	0.99279
Node11	9980	1	0.00003	0.99997
Node11	9981	1	0.00021	0.99979
Node11	9982	1	0.18366	0.81634
Node11	9983	1	0.00007	0.99993
Node11	9984	1	0.00003	0.99997
Node11	9985	1	0.00003	0.99997
Node11	9986	1	0.23421	0.76579
Node11	9987	1	0.03522	0.96478
Node11	9988	1	0.01839	0.98161
Node11	9989	0	0.95999	0.04001
Node11	9990	1	0.00022	0.99978
Node11	9991	1	0.00003	0.99997
Node11	9992	1	0.00086	0.99914
Node11	9993	0	0.99895	0.00105
Node11	9994	0	0.74888	0.25112
Node11	9995	1	0.00566	0.99434
Node11	9996	0	0.81872	0.18128
Node11	9997	0	0.99940	0.00060
Node11	9998	0	0.90584	0.09416
Node11	9999	0	0.86650	0.13350
Node11	10000	0	0.99784	0.00216
Node11	10001	1	0.02531	0.97469
Node11	10002	1	0.00079	0.99921
Node11	10003	1	0.02156	0.97844
Node11	10004	1	0.00081	0.99919
Node11	10005	1	0.00082	0.99918
Node11	10006	1	0.00003	0.99997
Node11	10007	1	0.02083	0.97917
Node11	10008	1	0.00092	0.99908
Node11	10009	0	0.95162	0.04838
Node11	10010	0	0.55643	0.44357
Node11	10011	1	0.02337	0.97663
Node11	10012	1	0.00077	0.99923
Node11	10013	1	0.00004	0.99996
Node11	10014	1	0.00052	0.99948
Node11	10015	1	0.02383	0.97617
Node11	10016	1	0.00003	0.99997
Node11	10017	1	0.00113	0.99887
Node11	10018	1	0.03716	0.96284
Node11	10019	1	0.00959	0.99041
Node11	10020	0	0.99970	0.00030
Node11	10021	0	0.99081	0.00919
Node11	10022	1	0.28861	0.71139
Node11	10023	1	0.00228	0.99772
Node11	10024	1	0.00415	0.99585
Node11	10025	1	0.00046	0.99954
Node11	10026	0	0.99908	0.00092
Node11	10027	0	0.86168	0.13832
Node11	10028	1	0.00003	0.99997
Node11	10029	1	0.00040	0.99960
Node11	10030	1	0.00021	0.99979
Node11	10031	1	0.00004	0.99996
Node11	10032	1	0.04112	0.95888
Node11	10033	1	0.26256	0.73744
Node11	10034	1	0.02520	0.97480
Node11	10035	-	0.44823	0.55177
Node11	10036	1	0.16406	0.83594
Node11	10037	0	0.98898	0.01102
Node11	10038	1	0.20800	0.79200
Node11	10039	1	0.13729	0.86271
Node11	10040	1	0.11431	0.88569
Node11	10041	1	0.19662	0.80338
Node11	10042	0	0.81942	0.18058
Node11	10043	0	0.98431	0.01569
Node11	10044	1	0.00207	0.99793
Node11	10045	0	0.96232	0.03768
Node11	10046	1	0.33600	0.66400
Node11	10047	1	0.00816	0.99184
Node11	10048	0	0.81069	0.18931
Node11	10049	1	0.00005	0.99995
Node11	10050	1	0.34522	0.65478
Node11	10051	1	0.00031	0.99969
Node11	10052	1	0.00831	0.99169
Node11	10053	1	0.01142	0.98858
Node11	10054	1	0.09967	0.90033
Node11	10055	0	0.52167	0.47833
Node11	10056	1	0.06731	0.93269
Node11	10057	0	0.71371	0.28629
Node11	10058	-	0.49121	0.50879
Node11	10059	1	0.00202	0.99798
Node11	10060	1	0.00003	0.99997
Node11	10061	1	0.00041	0.99959
Node11	10062	1	0.00003	0.99997
Node11	10063	1	0.03546	0.96454
Node11	10064	1	0.21200	0.78800
Node11	10065	1	0.35394	0.64606
Node11	10066	1	0.00841	0.99159
Node11	10067	1	0.00040	0.99960
Node11	10068	1	0.03428	0.96572
Node11	10069	1	0.41125	0.58875
Node11	10070	1	0.10107	0.89893
Node11	10071	1	0.00032	0.99968
Node11	10072	0	0.99371	0.00629
Node11	10073	1	0.00006	0.99994
Node11	10074	1	0.00003	0.99997
Node11	10075	1	0.00017	0.99983
Node11	10076	1	0.00032	0.99968
Node11	10077	1	0.00070	0.99930
Node11	10078	1	0.35435	0.64565
Node11	10079	1	0.20942	0.79058
Node11	10080	1	0.00038	0.99962
Node11	10081	0	0.99919	0.00081
Node11	10082	1	0.00005	0.99995
Node11	10083	1	0.00003	0.99997
Node11	10084	1	0.00080	0.99920
Node11	10085	1	0.00524	0.99476
Node11	10086	1	0.18366	0.81634
Node11	10087	0	0.97715	0.02285
Node11	10088	-	0.43866	0.56134
Node11	10089	1	0.00225	0.99775
Node11	10090	1	0.00812	0.99188
Node11	10091	1	0.00887	0.99113
Node11	10092	0	0.59678	0.40322
Node11	10093	1	0.08511	0.91489
Node11	10094	1	0.00031	0.99969
Node11	10095	0	0.65352	0.34648
Node11	10096	1	0.00817	0.99183
Node11	10097	0	0.90015	0.09985
Node11	10098	1	0.00405	0.99595
Node11	10099	1	0.00005	0.99995
Node11	10100	1	0.16355	0.83645
Node11	10101	0	0.78547	0.21453
Node11	10102	0	0.60156	0.39844
Node11	10103	1	0.02723	0.97277
Node11	10104	1	0.40127	0.59873
Node11	10105	1	0.26422	0.73578
Node11	10106	1	0.00028	0.99972
Node11	10107	-	0.48129	0.51871
Node11	10108	0	0.88542	0.11458
Node11	10109	0	0.69286	0.30714
Node11	10110	1	0.00006	0.99994
Node11	10111	1	0.30972	0.69028
Node11	10112	1	0.00003	0.99997
Node11	10113	1	0.01097	0.98903
Node11	10114	1	0.00009	0.99991
Node11	10115	1	0.03665	0.96335
Node11	10116	1	0.32103	0.67897
Node11	10117	1	0.01248	0.98752
Node11	10118	0	0.95118	0.04882
Node11	10119	1	0.00180	0.99820
Node11	10120	0	0.87400	0.12600
Node11	10121	1	0.30482	0.69518
Node11	10122	1	0.00149	0.99851
Node11	10123	0	0.98550	0.01450
Node11	10124	1	0.01098	0.98902
Node11	10125	1	0.00004	0.99996
Node11	10126	0	0.95808	0.04192
Node11	10127	0	0.77026	0.22974
Node11	10128	1	0.05235	0.94765
Node11	10129	1	0.00003	0.99997
Node11	10130	1	0.00003	0.99997
Node11	10131	1	0.00881	0.99119
Node11	10132	1	0.00003	0.99997
Node11	10133	0	0.98251	0.01749
Node11	10134	1	0.00004	0.99996
Node11	10135	0	0.98689	0.01311
Node11	10136	1	0.00017	0.99983
Node11	10137	0	0.94583	0.05417
Node11	10138	1	0.00003	0.99997
Node11	10139	0	0.99430	0.00570
Node11	10140	1	0.00004	0.99996
Node11	10141	0	0.74888	0.25112
Node11	10142	0	0.74888	0.25112
Node11	10143	0	0.72248	0.27752
Node11	10144	0	0.90129	0.09871
Node11	10145	1	0.00003	0.99997
Node11	10146	1	0.00003	0.99997
Node11	10147	1	0.00004	0.99996
Node11	10148	1	0.00992	0.99008
Node11	10149	0	0.74357	0.25643
Node11	10150	1	0.10757	0.89243
Node11	10151	1	0.03224	0.96776
Node11	10152	0	0.53740	0.46260
Node11	10153	1	0.01371	0.98629
Node11	10154	1	0.23267	0.76733
Node11	10155	1	0.03744	0.96256
Node11	10156	1	0.04367	0.95633
Node11	10157	1	0.00003	0.99997
Node11	10158	0	0.85144	0.14856
Node11	10159	0	0.97863	0.02137
Node11	10160	1	0.00003	0.99997
Node11	10161	1	0.00004	0.99996
Node11	10162	1	0.00003	0.99997
Node11	10163	1	0.00003	0.99997
Node11	10164	1	0.19515	0.80485
Node11	10165	1	0.00301	0.99699
Node11	10166	1	0.24751	0.75249
Node11	10167	1	0.00955	0.99045
Node11	10168	0	0.99582	0.00418
Node11	10169	0	0.99828	0.00172
Node11	10170	0	0.99979	0.00021
Node11	10171	1	0.00032	0.99968
Node11	10172	1	0.00044	0.99956
Node11	10173	0	0.88484	0.11516
Node11	10174	1	0.14964	0.85036
Node11	10175	0	0.74888	0.25112
Node11	10176	0	0.96480	0.03520
Node11	10177	0	0.59269	0.40731
Node11	10178	0	0.95925	0.04075
Node11	10179	0	0.61818	0.38182
Node11	10180	1	0.00006	0.99994
Node11	10181	0	0.99332	0.00668
Node11	10182	1	0.00010	0.99990
Node11	10183	1	0.00007	0.99993
Node11	10184	0	0.87154	0.12846
Node11	10185	1	0.00616	0.99384
Node11	10186	1	0.27497	0.72503
Node11	10187	1	0.00003	0.99997
Node11	10188	1	0.00005	0.99995
Node11	10189	0	0.55393	0.44607
Node11	10190	0	0.86834	0.13166
Node11	10191	1	0.00005	0.99995
Node11	10192	1	0.00032	0.99968
Node11	10193	1	0.00945	0.99055
Node11	10194	0	0.94558	0.05442
Node11	10195	0	0.87866	0.12134
Node11	10196	1	0.01043	0.98957
Node11	10197	0	0.85584	0.14416
Node11	10198	1	0.00004	0.99996
Node11	10199	0	0.76400	0.23600
Node11	10200	0	0.64324	0.35676
Node11	10201	0	0.74888	0.25112
Node11	10202	1	0.01072	0.98928
Node11	10203	1	0.00042	0.99958
Node11	10204	1	0.01270	0.98730
Node11	10205	0	0.80922	0.19078
Node11	10206	1	0.08871	0.91129
Node11	10207	0	0.72267	0.27733
Node11	10208	1	0.11508	0.88492
Node11	10209	1	0.00140	0.99860
Node11	10210	0	0.96471	0.03529
Node11	10211	1	0.00022	0.99978
Node11	10212	1	0.00604	0.99396
Node11	10213	0	0.96537	0.03463
Node11	10214	1	0.02255	0.97745
Node11	10215	1	0.00024	0.99976
Node11	10216	0	0.69316	0.30684
Node11	10217	1	0.00368	0.99632
Node11	10218	1	0.00003	0.99997
Node11	10219	1	0.03745	0.96255
Node11	10220	0	0.71661	0.28339
Node11	10221	1	0.36946	0.63054
Node11	10222	1	0.00035	0.99965
Node11	10223	0	0.97239	0.02761
Node11	10224	0	0.71417	0.28583
Node11	10225	0	0.68509	0.31491
Node11	10226	1	0.05756	0.94244
Node11	10227	1	0.00933	0.99067
Node11	10228	1	0.04539	0.95461
Node11	10229	1	0.31621	0.68379
Node11	10230	1	0.03014	0.96986
Node11	10231	1	0.05212	0.94788
Node11	10232	0	0.83944	0.16056
Node11	10233	0	0.51221	0.48779
Node11	10234	1	0.00150	0.99850
Node11	10235	0	0.80618	0.19382
Node11	10236	1	0.00003	0.99997
Node11	10237	1	0.16018	0.83982
Node11	10238	1	0.00315	0.99685
Node11	10239	1	0.22285	0.77715
Node11	10240	1	0.00251	0.99749
Node11	10241	0	0.90818	0.09182
Node11	10242	1	0.00005	0.99995
Node11	10243	-	0.42549	0.57451
Node11	10244	1	0.00008	0.99992
Node11	10245	1	0.00007	0.99993
Node11	10246	1	0.01009	0.98991
Node11	10247	1	0.00005	0.99995
Node11	10248	0	0.83193	0.16807
Node11	10249	1	0.00015	0.99985
Node11	10250	0	0.70129	0.29871
Node11	10251	1	0.00003	0.99997
Node11	10252	1	0.00004	0.99996
Node11	10253	1	0.00102	0.99898
Node11	10254	1	0.00042	0.99958
Node11	10255	1	0.00004	0.99996
Node11	10256	0	0.99850	0.00150
Node11	10257	0	0.89591	0.10409
Node11	10258	1	0.37998	0.62002
Node11	10259	0	0.87419	0.12581
Node11	10260	1	0.00005	0.99995
Node11	10261	1	0.01586	0.98414
Node11	10262	1	0.05937	0.94063
Node11	10263	1	0.00107	0.99893
Node11	10264	1	0.00042	0.99958
Node11	10265	0	0.98997	0.01003
Node11	10266	1	0.05596	0.94404
Node11	10267	1	0.02804	0.97196
Node11	10268	0	0.95685	0.04315
Node11	10269	1	0.00020	0.99980
Node11	10270	0	0.91151	0.08849
Node11	10271	1	0.34485	0.65515
Node11	10272	1	0.00004	0.99996
Node11	10273	1	0.01184	0.98816
Node11	10274	1	0.00025	0.99975
Node11	10275	1	0.13530	0.86470
Node11	10276	1	0.00045	0.99955
Node11	10277	1	0.00199	0.99801
Node11	10278	1	0.00004	0.99996
Node11	10279	0	0.78457	0.21543
Node11	10280	1	0.02009	0.97991
Node11	10281	1	0.10614	0.89386
Node11	10282	1	0.00005	0.99995
Node11	10283	1	0.00340	0.99660
Node11	10284	0	0.98984	0.01016
Node11	10285	1	0.00004	0.99996
Node11	10286	0	0.94759	0.05241
Node11	10287	0	0.95297	0.04703
Node11	10288	1	0.02412	0.97588
Node11	10289	1	0.06112	0.93888
Node11	10290	1	0.30790	0.69210
Node11	10291	0	0.80875	0.19125
Node11	10292	0	0.99813	0.00187
Node11	10293	1	0.10990	0.89010
Node11	10294	0	0.85108	0.14892
Node11	10295	1	0.00003	0.99997
Node11	10296	0	0.98074	0.01926
Node11	10297	1	0.42053	0.57947
Node11	10298	1	0.00201	0.99799
Node11	10299	1	0.00004	0.99996
Node11	10300	1	0.00224	0.99776
Node11	10301	1	0.00069	0.99931
Node11	10302	1	0.00006	0.99994
Node11	10303	0	0.78357	0.21643
Node11	10304	1	0.00021	0.99979
Node11	10305	1	0.03257	0.96743
Node11	10306	1	0.03877	0.96123
Node11	10307	1	0.06389	0.93611
Node11	10308	1	0.00101	0.99899
Node11	10309	1	0.03237	0.96763
Node11	10310	0	0.96390	0.03610
Node11	10311	1	0.00004	0.99996
Node11	10312	1	0.00411	0.99589
Node11	10313	0	0.56526	0.43474
Node11	10314	0	0.97637	0.02363
Node11	10315	-	0.45938	0.54062
Node11	10316	1	0.18615	0.81385
Node11	10317	1	0.00018	0.99982
Node11	10318	1	0.00089	0.99911
Node11	10319	1	0.01886	0.98114
Node11	10320	1	0.00003	0.99997
Node11	10321	1	0.00003	0.99997
Node11	10322	1	0.00225	0.99775
Node11	10323	1	0.00003	0.99997
Node11	10324	1	0.00239	0.99761
Node11	10325	0	0.98841	0.01159
Node11	10326	1	0.00018	0.99982
Node11	10327	0	0.99984	0.00016
Node11	10328	1	0.00022	0.99978
Node11	10329	0	0.96661	0.03339
Node11	10330	0	0.85043	0.14957
Node11	10331	1	0.00153	0.99847
Node11	10332	0	0.92435	0.07565
Node11	10333	0	0.84016	0.15984
Node11	10334	1	0.09174	0.90826
Node11	10335	1	0.01937	0.98063
Node11	10336	1	0.01581	0.98419
Node11	10337	1	0.17998	0.82002
Node11	10338	1	0.00003	0.99997
Node11	10339	0	0.97902	0.02098
Node11	10340	0	0.98270	0.01730
Node11	10341	1	0.13119	0.86881
Node11	10342	0	0.99992	0.00008
Node11	10343	1	0.00592	0.99408
Node11	10344	1	0.12343	0.87657
Node11	10345	1	0.00131	0.99869
Node11	10346	1	0.00003	0.99997
Node11	10347	1	0.00005	0.99995
Node11	10348	1	0.00231	0.99769
Node11	10349	0	0.84241	0.15759
Node11	10350	-	0.47657	0.52343
Node11	10351	1	0.01092	0.98908
Node11	10352	1	0.07366	0.92634
Node11	10353	1	0.06070	0.93930
Node11	10354	0	0.98887	0.01113
Node11	10355	1	0.14673	0.85327
Node11	10356	1	0.00018	0.99982
Node11	10357	1	0.00051	0.99949
Node11	10358	1	0.01790	0.98210
Node11	10359	1	0.00049	0.99951
Node11	10360	1	0.03056	0.96944
Node11	10361	1	0.32246	0.67754
Node11	10362	1	0.01338	0.98662
Node11	10363	0	0.89251	0.10749
Node11	10364	1	0.18366	0.81634
Node11	10365	0	0.97088	0.02912
Node11	10366	1	0.17785	0.82215
Node11	10367	0	0.99772	0.00228
Node11	10368	0	0.99827	0.00173
Node11	10369	1	0.17090	0.82910
Node11	10370	0	0.89317	0.10683
Node11	10371	1	0.29250	0.70750
Node11	10372	1	0.38175	0.61825
Node11	10373	1	0.00779	0.99221
Node11	10374	0	0.99560	0.00440
Node11	10375	0	0.99915	0.00085
Node11	10376	0	0.91891	0.08109
Node11	10377	1	0.29347	0.70653
Node11	10378	1	0.00006	0.99994
Node11	10379	1	0.00396	0.99604
Node11	10380	1	0.00018	0.99982
Node11	10381	1	0.00061	0.99939
Node11	10382	0	0.99357	0.00643
Node11	10383	0	0.97463	0.02537
Node11	10384	1	0.00031	0.99969
Node11	10385	1	0.00200	0.99800
Node11	10386	1	0.00004	0.99996
Node11	10387	1	0.08721	0.91279
Node11	10388	1	0.01023	0.98977
Node11	10389	1	0.02245	0.97755
Node11	10390	0	0.94925	0.05075
Node11	10391	0	0.99678	0.00322
Node11	10392	1	0.00005	0.99995
Node11	10393	1	0.00003	0.99997
Node11	10394	0	0.96535	0.03465
Node11	10395	0	0.96672	0.03328
Node11	10396	0	0.64567	0.35433
Node11	10397	1	0.00074	0.99926
Node11	10398	0	0.99778	0.00222
Node11	10399	1	0.00003	0.99997
Node11	10400	1	0.00005	0.99995
Node11	10401	1	0.00003	0.99997
Node11	10402	1	0.19969	0.80031
Node11	10403	1	0.00016	0.99984
Node11	10404	1	0.00016	0.99984
Node11	10405	1	0.16101	0.83899
Node11	10406	0	0.76687	0.23313
Node11	10407	1	0.11319	0.88681
Node11	10408	0	0.99089	0.00911
Node11	10409	0	0.74888	0.25112
Node11	10410	0	0.96190	0.03810
Node11	10411	0	0.99998	0.00002
Node11	10412	1	0.00020	0.99980
Node11	10413	1	0.00021	0.99979
Node11	10414	1	0.00004	0.99996
Node11	10415	1	0.01737	0.98263
Node11	10416	1	0.19574	0.80426
Node11	10417	1	0.00058	0.99942
Node11	10418	1	0.00004	0.99996
Node11	10419	1	0.01099	0.98901
Node11	10420	0	0.97936	0.02064
Node11	10421	0	0.98992	0.01008
Node11	10422	1	0.03678	0.96322
Node11	10423	0	0.74888	0.25112
Node11	10424	1	0.27657	0.72343
Node11	10425	1	0.00170	0.99830
Node11	10426	1	0.00052	0.99948
Node11	10427	1	0.00028	0.99972
Node11	10428	1	0.04682	0.95318
Node11	10429	0	0.99379	0.00621
Node11	10430	0	0.74888	0.25112
Node11	10431	1	0.00172	0.99828
Node11	10432	1	0.19485	0.80515
Node11	10433	1	0.00005	0.99995
Node11	10434	1	0.28765	0.71235
Node11	10435	0	0.59927	0.40073
Node11	10436	1	0.03581	0.96419
Node11	10437	1	0.01917	0.98083
Node11	10438	0	0.94277	0.05723
Node11	10439	1	0.02224	0.97776
Node11	10440	0	0.98831	0.01169
Node11	10441	1	0.00003	0.99997
Node11	10442	1	0.13695	0.86305
Node11	10443	1	0.12743	0.87257
Node11	10444	1	0.02530	0.97470
Node11	10445	0	0.74888	0.25112
Node11	10446	1	0.15449	0.84551
Node11	10447	1	0.00497	0.99503
Node11	10448	1	0.23530	0.76470
Node11	10449	1	0.06496	0.93504
Node11	10450	1	0.00018	0.99982
Node11	10451	-	0.42446	0.57554
Node11	10452	1	0.00003	0.99997
Node11	10453	0	0.94690	0.05310
Node11	10454	1	0.08898	0.91102
Node11	10455	1	0.05426	0.94574
Node11	10456	1	0.00003	0.99997
Node11	10457	0	0.91061	0.08939
Node11	10458	1	0.00192	0.99808
Node11	10459	0	0.80823	0.19177
Node11	10460	1	0.00028	0.99972
Node11	10461	1	0.14794	0.85206
Node11	10462	1	0.05366	0.94634
Node11	10463	1	0.01381	0.98619
Node11	10464	1	0.00022	0.99978
Node11	10465	1	0.00003	0.99997
Node11	10466	1	0.04622	0.95378
Node11	10467	1	0.00004	0.99996
Node11	10468	1	0.00003	0.99997
Node11	10469	1	0.00019	0.99981
Node11	10470	1	0.00003	0.99997
Node11	10471	1	0.00005	0.99995
Node11	10472	1	0.00003	0.99997
Node11	10473	1	0.00021	0.99979
Node11	10474	0	0.85055	0.14945
Node11	10475	0	0.93639	0.06361
Node11	10476	0	0.63781	0.36219
Node11	10477	1	0.00003	0.99997
Node11	10478	1	0.32640	0.67360
Node11	10479	0	0.86320	0.13680
Node11	10480	0	0.78818	0.21182
Node11	10481	1	0.20053	0.79947
Node11	10482	1	0.30159	0.69841
Node11	10483	1	0.06291	0.93709
Node11	10484	0	0.90000	0.10000
Node11	10485	1	0.00041	0.99959
Node11	10486	1	0.00083	0.99917
Node11	10487	0	0.94133	0.05867
Node11	10488	1	0.04751	0.95249
Node11	10489	1	0.38424	0.61576
Node11	10490	1	0.00018	0.99982
Node11	10491	0	0.85219	0.14781
Node11	10492	0	0.99973	0.00027
Node11	10493	0	0.88237	0.11763
Node11	10494	0	0.98890	0.01110
Node11	10495	1	0.00775	0.99225
Node11	10496	1	0.05650	0.94350
Node11	10497	0	0.86067	0.13933
Node11	10498	1	0.00003	0.99997
Node11	10499	1	0.00004	0.99996
Node11	10500	1	0.00005	0.99995
Node11	10501	1	0.00005	0.99995
Node11	10502	1	0.00006	0.99994
Node11	10503	1	0.00322	0.99678
Node11	10504	1	0.03782	0.96218
Node11	10505	1	0.00003	0.99997
Node11	10506	1	0.00868	0.99132
Node11	10507	1	0.00562	0.99438
Node11	10508	1	0.00004	0.99996
Node11	10509	1	0.00003	0.99997
Node11	10510	0	0.92974	0.07026
Node11	10511	0	0.97555	0.02445
Node11	10512	1	0.00004	0.99996
Node11	10513	1	0.18366	0.81634
Node11	10514	0	0.56931	0.43069
Node11	10515	1	0.03028	0.96972
Node11	10516	0	0.99368	0.00632
Node11	10517	1	0.00005	0.99995
Node11	10518	0	0.99999	0.00001
Node11	10519	1	0.01187	0.98813
Node11	10520	1	0.00019	0.99981
Node11	10521	1	0.00681	0.99319
Node11	10522	0	0.99998	0.00002
Node11	10523	0	0.96052	0.03948
Node11	10524	1	0.00004	0.99996
Node11	10525	0	0.81580	0.18420
Node11	10526	1	0.00003	0.99997
Node11	10527	0	0.94907	0.05093
Node11	10528	1	0.00116	0.99884
Node11	10529	1	0.00004	0.99996
Node11	10530	1	0.00136	0.99864
Node11	10531	1	0.00004	0.99996
Node11	10532	0	0.98633	0.01367
Node11	10533	1	0.00003	0.99997
Node11	10534	0	0.99306	0.00694
Node11	10535	1	0.00004	0.99996
Node11	10536	0	0.97759	0.02241
Node11	10537	1	0.00005	0.99995
Node11	10538	0	0.93654	0.06346
Node11	10539	1	0.00108	0.99892
Node11	10540	0	0.90164	0.09836
Node11	10541	1	0.00003	0.99997
Node11	10542	1	0.00323	0.99677
Node11	10543	1	0.01781	0.98219
Node11	10544	1	0.00004	0.99996
Node11	10545	1	0.06151	0.93849
Node11	10546	1	0.09272	0.90728
Node11	10547	1	0.15835	0.84165
Node11	10548	0	0.99699	0.00301
Node11	10549	0	0.58591	0.41409
Node11	10550	0	0.79033	0.20967
Node11	10551	1	0.02186	0.97814
Node11	10552	0	0.57852	0.42148
Node11	10553	0	0.98821	0.01179
Node11	10554	1	0.00006	0.99994
Node11	10555	1	0.00003	0.99997
Node11	10556	1	0.00004	0.99996
Node11	10557	1	0.00003	0.99997
Node11	10558	1	0.00240	0.99760
Node11	10559	0	0.94242	0.05758
Node11	10560	0	0.99922	0.00078
Node11	10561	1	0.11331	0.88669
Node11	10562	1	0.00005	0.99995
Node11	10563	1	0.00004	0.99996
Node11	10564	1	0.00006	0.99994
Node11	10565	0	0.98470	0.01530
Node11	10566	0	0.96415	0.03585
Node11	10567	0	0.91457	0.08543
Node11	10568	0	0.55491	0.44509
Node11	10569	1	0.01031	0.98969
Node11	10570	1	0.00003	0.99997
Node11	10571	1	0.00003	0.99997
Node11	10572	1	0.00432	0.99568
Node11	10573	0	0.96342	0.03658
Node11	10574	1	0.00005	0.99995
Node11	10575	1	0.17287	0.82713
Node11	10576	1	0.41017	0.58983
Node11	10577	1	0.09132	0.90868
Node11	10578	0	0.75229	0.24771
Node11	10579	1	0.30594	0.69406
Node11	10580	1	0.01024	0.98976
Node11	10581	0	0.99966	0.00034
Node11	10582	1	0.00089	0.99911
Node11	10583	0	0.99812	0.00188
Node11	10584	1	0.01271	0.98729
Node11	10585	0	0.70549	0.29451
Node11	10586	-	0.46427	0.53573
Node11	10587	0	0.94063	0.05937
Node11	10588	0	0.93228	0.06772
Node11	10589	1	0.00004	0.99996
Node11	10590	1	0.00028	0.99972
Node11	10591	-	0.43529	0.56471
Node11	10592	1	0.00017	0.99983
Node11	10593	1	0.02614	0.97386
Node11	10594	1	0.00673	0.99327
Node11	10595	0	0.74888	0.25112
Node11	10596	1	0.11629	0.88371
Node11	10597	0	0.99940	0.00060
Node11	10598	0	0.99801	0.00199
Node11	10599	1	0.00068	0.99932
Node11	10600	1	0.00081	0.99919
Node11	10601	1	0.00003	0.99997
Node11	10602	1	0.00119	0.99881
Node11	10603	1	0.03729	0.96271
Node11	10604	0	0.87555	0.12445
Node11	10605	1	0.00006	0.99994
Node11	10606	1	0.00527	0.99473
Node11	10607	1	0.00003	0.99997
Node11	10608	1	0.09387	0.90613
Node11	10609	1	0.37091	0.62909
Node11	10610	1	0.00023	0.99977
Node11	10611	0	0.97504	0.02496
Node11	10612	1	0.00003	0.99997
Node11	10613	1	0.00003	0.99997
Node11	10614	1	0.00004	0.99996
Node11	10615	0	0.86641	0.13359
Node11	10616	0	0.92839	0.07161
Node11	10617	0	0.99865	0.00135
Node11	10618	1	0.00003	0.99997
Node11	10619	1	0.00039	0.99961
Node11	10620	1	0.00254	0.99746
Node11	10621	1	0.00003	0.99997
Node11	10622	1	0.00003	0.99997
Node11	10623	1	0.25480	0.74520
Node11	10624	1	0.00020	0.99980
Node11	10625	1	0.01707	0.98293
Node11	10626	1	0.01346	0.98654
Node11	10627	1	0.00018	0.99982
Node11	10628	0	0.93423	0.06577
Node11	10629	0	0.87960	0.12040
Node11	10630	0	0.97401	0.02599
Node11	10631	1	0.03279	0.96721
Node11	10632	1	0.00029	0.99971
Node11	10633	1	0.00003	0.99997
Node11	10634	1	0.00003	0.99997
Node11	10635	-	0.43056	0.56944
Node11	10636	0	0.63265	0.36735
Node11	10637	0	0.65903	0.34097
Node11	10638	0	0.74310	0.25690
Node11	10639	-	0.43858	0.56142
Node11	10640	1	0.17320	0.82680
Node11	10641	1	0.00005	0.99995
Node11	10642	1	0.31104	0.68896
Node11	10643	1	0.08986	0.91014
Node11	10644	0	0.65329	0.34671
Node11	10645	1	0.00004	0.99996
Node11	10646	1	0.00021	0.99979
Node11	10647	1	0.00936	0.99064
Node11	10648	1	0.07906	0.92094
Node11	10649	1	0.00003	0.99997
Node11	10650	1	0.00004	0.99996
Node11	10651	1	0.16787	0.83213
Node11	10652	0	0.93406	0.06594
Node11	10653	0	0.76918	0.23082
Node11	10654	1	0.02003	0.97997
Node11	10655	1	0.00027	0.99973
Node11	10656	0	0.99381	0.00619
Node11	10657	0	0.99723	0.00277
Node11	10658	1	0.00009	0.99991
Node11	10659	0	0.98832	0.01168
Node11	10660	1	0.42195	0.57805
Node11	10661	1	0.00003	0.99997
Node11	10662	1	0.00003	0.99997
Node11	10663	1	0.00062	0.99938
Node11	10664	1	0.07251	0.92749
Node11	10665	0	0.75281	0.24719
Node11	10666	1	0.00004	0.99996
Node11	10667	1	0.00003	0.99997
Node11	10668	0	0.61750	0.38250
Node11	10669	0	0.86022	0.13978
Node11	10670	0	0.89836	0.10164
Node11	10671	1	0.01130	0.98870
Node11	10672	0	0.98091	0.01909
Node11	10673	1	0.00005	0.99995
Node11	10674	1	0.00004	0.99996
Node11	10675	1	0.09387	0.90613
Node11	10676	1	0.00080	0.99920
Node11	10677	1	0.37430	0.62570
Node11	10678	1	0.00021	0.99979
Node11	10679	1	0.00003	0.99997
Node11	10680	0	0.99944	0.00056
Node11	10681	1	0.00003	0.99997
Node11	10682	1	0.00005	0.99995
Node11	10683	1	0.00026	0.99974
Node11	10684	1	0.00791	0.99209
Node11	10685	1	0.00018	0.99982
Node11	10686	1	0.00019	0.99981
Node11	10687	1	0.23959	0.76041
Node11	10688	0	0.94035	0.05965
Node11	10689	0	0.58890	0.41110
Node11	10690	1	0.00003	0.99997
Node11	10691	1	0.00004	0.99996
Node11	10692	1	0.00005	0.99995
Node11	10693	1	0.12756	0.87244
Node11	10694	1	0.00004	0.99996
Node11	10695	0	0.91102	0.08898
Node11	10696	0	0.74888	0.25112
Node11	10697	1	0.00003	0.99997
Node11	10698	0	0.55010	0.44990
Node11	10699	1	0.00003	0.99997
Node11	10700	1	0.00003	0.99997
Node11	10701	1	0.00004	0.99996
Node11	10702	1	0.00112	0.99888
Node11	10703	1	0.02117	0.97883
Node11	10704	1	0.00003	0.99997
Node11	10705	1	0.00004	0.99996
Node11	10706	1	0.00791	0.99209
Node11	10707	1	0.00046	0.99954
Node11	10708	1	0.00076	0.99924
Node11	10709	1	0.00004	0.99996
Node11	10710	1	0.00004	0.99996
Node11	10711	0	0.87426	0.12574
Node11	10712	0	0.98826	0.01174
Node11	10713	1	0.00022	0.99978
Node11	10714	1	0.00006	0.99994
Node11	10715	1	0.00003	0.99997
Node11	10716	1	0.24361	0.75639
Node11	10717	0	0.70257	0.29743
Node11	10718	1	0.18868	0.81132
Node11	10719	1	0.01351	0.98649
Node11	10720	0	0.94059	0.05941
Node11	10721	0	0.62895	0.37105
Node11	10722	1	0.01101	0.98899
Node11	10723	1	0.01657	0.98343
Node11	10724	1	0.00015	0.99985
Node11	10725	1	0.00029	0.99971
Node11	10726	1	0.01897	0.98103
Node11	10727	1	0.00213	0.99787
Node11	10728	1	0.00061	0.99939
Node11	10729	0	0.88468	0.11532
Node11	10730	1	0.41778	0.58222
Node11	10731	0	0.88540	0.11460
Node11	10732	1	0.00005	0.99995
Node11	10733	1	0.16934	0.83066
Node11	10734	1	0.33173	0.66827
Node11	10735	1	0.18366	0.81634
Node11	10736	1	0.00249	0.99751
Node11	10737	1	0.00643	0.99357
Node11	10738	1	0.00003	0.99997
Node11	10739	1	0.00033	0.99967
Node11	10740	1	0.00005	0.99995
Node11	10741	1	0.00093	0.99907
Node11	10742	0	0.99993	0.00007
Node11	10743	1	0.00004	0.99996
Node11	10744	0	0.65793	0.34207
Node11	10745	1	0.00003	0.99997
Node11	10746	1	0.00564	0.99436
Node11	10747	1	0.00004	0.99996
Node11	10748	1	0.02775	0.97225
Node11	10749	0	0.99877	0.00123
Node11	10750	1	0.00003	0.99997
Node11	10751	1	0.02403	0.97597
Node11	10752	1	0.00004	0.99996
Node11	10753	1	0.00017	0.99983
Node11	10754	0	0.99951	0.00049
Node11	10755	1	0.00003	0.99997
Node11	10756	1	0.00756	0.99244
Node11	10757	1	0.00012	0.99988
Node11	10758	1	0.03205	0.96795
Node11	10759	1	0.00005	0.99995
Node11	10760	0	0.99580	0.00420
Node11	10761	1	0.29575	0.70425
Node11	10762	0	0.99973	0.00027
Node11	10763	1	0.00003	0.99997
Node11	10764	1	0.00004	0.99996
Node11	10765	0	0.99777	0.00223
Node11	10766	1	0.00019	0.99981
Node11	10767	1	0.01730	0.98270
Node11	10768	1	0.00003	0.99997
Node11	10769	0	0.84957	0.15043
Node11	10770	1	0.09076	0.90924
Node11	10771	1	0.12295	0.87705
Node11	10772	1	0.00026	0.99974
Node11	10773	1	0.00003	0.99997
Node11	10774	1	0.05138	0.94862
Node11	10775	1	0.00378	0.99622
Node11	10776	0	0.52898	0.47102
Node11	10777	1	0.00358	0.99642
Node11	10778	1	0.00267	0.99733
Node11	10779	0	0.98884	0.01116
Node11	10780	0	0.99326	0.00674
Node11	10781	1	0.00019	0.99981
Node11	10782	1	0.04755	0.95245
Node11	10783	1	0.02482	0.97518
Node11	10784	1	0.00003	0.99997
Node11	10785	1	0.00317	0.99683
Node11	10786	1	0.00611	0.99389
Node11	10787	1	0.00003	0.99997
Node11	10788	1	0.00003	0.99997
Node11	10789	1	0.00267	0.99733
Node11	10790	1	0.00003	0.99997
Node11	10791	1	0.00003	0.99997
Node11	10792	1	0.00058	0.99942
Node11	10793	1	0.11859	0.88141
Node11	10794	1	0.00004	0.99996
Node11	10795	0	0.81777	0.18223
Node11	10796	0	0.98769	0.01231
Node11	10797	1	0.00020	0.99980
Node11	10798	1	0.00939	0.99061
Node11	10799	1	0.00005	0.99995
Node11	10800	1	0.35665	0.64335
Node11	10801	1	0.00217	0.99783
Node11	10802	1	0.04345	0.95655
Node11	10803	1	0.00003	0.99997
Node11	10804	-	0.44389	0.55611
Node11	10805	-	0.45944	0.54056
Node11	10806	1	0.00003	0.99997
Node11	10807	1	0.00407	0.99593
Node11	10808	1	0.00020	0.99980
Node11	10809	1	0.22827	0.77173
Node11	10810	1	0.00188	0.99812
Node11	10811	0	0.86662	0.13338
Node11	10812	1	0.07146	0.92854
Node11	10813	1	0.00004	0.99996
Node11	10814	1	0.07470	0.92530
Node11	10815	1	0.00004	0.99996
Node11	10816	1	0.00003	0.99997
Node11	10817	0	0.78284	0.21716
Node11	10818	1	0.00003	0.99997
Node11	10819	0	0.85896	0.14104
Node11	10820	0	0.96463	0.03537
Node11	10821	0	0.99976	0.00024
Node11	10822	1	0.19507	0.80493
Node11	10823	1	0.00004	0.99996
Node11	10824	0	0.82914	0.17086
Node11	10825	1	0.07159	0.92841
Node11	10826	1	0.00520	0.99480
Node11	10827	1	0.00021	0.99979
Node11	10828	1	0.15886	0.84114
Node11	10829	1	0.00019	0.99981
Node11	10830	-	0.44577	0.55423
Node11	10831	0	0.75130	0.24870
Node11	10832	1	0.01033	0.98967
Node11	10833	1	0.03970	0.96030
Node11	10834	1	0.00003	0.99997
Node11	10835	1	0.08909	0.91091
Node11	10836	0	0.99999	0.00001
Node11	10837	1	0.00261	0.99739
Node11	10838	1	0.00068	0.99932
Node11	10839	0	0.98711	0.01289
Node11	10840	0	0.92953	0.07047
Node11	10841	1	0.01121	0.98879
Node11	10842	1	0.00003	0.99997
Node11	10843	1	0.29426	0.70574
Node11	10844	1	0.00015	0.99985
Node11	10845	1	0.00003	0.99997
Node11	10846	1	0.00003	0.99997
Node11	10847	1	0.00370	0.99630
Node11	10848	0	0.98558	0.01442
Node11	10849	1	0.00018	0.99982
Node11	10850	1	0.00076	0.99924
Node11	10851	0	0.93966	0.06034
Node11	10852	0	0.98984	0.01016
Node11	10853	1	0.00003	0.99997
Node11	10854	0	0.98018	0.01982
Node11	10855	0	0.74888	0.25112
Node11	10856	0	0.91895	0.08105
Node11	10857	0	0.93357	0.06643
Node11	10858	0	0.95292	0.04708
Node11	10859	1	0.05333	0.94667
Node11	10860	1	0.37222	0.62778
Node11	10861	0	0.94507	0.05493
Node11	10862	1	0.00004	0.99996
Node11	10863	0	0.96255	0.03745
Node11	10864	1	0.06321	0.93679
Node11	10865	1	0.00020	0.99980
Node11	10866	0	0.93032	0.06968
Node11	10867	1	0.00963	0.99037
Node11	10868	1	0.02704	0.97296
Node11	10869	0	0.98567	0.01433
Node11	10870	0	0.99994	0.00006
Node11	10871	1	0.00004	0.99996
Node11	10872	0	0.56315	0.43685
Node11	10873	1	0.00533	0.99467
Node11	10874	1	0.00420	0.99580
Node11	10875	1	0.00024	0.99976
Node11	10876	0	0.99526	0.00474
Node11	10877	1	0.19605	0.80395
Node11	10878	0	0.80988	0.19012
Node11	10879	1	0.35201	0.64799
Node11	10880	1	0.00004	0.99996
Node11	10881	1	0.00032	0.99968
Node11	10882	0	0.98847	0.01153
Node11	10883	0	0.99898	0.00102
Node11	10884	0	0.54862	0.45138
Node11	10885	0	0.50001	0.49999
Node11	10886	1	0.03743	0.96257
Node11	10887	1	0.04138	0.95862
Node11	10888	1	0.01919	0.98081
Node11	10889	1	0.00003	0.99997
Node11	10890	1	0.00003	0.99997
Node11	10891	1	0.00112	0.99888
Node11	10892	1	0.00006	0.99994
Node11	10893	0	0.99609	0.00391
Node11	10894	0	0.99797	0.00203
Node11	10895	1	0.00004	0.99996
Node11	10896	0	0.99944	0.00056
Node11	10897	1	0.01712	0.98288
Node11	10898	0	0.95499	0.04501
Node11	10899	1	0.00003	0.99997
Node11	10900	1	0.00043	0.99957
Node11	10901	1	0.03679	0.96321
Node11	10902	1	0.00003	0.99997
Node11	10903	0	0.59858	0.40142
Node11	10904	0	0.99541	0.00459
Node11	10905	0	0.85789	0.14211
Node11	10906	0	0.74888	0.25112
Node11	10907	1	0.00847	0.99153
Node11	10908	1	0.00844	0.99156
Node11	10909	1	0.29597	0.70403
Node11	10910	0	0.75902	0.24098
Node11	10911	1	0.03155	0.96845
Node11	10912	1	0.05430	0.94570
Node11	10913	0	0.98787	0.01213
Node11	10914	1	0.00004	0.99996
Node11	10915	1	0.09126	0.90874
Node11	10916	1	0.15203	0.84797
Node11	10917	0	0.74888	0.25112
Node11	10918	0	0.60166	0.39834
Node11	10919	1	0.05288	0.94712
Node11	10920	1	0.02047	0.97953
Node11	10921	1	0.01367	0.98633
Node11	10922	1	0.00262	0.99738
Node11	10923	0	0.99906	0.00094
Node11	10924	1	0.02806	0.97194
Node11	10925	1	0.00004	0.99996
Node11	10926	1	0.13452	0.86548
Node11	10927	1	0.00359	0.99641
Node11	10928	0	0.99855	0.00145
Node11	10929	0	0.78325	0.21675
Node11	10930	1	0.00005	0.99995
Node11	10931	1	0.00090	0.99910
Node11	10932	0	0.96142	0.03858
Node11	10933	1	0.00004	0.99996
Node11	10934	1	0.00916	0.99084
Node11	10935	1	0.00191	0.99809
Node11	10936	0	0.99043	0.00957
Node11	10937	0	0.65897	0.34103
Node11	10938	0	0.58211	0.41789
Node11	10939	1	0.00003	0.99997
Node11	10940	1	0.00003	0.99997
Node11	10941	0	0.99949	0.00051
Node11	10942	1	0.00004	0.99996
Node11	10943	1	0.28887	0.71113
Node11	10944	1	0.18421	0.81579
Node11	10945	1	0.32128	0.67872
Node11	10946	0	0.99555	0.00445
Node11	10947	0	0.99868	0.00132
Node11	10948	0	0.99847	0.00153
Node11	10949	1	0.09543	0.90457
Node11	10950	1	0.03309	0.96691
Node11	10951	0	0.85055	0.14945
Node11	10952	1	0.00084	0.99916
Node11	10953	1	0.34629	0.65371
Node11	10954	0	0.84957	0.15043
Node11	10955	1	0.03364	0.96636
Node11	10956	0	0.56416	0.43584
Node11	10957	1	0.00227	0.99773
Node11	10958	1	0.00003	0.99997
Node11	10959	0	0.96956	0.03044
Node11	10960	1	0.00078	0.99922
Node11	10961	0	0.99615	0.00385
Node11	10962	0	0.99915	0.00085
Node11	10963	1	0.00300	0.99700
Node11	10964	1	0.14483	0.85517
Node11	10965	1	0.01852	0.98148
Node11	10966	0	0.96799	0.03201
Node11	10967	1	0.00004	0.99996
Node11	10968	1	0.01647	0.98353
Node11	10969	1	0.00004	0.99996
Node11	10970	1	0.00006	0.99994
Node11	10971	1	0.00003	0.99997
Node11	10972	1	0.02208	0.97792
Node11	10973	0	0.98614	0.01386
Node11	10974	1	0.00004	0.99996
Node11	10975	1	0.00026	0.99974
Node11	10976	1	0.00063	0.99937
Node11	10977	1	0.00098	0.99902
Node11	10978	1	0.07927	0.92073
Node11	10979	1	0.00029	0.99971
Node11	10980	0	0.96369	0.03631
Node11	10981	1	0.00172	0.99828
Node11	10982	0	0.51318	0.48682
Node11	10983	1	0.00023	0.99977
Node11	10984	1	0.00020	0.99980
Node11	10985	0	0.63911	0.36089
Node11	10986	1	0.00003	0.99997
Node11	10987	1	0.00023	0.99977
Node11	10988	1	0.00059	0.99941
Node11	10989	0	0.94115	0.05885
Node11	10990	1	0.00017	0.99983
Node11	10991	1	0.00003	0.99997
Node11	10992	1	0.01319	0.98681
Node11	10993	1	0.02016	0.97984
Node11	10994	1	0.01397	0.98603
Node11	10995	1	0.00158	0.99842
Node11	10996	1	0.00003	0.99997
Node11	10997	1	0.27026	0.72974
Node11	10998	1	0.00003	0.99997
Node11	10999	1	0.00007	0.99993
Node11	11000	1	0.00005	0.99995
Node11	11001	1	0.27199	0.72801
Node11	11002	1	0.00004	0.99996
Node11	11003	0	0.96412	0.03588
Node11	11004	1	0.02420	0.97580
Node11	11005	1	0.08116	0.91884
Node11	11006	1	0.00058	0.99942
Node11	11007	1	0.00024	0.99976
Node11	11008	1	0.02300	0.97700
Node11	11009	0	0.69085	0.30915
Node11	11010	1	0.00005	0.99995
Node11	11011	0	0.99889	0.00111
Node11	11012	0	0.98625	0.01375
Node11	11013	0	0.98673	0.01327
Node11	11014	1	0.13097	0.86903
Node11	11015	0	0.95428	0.04572
Node11	11016	0	0.99022	0.00978
Node11	11017	0	0.99953	0.00047
Node11	11018	1	0.00123	0.99877
Node11	11019	1	0.00003	0.99997
Node11	11020	1	0.00038	0.99962
Node11	11021	1	0.00179	0.99821
Node11	11022	1	0.00003	0.99997
Node11	11023	1	0.19151	0.80849
Node11	11024	1	0.00029	0.99971
Node11	11025	0	0.93854	0.06146
Node11	11026	-	0.44867	0.55133
Node11	11027	1	0.13022	0.86978
Node11	11028	1	0.00149	0.99851
Node11	11029	1	0.01163	0.98837
Node11	11030	1	0.03366	0.96634
Node11	11031	1	0.00021	0.99979
Node11	11032	1	0.02477	0.97523
Node11	11033	1	0.29774	0.70226
Node11	11034	1	0.00004	0.99996
Node11	11035	1	0.06086	0.93914
Node11	11036	1	0.00004	0.99996
Node11	11037	1	0.18366	0.81634
Node11	11038	1	0.00387	0.99613
Node11	11039	1	0.16238	0.83762
Node11	11040	0	0.99832	0.00168
Node11	11041	1	0.10534	0.89466
Node11	11042	0	0.98478	0.01522
Node11	11043	0	0.91760	0.08240
Node11	11044	1	0.00334	0.99666
Node11	11045	1	0.14054	0.85946
Node11	11046	1	0.00003	0.99997
Node11	11047	1	0.00057	0.99943
Node11	11048	1	0.00003	0.99997
Node11	11049	1	0.02770	0.97230
Node11	11050	-	0.45339	0.54661
Node11	11051	1	0.00586	0.99414
Node11	11052	0	0.80128	0.19872
Node11	11053	0	0.74888	0.25112
Node11	11054	1	0.01083	0.98917
Node11	11055	1	0.00005	0.99995
Node11	11056	1	0.38661	0.61339
Node11	11057	1	0.02114	0.97886
Node11	11058	1	0.02048	0.97952
Node11	11059	1	0.00115	0.99885
Node11	11060	1	0.00003	0.99997
Node11	11061	1	0.00003	0.99997
Node11	11062	0	0.93306	0.06694
Node11	11063	1	0.00267	0.99733
Node11	11064	0	0.99873	0.00127
Node11	11065	0	0.95878	0.04122
Node11	11066	1	0.15266	0.84734
Node11	11067	1	0.00058	0.99942
Node11	11068	1	0.00003	0.99997
Node11	11069	0	0.99995	0.00005
Node11	11070	0	0.73888	0.26112
Node11	11071	1	0.37277	0.62723
Node11	11072	1	0.00275	0.99725
Node11	11073	1	0.00004	0.99996
Node11	11074	1	0.11674	0.88326
Node11	11075	0	0.85334	0.14666
Node11	11076	1	0.08706	0.91294
Node11	11077	1	0.23528	0.76472
Node11	11078	1	0.00005	0.99995
Node11	11079	1	0.00412	0.99588
Node11	11080	1	0.04436	0.95564
Node11	11081	0	0.95430	0.04570
Node11	11082	1	0.00004	0.99996
Node11	11083	1	0.00006	0.99994
Node11	11084	1	0.00022	0.99978
Node11	11085	1	0.00003	0.99997
Node11	11086	1	0.01176	0.98824
Node11	11087	0	0.91316	0.08684
Node11	11088	1	0.01297	0.98703
Node11	11089	0	0.64434	0.35566
Node11	11090	1	0.00004	0.99996
Node11	11091	0	0.98587	0.01413
Node11	11092	0	0.97210	0.02790
Node11	11093	0	0.57204	0.42796
Node11	11094	1	0.00003	0.99997
Node11	11095	1	0.00003	0.99997
Node11	11096	0	0.99958	0.00042
Node11	11097	0	0.59121	0.40879
Node11	11098	1	0.00039	0.99961
Node11	11099	0	0.50020	0.49980
Node11	11100	1	0.00004	0.99996
Node11	11101	0	0.93421	0.06579
Node11	11102	1	0.03601	0.96399
Node11	11103	1	0.05836	0.94164
Node11	11104	1	0.03237	0.96763
Node11	11105	0	0.74888	0.25112
Node11	11106	1	0.06111	0.93889
Node11	11107	1	0.00003	0.99997
Node11	11108	0	0.70262	0.29738
Node11	11109	1	0.00021	0.99979
Node11	11110	1	0.00003	0.99997
Node11	11111	1	0.00003	0.99997
Node11	11112	1	0.00094	0.99906
Node11	11113	1	0.00437	0.99563
Node11	11114	1	0.00244	0.99756
Node11	11115	0	0.81316	0.18684
Node11	11116	0	0.94903	0.05097
Node11	11117	1	0.36913	0.63087
Node11	11118	1	0.30727	0.69273
Node11	11119	1	0.16721	0.83279
Node11	11120	0	0.96406	0.03594
Node11	11121	1	0.00757	0.99243
Node11	11122	1	0.05675	0.94325
Node11	11123	1	0.00003	0.99997
Node11	11124	1	0.01582	0.98418
Node11	11125	0	0.98575	0.01425
Node11	11126	0	0.99891	0.00109
Node11	11127	1	0.00311	0.99689
Node11	11128	1	0.00006	0.99994
Node11	11129	1	0.00103	0.99897
Node11	11130	1	0.00003	0.99997
Node11	11131	0	0.73753	0.26247
Node11	11132	1	0.00017	0.99983
Node11	11133	0	0.95117	0.04883
Node11	11134	1	0.00015	0.99985
Node11	11135	0	0.89477	0.10523
Node11	11136	1	0.00003	0.99997
Node11	11137	1	0.00097	0.99903
Node11	11138	1	0.00005	0.99995
Node11	11139	1	0.00020	0.99980
Node11	11140	1	0.00006	0.99994
Node11	11141	1	0.00004	0.99996
Node11	11142	1	0.00820	0.99180
Node11	11143	1	0.00234	0.99766
Node11	11144	1	0.00003	0.99997
Node11	11145	0	0.62680	0.37320
Node11	11146	1	0.00026	0.99974
Node11	11147	0	0.61632	0.38368
Node11	11148	1	0.00004	0.99996
Node11	11149	1	0.00149	0.99851
Node11	11150	0	0.99992	0.00008
Node11	11151	1	0.14429	0.85571
Node11	11152	1	0.27003	0.72997
Node11	11153	1	0.00026	0.99974
Node11	11154	1	0.39500	0.60500
Node11	11155	1	0.00007	0.99993
Node11	11156	1	0.01867	0.98133
Node11	11157	1	0.00911	0.99089
Node11	11158	1	0.00004	0.99996
Node11	11159	1	0.02204	0.97796
Node11	11160	0	0.67052	0.32948
Node11	11161	1	0.00218	0.99782
Node11	11162	1	0.04520	0.95480
Node11	11163	0	0.99247	0.00753
Node11	11164	1	0.00009	0.99991
Node11	11165	1	0.00857	0.99143
Node11	11166	1	0.00006	0.99994
Node11	11167	1	0.00005	0.99995
Node11	11168	1	0.02728	0.97272
Node11	11169	1	0.00003	0.99997
Node11	11170	0	0.89947	0.10053
Node11	11171	1	0.14446	0.85554
Node11	11172	1	0.00345	0.99655
Node11	11173	1	0.00049	0.99951
Node11	11174	1	0.00003	0.99997
Node11	11175	1	0.20402	0.79598
Node11	11176	0	0.75910	0.24090
Node11	11177	1	0.00699	0.99301
Node11	11178	0	0.96106	0.03894
Node11	11179	1	0.00004	0.99996
Node11	11180	1	0.01425	0.98575
Node11	11181	0	0.62781	0.37219
Node11	11182	1	0.00227	0.99773
Node11	11183	0	0.98079	0.01921
Node11	11184	-	0.42265	0.57735
Node11	11185	1	0.00004	0.99996
Node11	11186	0	0.90869	0.09131
Node11	11187	1	0.15256	0.84744
Node11	11188	1	0.00004	0.99996
Node11	11189	0	0.92309	0.07691
Node11	11190	0	0.83968	0.16032
Node11	11191	1	0.00818	0.99182
Node11	11192	1	0.00005	0.99995
Node11	11193	0	0.93883	0.06117
Node11	11194	1	0.07927	0.92073
Node11	11195	1	0.00021	0.99979
Node11	11196	1	0.00021	0.99979
Node11	11197	1	0.00003	0.99997
Node11	11198	1	0.00003	0.99997
Node11	11199	0	0.98926	0.01074
Node11	11200	1	0.07360	0.92640
Node11	11201	1	0.00061	0.99939
Node11	11202	1	0.00003	0.99997
Node11	11203	0	0.88336	0.11664
Node11	11204	1	0.09096	0.90904
Node11	11205	1	0.18366	0.81634
Node11	11206	1	0.08305	0.91695
Node11	11207	0	0.90946	0.09054
Node11	11208	1	0.00268	0.99732
Node11	11209	0	0.87962	0.12038
Node11	11210	0	0.98718	0.01282
Node11	11211	0	0.81699	0.18301
Node11	11212	0	0.82792	0.17208
Node11	11213	1	0.07032	0.92968
Node11	11214	0	0.99211	0.00789
Node11	11215	1	0.18580	0.81420
Node11	11216	1	0.34834	0.65166
Node11	11217	1	0.00438	0.99562
Node11	11218	1	0.03168	0.96832
Node11	11219	1	0.00092	0.99908
Node11	11220	0	0.99750	0.00250
Node11	11221	1	0.00006	0.99994
Node11	11222	1	0.19920	0.80080
Node11	11223	1	0.00473	0.99527
Node11	11224	1	0.00205	0.99795
Node11	11225	1	0.00003	0.99997
Node11	11226	0	0.99927	0.00073
Node11	11227	1	0.00003	0.99997
Node11	11228	1	0.00102	0.99898
Node11	11229	1	0.35736	0.64264
Node11	11230	1	0.00003	0.99997
Node11	11231	0	0.51277	0.48723
Node11	11232	1	0.00158	0.99842
Node11	11233	0	0.93084	0.06916
Node11	11234	0	0.67825	0.32175
Node11	11235	0	0.81111	0.18889
Node11	11236	1	0.01169	0.98831
Node11	11237	0	0.79391	0.20609
Node11	11238	1	0.00022	0.99978
Node11	11239	0	0.97789	0.02211
Node11	11240	1	0.00808	0.99192
Node11	11241	1	0.00005	0.99995
Node11	11242	1	0.00020	0.99980
Node11	11243	1	0.00003	0.99997
Node11	11244	1	0.01236	0.98764
Node11	11245	1	0.00015	0.99985
Node11	11246	0	0.56160	0.43840
Node11	11247	1	0.00003	0.99997
Node11	11248	1	0.00088	0.99912
Node11	11249	1	0.00632	0.99368
Node11	11250	0	0.90456	0.09544
Node11	11251	0	0.99889	0.00111
Node11	11252	1	0.00003	0.99997
Node11	11253	1	0.00077	0.99923
Node11	11254	1	0.00005	0.99995
Node11	11255	1	0.00003	0.99997
Node11	11256	1	0.00003	0.99997
Node11	11257	1	0.00004	0.99996
Node11	11258	1	0.00025	0.99975
Node11	11259	0	0.76170	0.23830
Node11	11260	1	0.00004	0.99996
Node11	11261	1	0.14766	0.85234
Node11	11262	1	0.00053	0.99947
Node11	11263	1	0.00005	0.99995
Node11	11264	1	0.00058	0.99942
Node11	11265	1	0.00003	0.99997
Node11	11266	1	0.00003	0.99997
Node11	11267	1	0.00003	0.99997
Node11	11268	0	0.98255	0.01745
Node11	11269	0	0.63916	0.36084
Node11	11270	1	0.26257	0.73743
Node11	11271	1	0.00003	0.99997
Node11	11272	1	0.00465	0.99535
Node11	11273	1	0.00017	0.99983
Node11	11274	1	0.01814	0.98186
Node11	11275	1	0.00003	0.99997
Node11	11276	1	0.00169	0.99831
Node11	11277	0	0.99541	0.00459
Node11	11278	1	0.00006	0.99994
Node11	11279	1	0.05451	0.94549
Node11	11280	0	0.99361	0.00639
Node11	11281	1	0.08305	0.91695
Node11	11282	1	0.16637	0.83363
Node11	11283	1	0.00003	0.99997
Node11	11284	0	0.98387	0.01613
Node11	11285	1	0.00063	0.99937
Node11	11286	1	0.03541	0.96459
Node11	11287	1	0.00023	0.99977
Node11	11288	1	0.00084	0.99916
Node11	11289	1	0.00016	0.99984
Node11	11290	1	0.00004	0.99996
Node11	11291	1	0.00817	0.99183
Node11	11292	0	0.99876	0.00124
Node11	11293	1	0.14045	0.85955
Node11	11294	1	0.00248	0.99752
Node11	11295	1	0.00003	0.99997
Node11	11296	1	0.00007	0.99993
Node11	11297	1	0.00018	0.99982
Node11	11298	1	0.00199	0.99801
Node11	11299	0	0.67003	0.32997
Node11	11300	0	0.75636	0.24364
Node11	11301	1	0.00022	0.99978
Node11	11302	1	0.00003	0.99997
Node11	11303	0	0.99962	0.00038
Node11	11304	0	0.94632	0.05368
Node11	11305	1	0.00018	0.99982
Node11	11306	1	0.00018	0.99982
Node11	11307	0	0.76067	0.23933
Node11	11308	1	0.01084	0.98916
Node11	11309	0	0.86971	0.13029
Node11	11310	1	0.00004	0.99996
Node11	11311	1	0.20533	0.79467
Node11	11312	0	0.94501	0.05499
Node11	11313	1	0.00912	0.99088
Node11	11314	0	0.96550	0.03450
Node11	11315	1	0.00004	0.99996
Node11	11316	1	0.13990	0.86010
Node11	11317	-	0.42261	0.57739
Node11	11318	0	0.94960	0.05040
Node11	11319	1	0.18486	0.81514
Node11	11320	1	0.22628	0.77372
Node11	11321	0	0.84749	0.15251
Node11	11322	1	0.00004	0.99996
Node11	11323	1	0.04202	0.95798
Node11	11324	1	0.00021	0.99979
Node11	11325	1	0.21914	0.78086
Node11	11326	0	0.53882	0.46118
Node11	11327	0	0.91126	0.08874
Node11	11328	1	0.24367	0.75633
Node11	11329	1	0.00738	0.99262
Node11	11330	1	0.00024	0.99976
Node11	11331	1	0.00003	0.99997
Node11	11332	0	0.83440	0.16560
Node11	11333	1	0.00004	0.99996
Node11	11334	1	0.00004	0.99996
Node11	11335	1	0.00017	0.99983
Node11	11336	1	0.00169	0.99831
Node11	11337	1	0.00019	0.99981
Node11	11338	1	0.00004	0.99996
Node11	11339	1	0.25138	0.74862
Node11	11340	1	0.00097	0.99903
Node11	11341	1	0.00004	0.99996
Node11	11342	0	0.99964	0.00036
Node11	11343	1	0.03644	0.96356
Node11	11344	0	0.58715	0.41285
Node11	11345	1	0.00043	0.99957
Node11	11346	0	0.81474	0.18526
Node11	11347	0	0.94939	0.05061
Node11	11348	0	0.74888	0.25112
Node11	11349	1	0.00114	0.99886
Node11	11350	0	0.85604	0.14396
Node11	11351	1	0.19353	0.80647
Node11	11352	1	0.00823	0.99177
Node11	11353	1	0.01725	0.98275
Node11	11354	0	0.99995	0.00005
Node11	11355	1	0.00005	0.99995
Node11	11356	0	0.98116	0.01884
Node11	11357	0	0.99678	0.00322
Node11	11358	1	0.00004	0.99996
Node11	11359	1	0.02792	0.97208
Node11	11360	1	0.00004	0.99996
Node11	11361	1	0.00074	0.99926
Node11	11362	0	0.77214	0.22786
Node11	11363	1	0.34860	0.65140
Node11	11364	1	0.00029	0.99971
Node11	11365	1	0.04167	0.95833
Node11	11366	1	0.00004	0.99996
Node11	11367	1	0.00004	0.99996
Node11	11368	0	0.97165	0.02835
Node11	11369	0	0.85289	0.14711
Node11	11370	1	0.05379	0.94621
Node11	11371	0	0.63352	0.36648
Node11	11372	1	0.36278	0.63722
Node11	11373	1	0.04526	0.95474
Node11	11374	0	0.98763	0.01237
Node11	11375	1	0.00003	0.99997
Node11	11376	1	0.00020	0.99980
Node11	11377	1	0.40540	0.59460
Node11	11378	0	0.78929	0.21071
Node11	11379	1	0.02071	0.97929
Node11	11380	1	0.00004	0.99996
Node11	11381	1	0.00003	0.99997
Node11	11382	0	0.99786	0.00214
Node11	11383	1	0.27378	0.72622
Node11	11384	0	0.65580	0.34420
Node11	11385	1	0.19068	0.80932
Node11	11386	0	0.67229	0.32771
Node11	11387	0	0.74888	0.25112
Node11	11388	1	0.18366	0.81634
Node11	11389	1	0.01248	0.98752
Node11	11390	1	0.00004	0.99996
Node11	11391	1	0.02008	0.97992
Node11	11392	1	0.00003	0.99997
Node11	11393	0	0.98659	0.01341
Node11	11394	1	0.00005	0.99995
Node11	11395	0	0.84957	0.15043
Node11	11396	1	0.13296	0.86704
Node11	11397	1	0.29828	0.70172
Node11	11398	1	0.00838	0.99162
Node11	11399	1	0.09484	0.90516
Node11	11400	0	0.97873	0.02127
Node11	11401	1	0.00395	0.99605
Node11	11402	1	0.01234	0.98766
Node11	11403	0	0.75590	0.24410
Node11	11404	1	0.00017	0.99983
Node11	11405	1	0.11286	0.88714
Node11	11406	1	0.00377	0.99623
Node11	11407	1	0.04921	0.95079
Node11	11408	0	0.98913	0.01087
Node11	11409	0	0.84957	0.15043
Node11	11410	1	0.00004	0.99996
Node11	11411	1	0.00003	0.99997
Node11	11412	0	0.76341	0.23659
Node11	11413	1	0.00003	0.99997
Node11	11414	0	0.69304	0.30696
Node11	11415	1	0.00590	0.99410
Node11	11416	0	0.99172	0.00828
Node11	11417	0	0.97135	0.02865
Node11	11418	1	0.00394	0.99606
Node11	11419	1	0.32696	0.67304
Node11	11420	1	0.01172	0.98828
Node11	11421	1	0.00025	0.99975
Node11	11422	1	0.00003	0.99997
Node11	11423	1	0.00004	0.99996
Node11	11424	1	0.00004	0.99996
Node11	11425	1	0.11028	0.88972
Node11	11426	0	0.99951	0.00049
Node11	11427	1	0.00024	0.99976
Node11	11428	1	0.00004	0.99996
Node11	11429	1	0.00006	0.99994
Node11	11430	1	0.00003	0.99997
Node11	11431	1	0.00003	0.99997
Node11	11432	1	0.18366	0.81634
Node11	11433	1	0.10136	0.89864
Node11	11434	0	0.90863	0.09137
Node11	11435	0	0.94676	0.05324
Node11	11436	1	0.30386	0.69614
Node11	11437	0	0.85219	0.14781
Node11	11438	1	0.38600	0.61400
Node11	11439	0	0.88925	0.11075
Node11	11440	1	0.00022	0.99978
Node11	11441	1	0.00004	0.99996
Node11	11442	1	0.28954	0.71046
Node11	11443	1	0.00792	0.99208
Node11	11444	0	0.68850	0.31150
Node11	11445	0	0.64598	0.35402
Node11	11446	0	0.60524	0.39476
Node11	11447	0	0.78784	0.21216
Node11	11448	1	0.04172	0.95828
Node11	11449	1	0.00003	0.99997
Node11	11450	1	0.00003	0.99997
Node11	11451	1	0.00039	0.99961
Node11	11452	0	0.74888	0.25112
Node11	11453	1	0.00004	0.99996
Node11	11454	1	0.00008	0.99992
Node11	11455	1	0.02273	0.97727
Node11	11456	1	0.00003	0.99997
Node11	11457	1	0.00122	0.99878
Node11	11458	0	0.98357	0.01643
Node11	11459	0	0.89592	0.10408
Node11	11460	1	0.39305	0.60695
Node11	11461	0	0.80457	0.19543
Node11	11462	1	0.00017	0.99983
Node11	11463	0	0.95801	0.04199
Node11	11464	1	0.23576	0.76424
Node11	11465	1	0.01587	0.98413
Node11	11466	0	0.93523	0.06477
Node11	11467	1	0.00140	0.99860
Node11	11468	1	0.00004	0.99996
Node11	11469	0	0.78047	0.21953
Node11	11470	0	0.83160	0.16840
Node11	11471	0	0.96096	0.03904
Node11	11472	-	0.47533	0.52467
Node11	11473	1	0.00003	0.99997
Node11	11474	1	0.00140	0.99860
Node11	11475	1	0.02717	0.97283
Node11	11476	1	0.00004	0.99996
Node11	11477	1	0.00004	0.99996
Node11	11478	1	0.05681	0.94319
Node11	11479	0	0.85342	0.14658
Node11	11480	1	0.00005	0.99995
Node11	11481	0	0.82058	0.17942
Node11	11482	1	0.00004	0.99996
Node11	11483	1	0.38010	0.61990
Node11	11484	1	0.00826	0.99174
Node11	11485	1	0.10678	0.89322
Node11	11486	0	0.96878	0.03122
Node11	11487	0	0.97383	0.02617
Node11	11488	1	0.00020	0.99980
Node11	11489	1	0.00809	0.99191
Node11	11490	1	0.00173	0.99827
Node11	11491	1	0.07106	0.92894
Node11	11492	1	0.00003	0.99997
Node11	11493	1	0.00017	0.99983
Node11	11494	1	0.00003	0.99997
Node11	11495	1	0.26553	0.73447
Node11	11496	1	0.13394	0.86606
Node11	11497	1	0.26107	0.73893
Node11	11498	1	0.11130	0.88870
Node11	11499	1	0.00003	0.99997
Node11	11500	1	0.42176	0.57824
Node11	11501	1	0.00381	0.99619
Node11	11502	1	0.00003	0.99997
Node11	11503	1	0.02000	0.98000
Node11	11504	1	0.16113	0.83887
Node11	11505	1	0.00193	0.99807
Node11	11506	1	0.00027	0.99973
Node11	11507	1	0.00020	0.99980
Node11	11508	0	0.96722	0.03278
Node11	11509	1	0.01808	0.98192
Node11	11510	0	0.51920	0.48080
Node11	11511	1	0.00029	0.99971
Node11	11512	1	0.05856	0.94144
Node11	11513	1	0.00895	0.99105
Node11	11514	0	0.73297	0.26703
Node11	11515	1	0.00003	0.99997
Node11	11516	1	0.00003	0.99997
Node11	11517	1	0.00004	0.99996
Node11	11518	0	0.98593	0.01407
Node11	11519	1	0.40294	0.59706
Node11	11520	0	0.76636	0.23364
Node11	11521	0	0.83347	0.16653
Node11	11522	0	0.93292	0.06708
Node11	11523	1	0.05566	0.94434
Node11	11524	1	0.16209	0.83791
Node11	11525	-	0.43821	0.56179
Node11	11526	1	0.02625	0.97375
Node11	11527	1	0.00383	0.99617
Node11	11528	1	0.00269	0.99731
Node11	11529	1	0.05811	0.94189
Node11	11530	-	0.45596	0.54404
Node11	11531	0	0.90732	0.09268
Node11	11532	0	0.87536	0.12464
Node11	11533	1	0.17570	0.82430
Node11	11534	1	0.01066	0.98934
Node11	11535	1	0.00004	0.99996
Node11	11536	1	0.00021	0.99979
Node11	11537	1	0.00013	0.99987
Node11	11538	1	0.00036	0.99964
Node11	11539	0	0.88567	0.11433
Node11	11540	0	0.77182	0.22818
Node11	11541	1	0.03140	0.96860
Node11	11542	1	0.01515	0.98485
Node11	11543	1	0.00004	0.99996
Node11	11544	1	0.10038	0.89962
Node11	11545	1	0.00004	0.99996
Node11	11546	1	0.00004	0.99996
Node11	11547	-	0.43864	0.56136
Node11	11548	0	0.89102	0.10898
Node11	11549	0	0.71122	0.28878
Node11	11550	1	0.00003	0.99997
Node11	11551	1	0.25462	0.74538
Node11	11552	0	0.81890	0.18110
Node11	11553	1	0.00089	0.99911
Node11	11554	1	0.00006	0.99994
Node11	11555	1	0.00364	0.99636
Node11	11556	0	0.70825	0.29175
Node11	11557	0	0.97841	0.02159
Node11	11558	1	0.03912	0.96088
Node11	11559	1	0.00319	0.99681
Node11	11560	1	0.18366	0.81634
Node11	11561	1	0.12158	0.87842
Node11	11562	1	0.12158	0.87842
Node11	11563	1	0.14583	0.85417
Node11	11564	1	0.00140	0.99860
Node11	11565	1	0.00703	0.99297
Node11	11566	0	0.96593	0.03407
Node11	11567	1	0.23195	0.76805
Node11	11568	1	0.18760	0.81240
Node11	11569	0	0.63722	0.36278
Node11	11570	1	0.00004	0.99996
Node11	11571	-	0.49890	0.50110
Node11	11572	1	0.00006	0.99994
Node11	11573	0	0.97600	0.02400
Node11	11574	-	0.46705	0.53295
Node11	11575	0	0.97533	0.02467
Node11	11576	1	0.00004	0.99996
Node11	11577	1	0.00494	0.99506
Node11	11578	1	0.18366	0.81634
Node11	11579	0	0.97052	0.02948
Node11	11580	1	0.10144	0.89856
Node11	11581	1	0.00033	0.99967
Node11	11582	0	0.72690	0.27310
Node11	11583	0	0.84957	0.15043
Node11	11584	1	0.23917	0.76083
Node11	11585	1	0.16041	0.83959
Node11	11586	1	0.00095	0.99905
Node11	11587	1	0.00490	0.99510
Node11	11588	1	0.00004	0.99996
Node11	11589	0	0.62481	0.37519
Node11	11590	0	0.85987	0.14013
Node11	11591	0	0.90556	0.09444
Node11	11592	0	0.89621	0.10379
Node11	11593	-	0.43808	0.56192
Node11	11594	1	0.00019	0.99981
Node11	11595	0	0.92839	0.07161
Node11	11596	1	0.10029	0.89971
Node11	11597	1	0.00004	0.99996
Node11	11598	-	0.44768	0.55232
Node11	11599	1	0.27730	0.72270
Node11	11600	1	0.13206	0.86794
Node11	11601	1	0.00003	0.99997
Node11	11602	1	0.00078	0.99922
Node11	11603	1	0.00004	0.99996
Node11	11604	1	0.00500	0.99500
Node11	11605	-	0.49987	0.50013
Node11	11606	0	0.98174	0.01826
Node11	11607	1	0.00825	0.99175
Node11	11608	1	0.03675	0.96325
Node11	11609	0	0.51570	0.48430
Node11	11610	1	0.00007	0.99993
Node11	11611	-	0.44728	0.55272
Node11	11612	1	0.00003	0.99997
Node11	11613	0	0.96202	0.03798
Node11	11614	1	0.18384	0.81616
Node11	11615	1	0.00818	0.99182
Node11	11616	0	0.80556	0.19444
Node11	11617	0	0.73804	0.26196
Node11	11618	0	0.51300	0.48700
Node11	11619	0	0.84957	0.15043
Node11	11620	0	0.96122	0.03878
Node11	11621	0	0.90496	0.09504
Node11	11622	0	0.90183	0.09817
Node11	11623	0	0.96103	0.03897
Node11	11624	-	0.48016	0.51984
Node11	11625	1	0.03496	0.96504
Node11	11626	0	0.98776	0.01224
Node11	11627	0	0.89852	0.10148
Node11	11628	1	0.00095	0.99905
Node11	11629	1	0.29897	0.70103
Node11	11630	1	0.09701	0.90299
Node11	11631	1	0.02020	0.97980
Node11	11632	1	0.00004	0.99996
Node11	11633	1	0.00007	0.99993
Node11	11634	0	0.84675	0.15325
Node11	11635	1	0.16188	0.83812
Node11	11636	0	0.89057	0.10943
Node11	11637	1	0.00003	0.99997
Node11	11638	1	0.00026	0.99974
Node11	11639	0	0.74888	0.25112
Node11	11640	1	0.00146	0.99854
Node11	11641	0	0.99959	0.00041
Node11	11642	1	0.00005	0.99995
Node11	11643	0	0.65297	0.34703
Node11	11644	1	0.40970	0.59030
Node11	11645	0	0.54165	0.45835
Node11	11646	0	0.66350	0.33650
Node11	11647	1	0.00311	0.99689
Node11	11648	1	0.00065	0.99935
Node11	11649	1	0.01172	0.98828
Node11	11650	1	0.00007	0.99993
Node11	11651	1	0.00025	0.99975
Node11	11652	1	0.10693	0.89307
Node11	11653	1	0.00016	0.99984
Node11	11654	0	0.73070	0.26930
Node11	11655	1	0.20779	0.79221
Node11	11656	0	0.86372	0.13628
Node11	11657	1	0.37847	0.62153
Node11	11658	0	0.92365	0.07635
Node11	11659	1	0.08842	0.91158
Node11	11660	0	0.54270	0.45730
Node11	11661	1	0.12158	0.87842
Node11	11662	1	0.03781	0.96219
Node11	11663	1	0.03409	0.96591
Node11	11664	0	0.99954	0.00046
Node11	11665	0	0.84957	0.15043
Node11	11666	1	0.00004	0.99996
Node11	11667	1	0.03886	0.96114
Node11	11668	1	0.00003	0.99997
Node11	11669	1	0.00018	0.99982
Node11	11670	0	0.72634	0.27366
Node11	11671	1	0.00004	0.99996
Node11	11672	0	0.90656	0.09344
Node11	11673	1	0.00045	0.99955
Node11	11674	1	0.00025	0.99975
Node11	11675	1	0.00004	0.99996
Node11	11676	0	0.68432	0.31568
Node11	11677	1	0.12431	0.87569
Node11	11678	1	0.00059	0.99941
Node11	11679	1	0.00003	0.99997
Node11	11680	1	0.00015	0.99985
Node11	11681	0	0.88817	0.11183
Node11	11682	1	0.00136	0.99864
Node11	11683	0	0.62718	0.37282
Node11	11684	1	0.13144	0.86856
Node11	11685	1	0.00004	0.99996
Node11	11686	1	0.00004	0.99996
Node11	11687	1	0.00004	0.99996
Node11	11688	0	0.87980	0.12020
Node11	11689	1	0.05978	0.94022
Node11	11690	1	0.01081	0.98919
Node11	11691	1	0.00650	0.99350
Node11	11692	0	0.59219	0.40781
Node11	11693	1	0.00649	0.99351
Node11	11694	1	0.03012	0.96988
Node11	11695	1	0.00003	0.99997
Node11	11696	1	0.02293	0.97707
Node11	11697	1	0.00007	0.99993
Node11	11698	1	0.00006	0.99994
Node11	11699	0	0.52530	0.47470
Node11	11700	1	0.01512	0.98488
Node11	11701	1	0.30615	0.69385
Node11	11702	0	0.86118	0.13882
Node11	11703	1	0.00005	0.99995
Node11	11704	1	0.00922	0.99078
Node11	11705	0	0.97482	0.02518
Node11	11706	0	0.80926	0.19074
Node11	11707	1	0.03394	0.96606
Node11	11708	1	0.09945	0.90055
Node11	11709	1	0.00132	0.99868
Node11	11710	0	0.98390	0.01610
Node11	11711	1	0.35473	0.64527
Node11	11712	1	0.00003	0.99997
Node11	11713	1	0.00003	0.99997
Node11	11714	1	0.03915	0.96085
Node11	11715	1	0.00441	0.99559
Node11	11716	1	0.00004	0.99996
Node11	11717	0	0.92212	0.07788
Node11	11718	0	0.99960	0.00040
Node11	11719	1	0.00003	0.99997
Node11	11720	1	0.00039	0.99961
Node11	11721	1	0.23283	0.76717
Node11	11722	1	0.00903	0.99097
Node11	11723	1	0.05014	0.94986
Node11	11724	1	0.00004	0.99996
Node11	11725	1	0.00084	0.99916
Node11	11726	1	0.00003	0.99997
Node11	11727	1	0.00003	0.99997
Node11	11728	1	0.00003	0.99997
Node11	11729	1	0.00091	0.99909
Node11	11730	1	0.00089	0.99911
Node11	11731	1	0.00232	0.99768
Node11	11732	1	0.07991	0.92009
Node11	11733	0	0.96452	0.03548
Node11	11734	1	0.00003	0.99997
Node11	11735	1	0.28347	0.71653
Node11	11736	1	0.00003	0.99997
Node11	11737	1	0.00003	0.99997
Node11	11738	0	0.93180	0.06820
Node11	11739	1	0.00006	0.99994
Node11	11740	0	0.96837	0.03163
Node11	11741	1	0.08005	0.91995
Node11	11742	1	0.00025	0.99975
Node11	11743	1	0.00449	0.99551
Node11	11744	1	0.05356	0.94644
Node11	11745	0	0.94450	0.05550
Node11	11746	1	0.00003	0.99997
Node11	11747	1	0.00103	0.99897
Node11	11748	1	0.00004	0.99996
Node11	11749	1	0.00003	0.99997
Node11	11750	1	0.00004	0.99996
Node11	11751	1	0.00003	0.99997
Node11	11752	1	0.20050	0.79950
Node11	11753	1	0.00015	0.99985
Node11	11754	1	0.00003	0.99997
Node11	11755	1	0.00007	0.99993
Node11	11756	1	0.00933	0.99067
Node11	11757	1	0.06040	0.93960
Node11	11758	1	0.00003	0.99997
Node11	11759	0	0.94714	0.05286
Node11	11760	1	0.25598	0.74402
Node11	11761	0	0.99949	0.00051
Node11	11762	0	0.98858	0.01142
Node11	11763	1	0.09084	0.90916
Node11	11764	0	0.97945	0.02055
Node11	11765	1	0.00003	0.99997
Node11	11766	1	0.03433	0.96567
Node11	11767	1	0.00003	0.99997
Node11	11768	1	0.00204	0.99796
Node11	11769	1	0.00004	0.99996
Node11	11770	1	0.00004	0.99996
Node11	11771	1	0.00003	0.99997
Node11	11772	0	0.90826	0.09174
Node11	11773	1	0.02429	0.97571
Node11	11774	0	0.71776	0.28224
Node11	11775	1	0.00004	0.99996
Node11	11776	0	0.51948	0.48052
Node11	11777	1	0.22532	0.77468
Node11	11778	1	0.01516	0.98484
Node11	11779	1	0.00782	0.99218
Node11	11780	1	0.00127	0.99873
Node11	11781	1	0.00835	0.99165
Node11	11782	1	0.38633	0.61367
Node11	11783	0	0.95149	0.04851
Node11	11784	1	0.00028	0.99972
Node11	11785	1	0.00004	0.99996
Node11	11786	0	0.86632	0.13368
Node11	11787	0	0.99798	0.00202
Node11	11788	0	0.93803	0.06197
Node11	11789	1	0.00004	0.99996
Node11	11790	0	0.99288	0.00712
Node11	11791	0	0.98539	0.01461
Node11	11792	1	0.00004	0.99996
Node11	11793	1	0.00018	0.99982
Node11	11794	1	0.04671	0.95329
Node11	11795	0	0.58337	0.41663
Node11	11796	0	0.98673	0.01327
Node11	11797	0	0.98519	0.01481
Node11	11798	1	0.19847	0.80153
Node11	11799	1	0.00047	0.99953
Node11	11800	1	0.00004	0.99996
Node11	11801	0	0.96234	0.03766
Node11	11802	1	0.00028	0.99972
Node11	11803	1	0.39832	0.60168
Node11	11804	1	0.00017	0.99983
Node11	11805	0	0.85434	0.14566
Node11	11806	1	0.00003	0.99997
Node11	11807	1	0.00005	0.99995
Node11	11808	1	0.00003	0.99997
Node11	11809	1	0.00052	0.99948
Node11	11810	1	0.00003	0.99997
Node11	11811	1	0.00348	0.99652
Node11	11812	1	0.00004	0.99996
Node11	11813	0	0.99981	0.00019
Node11	11814	1	0.00003	0.99997
Node11	11815	1	0.00052	0.99948
Node11	11816	1	0.00004	0.99996
Node11	11817	0	0.98408	0.01592
Node11	11818	0	0.99949	0.00051
Node11	11819	1	0.00074	0.99926
Node11	11820	1	0.00003	0.99997
Node11	11821	1	0.16161	0.83839
Node11	11822	1	0.19836	0.80164
Node11	11823	0	0.91557	0.08443
Node11	11824	1	0.00043	0.99957
Node11	11825	1	0.00870	0.99130
Node11	11826	1	0.14944	0.85056
Node11	11827	0	0.92222	0.07778
Node11	11828	1	0.09875	0.90125
Node11	11829	1	0.00003	0.99997
Node11	11830	0	0.99917	0.00083
Node11	11831	1	0.00003	0.99997
Node11	11832	1	0.00003	0.99997
Node11	11833	1	0.00903	0.99097
Node11	11834	1	0.00076	0.99924
Node11	11835	0	0.74888	0.25112
Node11	11836	0	0.70348	0.29652
Node11	11837	0	0.55211	0.44789
Node11	11838	1	0.00004	0.99996
Node11	11839	1	0.00007	0.99993
Node11	11840	1	0.02299	0.97701
Node11	11841	1	0.01195	0.98805
Node11	11842	0	0.51028	0.48972
Node11	11843	1	0.03379	0.96621
Node11	11844	0	0.87764	0.12236
Node11	11845	1	0.00020	0.99980
Node11	11846	1	0.00060	0.99940
Node11	11847	0	0.81753	0.18247
Node11	11848	1	0.00004	0.99996
Node11	11849	1	0.00042	0.99958
Node11	11850	1	0.00034	0.99966
Node11	11851	1	0.01748	0.98252
Node11	11852	1	0.00028	0.99972
Node11	11853	0	0.87542	0.12458
Node11	11854	1	0.02356	0.97644
Node11	11855	1	0.00003	0.99997
Node11	11856	1	0.17329	0.82671
Node11	11857	1	0.00004	0.99996
Node11	11858	0	0.87979	0.12021
Node11	11859	0	0.95920	0.04080
Node11	11860	0	0.74888	0.25112
Node11	11861	1	0.10847	0.89153
Node11	11862	1	0.00788	0.99212
Node11	11863	0	0.98104	0.01896
Node11	11864	1	0.00003	0.99997
Node11	11865	0	0.96440	0.03560
Node11	11866	1	0.00004	0.99996
Node11	11867	1	0.08432	0.91568
Node11	11868	1	0.00024	0.99976
Node11	11869	1	0.00045	0.99955
Node11	11870	1	0.00990	0.99010
Node11	11871	0	0.67591	0.32409
Node11	11872	1	0.00035	0.99965
Node11	11873	1	0.00011	0.99989
Node11	11874	0	0.86154	0.13846
Node11	11875	1	0.30830	0.69170
Node11	11876	1	0.00479	0.99521
Node11	11877	0	0.96319	0.03681
Node11	11878	1	0.38014	0.61986
Node11	11879	1	0.00021	0.99979
Node11	11880	0	0.97424	0.02576
Node11	11881	0	0.74888	0.25112
Node11	11882	1	0.00846	0.99154
Node11	11883	1	0.00003	0.99997
Node11	11884	1	0.33251	0.66749
Node11	11885	1	0.00003	0.99997
Node11	11886	1	0.01117	0.98883
Node11	11887	0	0.79410	0.20590
Node11	11888	1	0.00027	0.99973
Node11	11889	0	0.99956	0.00044
Node11	11890	1	0.17900	0.82100
Node11	11891	0	0.74888	0.25112
Node11	11892	1	0.18366	0.81634
Node11	11893	0	0.74888	0.25112
Node11	11894	0	0.99486	0.00514
Node11	11895	1	0.00005	0.99995
Node11	11896	1	0.18366	0.81634
Node11	11897	0	0.87526	0.12474
Node11	11898	1	0.00020	0.99980
Node11	11899	1	0.00003	0.99997
Node11	11900	1	0.00003	0.99997
Node11	11901	1	0.00014	0.99986
Node11	11902	1	0.00027	0.99973
Node11	11903	1	0.00933	0.99067
Node11	11904	0	0.58721	0.41279
Node11	11905	1	0.00043	0.99957
Node11	11906	0	0.67833	0.32167
Node11	11907	0	0.74888	0.25112
Node11	11908	1	0.00295	0.99705
Node11	11909	1	0.00018	0.99982
Node11	11910	1	0.00026	0.99974
Node11	11911	0	0.84721	0.15279
Node11	11912	1	0.07667	0.92333
Node11	11913	-	0.45747	0.54253
Node11	11914	1	0.10167	0.89833
Node11	11915	1	0.03564	0.96436
Node11	11916	1	0.00006	0.99994
Node11	11917	1	0.00003	0.99997
Node11	11918	1	0.00007	0.99993
Node11	11919	1	0.30357	0.69643
Node11	11920	1	0.00006	0.99994
Node11	11921	1	0.00117	0.99883
Node11	11922	1	0.00172	0.99828
Node11	11923	0	0.83237	0.16763
Node11	11924	1	0.03627	0.96373
Node11	11925	1	0.06449	0.93551
Node11	11926	1	0.40533	0.59467
Node11	11927	1	0.00063	0.99937
Node11	11928	1	0.00030	0.99970
Node11	11929	0	0.87851	0.12149
Node11	11930	1	0.00018	0.99982
Node11	11931	1	0.24397	0.75603
Node11	11932	0	0.51147	0.48853
Node11	11933	1	0.00004	0.99996
Node11	11934	0	0.99140	0.00860
Node11	11935	1	0.12849	0.87151
Node11	11936	1	0.00034	0.99966
Node11	11937	1	0.00020	0.99980
Node11	11938	1	0.00003	0.99997
Node11	11939	0	0.95077	0.04923
Node11	11940	1	0.25807	0.74193
Node11	11941	1	0.00024	0.99976
Node11	11942	0	0.74357	0.25643
Node11	11943	0	0.80389	0.19611
Node11	11944	1	0.00006	0.99994
Node11	11945	1	0.00020	0.99980
Node11	11946	0	0.92706	0.07294
Node11	11947	1	0.00003	0.99997
Node11	11948	1	0.00032	0.99968
Node11	11949	1	0.08629	0.91371
Node11	11950	1	0.03094	0.96906
Node11	11951	1	0.00038	0.99962
Node11	11952	1	0.00840	0.99160
Node11	11953	1	0.13747	0.86253
Node11	11954	0	0.74888	0.25112
Node11	11955	1	0.03265	0.96735
Node11	11956	-	0.47344	0.52656
Node11	11957	1	0.01274	0.98726
Node11	11958	1	0.00003	0.99997
Node11	11959	1	0.02933	0.97067
Node11	11960	1	0.00428	0.99572
Node11	11961	0	0.98860	0.01140
Node11	11962	0	0.99997	0.00003
Node11	11963	0	0.78018	0.21982
Node11	11964	1	0.00018	0.99982
Node11	11965	0	0.51811	0.48189
Node11	11966	0	0.91984	0.08016
Node11	11967	1	0.00004	0.99996
Node11	11968	0	0.99062	0.00938
Node11	11969	0	0.97725	0.02275
Node11	11970	0	0.98138	0.01862
Node11	11971	0	0.99392	0.00608
Node11	11972	0	0.89539	0.10461
Node11	11973	0	0.84197	0.15803
Node11	11974	1	0.00003	0.99997
Node11	11975	1	0.00004	0.99996
Node11	11976	1	0.00084	0.99916
Node11	11977	1	0.00042	0.99958
Node11	11978	1	0.00003	0.99997
Node11	11979	0	0.63772	0.36228
Node11	11980	0	0.88903	0.11097
Node11	11981	1	0.00003	0.99997
Node11	11982	1	0.23983	0.76017
Node11	11983	1	0.07295	0.92705
Node11	11984	1	0.00818	0.99182
Node11	11985	1	0.23619	0.76381
Node11	11986	1	0.00059	0.99941
Node11	11987	0	0.76088	0.23912
Node11	11988	1	0.40236	0.59764
Node11	11989	0	0.59232	0.40768
Node11	11990	1	0.12914	0.87086
Node11	11991	0	0.97438	0.02562
Node11	11992	1	0.00003	0.99997
Node11	11993	1	0.22886	0.77114
Node11	11994	1	0.00004	0.99996
Node11	11995	0	0.90492	0.09508
Node11	11996	0	0.90048	0.09952
Node11	11997	1	0.00003	0.99997
Node11	11998	1	0.06292	0.93708
Node11	11999	1	0.00347	0.99653
Node11	12000	1	0.00004	0.99996
Node11	12001	0	0.99873	0.00127
Node11	12002	0	0.55261	0.44739
Node11	12003	0	0.91557	0.08443
Node11	12004	1	0.04306	0.95694
Node11	12005	1	0.02252	0.97748
Node11	12006	0	0.93209	0.06791
Node11	12007	1	0.03456	0.96544
Node11	12008	0	0.78677	0.21323
Node11	12009	1	0.00823	0.99177
Node11	12010	1	0.03146	0.96854
Node11	12011	1	0.03884	0.96116
Node11	12012	1	0.00006	0.99994
Node11	12013	1	0.04100	0.95900
Node11	12014	0	0.82955	0.17045
Node11	12015	1	0.02130	0.97870
Node11	12016	1	0.00004	0.99996
Node11	12017	0	0.79976	0.20024
Node11	12018	1	0.00193	0.99807
Node11	12019	1	0.00004	0.99996
Node11	12020	0	0.72212	0.27788
Node11	12021	0	0.99466	0.00534
Node11	12022	1	0.21209	0.78791
Node11	12023	1	0.04869	0.95131
Node11	12024	1	0.00020	0.99980
Node11	12025	1	0.06174	0.93826
Node11	12026	1	0.13245	0.86755
Node11	12027	1	0.00127	0.99873
Node11	12028	1	0.00088	0.99912
Node11	12029	0	0.77705	0.22295
Node11	12030	0	0.91446	0.08554
Node11	12031	1	0.00004	0.99996
Node11	12032	1	0.00004	0.99996
Node11	12033	0	0.88402	0.11598
Node11	12034	1	0.02380	0.97620
Node11	12035	1	0.00034	0.99966
Node11	12036	1	0.00007	0.99993
Node11	12037	0	0.86610	0.13390
Node11	12038	1	0.00005	0.99995
Node11	12039	1	0.00003	0.99997
Node11	12040	-	0.45987	0.54013
Node11	12041	0	0.98414	0.01586
Node11	12042	1	0.00037	0.99963
Node11	12043	1	0.00003	0.99997
Node11	12044	1	0.00007	0.99993
Node11	12045	1	0.00038	0.99962
Node11	12046	1	0.01590	0.98410
Node11	12047	1	0.03441	0.96559
Node11	12048	0	0.79415	0.20585
Node11	12049	0	0.98851	0.01149
Node11	12050	1	0.02532	0.97468
Node11	12051	0	0.92881	0.07119
Node11	12052	0	0.87893	0.12107
Node11	12053	1	0.00003	0.99997
Node11	12054	1	0.00003	0.99997
Node11	12055	0	0.91748	0.08252
Node11	12056	1	0.02560	0.97440
Node11	12057	1	0.23645	0.76355
Node11	12058	1	0.35434	0.64566
Node11	12059	1	0.00016	0.99984
Node11	12060	0	0.99639	0.00361
Node11	12061	0	0.97238	0.02762
Node11	12062	0	0.78704	0.21296
Node11	12063	1	0.16583	0.83417
Node11	12064	0	0.98662	0.01338
Node11	12065	1	0.00005	0.99995
Node11	12066	0	0.53324	0.46676
Node11	12067	1	0.24409	0.75591
Node11	12068	1	0.00011	0.99989
Node11	12069	1	0.33021	0.66979
Node11	12070	0	0.92453	0.07547
Node11	12071	0	0.91292	0.08708
Node11	12072	0	0.99697	0.00303
Node11	12073	1	0.00370	0.99630
Node11	12074	1	0.18655	0.81345
Node11	12075	1	0.00003	0.99997
Node11	12076	0	0.63097	0.36903
Node11	12077	0	0.51139	0.48861
Node11	12078	1	0.02375	0.97625
Node11	12079	0	0.99646	0.00354
Node11	12080	1	0.00005	0.99995
Node11	12081	0	0.87516	0.12484
Node11	12082	1	0.01883	0.98117
Node11	12083	1	0.05140	0.94860
Node11	12084	1	0.00004	0.99996
Node11	12085	1	0.00004	0.99996
Node11	12086	1	0.00242	0.99758
Node11	12087	0	0.99245	0.00755
Node11	12088	0	0.90876	0.09124
Node11	12089	1	0.11674	0.88326
Node11	12090	0	0.95330	0.04670
Node11	12091	1	0.28347	0.71653
Node11	12092	1	0.36662	0.63338
Node11	12093	0	0.99693	0.00307
Node11	12094	1	0.00082	0.99918
Node11	12095	1	0.02751	0.97249
Node11	12096	1	0.31515	0.68485
Node11	12097	1	0.00005	0.99995
Node11	12098	1	0.37266	0.62734
Node11	12099	0	0.92393	0.07607
Node11	12100	1	0.01741	0.98259
Node11	12101	0	0.70144	0.29856
Node11	12102	0	0.98476	0.01524
Node11	12103	1	0.00004	0.99996
Node11	12104	0	0.82231	0.17769
Node11	12105	1	0.10979	0.89021
Node11	12106	1	0.00003	0.99997
Node11	12107	1	0.00004	0.99996
Node11	12108	1	0.00021	0.99979
Node11	12109	1	0.00099	0.99901
Node11	12110	1	0.00004	0.99996
Node11	12111	0	0.99970	0.00030
Node11	12112	0	0.95181	0.04819
Node11	12113	0	0.94088	0.05912
Node11	12114	0	0.74888	0.25112
Node11	12115	0	0.96234	0.03766
Node11	12116	1	0.02611	0.97389
Node11	12117	1	0.00795	0.99205
Node11	12118	0	0.74888	0.25112
Node11	12119	0	0.74888	0.25112
Node11	12120	0	0.82948	0.17052
Node11	12121	-	0.47411	0.52589
Node11	12122	1	0.04157	0.95843
Node11	12123	0	0.94277	0.05723
Node11	12124	1	0.00056	0.99944
Node11	12125	1	0.00032	0.99968
Node11	12126	1	0.00100	0.99900
Node11	12127	1	0.00977	0.99023
Node11	12128	0	0.90247	0.09753
Node11	12129	0	0.98554	0.01446
Node11	12130	0	0.74888	0.25112
Node11	12131	1	0.07920	0.92080
Node11	12132	0	0.64034	0.35966
Node11	12133	0	0.93024	0.06976
Node11	12134	1	0.01515	0.98485
Node11	12135	1	0.02420	0.97580
Node11	12136	1	0.00079	0.99921
Node11	12137	0	0.99889	0.00111
Node11	12138	0	0.98631	0.01369
Node11	12139	1	0.00034	0.99966
Node11	12140	0	0.99906	0.00094
Node11	12141	1	0.00006	0.99994
Node11	12142	1	0.17798	0.82202
Node11	12143	1	0.00003	0.99997
Node11	12144	1	0.00019	0.99981
Node11	12145	1	0.03299	0.96701
Node11	12146	1	0.24986	0.75014
Node11	12147	1	0.10259	0.89741
Node11	12148	1	0.00006	0.99994
Node11	12149	1	0.00003	0.99997
Node11	12150	1	0.03959	0.96041
Node11	12151	0	0.51140	0.48860
Node11	12152	1	0.00004	0.99996
Node11	12153	0	0.55091	0.44909
Node11	12154	0	0.99975	0.00025
Node11	12155	0	0.66409	0.33591
Node11	12156	1	0.00008	0.99992
Node11	12157	1	0.00158	0.99842
Node11	12158	1	0.03529	0.96471
Node11	12159	1	0.35701	0.64299
Node11	12160	1	0.00003	0.99997
Node11	12161	1	0.11329	0.88671
Node11	12162	1	0.01398	0.98602
Node11	12163	1	0.00004	0.99996
Node11	12164	1	0.16215	0.83785
Node11	12165	1	0.34584	0.65416
Node11	12166	1	0.02528	0.97472
Node11	12167	1	0.00023	0.99977
Node11	12168	1	0.00018	0.99982
Node11	12169	1	0.00019	0.99981
Node11	12170	0	0.74888	0.25112
Node11	12171	1	0.05949	0.94051
Node11	12172	1	0.00003	0.99997
Node11	12173	0	0.84957	0.15043
Node11	12174	1	0.18366	0.81634
Node11	12175	1	0.00016	0.99984
Node11	12176	0	0.74888	0.25112
Node11	12177	0	0.99951	0.00049
Node11	12178	1	0.42018	0.57982
Node11	12179	0	0.61324	0.38676
Node11	12180	0	0.89559	0.10441
Node11	12181	1	0.00042	0.99958
Node11	12182	0	0.83900	0.16100
Node11	12183	0	0.99643	0.00357
Node11	12184	1	0.00003	0.99997
Node11	12185	0	0.98093	0.01907
Node11	12186	0	0.98909	0.01091
Node11	12187	1	0.00308	0.99692
Node11	12188	0	0.95891	0.04109
Node11	12189	1	0.07679	0.92321
Node11	12190	0	0.88301	0.11699
Node11	12191	1	0.00745	0.99255
Node11	12192	0	0.58517	0.41483
Node11	12193	0	0.72126	0.27874
Node11	12194	1	0.01005	0.98995
Node11	12195	1	0.00004	0.99996
Node11	12196	0	0.70092	0.29908
Node11	12197	1	0.01541	0.98459
Node11	12198	0	0.79032	0.20968
Node11	12199	1	0.00003	0.99997
Node11	12200	0	0.85342	0.14658
Node11	12201	1	0.01949	0.98051
Node11	12202	1	0.00216	0.99784
Node11	12203	1	0.00024	0.99976
Node11	12204	1	0.01324	0.98676
Node11	12205	1	0.26223	0.73777
Node11	12206	0	0.87527	0.12473
Node11	12207	-	0.46805	0.53195
Node11	12208	0	0.94550	0.05450
Node11	12209	0	0.84108	0.15892
Node11	12210	0	0.95616	0.04384
Node11	12211	0	0.99244	0.00756
Node11	12212	1	0.00477	0.99523
Node11	12213	1	0.00004	0.99996
Node11	12214	0	0.65474	0.34526
Node11	12215	1	0.00976	0.99024
Node11	12216	0	0.94151	0.05849
Node11	12217	1	0.12004	0.87996
Node11	12218	0	0.92415	0.07585
Node11	12219	1	0.00066	0.99934
Node11	12220	1	0.01492	0.98508
Node11	12221	1	0.00951	0.99049
Node11	12222	1	0.04529	0.95471
Node11	12223	1	0.00025	0.99975
Node11	12224	0	0.99998	0.00002
Node11	12225	1	0.02643	0.97357
Node11	12226	0	0.99959	0.00041
Node11	12227	1	0.00150	0.99850
Node11	12228	0	0.99120	0.00880
Node11	12229	0	0.96488	0.03512
Node11	12230	1	0.00041	0.99959
Node11	12231	1	0.00004	0.99996
Node11	12232	1	0.00005	0.99995
Node11	12233	1	0.00003	0.99997
Node11	12234	0	0.76105	0.23895
Node11	12235	1	0.00011	0.99989
Node11	12236	1	0.01000	0.99000
Node11	12237	-	0.47738	0.52262
Node11	12238	0	0.96110	0.03890
Node11	12239	0	0.74888	0.25112
Node11	12240	-	0.48127	0.51873
Node11	12241	1	0.01008	0.98992
Node11	12242	1	0.00038	0.99962
Node11	12243	1	0.07506	0.92494
Node11	12244	1	0.00004	0.99996
Node11	12245	1	0.18366	0.81634
Node11	12246	1	0.16272	0.83728
Node11	12247	1	0.38507	0.61493
Node11	12248	1	0.00006	0.99994
Node11	12249	0	0.90824	0.09176
Node11	12250	0	0.87792	0.12208
Node11	12251	1	0.04210	0.95790
Node11	12252	1	0.26939	0.73061
Node11	12253	1	0.00003	0.99997
Node11	12254	0	0.93570	0.06430
Node11	12255	0	0.97760	0.02240
Node11	12256	0	0.92777	0.07223
Node11	12257	1	0.00003	0.99997
Node11	12258	0	0.92329	0.07671
Node11	12259	1	0.02797	0.97203
Node11	12260	1	0.00004	0.99996
Node11	12261	1	0.32791	0.67209
Node11	12262	1	0.00043	0.99957
Node11	12263	1	0.10012	0.89988
Node11	12264	0	0.51319	0.48681
Node11	12265	0	0.99887	0.00113
Node11	12266	-	0.43763	0.56237
Node11	12267	-	0.42579	0.57421
Node11	12268	0	0.74888	0.25112
Node11	12269	1	0.00394	0.99606
Node11	12270	1	0.00172	0.99828
Node11	12271	1	0.00003	0.99997
Node11	12272	1	0.40509	0.59491
Node11	12273	1	0.18366	0.81634
Node11	12274	1	0.00003	0.99997
Node11	12275	1	0.01712	0.98288
Node11	12276	1	0.00005	0.99995
Node11	12277	1	0.18366	0.81634
Node11	12278	1	0.00030	0.99970
Node11	12279	1	0.00005	0.99995
Node11	12280	1	0.00003	0.99997
Node11	12281	1	0.00057	0.99943
Node11	12282	1	0.00018	0.99982
Node11	12283	1	0.00005	0.99995
Node11	12284	0	0.98835	0.01165
Node11	12285	0	0.99869	0.00131
Node11	12286	1	0.00026	0.99974
Node11	12287	0	0.99807	0.00193
Node11	12288	1	0.03357	0.96643
Node11	12289	1	0.00062	0.99938
Node11	12290	1	0.00122	0.99878
Node11	12291	0	0.80252	0.19748
Node11	12292	1	0.10400	0.89600
Node11	12293	1	0.00069	0.99931
Node11	12294	1	0.18366	0.81634
Node11	12295	1	0.01214	0.98786
Node11	12296	0	0.96287	0.03713
Node11	12297	0	0.94543	0.05457
Node11	12298	1	0.01904	0.98096
Node11	12299	0	0.95204	0.04796
Node11	12300	1	0.08425	0.91575
Node11	12301	0	0.94346	0.05654
Node11	12302	-	0.48835	0.51165
Node11	12303	1	0.03323	0.96677
Node11	12304	1	0.27523	0.72477
Node11	12305	0	0.98353	0.01647
Node11	12306	1	0.17482	0.82518
Node11	12307	1	0.00266	0.99734
Node11	12308	0	0.89773	0.10227
Node11	12309	1	0.00003	0.99997
Node11	12310	1	0.10275	0.89725
Node11	12311	1	0.40700	0.59300
Node11	12312	1	0.00878	0.99122
Node11	12313	1	0.02497	0.97503
Node11	12314	0	0.90846	0.09154
Node11	12315	1	0.00320	0.99680
Node11	12316	0	0.91108	0.08892
Node11	12317	0	0.64338	0.35662
Node11	12318	0	0.96171	0.03829
Node11	12319	1	0.00003	0.99997
Node11	12320	1	0.12319	0.87681
Node11	12321	0	0.74888	0.25112
Node11	12322	0	0.99599	0.00401
Node11	12323	1	0.03335	0.96665
Node11	12324	1	0.00205	0.99795
Node11	12325	1	0.18366	0.81634
Node11	12326	-	0.49742	0.50258
Node11	12327	1	0.00136	0.99864
Node11	12328	1	0.00816	0.99184
Node11	12329	1	0.00003	0.99997
Node11	12330	1	0.32958	0.67042
Node11	12331	0	0.74888	0.25112
Node11	12332	0	0.98005	0.01995
Node11	12333	1	0.42016	0.57984
Node11	12334	1	0.31300	0.68700
Node11	12335	0	0.68058	0.31942
Node11	12336	1	0.07250	0.92750
Node11	12337	1	0.02737	0.97263
Node11	12338	0	0.95448	0.04552
Node11	12339	1	0.00003	0.99997
Node11	12340	0	0.99850	0.00150
Node11	12341	1	0.00003	0.99997
Node11	12342	1	0.00004	0.99996
Node11	12343	1	0.00009	0.99991
Node11	12344	1	0.00003	0.99997
Node11	12345	1	0.36911	0.63089
Node11	12346	1	0.00004	0.99996
Node11	12347	1	0.00689	0.99311
Node11	12348	1	0.00016	0.99984
Node11	12349	0	0.98522	0.01478
Node11	12350	0	0.97158	0.02842
Node11	12351	1	0.41017	0.58983
Node11	12352	1	0.03284	0.96716
Node11	12353	1	0.04234	0.95766
Node11	12354	1	0.00003	0.99997
Node11	12355	0	0.92856	0.07144
Node11	12356	0	0.99843	0.00157
Node11	12357	1	0.02448	0.97552
Node11	12358	1	0.03153	0.96847
Node11	12359	1	0.00094	0.99906
Node11	12360	1	0.00222	0.99778
Node11	12361	1	0.18366	0.81634
Node11	12362	1	0.17610	0.82390
Node11	12363	0	0.94028	0.05972
Node11	12364	0	0.77177	0.22823
Node11	12365	0	0.88886	0.11114
Node11	12366	1	0.00036	0.99964
Node11	12367	0	0.74888	0.25112
Node11	12368	1	0.18366	0.81634
Node11	12369	1	0.00003	0.99997
Node11	12370	1	0.00004	0.99996
Node11	12371	0	0.63742	0.36258
Node11	12372	1	0.00020	0.99980
Node11	12373	0	0.50057	0.49943
Node11	12374	1	0.00004	0.99996
Node11	12375	1	0.00020	0.99980
Node11	12376	0	0.85124	0.14876
Node11	12377	1	0.00005	0.99995
Node11	12378	0	0.70838	0.29162
Node11	12379	0	0.68104	0.31896
Node11	12380	0	0.85342	0.14658
Node11	12381	1	0.00475	0.99525
Node11	12382	1	0.01350	0.98650
Node11	12383	0	0.88651	0.11349
Node11	12384	1	0.21596	0.78404
Node11	12385	0	0.74888	0.25112
Node11	12386	0	0.98585	0.01415
Node11	12387	0	0.74888	0.25112
Node11	12388	0	0.98483	0.01517
Node11	12389	1	0.00072	0.99928
Node11	12390	1	0.00007	0.99993
Node11	12391	1	0.10125	0.89875
Node11	12392	1	0.04326	0.95674
Node11	12393	0	0.57689	0.42311
Node11	12394	1	0.40161	0.59839
Node11	12395	0	0.86659	0.13341
Node11	12396	1	0.05754	0.94246
Node11	12397	1	0.00148	0.99852
Node11	12398	0	0.95052	0.04948
Node11	12399	1	0.02436	0.97564
Node11	12400	0	0.93011	0.06989
Node11	12401	1	0.22311	0.77689
Node11	12402	1	0.00003	0.99997
Node11	12403	1	0.00023	0.99977
Node11	12404	0	0.98381	0.01619
Node11	12405	1	0.18366	0.81634
Node11	12406	1	0.00004	0.99996
Node11	12407	1	0.22228	0.77772
Node11	12408	1	0.00003	0.99997
Node11	12409	1	0.02920	0.97080
Node11	12410	0	0.95498	0.04502
Node11	12411	1	0.37052	0.62948
Node11	12412	1	0.00059	0.99941
Node11	12413	1	0.00331	0.99669
Node11	12414	1	0.00042	0.99958
Node11	12415	0	0.98125	0.01875
Node11	12416	1	0.00003	0.99997
Node11	12417	1	0.40796	0.59204
Node11	12418	1	0.00236	0.99764
Node11	12419	1	0.00003	0.99997
Node11	12420	1	0.00848	0.99152
Node11	12421	0	0.99940	0.00060
Node11	12422	0	0.95638	0.04362
Node11	12423	0	0.98639	0.01361
Node11	12424	0	0.99898	0.00102
Node11	12425	1	0.00005	0.99995
Node11	12426	0	0.86877	0.13123
Node11	12427	0	0.99879	0.00121
Node11	12428	0	0.98950	0.01050
Node11	12429	1	0.00004	0.99996
Node11	12430	1	0.18366	0.81634
Node11	12431	1	0.13100	0.86900
Node11	12432	0	0.90711	0.09289
Node11	12433	1	0.02868	0.97132
Node11	12434	0	0.95648	0.04352
Node11	12435	1	0.00003	0.99997
Node11	12436	1	0.00004	0.99996
Node11	12437	1	0.10847	0.89153
Node11	12438	1	0.02003	0.97997
Node11	12439	1	0.00023	0.99977
Node11	12440	1	0.00069	0.99931
Node11	12441	1	0.00003	0.99997
Node11	12442	1	0.21131	0.78869
Node11	12443	1	0.00025	0.99975
Node11	12444	1	0.16016	0.83984
Node11	12445	1	0.08659	0.91341
Node11	12446	0	0.90530	0.09470
Node11	12447	0	0.74888	0.25112
Node11	12448	-	0.49496	0.50504
Node11	12449	1	0.03746	0.96254
Node11	12450	1	0.00003	0.99997
Node11	12451	1	0.00101	0.99899
Node11	12452	1	0.01927	0.98073
Node11	12453	0	0.85342	0.14658
Node11	12454	1	0.00009	0.99991
Node11	12455	1	0.00005	0.99995
Node11	12456	1	0.00003	0.99997
Node11	12457	0	0.90027	0.09973
Node11	12458	1	0.00003	0.99997
Node11	12459	1	0.01935	0.98065
Node11	12460	1	0.01826	0.98174
Node11	12461	1	0.07953	0.92047
Node11	12462	0	0.99869	0.00131
Node11	12463	1	0.00027	0.99973
Node11	12464	0	0.60253	0.39747
Node11	12465	0	0.78441	0.21559
Node11	12466	0	0.94464	0.05536
Node11	12467	0	0.93037	0.06963
Node11	12468	0	0.97408	0.02592
Node11	12469	1	0.00130	0.99870
Node11	12470	1	0.15698	0.84302
Node11	12471	1	0.00008	0.99992
Node11	12472	0	0.94180	0.05820
Node11	12473	1	0.07742	0.92258
Node11	12474	0	0.96165	0.03835
Node11	12475	1	0.00032	0.99968
Node11	12476	1	0.09746	0.90254
Node11	12477	1	0.14312	0.85688
Node11	12478	1	0.00040	0.99960
Node11	12479	0	0.95768	0.04232
Node11	12480	0	0.96216	0.03784
Node11	12481	1	0.00231	0.99769
Node11	12482	1	0.00039	0.99961
Node11	12483	1	0.07339	0.92661
Node11	12484	0	0.99536	0.00464
Node11	12485	1	0.00026	0.99974
Node11	12486	0	0.74888	0.25112
Node11	12487	1	0.08991	0.91009
Node11	12488	1	0.00063	0.99937
Node11	12489	1	0.00108	0.99892
Node11	12490	1	0.29169	0.70831
Node11	12491	1	0.02666	0.97334
Node11	12492	1	0.00017	0.99983
Node11	12493	1	0.00497	0.99503
Node11	12494	0	0.79136	0.20864
Node11	12495	1	0.01098	0.98902
Node11	12496	1	0.01029	0.98971
Node11	12497	0	0.54272	0.45728
Node11	12498	0	0.99822	0.00178
Node11	12499	0	0.96067	0.03933
Node11	12500	0	0.98147	0.01853
Node11	12501	0	0.74888	0.25112
Node11	12502	1	0.18366	0.81634
Node11	12503	1	0.00074	0.99926
Node11	12504	0	0.74888	0.25112
Node11	12505	1	0.01836	0.98164
Node11	12506	1	0.10723	0.89277
Node11	12507	1	0.00004	0.99996
Node11	12508	0	0.74888	0.25112
Node11	12509	1	0.19459	0.80541
Node11	12510	1	0.01643	0.98357
Node11	12511	0	0.95015	0.04985
Node11	12512	0	0.96515	0.03485
Node11	12513	1	0.00861	0.99139
Node11	12514	1	0.20369	0.79631
Node11	12515	1	0.42035	0.57965
Node11	12516	1	0.00003	0.99997
Node11	12517	1	0.01062	0.98938
Node11	12518	0	0.64289	0.35711
Node11	12519	1	0.38908	0.61092
Node11	12520	1	0.31613	0.68387
Node11	12521	1	0.00004	0.99996
Node11	12522	1	0.00816	0.99184
Node11	12523	0	0.91557	0.08443
Node11	12524	0	0.99663	0.00337
Node11	12525	0	0.96213	0.03787
Node11	12526	1	0.00004	0.99996
Node11	12527	1	0.00005	0.99995
Node11	12528	1	0.00004	0.99996
Node11	12529	1	0.00043	0.99957
Node11	12530	1	0.00769	0.99231
Node11	12531	1	0.00147	0.99853
Node11	12532	0	0.65913	0.34087
Node11	12533	1	0.05749	0.94251
Node11	12534	1	0.00003	0.99997
Node11	12535	0	0.95099	0.04901
Node11	12536	1	0.00892	0.99108
Node11	12537	1	0.07536	0.92464
Node11	12538	1	0.00100	0.99900
Node11	12539	1	0.00300	0.99700
Node11	12540	0	0.83582	0.16418
Node11	12541	1	0.36843	0.63157
Node11	12542	0	0.92725	0.07275
Node11	12543	0	0.98525	0.01475
Node11	12544	0	0.50837	0.49163
Node11	12545	0	0.78557	0.21443
Node11	12546	1	0.00481	0.99519
Node11	12547	0	0.84864	0.15136
Node11	12548	1	0.00116	0.99884
Node11	12549	1	0.00003	0.99997
Node11	12550	1	0.00791	0.99209
Node11	12551	0	0.99680	0.00320
Node11	12552	1	0.16958	0.83042
Node11	12553	1	0.00541	0.99459
Node11	12554	1	0.00048	0.99952
Node11	12555	0	0.98005	0.01995
Node11	12556	0	0.79305	0.20695
Node11	12557	1	0.00047	0.99953
Node11	12558	0	0.92960	0.07040
Node11	12559	0	0.50460	0.49540
Node11	12560	0	0.98648	0.01352
Node11	12561	1	0.00031	0.99969
Node11	12562	0	0.66845	0.33155
Node11	12563	0	0.96669	0.03331
Node11	12564	1	0.16907	0.83093
Node11	12565	0	0.97995	0.02005
Node11	12566	1	0.00004	0.99996
Node11	12567	1	0.04467	0.95533
Node11	12568	1	0.00003	0.99997
Node11	12569	1	0.00267	0.99733
Node11	12570	1	0.00018	0.99982
Node11	12571	0	0.87218	0.12782
Node11	12572	1	0.40080	0.59920
Node11	12573	1	0.06698	0.93302
Node11	12574	1	0.00108	0.99892
Node11	12575	0	0.67724	0.32276
Node11	12576	-	0.44098	0.55902
Node11	12577	1	0.00003	0.99997
Node11	12578	1	0.00005	0.99995
Node11	12579	1	0.00018	0.99982
Node11	12580	1	0.00003	0.99997
Node11	12581	1	0.02525	0.97475
Node11	12582	1	0.03470	0.96530
Node11	12583	1	0.28788	0.71212
Node11	12584	1	0.15447	0.84553
Node11	12585	0	0.99243	0.00757
Node11	12586	1	0.31746	0.68254
Node11	12587	1	0.05550	0.94450
Node11	12588	1	0.02059	0.97941
Node11	12589	0	0.87815	0.12185
Node11	12590	1	0.06734	0.93266
Node11	12591	0	0.77021	0.22979
Node11	12592	1	0.00856	0.99144
Node11	12593	0	0.90177	0.09823
Node11	12594	0	0.99107	0.00893
Node11	12595	1	0.00003	0.99997
Node11	12596	0	0.95568	0.04432
Node11	12597	1	0.00004	0.99996
Node11	12598	0	0.97473	0.02527
Node11	12599	0	0.93923	0.06077
Node11	12600	1	0.15142	0.84858
Node11	12601	1	0.00799	0.99201
Node11	12602	1	0.10189	0.89811
Node11	12603	1	0.00004	0.99996
Node11	12604	1	0.03340	0.96660
Node11	12605	0	0.93078	0.06922
Node11	12606	1	0.18366	0.81634
Node11	12607	0	0.99907	0.00093
Node11	12608	1	0.13190	0.86810
Node11	12609	1	0.02789	0.97211
Node11	12610	0	0.74888	0.25112
Node11	12611	1	0.00018	0.99982
Node11	12612	0	0.74888	0.25112
Node11	12613	0	0.98212	0.01788
Node11	12614	1	0.00020	0.99980
Node11	12615	0	0.99258	0.00742
Node11	12616	1	0.00032	0.99968
Node11	12617	1	0.03013	0.96987
Node11	12618	1	0.00093	0.99907
Node11	12619	1	0.00004	0.99996
Node11	12620	1	0.00022	0.99978
Node11	12621	0	0.96121	0.03879
Node11	12622	0	0.59388	0.40612
Node11	12623	1	0.20145	0.79855
Node11	12624	0	0.72999	0.27001
Node11	12625	0	0.98367	0.01633
Node11	12626	0	0.99831	0.00169
Node11	12627	1	0.00412	0.99588
Node11	12628	1	0.14883	0.85117
Node11	12629	0	0.96065	0.03935
Node11	12630	1	0.00202	0.99798
Node11	12631	1	0.00005	0.99995
Node11	12632	1	0.00020	0.99980
Node11	12633	1	0.03654	0.96346
Node11	12634	1	0.00090	0.99910
Node11	12635	1	0.00004	0.99996
Node11	12636	0	0.74888	0.25112
Node11	12637	1	0.20503	0.79497
Node11	12638	1	0.03490	0.96510
Node11	12639	1	0.16087	0.83913
Node11	12640	1	0.01511	0.98489
Node11	12641	0	0.99832	0.00168
Node11	12642	0	0.74888	0.25112
Node11	12643	0	0.94505	0.05495
Node11	12644	0	0.64336	0.35664
Node11	12645	0	0.99877	0.00123
Node11	12646	0	0.69841	0.30159
Node11	12647	1	0.00003	0.99997
Node11	12648	0	0.77277	0.22723
Node11	12649	1	0.00352	0.99648
Node11	12650	1	0.00003	0.99997
Node11	12651	1	0.26205	0.73795
Node11	12652	0	0.90220	0.09780
Node11	12653	1	0.33709	0.66291
Node11	12654	0	0.89184	0.10816
Node11	12655	1	0.00009	0.99991
Node11	12656	1	0.00083	0.99917
Node11	12657	1	0.01237	0.98763
Node11	12658	0	0.92605	0.07395
Node11	12659	1	0.00003	0.99997
Node11	12660	1	0.00024	0.99976
Node11	12661	0	0.95441	0.04559
Node11	12662	0	0.98482	0.01518
Node11	12663	1	0.05862	0.94138
Node11	12664	1	0.00115	0.99885
Node11	12665	1	0.18366	0.81634
Node11	12666	1	0.26139	0.73861
Node11	12667	1	0.00160	0.99840
Node11	12668	1	0.04922	0.95078
Node11	12669	0	0.66958	0.33042
Node11	12670	1	0.00005	0.99995
Node11	12671	0	0.94979	0.05021
Node11	12672	0	0.73320	0.26680
Node11	12673	1	0.00005	0.99995
Node11	12674	1	0.37962	0.62038
Node11	12675	1	0.33002	0.66998
Node11	12676	1	0.00035	0.99965
Node11	12677	0	0.97160	0.02840
Node11	12678	1	0.04805	0.95195
Node11	12679	1	0.12770	0.87230
Node11	12680	1	0.03067	0.96933
Node11	12681	1	0.00028	0.99972
Node11	12682	1	0.00020	0.99980
Node11	12683	1	0.00004	0.99996
Node11	12684	0	0.84308	0.15692
Node11	12685	1	0.06653	0.93347
Node11	12686	1	0.00005	0.99995
Node11	12687	0	0.74888	0.25112
Node11	12688	1	0.00024	0.99976
Node11	12689	1	0.07584	0.92416
Node11	12690	1	0.00005	0.99995
Node11	12691	1	0.00004	0.99996
Node11	12692	0	0.93490	0.06510
Node11	12693	1	0.00003	0.99997
Node11	12694	1	0.00003	0.99997
Node11	12695	0	0.92157	0.07843
Node11	12696	1	0.18366	0.81634
Node11	12697	1	0.00004	0.99996
Node11	12698	0	0.81430	0.18570
Node11	12699	1	0.14721	0.85279
Node11	12700	0	0.86115	0.13885
Node11	12701	1	0.00003	0.99997
Node11	12702	0	0.99748	0.00252
Node11	12703	1	0.00032	0.99968
Node11	12704	1	0.00439	0.99561
Node11	12705	1	0.01463	0.98537
Node11	12706	1	0.00005	0.99995
Node11	12707	1	0.03974	0.96026
Node11	12708	0	0.60882	0.39118
Node11	12709	1	0.00007	0.99993
Node11	12710	1	0.00005	0.99995
Node11	12711	1	0.31397	0.68603
Node11	12712	0	0.84957	0.15043
Node11	12713	0	0.92523	0.07477
Node11	12714	1	0.15092	0.84908
Node11	12715	1	0.00025	0.99975
Node11	12716	0	0.98138	0.01862
Node11	12717	1	0.34457	0.65543
Node11	12718	1	0.00099	0.99901
Node11	12719	0	0.70797	0.29203
Node11	12720	1	0.00003	0.99997
Node11	12721	1	0.00004	0.99996
Node11	12722	1	0.00315	0.99685
Node11	12723	1	0.00021	0.99979
Node11	12724	1	0.02648	0.97352
Node11	12725	1	0.08143	0.91857
Node11	12726	0	0.99135	0.00865
Node11	12727	1	0.00004	0.99996
Node11	12728	1	0.00008	0.99992
Node11	12729	1	0.00004	0.99996
Node11	12730	1	0.01073	0.98927
Node11	12731	1	0.02071	0.97929
Node11	12732	1	0.03517	0.96483
Node11	12733	1	0.20805	0.79195
Node11	12734	1	0.34038	0.65962
Node11	12735	1	0.10396	0.89604
Node11	12736	1	0.00081	0.99919
Node11	12737	1	0.14487	0.85513
Node11	12738	0	0.74888	0.25112
Node11	12739	1	0.26821	0.73179
Node11	12740	1	0.00044	0.99956
Node11	12741	1	0.00005	0.99995
Node11	12742	1	0.00004	0.99996
Node11	12743	0	0.98513	0.01487
Node11	12744	1	0.00003	0.99997
Node11	12745	1	0.08853	0.91147
Node11	12746	0	0.99382	0.00618
Node11	12747	0	0.86371	0.13629
Node11	12748	0	0.97280	0.02720
Node11	12749	0	0.74888	0.25112
Node11	12750	1	0.00005	0.99995
Node11	12751	0	0.94663	0.05337
Node11	12752	1	0.00097	0.99903
Node11	12753	1	0.18366	0.81634
Node11	12754	1	0.00003	0.99997
Node11	12755	0	0.52347	0.47653
Node11	12756	1	0.21244	0.78756
Node11	12757	1	0.00018	0.99982
Node11	12758	0	0.74888	0.25112
Node11	12759	1	0.15115	0.84885
Node11	12760	1	0.00044	0.99956
Node11	12761	1	0.00003	0.99997
Node11	12762	0	0.74786	0.25214
Node11	12763	1	0.00513	0.99487
Node11	12764	1	0.00888	0.99112
Node11	12765	1	0.00005	0.99995
Node11	12766	0	0.66774	0.33226
Node11	12767	0	0.55900	0.44100
Node11	12768	0	0.93963	0.06037
Node11	12769	1	0.00015	0.99985
Node11	12770	0	0.99931	0.00069
Node11	12771	0	0.96106	0.03894
Node11	12772	1	0.00067	0.99933
Node11	12773	1	0.00020	0.99980
Node11	12774	0	0.97973	0.02027
Node11	12775	0	0.58849	0.41151
Node11	12776	1	0.00064	0.99936
Node11	12777	1	0.30786	0.69214
Node11	12778	1	0.13633	0.86367
Node11	12779	0	0.99815	0.00185
Node11	12780	1	0.02781	0.97219
Node11	12781	1	0.10058	0.89942
Node11	12782	1	0.00006	0.99994
Node11	12783	0	0.99909	0.00091
Node11	12784	1	0.00005	0.99995
Node11	12785	0	0.74888	0.25112
Node11	12786	1	0.03609	0.96391
Node11	12787	1	0.00005	0.99995
Node11	12788	1	0.22567	0.77433
Node11	12789	1	0.04733	0.95267
Node11	12790	1	0.09132	0.90868
Node11	12791	-	0.44650	0.55350
Node11	12792	1	0.18366	0.81634
Node11	12793	1	0.00005	0.99995
Node11	12794	1	0.00005	0.99995
Node11	12795	1	0.00004	0.99996
Node11	12796	0	0.66924	0.33076
Node11	12797	1	0.00003	0.99997
Node11	12798	1	0.02833	0.97167
Node11	12799	0	0.96361	0.03639
Node11	12800	0	0.94512	0.05488
Node11	12801	1	0.00004	0.99996
Node11	12802	0	0.99246	0.00754
Node11	12803	1	0.00039	0.99961
Node11	12804	0	0.98977	0.01023
Node11	12805	1	0.00244	0.99756
Node11	12806	1	0.02195	0.97805
Node11	12807	1	0.00119	0.99881
Node11	12808	1	0.00033	0.99967
Node11	12809	0	0.98236	0.01764
Node11	12810	1	0.05804	0.94196
Node11	12811	0	0.99880	0.00120
Node11	12812	1	0.01949	0.98051
Node11	12813	1	0.34895	0.65105
Node11	12814	0	0.54174	0.45826
Node11	12815	-	0.47220	0.52780
Node11	12816	1	0.00674	0.99326
Node11	12817	1	0.14235	0.85765
Node11	12818	1	0.00005	0.99995
Node11	12819	1	0.00169	0.99831
Node11	12820	0	0.84048	0.15952
Node11	12821	0	0.95709	0.04291
Node11	12822	1	0.00201	0.99799
Node11	12823	1	0.00048	0.99952
Node11	12824	1	0.00003	0.99997
Node11	12825	1	0.29201	0.70799
Node11	12826	0	0.95331	0.04669
Node11	12827	0	0.74103	0.25897
Node11	12828	0	0.99624	0.00376
Node11	12829	1	0.00085	0.99915
Node11	12830	0	0.80637	0.19363
Node11	12831	1	0.00548	0.99452
Node11	12832	1	0.00021	0.99979
Node11	12833	1	0.00991	0.99009
Node11	12834	0	0.81257	0.18743
Node11	12835	1	0.00003	0.99997
Node11	12836	1	0.00003	0.99997
Node11	12837	0	0.57074	0.42926
Node11	12838	0	0.86792	0.13208
Node11	12839	0	0.74888	0.25112
Node11	12840	1	0.00009	0.99991
Node11	12841	1	0.08457	0.91543
Node11	12842	1	0.00478	0.99522
Node11	12843	1	0.01242	0.98758
Node11	12844	1	0.14973	0.85027
Node11	12845	0	0.96156	0.03844
Node11	12846	1	0.00086	0.99914
Node11	12847	1	0.00005	0.99995
Node11	12848	1	0.00920	0.99080
Node11	12849	1	0.21878	0.78122
Node11	12850	0	0.65896	0.34104
Node11	12851	0	0.74888	0.25112
Node11	12852	1	0.00442	0.99558
Node11	12853	1	0.06873	0.93127
Node11	12854	1	0.07128	0.92872
Node11	12855	1	0.02647	0.97353
Node11	12856	1	0.00003	0.99997
Node11	12857	0	0.95937	0.04063
Node11	12858	1	0.01005	0.98995
Node11	12859	1	0.08007	0.91993
Node11	12860	1	0.01049	0.98951
Node11	12861	1	0.36851	0.63149
Node11	12862	1	0.17675	0.82325
Node11	12863	1	0.02063	0.97937
Node11	12864	1	0.29797	0.70203
Node11	12865	1	0.12437	0.87563
Node11	12866	1	0.36901	0.63099
Node11	12867	1	0.00010	0.99990
Node11	12868	1	0.00438	0.99562
Node11	12869	0	0.95750	0.04250
Node11	12870	0	0.99794	0.00206
Node11	12871	0	0.92716	0.07284
Node11	12872	1	0.00005	0.99995
Node11	12873	0	0.67097	0.32903
Node11	12874	1	0.00172	0.99828
Node11	12875	1	0.00530	0.99470
Node11	12876	1	0.00003	0.99997
Node11	12877	0	0.99649	0.00351
Node11	12878	1	0.02891	0.97109
Node11	12879	1	0.00322	0.99678
Node11	12880	0	0.74888	0.25112
Node11	12881	1	0.00237	0.99763
Node11	12882	1	0.00133	0.99867
Node11	12883	0	0.68975	0.31025
Node11	12884	1	0.00004	0.99996
Node11	12885	1	0.00006	0.99994
Node11	12886	0	0.70233	0.29767
Node11	12887	0	0.53868	0.46132
Node11	12888	1	0.20775	0.79225
Node11	12889	1	0.00004	0.99996
Node11	12890	1	0.00003	0.99997
Node11	12891	1	0.04063	0.95937
Node11	12892	0	0.57478	0.42522
Node11	12893	0	0.96034	0.03966
Node11	12894	1	0.27422	0.72578
Node11	12895	1	0.00006	0.99994
Node11	12896	1	0.00006	0.99994
Node11	12897	0	0.71370	0.28630
Node11	12898	1	0.00028	0.99972
Node11	12899	1	0.00174	0.99826
Node11	12900	0	0.97679	0.02321
Node11	12901	1	0.00130	0.99870
Node11	12902	1	0.00422	0.99578
Node11	12903	1	0.00003	0.99997
Node11	12904	1	0.00035	0.99965
Node11	12905	1	0.40931	0.59069
Node11	12906	1	0.00004	0.99996
Node11	12907	1	0.00173	0.99827
Node11	12908	1	0.00028	0.99972
Node11	12909	0	0.98541	0.01459
Node11	12910	1	0.00033	0.99967
Node11	12911	1	0.07227	0.92773
Node11	12912	1	0.00022	0.99978
Node11	12913	1	0.00047	0.99953
Node11	12914	0	0.85342	0.14658
Node11	12915	-	0.43615	0.56385
Node11	12916	0	0.57134	0.42866
Node11	12917	1	0.32197	0.67803
Node11	12918	0	0.90699	0.09301
Node11	12919	1	0.00117	0.99883
Node11	12920	0	0.74888	0.25112
Node11	12921	0	0.99916	0.00084
Node11	12922	0	0.88237	0.11763
Node11	12923	0	0.99337	0.00663
Node11	12924	1	0.06394	0.93606
Node11	12925	1	0.00003	0.99997
Node11	12926	0	0.74888	0.25112
Node11	12927	0	0.50024	0.49976
Node11	12928	0	0.98588	0.01412
Node11	12929	1	0.00003	0.99997
Node11	12930	0	0.84123	0.15877
Node11	12931	1	0.00007	0.99993
Node11	12932	1	0.00435	0.99565
Node11	12933	-	0.45875	0.54125
Node11	12934	0	0.55251	0.44749
Node11	12935	0	0.74408	0.25592
Node11	12936	0	0.99380	0.00620
Node11	12937	0	0.99989	0.00011
Node11	12938	0	0.99998	0.00002
Node11	12939	1	0.04189	0.95811
Node11	12940	1	0.00388	0.99612
Node11	12941	0	0.98997	0.01003
Node11	12942	0	0.78360	0.21640
Node11	12943	1	0.18366	0.81634
Node11	12944	0	0.96946	0.03054
Node11	12945	1	0.28247	0.71753
Node11	12946	0	0.51857	0.48143
Node11	12947	0	0.99685	0.00315
Node11	12948	0	0.99308	0.00692
Node11	12949	0	0.90106	0.09894
Node11	12950	1	0.00025	0.99975
Node11	12951	0	0.77439	0.22561
Node11	12952	0	0.94159	0.05841
Node11	12953	0	0.97306	0.02694
Node11	12954	0	0.74888	0.25112
Node11	12955	1	0.03166	0.96834
Node11	12956	0	0.98566	0.01434
Node11	12957	1	0.00178	0.99822
Node11	12958	0	0.97077	0.02923
Node11	12959	1	0.14441	0.85559
Node11	12960	1	0.02919	0.97081
Node11	12961	1	0.00003	0.99997
Node11	12962	1	0.01845	0.98155
Node11	12963	0	0.96088	0.03912
Node11	12964	1	0.16996	0.83004
Node11	12965	1	0.00022	0.99978
Node11	12966	1	0.05425	0.94575
Node11	12967	1	0.04860	0.95140
Node11	12968	0	0.99989	0.00011
Node11	12969	0	0.74888	0.25112
Node11	12970	1	0.00072	0.99928
Node11	12971	1	0.00005	0.99995
Node11	12972	0	0.92471	0.07529
Node11	12973	1	0.00111	0.99889
Node11	12974	1	0.00073	0.99927
Node11	12975	1	0.00003	0.99997
Node11	12976	0	0.99164	0.00836
Node11	12977	1	0.01515	0.98485
Node11	12978	0	0.70993	0.29007
Node11	12979	1	0.01537	0.98463
Node11	12980	1	0.00005	0.99995
Node11	12981	1	0.00007	0.99993
Node11	12982	1	0.10099	0.89901
Node11	12983	1	0.00016	0.99984
Node11	12984	0	0.79139	0.20861
Node11	12985	1	0.01123	0.98877
Node11	12986	-	0.49705	0.50295
Node11	12987	0	0.79436	0.20564
Node11	12988	1	0.00034	0.99966
Node11	12989	1	0.06803	0.93197
Node11	12990	1	0.38534	0.61466
Node11	12991	1	0.34210	0.65790
Node11	12992	1	0.00066	0.99934
Node11	12993	1	0.00203	0.99797
Node11	12994	1	0.00020	0.99980
Node11	12995	-	0.44057	0.55943
Node11	12996	1	0.00008	0.99992
Node11	12997	0	0.97100	0.02900
Node11	12998	0	0.98974	0.01026
Node11	12999	1	0.07048	0.92952
Node11	13000	1	0.00005	0.99995
Node11	13001	0	0.93609	0.06391
Node11	13002	1	0.29362	0.70638
Node11	13003	1	0.00035	0.99965
Node11	13004	1	0.00007	0.99993
Node11	13005	0	0.99720	0.00280
Node11	13006	1	0.01149	0.98851
Node11	13007	1	0.00005	0.99995
Node11	13008	0	0.90969	0.09031
Node11	13009	0	0.63477	0.36523
Node11	13010	0	0.99145	0.00855
Node11	13011	0	0.99970	0.00030
Node11	13012	0	0.52713	0.47287
Node11	13013	0	0.60705	0.39295
Node11	13014	1	0.00003	0.99997
Node11	13015	0	0.98537	0.01463
Node11	13016	1	0.00020	0.99980
Node11	13017	1	0.03958	0.96042
Node11	13018	0	0.98213	0.01787
Node11	13019	1	0.00004	0.99996
Node11	13020	0	0.72869	0.27131
Node11	13021	0	0.99996	0.00004
Node11	13022	1	0.00072	0.99928
Node11	13023	1	0.00185	0.99815
Node11	13024	1	0.00169	0.99831
Node11	13025	0	0.84426	0.15574
Node11	13026	1	0.18366	0.81634
Node11	13027	-	0.43093	0.56907
Node11	13028	0	0.98955	0.01045
Node11	13029	1	0.00263	0.99737
Node11	13030	1	0.00015	0.99985
Node11	13031	0	0.97367	0.02633
Node11	13032	1	0.00030	0.99970
Node11	13033	1	0.00048	0.99952
Node11	13034	1	0.00593	0.99407
Node11	13035	0	0.97440	0.02560
Node11	13036	1	0.00004	0.99996
Node11	13037	1	0.02005	0.97995
Node11	13038	1	0.18366	0.81634
Node11	13039	1	0.00003	0.99997
Node11	13040	1	0.00004	0.99996
Node11	13041	-	0.46711	0.53289
Node11	13042	1	0.00341	0.99659
Node11	13043	1	0.00004	0.99996
Node11	13044	0	0.74888	0.25112
Node11	13045	1	0.21482	0.78518
Node11	13046	0	0.99841	0.00159
Node11	13047	1	0.34722	0.65278
Node11	13048	1	0.00003	0.99997
Node11	13049	0	0.74888	0.25112
Node11	13050	1	0.29067	0.70933
Node11	13051	0	0.96977	0.03023
Node11	13052	1	0.05586	0.94414
Node11	13053	0	0.97835	0.02165
Node11	13054	1	0.00011	0.99989
Node11	13055	1	0.00052	0.99948
Node11	13056	1	0.00038	0.99962
Node11	13057	0	0.74888	0.25112
Node11	13058	1	0.00030	0.99970
Node11	13059	0	0.90354	0.09646
Node11	13060	1	0.00050	0.99950
Node11	13061	1	0.00004	0.99996
Node11	13062	1	0.00004	0.99996
Node11	13063	1	0.00003	0.99997
Node11	13064	1	0.00025	0.99975
Node11	13065	1	0.00015	0.99985
Node11	13066	0	0.93596	0.06404
Node11	13067	0	0.99807	0.00193
Node11	13068	1	0.18366	0.81634
Node11	13069	1	0.06298	0.93702
Node11	13070	1	0.00006	0.99994
Node11	13071	0	0.56491	0.43509
Node11	13072	1	0.00003	0.99997
Node11	13073	1	0.00215	0.99785
Node11	13074	0	0.95606	0.04394
Node11	13075	0	0.88220	0.11780
Node11	13076	1	0.00331	0.99669
Node11	13077	0	0.98997	0.01003
Node11	13078	1	0.03287	0.96713
Node11	13079	1	0.01797	0.98203
Node11	13080	0	0.56239	0.43761
Node11	13081	1	0.00051	0.99949
Node11	13082	0	0.99641	0.00359
Node11	13083	1	0.00005	0.99995
Node11	13084	0	0.99793	0.00207
Node11	13085	0	0.79581	0.20419
Node11	13086	1	0.00003	0.99997
Node11	13087	0	0.98494	0.01506
Node11	13088	1	0.00005	0.99995
Node11	13089	0	0.77724	0.22276
Node11	13090	1	0.00006	0.99994
Node11	13091	1	0.00003	0.99997
Node11	13092	1	0.00050	0.99950
Node11	13093	1	0.06458	0.93542
Node11	13094	1	0.00200	0.99800
Node11	13095	1	0.00004	0.99996
Node11	13096	-	0.47798	0.52202
Node11	13097	1	0.00241	0.99759
Node11	13098	1	0.02433	0.97567
Node11	13099	1	0.00061	0.99939
Node11	13100	0	0.73898	0.26102
Node11	13101	1	0.00110	0.99890
Node11	13102	1	0.00006	0.99994
Node11	13103	0	0.86400	0.13600
Node11	13104	1	0.00110	0.99890
Node11	13105	-	0.44379	0.55621
Node11	13106	0	0.98391	0.01609
Node11	13107	1	0.00466	0.99534
Node11	13108	0	0.99933	0.00067
Node11	13109	0	0.95492	0.04508
Node11	13110	0	0.96243	0.03757
Node11	13111	1	0.01145	0.98855
Node11	13112	1	0.37130	0.62870
Node11	13113	0	0.98680	0.01320
Node11	13114	1	0.12169	0.87831
Node11	13115	1	0.00060	0.99940
Node11	13116	1	0.13951	0.86049
Node11	13117	0	0.99064	0.00936
Node11	13118	1	0.00096	0.99904
Node11	13119	1	0.00005	0.99995
Node11	13120	1	0.00028	0.99972
Node11	13121	1	0.01308	0.98692
Node11	13122	1	0.14662	0.85338
Node11	13123	0	0.58948	0.41052
Node11	13124	1	0.00204	0.99796
Node11	13125	1	0.14910	0.85090
Node11	13126	1	0.03751	0.96249
Node11	13127	1	0.00004	0.99996
Node11	13128	1	0.18366	0.81634
Node11	13129	1	0.00029	0.99971
Node11	13130	0	0.76315	0.23685
Node11	13131	0	0.74888	0.25112
Node11	13132	1	0.30615	0.69385
Node11	13133	1	0.00934	0.99066
Node11	13134	1	0.12158	0.87842
Node11	13135	0	0.99433	0.00567
Node11	13136	0	0.92971	0.07029
Node11	13137	1	0.01248	0.98752
Node11	13138	1	0.03877	0.96123
Node11	13139	1	0.36262	0.63738
Node11	13140	1	0.00015	0.99985
Node11	13141	1	0.18366	0.81634
Node11	13142	1	0.00233	0.99767
Node11	13143	0	0.74888	0.25112
Node11	13144	1	0.00030	0.99970
Node11	13145	1	0.00301	0.99699
Node11	13146	0	0.88297	0.11703
Node11	13147	1	0.02760	0.97240
Node11	13148	0	0.74888	0.25112
Node11	13149	1	0.02721	0.97279
Node11	13150	1	0.23989	0.76011
Node11	13151	-	0.49027	0.50973
Node11	13152	1	0.00003	0.99997
Node11	13153	1	0.04353	0.95647
Node11	13154	1	0.00003	0.99997
Node11	13155	0	0.91764	0.08236
Node11	13156	1	0.00022	0.99978
Node11	13157	1	0.19904	0.80096
Node11	13158	1	0.00100	0.99900
Node11	13159	0	0.77446	0.22554
Node11	13160	1	0.00005	0.99995
Node11	13161	0	0.57644	0.42356
Node11	13162	0	0.97555	0.02445
Node11	13163	0	0.98574	0.01426
Node11	13164	1	0.04550	0.95450
Node11	13165	0	0.74888	0.25112
Node11	13166	1	0.00831	0.99169
Node11	13167	0	0.99951	0.00049
Node11	13168	1	0.00003	0.99997
Node11	13169	1	0.23945	0.76055
Node11	13170	1	0.00026	0.99974
Node11	13171	0	0.97113	0.02887
Node11	13172	0	0.68728	0.31272
Node11	13173	1	0.00015	0.99985
Node11	13174	1	0.00148	0.99852
Node11	13175	0	0.96626	0.03374
Node11	13176	0	0.74888	0.25112
Node11	13177	1	0.00003	0.99997
Node11	13178	0	0.95001	0.04999
Node11	13179	0	0.98711	0.01289
Node11	13180	0	0.99240	0.00760
Node11	13181	1	0.39509	0.60491
Node11	13182	1	0.00035	0.99965
Node11	13183	0	0.85769	0.14231
Node11	13184	1	0.00056	0.99944
Node11	13185	0	0.85983	0.14017
Node11	13186	0	0.62268	0.37732
Node11	13187	1	0.00049	0.99951
Node11	13188	0	0.96378	0.03622
Node11	13189	1	0.18366	0.81634
Node11	13190	1	0.16975	0.83025
Node11	13191	1	0.00045	0.99955
Node11	13192	0	0.74888	0.25112
Node11	13193	1	0.02582	0.97418
Node11	13194	0	0.79947	0.20053
Node11	13195	1	0.00004	0.99996
Node11	13196	0	0.65620	0.34380
Node11	13197	1	0.00003	0.99997
Node11	13198	1	0.00005	0.99995
Node11	13199	1	0.00004	0.99996
Node11	13200	1	0.00005	0.99995
Node11	13201	1	0.00025	0.99975
Node11	13202	1	0.12158	0.87842
Node11	13203	1	0.28242	0.71758
Node11	13204	1	0.00003	0.99997
Node11	13205	1	0.00003	0.99997
Node11	13206	1	0.35590	0.64410
Node11	13207	1	0.09151	0.90849
Node11	13208	0	0.98685	0.01315
Node11	13209	0	0.99921	0.00079
Node11	13210	1	0.00436	0.99564
Node11	13211	1	0.00004	0.99996
Node11	13212	0	0.98501	0.01499
Node11	13213	1	0.07754	0.92246
Node11	13214	1	0.10855	0.89145
Node11	13215	0	0.99633	0.00367
Node11	13216	0	0.51996	0.48004
Node11	13217	1	0.00066	0.99934
Node11	13218	1	0.35353	0.64647
Node11	13219	0	0.94253	0.05747
Node11	13220	0	0.76503	0.23497
Node11	13221	1	0.00006	0.99994
Node11	13222	1	0.00005	0.99995
Node11	13223	1	0.13939	0.86061
Node11	13224	0	0.74888	0.25112
Node11	13225	1	0.08800	0.91200
Node11	13226	0	0.74888	0.25112
Node11	13227	1	0.12568	0.87432
Node11	13228	0	0.74888	0.25112
Node11	13229	0	0.87223	0.12777
Node11	13230	1	0.09788	0.90212
Node11	13231	1	0.26117	0.73883
Node11	13232	1	0.35465	0.64535
Node11	13233	1	0.00003	0.99997
Node11	13234	1	0.00094	0.99906
Node11	13235	1	0.17266	0.82734
Node11	13236	1	0.00004	0.99996
Node11	13237	1	0.06185	0.93815
Node11	13238	0	0.56839	0.43161
Node11	13239	1	0.39688	0.60312
Node11	13240	0	0.79598	0.20402
Node11	13241	0	0.99868	0.00132
Node11	13242	1	0.00003	0.99997
Node11	13243	1	0.00599	0.99401
Node11	13244	1	0.00004	0.99996
Node11	13245	0	0.74043	0.25957
Node11	13246	1	0.31788	0.68212
Node11	13247	1	0.07695	0.92305
[truncated: 21,288,452 more chars]
