# Supplementary material for: Evolutionary transcriptomics implicates new genes and pathways in human pregnancy and adverse pregnancy outcomes
Source: eLife. 2021 Oct 8;10:e69584. doi: 10.7554/eLife.69584 (PMC8660021; doi:10.7554/eLife.69584)
Supplement: Figure 1—source data 2. [file elife-69584-fig1-data2.zip › Figure 1 - Source data 2/states.phy.treefile.tree]

#NEXUS
begin taxa;
	dimensions ntax=35;
	taxlabels
	Armadillo
	Baboon
	Bat
	Chalcides
	Chicken
	Cow
	Dog
	Duck
	Dunnart
	Finnsheep
	Goat
	Guineafowl
	Hamster
	Horse
	Human
	Lampropholis
	Lerista
	Mouflon
	Mouse
	Opossum
	PTmacaque
	PhrynocephalusOvip
	PhrynocephalusVivip
	Pig
	Platypus
	Pseudemoia
	Rabbit
	Rat
	Rmacaque
	SaiphosOvip
	SaiphosVivip
	Squirrel
	Wallaby
	WaterBuffalo
	Zebu
;
end;

begin trees;
	tree tree_1 = [&R] (Human:0.19917,(((Armadillo:0.145535,(((((Chalcides:0.211925,((Lampropholis:0.101948,Pseudemoia:0.128223)[&label=11]:0.056259,(Lerista:0.062505,(SaiphosOvip:0.036141,SaiphosVivip:0.00846)[&label=13]:0.072713)[&label=12]:0.106785)[&label=10]:0.009003)[&label=9]:0.016094,(PhrynocephalusVivip:0.069953,PhrynocephalusOvip:0.048292)[&label=14]:0.081453)[&label=8]:0.030723,((Chicken:0.058203,Guineafowl:0.087815)[&label=16]:0.023179,Duck:0.064913)[&label=15]:0.050412)[&label=7]:0.032068,Platypus:0.187757)[&label=6]:0.045279,((Dunnart:0.275518,Wallaby:0.224444)[&label=18]:0.009003,Opossum:0.181376)[&label=17]:0.039512)[&label=5]:0.023886)[&label=4]:0.009003,(Bat:0.270008,(((((Cow:0.061061,Zebu:0.0875)[&label=24]:0.055577,WaterBuffalo:0.009003)[&label=23]:0.009003,(Goat:0.120725,(Finnsheep:0.05377,Mouflon:0.001003)[&label=26]:1.03E-4)[&label=25]:1.03E-4)[&label=22]:0.091312,Pig:0.129893)[&label=21]:0.004967,(Dog:0.251663,Horse:0.095034)[&label=27]:0.009003)[&label=20]:0.024777)[&label=19]:0.001003)[&label=3]:0.017745,(((Hamster:0.066426,(Mouse:0.156302,Rat:0.11296)[&label=31]:0.008333)[&label=30]:0.038398,Squirrel:0.085196)[&label=29]:0.002814,Rabbit:0.103794)[&label=28]:0.001911)[&label=2]:0.031631,(Baboon:0.009003,(Rmacaque:0.044491,PTmacaque:9.29E-4)[&label=33]:0.009003)[&label=32]:0.136426)[&label=1];
end;

begin figtree;
	set appearance.backgroundColorAttribute="Default";
	set appearance.backgroundColour=#ffffff;
	set appearance.branchColorAttribute="User selection";
	set appearance.branchColorGradient=false;
	set appearance.branchLineWidth=1.0;
	set appearance.branchMinLineWidth=0.0;
	set appearance.branchWidthAttribute="Fixed";
	set appearance.foregroundColour=#000000;
	set appearance.hilightingGradient=false;
	set appearance.selectionColour=#2d3680;
	set branchLabels.colorAttribute="User selection";
	set branchLabels.displayAttribute="label";
	set branchLabels.fontName="Helvetica";
	set branchLabels.fontSize=8;
	set branchLabels.fontStyle=0;
	set branchLabels.isShown=true;
	set branchLabels.significantDigits=4;
	set layout.expansion=0;
	set layout.layoutType="RECTILINEAR";
	set layout.zoom=0;
	set legend.attribute=null;
	set legend.fontSize=10.0;
	set legend.isShown=false;
	set legend.significantDigits=4;
	set nodeBars.barWidth=4.0;
	set nodeBars.displayAttribute=null;
	set nodeBars.isShown=false;
	set nodeLabels.colorAttribute="User selection";
	set nodeLabels.displayAttribute="Node ages";
	set nodeLabels.fontName="Abadi MT Condensed Extra Bold";
	set nodeLabels.fontSize=8;
	set nodeLabels.fontStyle=0;
	set nodeLabels.isShown=false;
	set nodeLabels.significantDigits=4;
	set nodeShapeExternal.colourAttribute=null;
	set nodeShapeExternal.isShown=false;
	set nodeShapeExternal.minSize=10.0;
	set nodeShapeExternal.scaleType=Width;
	set nodeShapeExternal.shapeType=Circle;
	set nodeShapeExternal.size=4.0;
	set nodeShapeExternal.sizeAttribute=null;
	set nodeShapeInternal.colourAttribute=null;
	set nodeShapeInternal.isShown=false;
	set nodeShapeInternal.minSize=10.0;
	set nodeShapeInternal.scaleType=Width;
	set nodeShapeInternal.shapeType=Circle;
	set nodeShapeInternal.size=4.0;
	set nodeShapeInternal.sizeAttribute=null;
	set polarLayout.alignTipLabels=false;
	set polarLayout.angularRange=0;
	set polarLayout.rootAngle=0;
	set polarLayout.rootLength=100;
	set polarLayout.showRoot=true;
	set radialLayout.spread=0.0;
	set rectilinearLayout.alignTipLabels=false;
	set rectilinearLayout.curvature=0;
	set rectilinearLayout.rootLength=100;
	set scale.offsetAge=0.0;
	set scale.rootAge=1.0;
	set scale.scaleFactor=1.0;
	set scale.scaleRoot=false;
	set scaleAxis.automaticScale=true;
	set scaleAxis.fontSize=8.0;
	set scaleAxis.isShown=false;
	set scaleAxis.lineWidth=1.0;
	set scaleAxis.majorTicks=1.0;
	set scaleAxis.minorTicks=0.5;
	set scaleAxis.origin=0.0;
	set scaleAxis.reverseAxis=false;
	set scaleAxis.showGrid=true;
	set scaleBar.automaticScale=true;
	set scaleBar.fontSize=10.0;
	set scaleBar.isShown=true;
	set scaleBar.lineWidth=1.0;
	set scaleBar.scaleRange=0.0;
	set tipLabels.colorAttribute="User selection";
	set tipLabels.displayAttribute="Names";
	set tipLabels.fontName="Helvetica";
	set tipLabels.fontSize=12;
	set tipLabels.fontStyle=0;
	set tipLabels.isShown=true;
	set tipLabels.significantDigits=4;
	set trees.order=false;
	set trees.orderType="increasing";
	set trees.rooting=true;
	set trees.rootingType="User Selection";
	set trees.transform=false;
	set trees.transformType="cladogram";
end;
