# Supplementary material for: Evolutionary transcriptomics implicates new genes and pathways in human pregnancy and adverse pregnancy outcomes
Source: eLife. 2021 Oct 8;10:e69584. doi: 10.7554/eLife.69584 (PMC8660021; doi:10.7554/eLife.69584)
Supplement: Figure 1—source data 2. [file elife-69584-fig1-data2.zip › Figure 1 - Source data 2/Human loss genes BPP >= 0.80.txt]

SEPT4
AAK1
AAMP
AARSD1
ABCD1
ABHD1
ABHD11
ACAA1
ACBD6
ACD
ACER2
ACKR2
ACOT4
ACOX3
ACTR6
ADA
ADCY4
ADGRE5
ADRB2
AGAP2
AGPAT1
AIMP2
AKR1B1
ALDH4A1
ALKBH6
ALOX5AP
AMBRA1
ANAPC1
ANKMY2
ANKRA2
ANKRD16
APLNR
APOOL
ARHGAP39
ARHGAP42
ARHGDIG
ARHGEF39
ARNTL
ARPC3
ARSE
ASB2
ASNS
ASS1
ATG101
ATP13A2
ATP1A2
ATP23
ATP5G1
ATP6V0A4
AUNIP
AXIN1
B3GAT3
B9D2
BCL2L12
BEND6
BLM
BMF
BOLA2
BOLA2B
BRPF3
BRSK1
C1QTNF2
CACNA1D
CACNB3
CAPRIN2
CARD10
CARNMT1
CASP12
CASP3
CBLL1
CCDC120
CCDC136
CCDC137
CCDC138
CCDC17
CCDC181
CCDC28B
CCDC94
CCM2
CCNE2
CD300LG
CDAN1
CDC20
CDCA2
CDCA3
CDCA8
CDH3
CDKAL1
CDKL1
CDKN2D
CDKN3
CDYL2
CECR2
CENPA
CENPW
CEP128
CEP131
CEP19
CFAP53
CGREF1
CH25H
CHAF1B
CHCHD2
CHMP6
CHST10
CIB1
CISD2
CLDN8
CMSS1
COA4
COA6
COG2
COG7
COL16A1
COMMD3
COPS9
COQ10A
COQ7
COX4I2
COX7C
CPSF3
CR1L
CRABP1
CRAMP1
CSAD
CST7
CTH
CTHRC1
CTPS2
CTTNBP2
CTU2
CUL9
CYB561D1
CYCS
CYGB
CYP39A1
CYTH3
DACT1
DACT3
DALRD3
DCAF13
DCXR
DDIT4L
DDX19A
DDX23
DDX47
DEPDC5
DEXI
DGAT2
DGKA
DHDH
DHRS4
DIS3L
DNAJC17
DNAJC28
DNAJC4
DNM1
DNTTIP1
DOPEY2
DPH7
DRAM1
DRC1
DTNB
DTWD1
DTWD2
DUS2
DUS3L
DUSP5
DYNLL1
DYNLL2
DZIP1L
E2F1
E4F1
EEF1E1-BLOC1S5
EEF1G
EEFSEC
EFCAB10
EFNA2
EGFLAM
EIF4B
ELOF1
EME1
EMG1
ENO3
ENPP6
ENTPD7
EPHX3
ERCC2
ERN1
ESCO1
ESRRA
ETFB
ETV4
ETV6
EVC2
EVI2B
EVPLL
EXOC3L1
EXOSC5
EXOSC8
FAAP24
FABP5
FAHD2A
FANCD2
FANCG
FANCL
FARP2
FBF1
FBXL14
FBXL18
FBXL22
FBXL6
FBXO2
FBXO27
FBXO4
FBXW9
FGD1
FGF9
FIBIN
FIGNL1
FOXS1
FRRS1
FTH1
FUT10
FXYD1
FZD6
FZD8
GAL3ST4
GALK1
GALNS
GALNT16
GAN
GATAD1
GATD1
GCAT
GDPGP1
GGH
GGT1
GINS3
GJA4
GLMN
GLS2
GLYCTK
GNA14
GNG10
GPAM
GPD1
GPM6B
GPR39
GPR89A
GPR89B
GPRASP2
GRHL2
GRK6
GTF2H2
GTF2IRD2
H2AFZ
H3F3A
HAUS7
HELB
HEY1
HHAT
HIGD1A
HIST1H1D
HIST1H1E
HIST2H2AC
HJURP
HMGA1
HMGN2
HMGN5
HMGXB3
HOXA6
HPSE
HSD17B7
HSPA4L
HSPE1
HYAL1
HYKK
ICE1
IFI27L2
IFT81
IGKC
IGSF5
IGSF8
IL13RA2
IL17RC
IL17RD
IL18
IL1RN
IL34
ILVBL
INAFM1
ING4
INPP5D
INTS8
INTS9
IQCC
ISCA1
ITGB3BP
ITPRIPL1
JADE3
JCHAIN
KCNH2
KCNJ8
KCNK5
KCTD9
KDM8
KHK
KIAA0586
KIAA0922
KIAA1161
KIAA1211L
KIF18B
KIF7
KIT
KLC4
KLHL11
KLHL17
KRT18
KRT8
LAGE3
LIG1
LIN9
LINC00998
LIPE
LRIG2
LRRC17
LRRC71
LSM10
LSM3
LURAP1
LYL1
LYPLA2
LYSMD1
LYSMD2
MAD2L1
MAGOH
MAGOHB
MAML3
MANBAL
MAP3K12
MAPK6
MBD3
MCAT
MEMO1
METTL12
MFSD13A
MFSD3
MICAL1
MICALL2
MINDY1
MMP23B
MORC2
MRM2
MRPL38
MRPL48
MSLN
MT2A
MTA2
MTBP
MTFMT
MUL1
MYBL2
NAA35
NANP
NAT6
NCAPD2
NCAPG
NCAPH
NDUFAB1
NDUFAF5
NDUFV3
NELFA
NEURL4
NGEF
NHSL2
NLRX1
NME6
NOCT
NOP53
NOVA1
NPHP4
NPM1
NR2C2
NRIP2
NSMCE1
NSUN5
NSUN6
NT5M
NUBPL
NUDT13
NUDT8
NUP205
NUP37
NXT2
OCEL1
OGFRL1
OIP5
ORC6
OSGIN1
OSTC
OXA1L
P2RX7
P2RY1
P2RY2
PAM16
PAOX
PAQR6
PARP15
PCP4
PCP4L1
PDAP1
PDCD2L
PDCL3
PDE3B
PDE6D
PDF
PDP2
PECR
PER3
PET100
PEX11G
PEX6
PFAS
PGBD1
PGBD4
PGGT1B
PHACTR1
PHF5A
PI16
PIDD1
PIGF
PKNOX2
PKP3
PLEKHA8
PLEKHG4B
PLEKHM3
PLPP2
PLPP7
PMAIP1
PMS2
PNKP
PNPLA4
PNPLA7
POC1A
POLA1
POLB
POLD1
POLE4
POLR2K
POLRMT
POM121
POMK
POP5
PPP1R14B
PPP1R3D
PPP4R1L
PQBP1
PRDM15
PRDM5
PRELID2
PRELID3A
PRICKLE1
PRIM2
PRKRA
PRODH
PSMC1
PSME2
PSTK
PTGES2
PTGES3L
PTGIS
PTMA
PTRH2
PTTG1
PUDP
PXMP2
RAB1B
RABL2B
RAD51C
RAD52
RAD9A
RARS2
RBL1
RBPMS2
RCAN3
RCOR2
REEP2
RELL1
RFESD
RFX2
RGS4
RHBDL2
RHEB
RHNO1
RIPK3
RMI1
RMND1
RND2
RNF113A
RNF122
RNF139
RP9
RPAP1
RPL10A
RPL17
RPL21
RPL26
RPL27
RPL35
RPL36AL
RPL38
RPL39
RPL6
RPL7
RPL9
RPS10
RPS13
RPS2
RPS21
RPS25
RPS26
RPS27
RPS28
RPS3A
RPS6
RPS6KB2
RPSA
RRP1B
RRP36
RTL6
RTN4IP1
RWDD3
S100A1
S1PR2
SALL2
SART1
SAT2
SCAMP5
SCARF2
SCGB1A1
SDHA
SDHD
SELENOM
SEMA6C
SERGEF
SERHL2
SERINC4
SERINC5
SERPINI1
SFRP2
SGCG
SGF29
SH2D3A
SH2D3C
SHC2
SIRT4
SKA3
SKIDA1
SLC12A6
SLC16A11
SLC16A13
SLC22A23
SLC24A5
SLC25A16
SLC29A2
SLC35A1
SLC35E2
SLC37A4
SLC4A3
SLC6A9
SLC9A7
SLX4IP
SMCR8
SMG9
SMIM10L1
SMIM22
SMKR1
SMN1
SMPD2
SMPD4
SNRPE
SNRPF
SNX32
SPATA24
SPATA5
SPC24
SPC25
SPEF1
SPEG
SPTBN2
SRSF12
SSB
STARD3
STARD9
STEAP2
STRADB
STX1A
SULT1C4
SUMO1
SUMO2
SURF2
SUSD4
SYDE2
SYNE3
SYNJ2BP-COX16
SYT7
TADA2B
TAF5
TASP1
TATDN1
TBC1D8
TBCCD1
TBL1Y
TCEANC2
TCF19
TCF23
TCP11L2
TDG
TEC
TECR
TEPSIN
TESK2
TET3
TF
TFAP4
THSD1
THYN1
TIRAP
TK1
TM2D1
TMA7
TMPPE
TMSB4X
TNPO3
TOMM40
TOMM5
TONSL
TPPP
TRAPPC11
TRIM16
TRIM45
TRIM52
TRIM7
TRMT1
TRMT10B
TRO
TSEN34
TSNARE1
TSSC1
TSTD1
TTC27
TTC8
TTYH2
TUBB2A
TUBB2B
TUBB3
TWIST2
TYSND1
UBA2
UBE2E3
UBE2L5P
UBE2S
UBE2T
UBL5
UFSP1
UIMC1
UNC93B1
UQCC3
URB2
USF1
USP10
USP18
UVSSA
UXT
VAC14
VANGL2
VDAC1
VSTM4
WASHC2C
WBP1
WBP11
WDFY2
WDR12
WDR24
WDR31
WDR4
WDR59
WDR90
WDR92
WFDC1
WISP1
WISP2
WNK4
WNT2
WNT2B
XDH
XKR8
XRCC2
XRCC3
XYLB
YBEY
YEATS4
YIPF2
ZBED6
ZBTB39
ZBTB41
ZBTB45
ZBTB49
ZC2HC1C
ZC3HAV1L
ZC4H2
ZCCHC4
ZDHHC15
ZDHHC20
ZFAND4
ZFP2
ZFP69
ZFYVE9
ZKSCAN3
ZKSCAN8
ZMYM3
ZNF112
ZNF135
ZNF142
ZNF175
ZNF177
ZNF19
ZNF283
ZNF300
ZNF316
ZNF319
ZNF34
ZNF341
ZNF35
ZNF366
ZNF382
ZNF396
ZNF407
ZNF420
ZNF425
ZNF438
ZNF449
ZNF461
ZNF514
ZNF517
ZNF530
ZNF558
ZNF569
ZNF570
ZNF572
ZNF596
ZNF615
ZNF620
ZNF665
ZNF674
ZNF684
ZNF697
ZNF699
ZNF70
ZNF707
ZNF717
ZNF79
ZNF852
ZNF865
ZNF883
ZNHIT2
ZSCAN2
ZSCAN20
ZSCAN22
ZSCAN23
