# Supplementary material for: Evolutionary transcriptomics implicates new genes and pathways in human pregnancy and adverse pregnancy outcomes
Source: eLife. 2021 Oct 8;10:e69584. doi: 10.7554/eLife.69584 (PMC8660021; doi:10.7554/eLife.69584)
Supplement: Figure 1—source data 2. [file elife-69584-fig1-data2.zip › Figure 1 - Source data 2/states.phy.mldist]

35
Human               0.0000000 0.3285955 0.2981637 0.5023264 0.4340036 0.3233332 0.3127376 0.4224313 0.4956830 0.3160572 0.3044226 0.3172509 0.4749261 0.4449793 0.5140465 0.3279612 0.4145840 0.4582602 0.2702281 0.5887516 0.3086761 0.2932294 0.6198963 0.3373633 0.3440631 0.4617485 0.4660948 0.4135676 0.4245629 0.2999631 0.3385676 0.3937367 0.3330000 0.4167582 0.3330000 
Armadillo           0.3285955 0.0000000 0.2774454 0.3720168 0.3421970 0.2848422 0.2498880 0.3557976 0.4696547 0.2496269 0.2428635 0.2596734 0.4219729 0.3712446 0.4155210 0.2657695 0.3613580 0.3608184 0.2110522 0.4529192 0.2626791 0.1973261 0.4714710 0.2386277 0.3315955 0.3664643 0.3678600 0.3128738 0.2689140 0.2795940 0.2954129 0.3438121 0.2624048 0.3388676 0.2624048 
Baboon              0.2981637 0.2774454 0.0000000 0.4167626 0.3507746 0.2786126 0.2710485 0.3638902 0.4559758 0.2750238 0.2552574 0.2769270 0.3733635 0.3606522 0.4746795 0.2858794 0.3636953 0.3837743 0.2329173 0.4757649 0.2363658 0.2012758 0.5287027 0.3042096 0.0447942 0.3904237 0.3868545 0.3354881 0.3367836 0.0009428 0.3011262 0.3429988 0.2874171 0.3614144 0.2874171 
Bat                 0.5023264 0.3720168 0.4167626 0.0000000 0.6905802 0.4948317 0.4064059 0.5230685 0.7743096 0.4167995 0.2992436 0.4082875 0.6559595 0.7773405 0.4495883 0.4562104 0.5003448 0.4760662 0.3478621 0.9017255 0.7621461 0.3214652 0.5465127 0.3404394 0.4568666 0.5971414 0.5616158 0.3454434 0.3759226 0.4191923 0.5568287 0.5950406 0.4006678 0.4269862 0.4006678 
Chalcides           0.4340036 0.3421970 0.3507746 0.6905802 0.0000000 0.2103171 0.3237877 0.4075073 0.3756343 0.3131113 0.3502455 0.2932749 0.2405854 0.1851151 0.4358747 0.3238674 0.2910286 0.2729399 0.2971053 0.2113112 0.1018360 0.3177759 0.6057073 0.3307189 0.4377422 0.2683296 0.2534832 0.5253407 0.3144535 0.3531258 0.2170516 0.2287769 0.3334796 0.4522959 0.3334796 
Chicken             0.3233332 0.2848422 0.2786126 0.4948317 0.2103171 0.0000000 0.2457540 0.3504878 0.3674603 0.2432539 0.2691789 0.2122071 0.2248372 0.1965062 0.3982814 0.2473220 0.2545278 0.2589426 0.2430241 0.2699462 0.1177213 0.2426429 0.4836100 0.2469512 0.3321577 0.2553370 0.2455377 0.3889333 0.3327532 0.2799423 0.1257858 0.1323297 0.2398874 0.3453282 0.2398874 
Cow                 0.3127376 0.2498880 0.2710485 0.4064059 0.3237877 0.2457540 0.0000000 0.3452286 0.4294054 0.0078259 0.2269026 0.1721073 0.3355588 0.3368683 0.3603510 0.1863556 0.3268370 0.3246246 0.2094003 0.4242882 0.2441299 0.2155922 0.3326579 0.1436666 0.3178860 0.3021153 0.3052043 0.3124718 0.2786214 0.2728686 0.2701113 0.3063254 0.1207703 0.1906477 0.1207703 
Dog                 0.4224313 0.3557976 0.3638902 0.5230685 0.4075073 0.3504878 0.3452286 0.0000000 0.5170457 0.3484158 0.3184060 0.3180518 0.4631975 0.4328193 0.5255201 0.3594331 0.4564869 0.4577411 0.2938985 0.4770995 0.3157126 0.2953906 0.5807479 0.3269450 0.4147959 0.4736280 0.4502120 0.4535394 0.4227701 0.3663549 0.3554587 0.3869814 0.3303451 0.4072434 0.3303451 
Dunnart             0.4956830 0.4696547 0.4559758 0.7743096 0.3756343 0.3674603 0.4294054 0.5170457 0.0000000 0.4240655 0.4165324 0.4098226 0.4610487 0.4073242 0.5553201 0.4366154 0.4378666 0.4507403 0.3896416 0.5381620 0.2763472 0.4034129 0.7903840 0.4230146 0.5324311 0.5231547 0.4892054 0.5968011 0.5089034 0.4613844 0.3763448 0.4149432 0.4160218 0.5592815 0.4160218 
Goat                0.3160572 0.2496269 0.2750238 0.4167995 0.3131113 0.2432539 0.0078259 0.3484158 0.4240655 0.0000000 0.2310313 0.1757257 0.3418167 0.3274124 0.3711249 0.1863744 0.3274423 0.3281177 0.2078448 0.4190992 0.2307788 0.2187081 0.3514042 0.1453220 0.3225543 0.2992547 0.3047838 0.3217877 0.2790286 0.2768711 0.2676994 0.3087424 0.1264131 0.1983428 0.1264131 
Hamster             0.3044226 0.2428635 0.2552574 0.2992436 0.3502455 0.2691789 0.2269026 0.3184060 0.4165324 0.2310313 0.0000000 0.2273279 0.3852673 0.3928178 0.3292930 0.2575211 0.3092450 0.3136813 0.2011122 0.4515999 0.3018028 0.1767867 0.3744938 0.2063040 0.2974421 0.3301170 0.3145941 0.2263143 0.1699457 0.2572265 0.2839130 0.3211834 0.2358609 0.2850694 0.2358609 
Horse               0.3172509 0.2596734 0.2769270 0.4082875 0.2932749 0.2122071 0.1721073 0.3180518 0.4098226 0.1757257 0.2273279 0.0000000 0.2686584 0.3068354 0.3134588 0.1898715 0.2778547 0.2974487 0.2140863 0.3867543 0.2152899 0.2180974 0.3078784 0.1921816 0.3313107 0.2844301 0.2610965 0.3061839 0.2818611 0.2784150 0.2254718 0.2482507 0.1676935 0.2364632 0.1676935 
Lampropholis        0.4749261 0.4219729 0.3733635 0.6559595 0.2405854 0.2248372 0.3355588 0.4631975 0.4610487 0.3418167 0.3852673 0.2686584 0.0000000 0.2325203 0.4233266 0.3517685 0.3014909 0.1949995 0.3529649 0.2916002 0.1695710 0.3515922 0.4506083 0.3653753 0.4483376 0.2860737 0.2522508 0.4614341 0.4397084 0.3764298 0.2387659 0.2511030 0.3228557 0.4192742 0.3228557 
Lerista             0.4449793 0.3712446 0.3606522 0.7773405 0.1851151 0.1965062 0.3368683 0.4328193 0.4073242 0.3274124 0.3928178 0.3068354 0.2325203 0.0000000 0.6070530 0.3323267 0.2830539 0.2986955 0.3147525 0.1510582 0.0496017 0.3353230 0.6954592 0.3719433 0.4562453 0.2472236 0.2385034 0.6086214 0.3881377 0.3622457 0.2004350 0.2210755 0.3373067 0.4977976 0.3373067 
Opossum             0.5140465 0.4155210 0.4746795 0.4495883 0.4358747 0.3982814 0.3603510 0.5255201 0.5553201 0.3711249 0.3292930 0.3134588 0.4233266 0.6070530 0.0000000 0.3917373 0.4287044 0.3590925 0.4151172 0.6802711 0.5306261 0.3726343 0.2824157 0.3288973 0.5283746 0.4069495 0.3583673 0.3441875 0.4090903 0.4774960 0.4339466 0.4386487 0.3254973 0.3420212 0.3254973 
Pig                 0.3279612 0.2657695 0.2858794 0.4562104 0.3238674 0.2473220 0.1863556 0.3594331 0.4366154 0.1863744 0.2575211 0.1898715 0.3517685 0.3323267 0.3917373 0.0000000 0.3434430 0.3519456 0.2201459 0.4171773 0.2211614 0.2446853 0.3934318 0.2439949 0.3463114 0.3167912 0.3198653 0.3374831 0.3249296 0.2874749 0.2604813 0.3058055 0.2122248 0.2995948 0.2122248 
Platypus            0.4145840 0.3613580 0.3636953 0.5003448 0.2910286 0.2545278 0.3268370 0.4564869 0.4378666 0.3274423 0.3092450 0.2778547 0.3014909 0.2830539 0.4287044 0.3434430 0.0000000 0.3317229 0.3181050 0.3640044 0.1891561 0.2919231 0.4561172 0.2900251 0.4118742 0.3207664 0.2905725 0.4245069 0.3393560 0.3655902 0.2722290 0.2948673 0.3070094 0.3971539 0.3070094 
Pseudemoia          0.4582602 0.3608184 0.3837743 0.4760662 0.2729399 0.2589426 0.3246246 0.4577411 0.4507403 0.3281177 0.3136813 0.2974487 0.1949995 0.2986955 0.3590925 0.3519456 0.3317229 0.0000000 0.3307246 0.3427108 0.2322596 0.3125177 0.4542821 0.3014484 0.4393501 0.3033933 0.2750607 0.3784534 0.3621032 0.3871532 0.2814681 0.2962859 0.3143653 0.3718098 0.3143653 
Rabbit              0.2702281 0.2110522 0.2329173 0.3478621 0.2971053 0.2430241 0.2094003 0.2938985 0.3896416 0.2078448 0.2011122 0.2140863 0.3529649 0.3147525 0.4151172 0.2201459 0.3181050 0.3307246 0.0000000 0.3810756 0.2018137 0.1613697 0.4955781 0.2086287 0.2777278 0.3446494 0.3334260 0.3122722 0.2505287 0.2350240 0.2445679 0.2975568 0.2244759 0.3021320 0.2244759 
SaiphosOvip         0.5887516 0.4529192 0.4757649 0.9017255 0.2113112 0.2699462 0.4242882 0.4770995 0.5381620 0.4190992 0.4515999 0.3867543 0.2916002 0.1510582 0.6802711 0.4171773 0.3640044 0.3427108 0.3810756 0.0000000 0.0254170 0.4062203 0.7631279 0.4617850 0.5735679 0.2979850 0.2890866 0.6854333 0.4518221 0.4785747 0.2744136 0.2927367 0.4272013 0.6081188 0.4272013 
SaiphosVivip        0.3086761 0.2626791 0.2363658 0.7621461 0.1018360 0.1177213 0.2441299 0.3157126 0.2763472 0.2307788 0.3018028 0.2152899 0.1695710 0.0496017 0.5306261 0.2211614 0.1891561 0.2322596 0.2018137 0.0254170 0.0000000 0.2256135 0.6539159 0.2707453 0.3175700 0.1697776 0.1724261 0.5378135 0.2791790 0.2379725 0.1252769 0.1368459 0.2459892 0.4151364 0.2459892 
Squirrel            0.2932294 0.1973261 0.2012758 0.3214652 0.3177759 0.2426429 0.2155922 0.2953906 0.4034129 0.2187081 0.1767867 0.2180974 0.3515922 0.3353230 0.3726343 0.2446853 0.2919231 0.3125177 0.1613697 0.4062203 0.2256135 0.0000000 0.4100472 0.1937325 0.2431626 0.3346647 0.3236282 0.2803960 0.2197347 0.2035054 0.2485641 0.3025344 0.2115880 0.2801362 0.2115880 
Wallaby             0.6198963 0.4714710 0.5287027 0.5465127 0.6057073 0.4836100 0.3326579 0.5807479 0.7903840 0.3514042 0.3744938 0.3078784 0.4506083 0.6954592 0.2824157 0.3934318 0.4561172 0.4542821 0.4955781 0.7631279 0.6539159 0.4100472 0.0000000 0.3372826 0.5867207 0.4122777 0.3562747 0.4111732 0.4483431 0.5308471 0.5532340 0.4949767 0.3369233 0.3560309 0.3369233 
Zebu                0.3373633 0.2386277 0.3042096 0.3404394 0.3307189 0.2469512 0.1436666 0.3269450 0.4230146 0.1453220 0.2063040 0.1921816 0.3653753 0.3719433 0.3288973 0.2439949 0.2900251 0.3014484 0.2086287 0.4617850 0.2707453 0.1937325 0.3372826 0.0000000 0.3525519 0.3349863 0.2991415 0.3001535 0.2283043 0.3063435 0.2728387 0.2977850 0.1441096 0.2019208 0.1441096 
Rmacaque            0.3440631 0.3315955 0.0447942 0.4568666 0.4377422 0.3321577 0.3178860 0.4147959 0.5324311 0.3225543 0.2974421 0.3313107 0.4483376 0.4562453 0.5283746 0.3463114 0.4118742 0.4393501 0.2777278 0.5735679 0.3175700 0.2431626 0.5867207 0.3525519 0.0000000 0.4630249 0.4454382 0.3770184 0.3929221 0.0459352 0.3559423 0.4042512 0.3312101 0.3990113 0.3312101 
PhrynocephalusVivip 0.4617485 0.3664643 0.3904237 0.5971414 0.2683296 0.2553370 0.3021153 0.4736280 0.5231547 0.2992547 0.3301170 0.2844301 0.2860737 0.2472236 0.4069495 0.3167912 0.3207664 0.3033933 0.3446494 0.2979850 0.1697776 0.3346647 0.4122777 0.3349863 0.4630249 0.0000000 0.1117664 0.4171673 0.4021476 0.3922906 0.2685923 0.2959510 0.3124953 0.4071554 0.3124953 
PhrynocephalusOvip  0.4660948 0.3678600 0.3868545 0.5616158 0.2534832 0.2455377 0.3052043 0.4502120 0.4892054 0.3047838 0.3145941 0.2610965 0.2522508 0.2385034 0.3583673 0.3198653 0.2905725 0.2750607 0.3334260 0.2890866 0.1724261 0.3236282 0.3562747 0.2991415 0.4454382 0.1117664 0.0000000 0.3928835 0.3758091 0.3890494 0.2553339 0.2610941 0.2946351 0.3721409 0.2946351 
Mouse               0.4135676 0.3128738 0.3354881 0.3454434 0.5253407 0.3889333 0.3124718 0.4535394 0.5968011 0.3217877 0.2263143 0.3061839 0.4614341 0.6086214 0.3441875 0.3374831 0.4245069 0.3784534 0.3122722 0.6854333 0.5378135 0.2803960 0.4111732 0.3001535 0.3770184 0.4171673 0.3928835 0.0000000 0.2921607 0.3386481 0.4071180 0.4383850 0.3000347 0.3145634 0.3000347 
Rat                 0.4245629 0.2689140 0.3367836 0.3759226 0.3144535 0.3327532 0.2786214 0.4227701 0.5089034 0.2790286 0.1699457 0.2818611 0.4397084 0.3881377 0.4090903 0.3249296 0.3393560 0.3621032 0.2505287 0.4518221 0.2791790 0.2197347 0.4483431 0.2283043 0.3929221 0.4021476 0.3758091 0.2921607 0.0000000 0.3391888 0.3452606 0.3981235 0.2753782 0.3399267 0.2753782 
PTmacaque           0.2999631 0.2795940 0.0009428 0.4191923 0.3531258 0.2799423 0.2728686 0.3663549 0.4613844 0.2768711 0.2572265 0.2784150 0.3764298 0.3622457 0.4774960 0.2874749 0.3655902 0.3871532 0.2350240 0.4785747 0.2379725 0.2035054 0.5308471 0.3063435 0.0459352 0.3922906 0.3890494 0.3386481 0.3391888 0.0000000 0.3031154 0.3447147 0.2888483 0.3626128 0.2888483 
Duck                0.3385676 0.2954129 0.3011262 0.5568287 0.2170516 0.1257858 0.2701113 0.3554587 0.3763448 0.2676994 0.2839130 0.2254718 0.2387659 0.2004350 0.4339466 0.2604813 0.2722290 0.2814681 0.2445679 0.2744136 0.1252769 0.2485641 0.5532340 0.2728387 0.3559423 0.2685923 0.2553339 0.4071180 0.3452606 0.3031154 0.0000000 0.1484606 0.2577776 0.3618823 0.2577776 
Guineafowl          0.3937367 0.3438121 0.3429988 0.5950406 0.2287769 0.1323297 0.3063254 0.3869814 0.4149432 0.3087424 0.3211834 0.2482507 0.2511030 0.2210755 0.4386487 0.3058055 0.2948673 0.2962859 0.2975568 0.2927367 0.1368459 0.3025344 0.4949767 0.2977850 0.4042512 0.2959510 0.2610941 0.4383850 0.3981235 0.3447147 0.1484606 0.0000000 0.2730111 0.3731715 0.2730111 
WaterBuffalo        0.3330000 0.2624048 0.2874171 0.4006678 0.3334796 0.2398874 0.1207703 0.3303451 0.4160218 0.1264131 0.2358609 0.1676935 0.3228557 0.3373067 0.3254973 0.2122248 0.3070094 0.3143653 0.2244759 0.4272013 0.2459892 0.2115880 0.3369233 0.1441096 0.3312101 0.3124953 0.2946351 0.3000347 0.2753782 0.2888483 0.2577776 0.2730111 0.0000000 0.0544492 0.0000010 
Finnsheep           0.4167582 0.3388676 0.3614144 0.4269862 0.4522959 0.3453282 0.1906477 0.4072434 0.5592815 0.1983428 0.2850694 0.2364632 0.4192742 0.4977976 0.3420212 0.2995948 0.3971539 0.3718098 0.3021320 0.6081188 0.4151364 0.2801362 0.3560309 0.2019208 0.3990113 0.4071554 0.3721409 0.3145634 0.3399267 0.3626128 0.3618823 0.3731715 0.0544492 0.0000000 0.0544492 
Mouflon             0.3330000 0.2624048 0.2874171 0.4006678 0.3334796 0.2398874 0.1207703 0.3303451 0.4160218 0.1264131 0.2358609 0.1676935 0.3228557 0.3373067 0.3254973 0.2122248 0.3070094 0.3143653 0.2244759 0.4272013 0.2459892 0.2115880 0.3369233 0.1441096 0.3312101 0.3124953 0.2946351 0.3000347 0.2753782 0.2888483 0.2577776 0.2730111 0.0000010 0.0544492 0.0000000 
