# Supplementary material for: Evolutionary transcriptomics implicates new genes and pathways in human pregnancy and adverse pregnancy outcomes
Source: eLife. 2021 Oct 8;10:e69584. doi: 10.7554/eLife.69584 (PMC8660021; doi:10.7554/eLife.69584)
Supplement: Figure 1—source data 2. [file elife-69584-fig1-data2.zip › Figure 1 - Source data 2/states.phy.iqtree.tree]

IQ-TREE 1.6.12 built Aug 15 2019

Input file name: states.phy
User tree file name: species.tree
Type of analysis: tree reconstruction
Random seed number: 206434

REFERENCES
----------

To cite IQ-TREE please use:

Lam-Tung Nguyen, Heiko A. Schmidt, Arndt von Haeseler, and Bui Quang Minh
(2015) IQ-TREE: A fast and effective stochastic algorithm for estimating
maximum likelihood phylogenies. Mol Biol Evol, 32:268-274.
https://doi.org/10.1093/molbev/msu300

SEQUENCE ALIGNMENT
------------------

Input data: 35 sequences with 21750 binary sites
Number of constant sites: 10514 (= 48.3402% of all sites)
Number of invariant (constant or ambiguous constant) sites: 10514 (= 48.3402% of all sites)
Number of parsimony informative sites: 8045
Number of distinct site patterns: 14009

SUBSTITUTION PROCESS
--------------------

Model of substitution: GTR2+FO+R4

Rate parameter R:

  0-1: 1.0000

State frequencies: (estimated with maximum likelihood)

  pi(0) = 0.4224
  pi(1) = 0.5776

Rate matrix Q:

  0    -1.184     1.184
  1    0.8657   -0.8657

Model of rate heterogeneity: FreeRate with 4 categories
Site proportion and rates:  (0.4154,0.1152) (0.1757,0.508) (0.2415,1.266) (0.1675,3.328)

 Category  Relative_rate  Proportion
  1         0.1152         0.4154
  2         0.508          0.1757
  3         1.266          0.2415
  4         3.328          0.1675

USER TREE
---------

Log-likelihood of the tree: -135152.2710 (s.e. 908.3514)
Unconstrained log-likelihood (without tree): -169720.0072
Number of free parameters (#branches + #model parameters): 74
Akaike information criterion (AIC) score: 270452.5421
Corrected Akaike information criterion (AICc) score: 270453.0542
Bayesian information criterion (BIC) score: 271043.6074

Total tree length (sum of branch lengths): 4.7223
Sum of internal branch lengths: 0.9919 (21.0043% of tree length)

WARNING: 9 near-zero internal branches (<0.0000) should be treated with caution
         Such branches are denoted by '**' in the figure below

NOTE: Tree is UNROOTED although outgroup taxon 'Human' is drawn at root

+---------------------------Human
| (Node1)
|         +--------------------Armadillo
|      +**| (Node4)
|      |  |                   +-----------------------------Chalcides
|      |  |                +--| (Node9)
|      |  |                |  |          +-------------Lampropholis
|      |  |                |  |  +-------| (Node11)
|      |  |                |  |  |       +-----------------Pseudemoia
|      |  |                |  +**| (Node10)
|      |  |                |     |              +--------Lerista
|      |  |                |     +--------------| (Node12)
|      |  |                |                    |         +----SaiphosOvip
|      |  |                |                    +---------| (Node13)
|      |  |                |                              +--SaiphosVivip
|      |  |            +---| (Node8)
|      |  |            |   |          +---------PhrynocephalusVivip
|      |  |            |   +----------| (Node14)
|      |  |            |              +------PhrynocephalusOvip
|      |  |        +---| (Node7)
|      |  |        |   |         +-------Chicken
|      |  |        |   |      +--| (Node16)
|      |  |        |   |      |  +-----------Guineafowl
|      |  |        |   +------| (Node15)
|      |  |        |          +--------Duck
|      |  |  +-----| (Node6)
|      |  |  |     +--------------------------Platypus
|      |  +--| (Node5)
|      |     |       +---------------------------------------Dunnart
|      |     |    +**| (Node18)
|      |     |    |  +-------------------------------Wallaby
|      |     +----| (Node17)
|      |          +-------------------------Opossum
|   +--| (Node3)
|   |  |  +--------------------------------------Bat
|   |  +**| (Node19)
|   |     |                             +-------Cow
|   |     |                     +-------| (Node24)
|   |     |                     |       +-----------Zebu
|   |     |                  +**| (Node23)
|   |     |                  |  +**WaterBuffalo
|   |     |     +------------| (Node22)
|   |     |     |            |  +----------------Goat
|   |     |     |            +**| (Node25)
|   |     |     |               |  +------Finnsheep
|   |     |     |               +**| (Node26)
|   |     |     |                  +**Mouflon
|   |     |  +--| (Node21)
|   |     |  |  +-----------------Pig
|   |     +--| (Node20)
|   |        |  +-----------------------------------Dog
|   |        +**| (Node27)
|   |           +------------Horse
+---| (Node2)
|   |          +--------Hamster
|   |     +----| (Node30)
|   |     |    |  +---------------------Mouse
|   |     |    +--| (Node31)
|   |     |       +---------------Rat
|   |  +--| (Node29)
|   |  |  +-----------Squirrel
|   +--| (Node28)
|      +--------------Rabbit
|
|                  +**Baboon
+------------------| (Node32)
                   |  +-----Rmacaque
                   +**| (Node33)
                      +--PTmacaque

Tree in newick format:

(Human:0.1990747558,(((Armadillo:0.1454716353,(((((Chalcides:0.2118169328,((Lampropholis:0.1018959400,Pseudemoia:0.1281640226)Node11:0.0562387787,(Lerista:0.0624711639,(SaiphosOvip:0.0361374067,SaiphosVivip:0.0084587420)Node13:0.0726814288)Node12:0.1067257199)Node10:0.0000032992)Node9:0.0160811805,(PhrynocephalusVivip:0.0699264758,PhrynocephalusOvip:0.0482830262)Node14:0.0814144418)Node8:0.0307139161,((Chicken:0.0581867204,Guineafowl:0.0877807343)Node16:0.0231695542,Duck:0.0648945101)Node15:0.0503817595)Node7:0.0320536542,Platypus:0.1876615485)Node6:0.0452651838,((Dunnart:0.2754011899,Wallaby:0.2243411583)Node18:0.0000028045,Opossum:0.1812991646)Node17:0.0395125572)Node5:0.0238688421)Node4:0.0000026588,(Bat:0.2698911024,(((((Cow:0.0610461450,Zebu:0.0874662959)Node24:0.0555720413,WaterBuffalo:0.0000029107)Node23:0.0000029093,(Goat:0.1207047261,(Finnsheep:0.0537626679,Mouflon:0.0000027118)Node26:0.0000025787)Node25:0.0000028383)Node22:0.0913012333,Pig:0.1298386372)Node21:0.0049651963,(Dog:0.2515554053,Horse:0.0950005816)Node27:0.0000032537)Node20:0.0247649509)Node19:0.0000033952)Node3:0.0177346234,(((Hamster:0.0664115053,(Mouse:0.1562322134,Rat:0.1129140700)Node31:0.0083353376)Node30:0.0383780886,Squirrel:0.0851670548)Node29:0.0028189835,Rabbit:0.1037597613)Node28:0.0019123023)Node2:0.0316096041,(Baboon:0.0000027169,(Rmacaque:0.0444853072,PTmacaque:0.0009282846)Node33:0.0000028588)Node32:0.1363672496)Node1;

TIME STAMP
----------

Date and time: Wed Oct 23 13:48:23 2019
Total CPU time used: 141.737 seconds (0h:2m:21s)
Total wall-clock time used: 44.7249 seconds (0h:0m:44s)
