# Supplementary material for: Evolutionary transcriptomics implicates new genes and pathways in human pregnancy and adverse pregnancy outcomes
Source: eLife. 2021 Oct 8;10:e69584. doi: 10.7554/eLife.69584 (PMC8660021; doi:10.7554/eLife.69584)
Supplement: Figure 1—source data 2. [file elife-69584-fig1-data2.zip › Figure 1 - Source data 2/species.tree]

((((PhrynocephalusOvip,PhrynocephalusVivip),(((Lampropholis,Pseudemoia),(Lerista,(SaiphosOvip,SaiphosVivip))),Chalcides)),((Chicken,Guineafowl),Duck)),(((Opossum,(Dunnart,Wallaby)),(((((Dog,Horse),(((WaterBuffalo,(Cow,Zebu)),(Goat,(Finnsheep,Mouflon))),Pig)),Bat),((Rabbit,(((Rat,Mouse),Hamster),Squirrel)),((Baboon,(Rmacaque,PTmacaque)),Human))),Armadillo)),Platypus));
