# Supplementary material for: Evolutionary transcriptomics implicates new genes and pathways in human pregnancy and adverse pregnancy outcomes
Source: eLife. 2021 Oct 8;10:e69584. doi: 10.7554/eLife.69584 (PMC8660021; doi:10.7554/eLife.69584)
Supplement: Figure 1—source data 2. [file elife-69584-fig1-data2.zip › Figure 1 - Source data 2/states.phy.bionj]

((Rabbit:0.07904026,Dog:0.21485823):0.00494715,((((PTmacaque:-0.00372954,Rmacaque:0.04966474):0.00528184,Baboon:-0.00060950):0.12251093,Human:0.17626226):0.02100344,Squirrel:0.07374038):0.00180011,(((((((Mouflon:0.00000053,(Finnsheep:0.06628595,WaterBuffalo:-0.01183675):0.01183723):0.06310896,(Goat:0.00449561,Cow:0.00333029):0.05623591):0.00943492,Zebu:0.07328731):0.02251972,(Pig:0.10823318,Horse:0.08163833):0.00656701):0.00739107,(((((Guineafowl:0.08950321,Duck:0.05895739):0.00780241,Chicken:0.04949424):0.01244808,((((SaiphosVivip:-0.07305923,SaiphosOvip:0.09847623):0.05242726,Lerista:0.07023367):0.03511182,Chalcides:0.08735614):0.02781152,Dunnart:0.23781112):0.01541846):0.01540162,((PhrynocephalusOvip:0.04675156,PhrynocephalusVivip:0.06501483):0.07751468,(Pseudemoia:0.09239937,Lampropholis:0.10260013):0.04805338):0.01019536):0.01191784,Platypus:0.14587188):0.04697894):0.01417744,((Rat:0.11519375,Hamster:0.05475195):0.01823526,((Mouse:0.11846062,Bat:0.22698277):0.02265247,(Wallaby:0.16890605,Opossum:0.11350965):0.09727883):0.01956713):0.03189755):0.00945344,Armadillo:0.12429929):0.00314171);
