# Supplementary material for: Evolutionary transcriptomics implicates new genes and pathways in human pregnancy and adverse pregnancy outcomes
Source: eLife. 2021 Oct 8;10:e69584. doi: 10.7554/eLife.69584 (PMC8660021; doi:10.7554/eLife.69584)
Supplement: Figure 1—source data 2. [file elife-69584-fig1-data2.zip › Figure 1 - Source data 2/Human gain genes BPP >= 0.80.txt]

AADAC
AADACL3
AADACL4
ABCA13
ABCA4
ABCA7
ABCB4
ABCB9
ACE2
ACHE
ACRBP
ACTN3
ACVR1C
ACY3
ADAM23
ADAM28
ADAMDEC1
ADCY1
ADGRF4
ADGRG2
ADGRG3
ADM2
ADORA1
ADPRHL1
ADRA2C
ADRB1
AFP
AGBL3
AGR3
AHSP
AJAP1
AK5
AK9
AKAP6
ALDH1B1
ALDH8A1
ALKAL2
ALPK2
ALPK3
AMBP
AMDHD1
AMHR2
AMN
AMPH
ANKDD1A
ANKEF1
ANKMY1
ANKRD1
ANKRD34B
ANKRD55
ANKRD65
ANKS1B
ANO4
ANO7
ANXA13
AOAH
AOC1
APBA2
APCS
APLN
APOA1
APOC2
APOC3
AQP5
ARC
ARHGAP15
ARHGAP33
ARHGAP36
ARHGEF38
ARMC2
ASB9
ASCL2
ASIC1
ASPHD2
ASTN1
ATG9B
ATL1
ATP13A4
ATP6AP1L
ATP6V1E2
ATP8A2
ATP8B4
AVIL
AZGP1
B3GAT2
B3GNT4
B4GALNT1
BAALC
BACH2
BAIAP2L2
BANK1
BBOF1
BCAS1
BCHE
BCL11A
BCL11B
BCL2L10
BDKRB1
BEST1
BEX4
BEX5
BHMT2
BICD1
BMP8B
BMPER
BMX
BRINP2
BTN2A2
C2CD4A
C5
CA12
CABP4
CACNA1H
CACNA2D3
CACNA2D4
CAMK4
CAMP
CAMTA1
CAPN12
CAPN14
CAPN6
CASC10
CASKIN1
CATSPERB
CATSPERE
CBLN1
CBLN3
CCDC102B
CCDC113
CCDC146
CCDC148
CCDC160
CCDC178
CCDC180
CCDC184
CCDC68
CCDC78
CCDC81
CCL20
CCL28
CCNJL
CCNO
CCR1
CCR10
CD163L1
CD177
CD180
CD22
CD244
CD28
CD300A
CD4
CD69
CD7
CD72
CDH16
CDH26
CDHR1
CDK3
CDKL3
CDKN2A
CDRT4
CECR6
CEL
CELA3A
CELSR3
CFAP221
CFAP44
CFAP70
CGA
CHGA
CHI3L2
CHIA
CHODL
CHRM5
CHRNE
CHST13
CIDEB
CIDEC
CKMT2
CLDN16
CLDN19
CLDN2
CLEC4A
CLEC5A
CLEC9A
CLHC1
CLNK
CLPS
CLSTN2
CNFN
CNIH3
CNKSR2
CNR1
CNTD1
CNTN3
CNTN4
COL21A1
COL23A1
COL4A3
COL4A4
COL8A1
COL8A2
COL9A3
COLEC11
COMP
CORIN
CORT
CPA1
CPA3
CPA5
CPB1
CPLX1
CPNE7
CPS1
CRB2
CRH
CRISP3
CRMP1
CRP
CRTAM
CRYBB1
CRYBB2
CRYBG2
CRYGN
CSRNP3
CST11
CSTA
CXCL11
CXCL13
CXCL17
CXCL8
CXCR2
CXCR3
CXCR5
CXCR6
CXXC4
CYSLTR2
DBNDD1
DCAF12L1
DCST2
DDIAS
DDX3Y
DEPDC1B
DHRS9
DIRAS2
DISC1
DLEU7
DLGAP1
DLK1
DLX3
DLX4
DMGDH
DMKN
DNAAF1
DNAAF4
DNAH14
DNAI1
DNAJB13
DNAJC6
DNALI1
DNASE1
DNER
DNM3
DOC2A
DOK3
DOK6
DOK7
DPF3
DPP6
DPPA4
DRAXIN
DRC3
DRP2
DSC3
DUOX1
DUOXA1
DUSP15
DUSP27
DYRK4
EBI3
EDIL3
EEF1A2
EFCAB13
EFHC2
EGR2
EGR3
ELFN1
ELOVL3
EML6
EN2
EPS8L3
EPYC
ERFE
ERMAP
ESPNL
ESYT3
EXTL1
F12
F8
FA2H
FAM122C
FASLG
FAT2
FAT4
FBLN7
FBXL16
FBXO36
FBXO41
FCHO1
FCMR
FCRLB
FGA
FGB
FGF10
FGF18
FGG
FGL1
FLT3
FNDC10
FOXB1
FOXC1
FOXJ1
FOXP2
FPR1
FREM1
FREM2
FRMD3
FSCN3
FSD1
FUT1
FUT5
GAB3
GABRE
GAL
GALNT13
GALNT9
GAPT
GAST
GCM1
GDAP1
GFRA2
GIMAP2
GIPC3
GJC2
GLDN
GLT1D1
GNAZ
GNG4
GNGT2
GP1BB
GPBAR1
GPR143
GPR157
GPR17
GPR171
GPR37
GPR65
GPR68
GPR78
GPR82
GPR84
GPR85
GPRIN1
GRAMD2
GREM1
GRIA3
GRIK2
GRIN2D
GRIP1
GRIP2
GSG1L
GTF2A1L
GZMK
GZMM
HAAO
HABP2
HAL
HAMP
HAND1
HAP1
HBE1
HCAR1
HDX
HECW2
HENMT1
HES2
HESX1
HIST1H4C
HIVEP3
HK3
HNF4G
HOXA2
HOXC6
HRH1
HS3ST2
HS6ST2
HTR2B
ICA1L
IDO2
IFNG
IGDCC3
IGF2BP1
IGF2BP3
IGSF21
IGSF22
IGSF23
IL12RB1
IL18R1
IL18RAP
IL1A
IL1RL1
IL20RA
IL23A
IL2RA
IL6
INS
INSC
IP6K3
IPCEF1
IQCH
IQSEC3
IRX2
IRX3
IRX5
IRX6
ISL1
ISM2
ITGA11
ITGAD
ITIH4
ITK
IYD
JAKMIP2
JSRP1
KCNA4
KCNAB3
KCNB1
KCNC3
KCNC4
KCND1
KCND2
KCNE2
KCNJ15
KCNJ16
KCNK12
KCNK13
KCNK15
KCNK2
KCNK4
KCNS2
KCP
KIAA1324L
KIAA1644
KIF5A
KIFC2
KIR3DL1
KIRREL3
KISS1
KISS1R
KL
KLF12
KLHDC7A
KLHDC7B
KLHL4
KLHL6
KLK10
KLK6
KLRD1
KMO
KNDC1
KNL1
KRT5
KRT81
KRT86
L1TD1
L3MBTL4
LAG3
LAMP3
LCN12
LDLRAD2
LEFTY1
LEFTY2
LEP
LGALS4
LGI2
LGR5
LHFPL3
LHX2
LHX6
LIF
LIN28B
LIN7A
LINGO1
LINGO4
LIPC
LIPH
LMNTD2
LMTK3
LPAR5
LRRC15
LRRC23
LRRC29
LRRC6
LRRD1
LRRN2
LRTOMT
LTB4R
LVRN
LY6D
LY6K
LY75
LYPD3
LYPD5
LYPD6
LYPD6B
LZTS1
MAATS1
MACC1
MAGEL2
MAGI2
MANEAL
MAP3K13
MAP3K9
MAPK10
MAPK8IP2
MATN3
MC1R
MC2R
MCF2L2
MDGA1
MED12L
MEF2B
MELTF
METTL7B
MEX3A
MFRP
MFSD2B
MFSD6L
MLC1
MMP10
MMP17
MMP24
MMP25
MMP27
MMP8
MOV10L1
MPP3
MRAP
MREG
MRLN
MRO
MROH7
MUC15
MUC16
MUC20
MUC6
MYBL1
MYCN
MYH3
MYL2
MYL3
MYL4
MYO16
MYO7B
MYOM2
MYRFL
NAALAD2
NAALADL1
NALCN
NAP1L5
NAV3
NCMAP
NEBL
NECAB1
NEGR1
NFASC
NINJ2
NKAPL
NLGN1
NLGN4X
NLRC3
NLRP2
NLRP3
NMU
NMUR1
NMUR2
NOG
NOX4
NPM2
NPW
NR4A3
NR5A1
NR5A2
NRG2
NRK
NRN1
NRSN2
NRXN3
NTF3
NTRK1
NWD1
OAZ3
OBP2A
OLAH
OLFM2
OLIG3
OMD
OPALIN
OPRL1
OR51E1
OSBP2
OSCAR
OSM
OVOL1
P2RY11
P2RY13
P2RY6
PABPC1L
PAK3
PAK6
PALM3
PAPPA2
PAQR5
PARPBP
PBX4
PCBP3
PCLO
PCNX2
PCSK4
PDCD1LG2
PDE6B
PDE6G
PDE6H
PDE8B
PDZRN4
PGBD5
PHEX
PHLDA2
PHYHIP
PIEZO2
PIF1
PIFO
PIGZ
PINLYP
PIP5KL1
PITPNM3
PITX1
PKD1L2
PKHD1
PKHD1L1
PLA2G2A
PLA2G4C
PLAG1
PLB1
PLCH2
PLEKHG4
PLEKHG7
PLIN1
PLXNA4
PLXNC1
PNMA2
PNMA8A
PODNL1
POPDC3
POU2F2
PPARGC1A
PPFIA3
PPM1N
PPP1R3G
PRAME
PRDM6
PRDM8
PRG2
PRG4
PRKCQ
PRL
PROK1
PROX1
PRR36
PRRT3
PRSS16
PRSS21
PRSS22
PRSS36
PRTG
PSCA
PTGDR
PTPN22
PTPN7
PTPRH
PTPRN2
PTPRO
PYY
QRICH2
RAB17
RAB27B
RASAL3
RASGRP4
RBFOX1
RBM11
RBP5
RDH12
RDH5
REC8
RECQL4
REG3G
RELN
RELT
REN
RET
RFPL4B
RGN
RGS20
RHOH
RHOV
RIMS2
RIMS3
RINL
RNF112
RNF165
RNF207
RNF208
RNF212
RNF32
RPP25
RTN4R
RTN4RL2
RUNDC3A
S100A3
S100B
SAMD10
SAMD13
SAMD3
SATB2
SBK1
SCIMP
SCML4
SCN3A
SCN3B
SCN9A
SCRG1
SDK2
SDS
SEC16B
SEPT3
SERPINB2
SERPINB7
SERPINF2
SEZ6L2
SH2D1A
SH2D1B
SH2D2A
SH2D5
SH3GL2
SHANK2
SHC4
SHH
SIDT1
SIT1
SIX2
SLAMF6
SLAMF8
SLC12A8
SLC13A3
SLC16A14
SLC16A4
SLC18A2
SLC1A2
SLC23A3
SLC24A1
SLC25A27
SLC26A4
SLC2A5
SLC30A2
SLC35G2
SLC38A4
SLC45A1
SLC4A1
SLC4A8
SLC52A3
SLC6A12
SLC6A17
SLC6A20
SLC6A4
SLC7A11
SLIT1
SLN
SMCO3
SMIM24
SMPD3
SNAP91
SNCA
SNX22
SOAT2
SOGA3
SORCS1
SOWAHA
SOX6
SOX9
SP5
SP6
SP9
SPAG16
SPAG4
SPATA18
SPATA21
SPATC1L
SPDYA
SPEF2
SPESP1
SPINK1
SPINK5
SRGAP3
SRRM3
ST6GAL2
ST6GALNAC5
STAB2
STAC2
STAC3
STAG3
STAP1
STAT4
STK32B
STK32C
STMN2
STOX1
STPG1
STRIP2
SUGCT
SULT1C2
SULT2A1
SULT2B1
SV2A
SV2B
SYCE3
SYN3
SYNGR3
SYP
SYPL2
SYT1
SYT12
SYT14
SYT17
SYT8
SYTL5
TAS2R1
TBX1
TBX21
TDRD9
TFAP2A
TFF3
TGM1
THPO
TIGIT
TIMP4
TLE6
TLL1
TLL2
TLR7
TM4SF4
TMC1
TMC5
TMIGD3
TMPRSS13
TMPRSS3
TMPRSS4
TNFRSF4
TNFRSF8
TNFSF14
TNFSF4
TNMD
TNNI2
TNNT1
TNS4
TOGARAM2
TOX
TOX3
TPRG1
TRAM1L1
TREH
TREM1
TREML2
TRIM29
TRIM55
TRIM66
TRIM69
TRIM9
TRIML2
TRPM2
TRPM6
TRPV1
TRPV3
TRPV4
TSPAN32
TTN
TTR
TXK
UBXN10
UGT3A1
UGT8
UNC5CL
UPP2
USP51
VGF
VGLL1
VMO1
VSIG1
VSIG2
WDFY4
WDR66
WDR72
WDR78
WISP3
WNT10B
WNT16
WNT3
WNT3A
WNT6
XCR1
XKR6
XRRA1
YJEFN3
