# Supplementary material for: Evolutionary transcriptomics implicates new genes and pathways in human pregnancy and adverse pregnancy outcomes
Source: eLife. 2021 Oct 8;10:e69584. doi: 10.7554/eLife.69584 (PMC8660021; doi:10.7554/eLife.69584)
Supplement: Figure 1—source data 2. [file elife-69584-fig1-data2.zip › Figure 1 - Source data 2/states.phylip.log]

IQ-TREE multicore version 1.6.12 for Mac OS X 64-bit built Aug 15 2019
Developed by Bui Quang Minh, Nguyen Lam Tung, Olga Chernomor,
Heiko Schmidt, Dominik Schrempf, Michael Woodhams.

Host:    Vincents-MacBook-Pro.local (AVX2, FMA3, 16 GB RAM)
Command: ./iqtree -s states.phylip -st BIN -nt AUTO -m GTR2+FO+R4 -asr -te species.tree -redo
Seed:    427805 (Using SPRNG - Scalable Parallel Random Number Generator)
Time:    Fri Nov  1 08:31:36 2019
Kernel:  AVX+FMA - auto-detect threads (8 CPU cores detected)

Reading alignment file states.phylip ... ERROR: File not found states.phylip
