# Supplementary material for: Evolutionary transcriptomics implicates new genes and pathways in human pregnancy and adverse pregnancy outcomes
Source: eLife. 2021 Oct 8;10:e69584. doi: 10.7554/eLife.69584 (PMC8660021; doi:10.7554/eLife.69584)
Supplement: Figure 1—source data 2. [file elife-69584-fig1-data2.zip › Figure 1 - Source data 2/states.phy.parstree]

(Rabbit,(Squirrel,(((Hamster,Rat),(Bat,((Wallaby,Opossum),Mouse))),(Human,(Rmacaque,(PTmacaque,Baboon))))),(Armadillo,((Zebu,((Goat,Cow),(Finnsheep,(WaterBuffalo,Mouflon)))),((Pig,Horse),((Dog,Dunnart),(Platypus,((Duck,(Chicken,Guineafowl)),((Pseudemoia,Lampropholis),(((Lerista,(SaiphosVivip,SaiphosOvip)),Chalcides),(PhrynocephalusVivip,PhrynocephalusOvip))))))))));
