# Supplementary material for: Evolutionary transcriptomics implicates new genes and pathways in human pregnancy and adverse pregnancy outcomes
Source: eLife. 2021 Oct 8;10:e69584. doi: 10.7554/eLife.69584 (PMC8660021; doi:10.7554/eLife.69584)
Supplement: Figure 1—source data 2. [file elife-69584-fig1-data2.zip › Figure 1 - Source data 2/GeneNames.txt]

1 TSPAN6
2 TNMD
3 DPM1
4 SCYL3
5 FGR
6 CFH
7 FUCA2
8 GCLC
9 NFYA
10 STPG1
11 NIPAL3
12 LAS1L
13 ENPP4
14 SEMA3F
15 CFTR
16 ANKIB1
17 CYP51A1
18 KRIT1
19 RAD52
20 MYH16
21 BAD
22 LAP3
23 CD99
24 HS3ST1
25 AOC1
26 WNT16
27 HECW1
28 MAD1L1
29 LASP1
30 SNX11
31 TMEM176A
32 M6PR
33 KLHL13
34 CYP26B1
35 ICA1
36 DBNDD1
37 ALS2
38 CASP10
39 CFLAR
40 TFPI
41 NDUFAF7
42 RBM5
43 MTMR7
44 SLC7A2
45 ARF5
46 SARM1
47 POLDIP2
48 PLXND1
49 AK2
50 CD38
51 FKBP4
52 KDM1A
53 RBM6
54 CAMKK1
55 RECQL
56 VPS50
57 HSPB6
58 ARHGAP33
59 NDUFAB1
60 PDK4
61 SLC22A16
62 ZMYND10
63 ABCB5
64 ARX
65 SLC25A13
66 ST7
67 CDC27
68 SLC4A1
69 CALCR
70 HCCS
71 DVL2
72 PRSS22
73 UPF1
74 SKAP2
75 SLC25A5
76 MCUB
77 HOXA11
78 POLR2J
79 DHX33
80 MEOX1
81 THSD7A
82 LIG3
83 RPAP3
84 ACSM3
85 REXO5
86 CIAPIN1
87 SPPL2B
88 FAM214B
89 COPZ2
90 PRKAR2B
91 MSL3
92 CREBBP
93 TSPOAP1
94 MPO
95 PON1
96 GCFC2
97 WDR54
98 CROT
99 ABCB4
100 KMT2E
101 RHBDD2
102 SOX8
103 IBTK
104 ZNF195
105 MYCBP2
106 FBXL3
107 ITGAL
108 PDK2
109 ITGA3
110 ZFX
111 LAMP2
112 ITGA2B
113 ASB4
114 GDE1
115 CRLF1
116 OSBPL7
117 TMEM98
118 YBX2
119 KRT33A
120 MAP3K14
121 ABCC8
122 CACNG3
123 TMEM132A
124 TAC1
125 ZNF263
126 CX3CL1
127 SPATA20
128 CACNA1G
129 TNFRSF12A
130 DLX6
131 MAP3K9
132 RALA
133 BAIAP2L1
134 KDM7A
135 ETV1
136 AGK
137 ALDH3B1
138 TTC22
139 PHTF2
140 CCL26
141 FARP2
142 USH1C
143 GGCT
144 DBF4
145 TBXA2R
146 IFRD1
147 LGALS14
148 COX10
149 GTF2IRD1
150 PAF1
151 VPS41
152 ARHGAP44
153 ELAC2
154 SCIN
155 ARSD
156 PNPLA4
157 MYH13
158 ADIPOR2
159 CDKL3
160 UPP2
161 PRSS21
162 MARK4
163 PROM1
164 CCDC124
165 CEACAM21
166 PAFAH1B1
167 NOS2
168 DNAH9
169 KIAA0100
170 SLC13A2
171 GAS7
172 TRAPPC6A
173 MATK
174 CEACAM7
175 CD79B
176 SCN4A
177 ST7L
178 TKTL1
179 PAX6
180 RPUSD1
181 RHBDF1
182 LUC7L
183 CACNA2D2
184 BAIAP3
185 TSR3
186 PIGQ
187 CRAMP1
188 TEAD3
189 SELE
190 DNAJC11
191 FMO3
192 MYLIP
193 NOX1
194 E2F2
195 PSMB1
196 SYN1
197 JARID2
198 CDKL5
199 CAMK1G
200 CDK11A
201 NADK
202 TFAP2B
203 TFAP2D
204 DLEC1
205 CYTH3
206 ADAM22
207 SYPL1
208 CYB561
209 SPAG9
210 CELSR3
211 AASS
212 PLEKHG6
213 SS18L2
214 MPND
215 MGST1
216 CRY1
217 PGLYRP1
218 NFIX
219 ST3GAL1
220 MMP25
221 IL32
222 PKD1
223 MAPK8IP2
224 MED24
225 RHOBTB2
226 HEATR5B
227 SEC62
228 RPS20
229 CSDE1
230 UBE3C
231 REV3L
232 TENM1
233 PAX7
234 MASP2
235 IYD
236 FAM76A
237 TRAF3IP3
238 POMT2
239 VTA1
240 MLXIPL
241 BAZ1B
242 RANBP9
243 ETV7
244 SPRTN
245 METTL13
246 DYRK4
247 ZNF207
248 UQCRC1
249 STARD3NL
250 CD9
251 HHATL
252 NCAPD2
253 IFFO1
254 GIPR
255 PHF7
256 SEMA3G
257 NISCH
258 STAB1
259 FUZ
260 SLC6A13
261 IDS
262 PRSS3
263 ZNF200
264 CD4
265 LRRC23
266 BTK
267 HFE
268 SCMH1
269 FYN
270 HIVEP2
271 FMO1
272 ELOA
273 LYPLA2
274 CLCN6
275 MRC2
276 NME1/NME2
277 SLC6A7
278 TSPAN9
279 BTBD7
280 APBA3
281 MKS1
282 ABHD5
283 ANOS1
284 AKAP8L
285 MBTD1
286 UTP18
287 RNF216
288 TTC19
289 PTBP1
290 DPF1
291 SYT7
292 LARS2
293 PIK3C2A
294 PLAUR
295 ANLN
296 WIZ
297 RABGAP1
298 DCN
299 QPCTL
300 PPP5C
301 CEP68
302 MAP4K3
303 ZBTB32
304 TYROBP
305 TMEM159
306 GABRA3
307 BRCA1
308 ERCC1
309 CD22
310 SEMA3B
311 MBTPS2
312 PRICKLE3
313 LTF
314 EXTL3
315 NR1H4
316 ELOVL5
317 ALOX5
318 KDM5D
319 CALCOCO1
320 UBR7
321 MAP4K5
322 EHD3
323 PSMC4
324 MAN2B2
325 SLC7A14
326 CLDN11
327 SLC25A39
328 MVP
329 NUB1
330 PGM3
331 RWDD2A
332 CLK1
333 POLR3B
334 ANGEL1
335 RNF14
336 DNASE1L1
337 DDX11
338 HEBP1
339 GPRC5A
340 MAMLD1
341 CD6
342 TACC3
343 UFL1
344 POLA2
345 ZC3H3
346 CAPN1
347 ACPP
348 MDH1
349 SLC30A9
350 MTMR11
351 COX15
352 CCDC88C
353 YAF2
354 ZMYND11
355 WAS
356 DPEP1
357 BID
358 MATR3
359 NPC1L1
360 XYLT2
361 STMN4
362 NUDCD3
363 ISL1
364 CHDH
365 IL20RA
366 CLCA1
367 CLCA4
368 GLT8D1
369 ATP2C1
370 IGF1
371 SLC38A5
372 RALBP1
373 RUFY3
374 CNTN1
375 SLC11A1
376 WWTR1
377 AGPS
378 ZNF806
379 CXorf56
380 ATP1A2
381 TTC27
382 ZNF582
383 VSIG2
384 PHLDB1
385 MARCO
386 CYP24A1
387 PRDM11
388 SYT13
389 SNAI2
390 CD74
391 HGF
392 ZRANB1
393 NCDN
394 ADGRA2
395 ZFP64
396 MNAT1
397 SAMD4A
398 RUNX3
399 MRE11
400 PLEKHB1
401 SERPINB1
402 CYP3A43
403 SLC7A9
404 SPAST
405 NRXN3
406 OSBPL5
407 AQR
408 CPS1
409 C8B
410 FHL1
411 RTFDC1
412 GABRA1
413 NLRP2
414 SLC45A4
415 RNF10
416 ZNF839
417 ZDHHC6
418 GRAMD1B
419 RNH1
420 NDUFS1
421 RB1CC1
422 ERP44
423 ALAS1
424 BIRC3
425 AKAP11
426 GLRX2
427 SNAPC1
428 DERA
429 STRAP
430 ABCC2
431 DEF6
432 PLEKHO1
433 GCLM
434 UBR2
435 EHD2
436 DEPDC1
437 CCDC28A
438 RRAGD
439 HSF2
440 PHF20
441 HSD17B6
442 NR1H3
443 TYMP
444 NCAPH2
445 TOMM34
446 SEC63
447 KPNA6
448 VIM
449 RTEL1/TNFRSF6B
450 FAS
451 RNASET2
452 CD44
453 KCNG1
454 AGPAT4
455 SLAMF7
456 BTN3A1
457 MIPEP
458 PRKCH
459 INSRR
460 IFNGR1
461 B4GALT7
462 SH2D2A
463 VRK2
464 TNFRSF1B
465 VEZT
466 POU2F2
467 BRD9
468 SNX1
469 TBPL1
470 ARNTL2
471 BCLAF1
472 SLC39A9
473 ANK1
474 IBSP
475 TFB1M
476 RABEP1
477 HMGB3
478 NUP160
479 BAK1
480 MUSK
481 IKZF2
482 GRN
483 FAM13B
484 ARHGAP31
485 CENPQ
486 SARS
487 RANBP3
488 ARID4A
489 TSSC1
490 PNPLA6
491 IFT88
492 ALG1
493 ZCCHC8
494 ABCF2
495 CHPF2
496 LRRC7
497 FUT8
498 UBA6
499 GAB2
500 ATP6V0A1
501 PIAS1
502 SLC4A7
503 APBA2
504 MAP2K3
505 EFCAB1
506 TMSB10
507 ASTE1
508 RNF19A
509 PEX3
510 GABARAPL2
511 MYOC
512 SH3YL1
513 FAM136A
514 VCL
515 DEPDC1B
516 DAPK2
517 NSMAF
518 ADSS
519 STAP1
520 TIMP2
521 RFC1
522 TBC1D23
523 CUL3
524 MYOM2
525 OTC
526 CYP46A1
527 ZZZ3
528 SLC18A1
529 USP2
530 CASR
531 TUBG2
532 RPL26L1
533 FLT4
534 NSUN2
535 FBXO42
536 MFAP3
537 MRI1
538 METTL1
539 HOXC8
540 AGA
541 PI4K2B
542 BOD1L1
543 MAT2B
544 TLL1
545 EDC4
546 TRIO
547 VCAN
548 CLEC16A
549 MSR1
550 CDH1
551 SKIV2L2
552 DNAH5
553 ZFYVE16
554 RIPOR1
555 C6
556 RAI14
557 SOX30
558 PNKP
559 BEST2
560 PHLPP2
561 SPDL1
562 STAU2
563 PQLC2
564 CTNS
565 RTN4R
566 PHF23
567 CDH10
568 INPP4A
569 RAB27B
570 PSMA4
571 MYO16
572 LSG1
573 PARP3
574 TNC
575 THAP3
576 RIPOR3
577 TDP1
578 AIFM2
579 SPATA7
580 MED17
581 RETSAT
582 CAPG
583 USH2A
584 ZPBP
585 TG
586 ADAM28
587 BARX2
588 DCUN1D1
589 JADE2
590 ZIC2
591 LCP2
592 TRIT1
593 ADRB1
594 GUCA2B
595 CUL7
596 CTNNA1
597 PHKA2
598 CNTLN
599 EPHA3
600 HSPA5
601 DSG2
602 GEMIN8
603 OFD1
604 GPM6B
605 PREX2
606 WDR37
607 YTHDC2
608 CTPS2
609 ATP6V1H
610 POLR2B
611 FAM214A
612 ARAP2
613 TPR
614 CP
615 KIAA0556
616 DTNBP1
617 XK
618 ANO2
619 SCML1
620 WWC3
621 ARHGAP6
622 FAM184B
623 MAP4
624 GOPC
625 ROS1
626 USP28
627 HDAC9
628 TSPAN17
629 NOP16
630 CC2D2A
631 RRM2B
632 ZNF800
633 TNFRSF17
634 SNX29
635 LMO3
636 MRPS10
637 GUCA1A
638 RSF1
639 VPS13D
640 CELF2
641 FAM120A
642 R3HDM1
643 COL9A2
644 KITLG
645 ERCC8
646 ADAMTS6
647 H6PD
648 VAMP3
649 PER3
650 UTS2
651 TNFRSF9
652 EPN3
653 LTBP1
654 RCN1
655 ELN
656 RFC2
657 ARID1B
658 CLPTM1L
659 NEDD4L
660 FOXP3
661 PPP1R3F
662 HEXB
663 PTCD2
664 KIAA2022
665 JKAMP
666 DKK3
667 ARHGEF5
668 NFE2L3
669 MCUR1
670 LIMA1
671 LETMD1
672 SLC4A8
673 LAMC3
674 PTGER3
675 TNIP3
676 MAPK9
677 COL23A1
678 BCAR1
679 FAM160A2
680 HERPUD1
681 HOMER3
682 RAD51
683 POLQ
684 PIK3CB
685 CYBA
686 THOC3
687 HEBP2
688 MPHOSPH9
689 PLEKHA5
690 PRSS8
691 SIKE1
692 RRP12
693 FNIP2
694 MSMO1
695 TTC17
696 ALX4
697 FSTL4
698 FOXN3
699 METTL24
700 AKR7A2
701 MRTO4
702 NNAT
703 USE1
704 MCF2L2
705 NRIP2
706 LAMA3
707 ANAPC4
708 KCNQ1
709 TRAPPC3
710 THRAP3
711 PHPT1
712 ENTPD2
713 LY75
714 ARID4B
715 OPN3
716 SDCCAG8
717 PTPRN
718 HHAT
719 KIF1B
720 FOXC1
721 TBC1D22A
722 SYNE2
723 PLEKHH1
724 ATP9A
725 CBLN4
726 CHRDL2
727 FAM168A
728 RELT
729 GALC
730 NOP58
731 SZRD1
732 KCNH2
733 CUL1
734 FAM114A2
735 CYFIP2
736 TAB2
737 GINM1
738 EIF2AK2
739 USP36
740 KMT2C
741 MCOLN3
742 CCDC85A
743 PUM2
744 MRPL43
745 ITIH4
746 ITIH1
747 HPF1
748 ZFR
749 ZNF280C
750 NPFFR2
751 PHF21B
752 TRAF1
753 RC3H2
754 IL17RB
755 TRAF3IP2
756 GYG2
757 DCBLD2
758 SERPINB3
759 SOAT1
760 PKP2
761 MSH4
762 F7
763 GDI2
764 PRDM1
765 ATG5
766 TMCC3
767 PITHD1
768 MTA3
769 USP13
770 ATP11B
771 LAMC2
772 CDK14
773 SEC61A1
774 PPP1R12A
775 RASGRF1
776 CAMK2B
777 CROCC
778 POLR3E
779 ATP2B4
780 ZC3H11A
781 RIOK2
782 YIPF1
783 NDC1
784 DGKG
785 FLYWCH1
786 UNKL
787 TBXAS1
788 PARP12
789 ALDH18A1
790 TARBP1
791 GATB
792 MXD1
793 CDK17
794 DNAJC25
795 SLC2A3
796 PSD
797 CTDP1
798 YBX3
799 STYK1
800 WNK1
801 RPS17P5
802 CCAR1
803 OGFR
804 GNA15
805 CREB3L3
806 PIGV
807 PTPRU
808 SNRNP40
809 RIMBP2
810 COL11A1
811 QSER1
812 MPC1
813 ACAA1
814 BCAT1
815 HDAC7
816 LZTS1
817 PRDM6
818 WNT8A
819 SPAG4
820 NCKAP1
821 MRPS35
822 GUCY1B3
823 SFSWAP
824 TNK2
825 MON2
826 CDH3
827 ARSF
828 GPBP1
829 DGAT2
830 ZNF112
831 CS
832 LTK
833 MRPS24
834 ELMO2
835 WAPL
836 VMP1
837 APPBP2
838 POLD1
839 SEZ6
840 EIF4B
841 SLC6A16
842 BICRA
843 SPHK2
844 RPL18
845 CA11
846 ISOC2
847 U2AF2
848 EPN1
849 MED29
850 AHRR
851 ZNF275
852 MTMR1
853 GPC1
854 ADCK1
855 HAGH
856 RNF4
857 CASP8
858 LIMCH1
859 INTS13
860 TM7SF3
861 DLX3
862 SPA17
863 TSPAN32
864 WISP2
865 DMRT3
866 ST3GAL6
867 ATP2C2
868 NGFR
869 CDON
870 TAF2
871 HIPK2
872 TNPO3
873 BORCS8/MEF2B
874 RFXANK
875 TMEM161A
876 LPAR2
877 CTSA
878 SUGP2
879 SLC12A2
880 SNX24
881 EYA2
882 CNN2
883 ABCA7
884 SNCAIP
885 DDX20
886 BTBD1
887 FAR2
888 BCAS1
889 CHI3L2
890 SBNO2
891 PMS1
892 HMG20B
893 CALCRL
894 TAF11
895 ANKS1A
896 ZNF76
897 SLC9A3R2
898 NTHL1
899 UHRF1BP1
900 GNAI3
901 IPO5
902 OAT
903 WDR3
904 PKN2
905 WDR18
906 TRAM2
907 NTN1
908 GLP2R
909 MCM10
910 DGKA
911 ERBB3
912 ROPN1
913 ANKRD44
914 KARS
915 ADAT1
916 PDIA5
917 TBC1D22B
918 NDUFB4
919 SPEN
920 MYLK
921 ZC3H15
922 MAP2K4
923 TMEM206
924 SNAP91
925 SLK
926 CYB5R4
927 COL17A1
928 GSTO2
929 SEC61A2
930 PRKCQ
931 TLE2
932 ASB1
933 FAM107B
934 ME1
935 TBC1D1
936 CDK13
937 MTHFD2
938 SLC9A7
939 FOXJ2
940 YBX1
941 PDE4A
942 PPP2R5A
943 CTNNA2
944 ELAVL1
945 TIE1
946 DIP2B
947 SMARCD1
948 KDM4A
949 NFYC
950 ZMYND12
951 SLC9A3
952 NGEF
953 ASPM
954 CD84
955 ELOVL1
956 SPI1
957 MPPED2
958 CLDN18
959 ZBTB11
960 ATXN3
961 GOLGA5
962 FGFR2
963 LRRC40
964 ISOC1
965 EML1
966 TRMT11
967 THUMPD1
968 MSANTD3
969 KIF26A
970 ATG2B
971 ARFGEF1
972 ACSM2B
973 ZFAT
974 MTFR1
975 STAG3
976 FECH
977 MYO9A
978 DDX3Y
979 PFKP
980 IDI1
981 SP100
982 KLF6
983 PLPP1
984 NEO1
985 TRAM1
986 PHKA1
987 TNFRSF1A
988 CACNB1
989 EVI5
990 STOML1
991 PKM
992 DHX29
993 DNTTIP2
994 METTL22
995 TP53BP1
996 TRO
997 RRP15
998 RHOA
999 DHX8
1000 PMS2P4
1001 PRKCZ
1002 ZFY
1003 IARS2
1004 SYT1
1005 NAV3
1006 IDH3G
1007 ROGDI
1008 PDZD4
1009 ATP2B3
1010 ROCK1
1011 CBFB
1012 PDK3
1013 HYAL2
1014 HDAC4
1015 RASSF1
1016 FGFR3
1017 IFI35
1018 HEATR6
1019 COASY
1020 PLEKHH3
1021 MEF2A
1022 OTUD5
1023 TFE3
1024 TBC1D25
1025 ACSL4
1026 INPP5A
1027 GPKOW
1028 GRIPAP1
1029 FTSJ1
1030 PRR11
1031 REEP1
1032 ATP11A
1033 POLR1A
1034 LAPTM4A
1035 TTC7A
1036 IP6K2
1037 STON1/GTF2A1L
1038 SRBD1
1039 KIF2A
1040 RASGRP2
1041 PSME4
1042 IFT80
1043 SIRT2
1044 ERLEC1
1045 PPP2R5B
1046 PYGM
1047 PITX1
1048 TRPC7
1049 MAST4
1050 ADGRF5
1051 SDK2
1052 ADAM7
1053 NUP133
1054 NUCKS1
1055 VPS35
1056 DNAJA2
1057 BCL3
1058 KCNAB2
1059 ABCC9
1060 GAL
1061 CLEC2D
1062 FUNDC1
1063 MAOB
1064 RORA
1065 DRD4
1066 TGFBR3
1067 KIAA1107
1068 HES2
1069 ATP1B3
1070 NEDD4
1071 PIGB
1072 MAPK6
1073 GNB5
1074 RAB27A
1075 HDHD5
1076 UFD1
1077 LRP6
1078 GUCY2C
1079 SCT
1080 PHRF1
1081 IKBKAP
1082 NUCB2
1083 PFN2
1084 PTPN3
1085 SPTB
1086 DAPP1
1087 FGF10
1088 SLC44A1
1089 TMEM260
1090 SMG6
1091 EXOC5
1092 CLTCL1
1093 FGF22
1094 FSTL3
1095 DGCR2
1096 RNF126
1097 MNT
1098 ZXDC
1099 JMJD6
1100 POLB
1101 ST6GALNAC1
1102 WIPI1
1103 FRMPD1
1104 GBA2
1105 NDST1
1106 ASNS
1107 CNGB1
1108 ST6GALNAC2
1109 CHAT
1110 PABPC1
1111 TESK2
1112 CFAP20
1113 CSNK2A2
1114 PTPN21
1115 EIF2B3
1116 CAMK2A
1117 TCOF1
1118 CDC42
1119 OSBPL3
1120 EPHA8
1121 SLC12A3
1122 RAD18
1123 ATP2B1
1124 TRPM5
1125 NCK2
1126 MAP4K4
1127 MGAT4A
1128 RPL31
1129 WDR1
1130 SNX13
1131 ARHGAP10
1132 RPS6KA2
1133 ING3
1134 VASH1
1135 LMCD1
1136 BUD23
1137 SEL1L
1138 TRIP13
1139 ATP6AP1
1140 TCF3
1141 TRIB2
1142 DAZAP1
1143 MBD3
1144 HLTF
1145 FAM50A
1146 FAM3A
1147 CPSF1
1148 MYO3B
1149 CYBRD1
1150 CDH19
1151 PDCD2
1152 SLC6A15
1153 RDH11
1154 PRKACA
1155 ADGRL1
1156 SPP2
1157 ACTN1
1158 ZFYVE26
1159 RPS6KA6
1160 EPN2
1161 PTPN18
1162 LIMS2
1163 ASIC4
1164 SPEG
1165 LNX1
1166 ALDH3A2
1167 TFRC
1168 SREBF1
1169 TRPC5
1170 AFF4
1171 UBE2D1
1172 MPP5
1173 RHOBTB1
1174 SMC1A
1175 HSD17B10
1176 MARK2
1177 HMMR
1178 CHFR
1179 TRHDE
1180 P4HA2
1181 FCGR2B
1182 NFATC3
1183 TRNT1
1184 ACADVL
1185 STK10
1186 FBXW11
1187 ACAP1
1188 CRMP1
1189 EVC
1190 DERL2
1191 SIDT1
1192 NDE1
1193 MRVI1
1194 TMEM38A
1195 PVR
1196 XRCC1
1197 SCARB1
1198 CYP2W1
1199 MCM2
1200 MOV10L1
1201 PANX2
1202 SELENOO
1203 TP63
1204 ALPK1
1205 LLGL2
1206 PDE8A
1207 CLCN4
1208 NLE1
1209 SDHA
1210 SMARCE1
1211 GSDMB
1212 KDM5A
1213 ADAM11
1214 PPP2R3A
1215 FERMT2
1216 ABCB11
1217 DHRS9
1218 CD5L
1219 PTGS2
1220 IGF2BP2
1221 MAP3K13
1222 ST6GAL1
1223 TBX21
1224 FRY
1225 PICALM
1226 NSF
1227 GLI2
1228 CLASP1
1229 MRPS34
1230 NOTCH3
1231 CLNS1A
1232 PPP2R2C
1233 TEAD2
1234 EED
1235 CDHR2
1236 SNCB
1237 TSG101
1238 NCBP3
1239 ATP2A3
1240 CA12
1241 MGLL
1242 NTN4
1243 BCS1L
1244 NUAK1
1245 DPP8
1246 SLC24A1
1247 ZNF532
1248 SCARF1
1249 LMAN1
1250 HACD3
1251 IPCEF1
1252 ZZEF1
1253 NOX3
1254 ENO1
1255 SLC12A1
1256 MYDGF
1257 ANO8
1258 TUBE1
1259 ARHGEF10L
1260 TXK
1261 WSCD2
1262 KCNQ2
1263 TACR2
1264 ACTR6
1265 TIPIN
1266 SRI
1267 EIF4G3
1268 NUP37
1269 SEMA3A
1270 GTSE1
1271 SEMA3C
1272 TTC38
1273 ACAT1
1274 GRAMD4
1275 CELSR1
1276 WNT8B
1277 ZNF638
1278 SLC25A40
1279 TIMM21
1280 ADD2
1281 FGF4
1282 RASAL2
1283 VPS9D1
1284 ZNF37A
1285 MARK3
1286 SLC25A3
1287 FNDC3B
1288 FOSL2
1289 CACNG4
1290 FRYL
1291 TMEM131
1292 FSCN1
1293 ACTB
1294 MOCOS
1295 PLD1
1296 ATP12A
1297 WDR62
1298 DLG1
1299 RAB7A
1300 BCAP29
1301 SEC31B
1302 SART3
1303 ARHGAP15
1304 TUBA3D
1305 PAX2
1306 EXOSC7
1307 KIFAP3
1308 MKRN2
1309 MCM6
1310 REXO2
1311 RBM7
1312 RBMS2
1313 BAZ2A
1314 PTPN23
1315 MLH1
1316 UNG
1317 FMO4
1318 KLHL20
1319 RGS11
1320 SLC46A1
1321 PLXNA2
1322 SPAG5
1323 ANKRD13A
1324 TPD52
1325 ACACB
1326 TRAF4
1327 PAG1
1328 GPATCH1
1329 ICAM3
1330 NT5C2
1331 MCAM
1332 GPC4
1333 MBNL3
1334 CAMSAP3
1335 RAP1GAP
1336 XAB2
1337 ARHGEF1
1338 STXBP2
1339 MAP2K7
1340 NMRK2
1341 DGKD
1342 CTTNBP2
1343 ACTL6B
1344 RARB
1345 TOP2B
1346 TM9SF3
1347 NFKB2
1348 UBE2T
1349 PPP1R12B
1350 DNAJC10
1351 GTF3C1
1352 IL4R
1353 USP33
1354 PAK3
1355 CAPN6
1356 DCX
1357 SNRPA
1358 SPAG6
1359 EXOSC5
1360 DYNC1I2
1361 APBB1IP
1362 LRCH4
1363 FAM76B
1364 SIRT6
1365 TYR
1366 POLD3
1367 ACTN2
1368 CAPZB
1369 GPR137B
1370 NAALAD2
1371 JADE1
1372 SLC25A43
1373 UBE2A
1374 FGFR1
1375 FKBP6
1376 SMC1B
1377 FBLN1
1378 ITGA8
1379 CST7
1380 MAP2
1381 PIAS2
1382 AMPH
1383 ARAF
1384 MCCC1
1385 LAMP3
1386 FAP
1387 NEBL
1388 ACER3
1389 UBE2K
1390 PIK3C3
1391 N4BP2
1392 TIGAR
1393 TULP3
1394 SYNJ2
1395 ADCY2
1396 PPP2R5C
1397 RBFOX1
1398 GNB1
1399 HOXA9
1400 EDN1
1401 MLLT10
1402 ZCWPW1
1403 ADCYAP1R1
1404 FGF20
1405 P2RY10
1406 ITM2A
1407 NRDC
1408 VDAC3
1409 PCM1
1410 TNRC6C
1411 CBFA2T2
1412 BRINP1
1413 ITCH
1414 PKD2L2
1415 TP53INP2
1416 SDF4
1417 MYH7B
1418 BPIFB2
1419 TP73
1420 TOLLIP
1421 UBE2D4
1422 CLUL1
1423 RUNX1T1
1424 CDH17
1425 THOC1
1426 FKBP7
1427 OSBPL6
1428 SLC1A3
1429 XRCC5
1430 LXN
1431 SP140
1432 MKNK1
1433 TNS1
1434 REXO1
1435 SAR1A
1436 CDC14A
1437 RAPGEF3
1438 CEACAM1
1439 SENP1
1440 DUSP13
1441 CIC
1442 LIPE
1443 FDFT1
1444 PAFAH1B3
1445 OPHN1
1446 AFM
1447 KIF22
1448 SCGN
1449 CARMIL1
1450 PGM1
1451 DDX1
1452 DNM2
1453 EPB41L2
1454 RIMS1
1455 MOXD1
1456 STX7
1457 RABL2B
1458 KEAP1
1459 DDX43
1460 PTPRH
1461 DCT
1462 SLC35C2
1463 CRYBG3
1464 EPHA6
1465 SCTR
1466 RFX3
1467 RIF1
1468 RAB21
1469 SLC4A4
1470 SMARCA2
1471 SESN1
1472 MID2
1473 PIH1D3
1474 COL5A3
1475 SRCAP
1476 PUM3
1477 CPB2
1478 CHRNA3
1479 KCNN2
1480 CNOT4
1481 PSEN1
1482 CPOX
1483 CLDND1
1484 MOK
1485 HSP90AA1
1486 RBL1
1487 DLGAP4
1488 IGSF9B
1489 CFHR2
1490 CROCCP3
1491 NDC80
1492 RSBN1
1493 MAGI3
1494 CXCL2
1495 AFP
1496 COL4A4
1497 TCF7
1498 OSTM1
1499 CDH7
1500 IMPG2
1501 PCNP
1502 EXD2
1503 ARG2
1504 MEF2C
1505 PTPRC
1506 CACNA1S
1507 PKP1
1508 UBA5
1509 STK17B
1510 CDC14B
1511 ZNF510
1512 LRP2
1513 ZNF506
1514 JMJD4
1515 DUSP12
1516 AACS
1517 KIAA0141
1518 SLC13A1
1519 CADPS2
1520 PCDHB4
1521 PCDHA6
1522 PCDHGA2
1523 HSPB11
1524 PHLPP1
1525 ATP8B1
1526 IL12RB2
1527 SMARCD3
1528 WDR70
1529 FYB
1530 MPP4
1531 STRADB
1532 BZW1
1533 PGR
1534 C1QTNF3
1535 ME2
1536 CCNT2
1537 FAM135A
1538 COL19A1
1539 EPB41L3
1540 COBLL1
1541 DLG3
1542 KCNK2
1543 SERTAD4
1544 TRAF5
1545 MRPL22
1546 GEMIN5
1547 OPRK1
1548 NFE2L1
1549 SEMA5B
1550 GSK3B
1551 ITGB5
1552 ERC1
1553 XPO1
1554 LINC01587
1555 RNF13
1556 TRPM3
1557 PALB2
1558 DOPEY1
1559 LYRM2
1560 BCKDHB
1561 KAT6A
1562 ZCCHC6
1563 ULK2
1564 GRHL2
1565 TNPO1
1566 PLOD1
1567 P2RX5
1568 ITGAE
1569 DIS3
1570 PIBF1
1571 TDRD3
1572 NUFIP1
1573 PDS5B
1574 OXCT1
1575 RRAGB
1576 EPYC
1577 CYLD
1578 SLC27A5
1579 ZNF324
1580 ZNF671
1581 ZNF416
1582 ZNF586
1583 ZNF446
1584 ZNF264
1585 RPS5
1586 FAT1
1587 YTHDC1
1588 CHMP2B
1589 SMAP2
1590 PPIE
1591 ZMPSTE24
1592 STARD7
1593 NOA1
1594 REST
1595 HAL
1596 SSH1
1597 GSTP1
1598 APLP2
1599 FAM234B
1600 SLCO1A2
1601 WBP11
1602 EIF3I
1603 NKAIN1
1604 COL16A1
1605 TXLNA
1606 APOB
1607 NCOA1
1608 AGBL5
1609 EFR3B
1610 KIF3C
1611 RAB10
1612 GCKR
1613 HADHA
1614 MAPRE3
1615 CAD
1616 CD59
1617 CD82
1618 BCORL1
1619 ATRX
1620 AK6
1621 FCN1
1622 MYNN
1623 MECOM
1624 SCAMP1
1625 PREP
1626 HACE1
1627 SEH1L
1628 WDR47
1629 WDFY1
1630 OVGP1
1631 SLC25A24
1632 MAP3K4
1633 PILRA
1634 IGSF9
1635 ABCB1
1636 ZNF213
1637 AKR1B1
1638 CPNE3
1639 RRN3
1640 CTTN
1641 WNT11
1642 MTIF2
1643 DDHD2
1644 TTC39A
1645 EPS15
1646 ORC1
1647 MGST2
1648 CHERP
1649 ATG16L1
1650 USP40
1651 POMGNT1
1652 RAD54L
1653 MAST2
1654 DNAJA1
1655 B4GALT1
1656 CHMP5
1657 NFX1
1658 AQP6
1659 DIMT1
1660 IPO11
1661 FOLH1
1662 EIF2AK1
1663 NME8
1664 EPDR1
1665 SNX10
1666 SEPHS1
1667 MRPL28
1668 ITPKC
1669 CEACAM6
1670 FAT2
1671 RBM22
1672 TMED2
1673 ERO1B
1674 ZFAND6
1675 HSD17B2
1676 TXLNG
1677 PPEF1
1678 LAT2
1679 HUWE1
1680 ZW10
1681 ALG9
1682 MYBPC2
1683 NOX4
1684 ACOX3
1685 MTMR2
1686 PPP1R15A
1687 HSD17B14
1688 TRIP6
1689 ACHE
1690 FTL
1691 SRRT
1692 BAX
1693 NLK
1694 PIGS
1695 ADAMTS2
1696 TMPRSS11E
1697 ATXN7L3
1698 PGS1
1699 PSMC5
1700 UIMC1
1701 CETP
1702 MMP2
1703 MT3
1704 LPCAT2
1705 GNAO1
1706 OGFOD1
1707 SH3BP2
1708 NOP14
1709 ADD1
1710 L2HGDH
1711 TXNDC16
1712 NID2
1713 GMCL1
1714 SF3B2
1715 KLHL42
1716 GNAS
1717 DNM1L
1718 PTHLH
1719 PHACTR3
1720 ERGIC2
1721 TFAP2C
1722 AURKA
1723 CASS4
1724 PIR
1725 AAMDC
1726 RFX2
1727 METTL2A
1728 SULT2B1
1729 ALG6
1730 CNOT3
1731 GP6
1732 PTPN4
1733 DDX18
1734 KHSRP
1735 GNA11
1736 ASAP3
1737 EDEM2
1738 DNMT3B
1739 REM1
1740 TPX2
1741 FER1L4
1742 PDRG1
1743 EPB41L1
1744 SLC15A1
1745 DOCK9
1746 ANKRD10
1747 TGDS
1748 DOCK3
1749 COQ9
1750 TMEM40
1751 KIF9
1752 ARHGAP28
1753 CRLS1
1754 PPP1R13B
1755 ATRN
1756 SMOX
1757 SIGLEC1
1758 FKBP1A
1759 NSFL1C
1760 SLC4A11
1761 ZNF343
1762 EBF4
1763 CPXM1
1764 MAVS
1765 LZTS3
1766 F11
1767 XRN2
1768 KIZ
1769 DYNLL1
1770 TESC
1771 SNX5
1772 RPL6
1773 SIRPG
1774 MAPKAPK5
1775 P2RX7
1776 ESF1
1777 RBBP9
1778 ANAPC5
1779 SLC23A2
1780 SLC8B1
1781 TMEM230
1782 DZANK1
1783 KDM2B
1784 CFAP61
1785 LHX5
1786 TASP1
1787 OAS1
1788 GCN1
1789 RPLP0
1790 PXN
1791 SIRT4
1792 RPH3A
1793 KIF16B
1794 TRMT6
1795 CHGB
1796 PEBP1
1797 TBX5
1798 BRAP
1799 ERP29
1800 NOS1
1801 FUS
1802 IGBP1
1803 FXYD5
1804 ZNF302
1805 GRAMD1A
1806 FXYD3
1807 HEPH
1808 CDIP1
1809 CMTM1
1810 KCNH4
1811 GANAB
1812 GMIP
1813 RBM41
1814 BIRC5
1815 LAG3
1816 MLF2
1817 OTUB2
1818 DDX24
1819 ZBTB25
1820 NECAP1
1821 ARHGAP4
1822 ANKRD24
1823 DHX32
1824 RCOR1
1825 GPATCH2L
1826 LTBP4
1827 BLVRB
1828 SLC9A1
1829 SPTLC1
1830 PAPOLA
1831 CCNK
1832 PCBP4
1833 RGS1
1834 YPEL3
1835 MRPS33
1836 NDUFB2
1837 NUDC
1838 MAEA
1839 ICAM1
1840 STRN4
1841 IRAK3
1842 LYZ
1843 SI
1844 MUL1
1845 TFAP4
1846 PDCD7
1847 SPG21
1848 FETUB
1849 DNAJB11
1850 P3H2
1851 THPO
1852 CHRD
1853 FLT3LG
1854 RAB11FIP3
1855 GNPTG
1856 ZNF268
1857 GOLGA3
1858 PABPC4
1859 CD209
1860 CERS4
1861 MCOLN1
1862 USP48
1863 EFNB1
1864 PDPR
1865 AARS
1866 GLG1
1867 KIF4A
1868 TNRC6A
1869 PLEKHG2
1870 DLL3
1871 NAT14
1872 PITPNM2
1873 EXOC1
1874 RBM27
1875 POU4F3
1876 OSBPL8
1877 DTX2
1878 NLRC4
1879 PUS7
1880 LAMB4
1881 NRCAM
1882 LAMB1
1883 SLC26A4
1884 SLC26A3
1885 DLD
1886 WDR7
1887 TXNL1
1888 IL5RA
1889 ABCC6
1890 CMTM6
1891 ITGA6
1892 RAPGEF4
1893 MAP3K20
1894 SMPX
1895 FH
1896 SEL1L3
1897 TF
1898 CDV3
1899 MYO15A
1900 ALKBH5
1901 APOH
1902 NLRP1
1903 PITPNM3
1904 SPAG7
1905 ORC6
1906 ZFHX4
1907 SLC17A6
1908 CPA1
1909 ZC3HC1
1910 ESR1
1911 RGS17
1912 ANGPT2
1913 TMEM101
1914 CD200
1915 CCDC80
1916 CMA1
1917 PSME1
1918 PPP2R3C
1919 HAUS4
1920 JPH4
1921 MYH7
1922 CEBPE
1923 SLC7A8
1924 OSGEP
1925 SLC22A17
1926 RNF31
1927 SCFD1
1928 G2E3
1929 HECTD1
1930 HNRNPC
1931 RPGRIP1
1932 SUPT16H
1933 TOX4
1934 GEMIN2
1935 TGM1
1936 TINF2
1937 DAZL
1938 TBL1Y
1939 SEMA6A
1940 TRPM7
1941 TYRO3
1942 WDR76
1943 CAPN3
1944 SNAP23
1945 TBX15
1946 PHGDH
1947 COL9A3
1948 EZR
1949 MYL6
1950 AGO1
1951 TEKT2
1952 CLSPN
1953 RFFL
1954 UNC13D
1955 MFSD11
1956 DPYSL2
1957 TGFB2
1958 GPATCH2
1959 NUP50
1960 CDC45
1961 COMT
1962 ADA2
1963 VNN3
1964 ECHDC1
1965 LRRFIP2
1966 SEC22C
1967 XYLB
1968 HDAC6
1969 OR1I1
1970 GABRP
1971 KRT31
1972 CDC6
1973 UPRT
1974 CDC23
1975 AAAS
1976 CBX5
1977 FMO2
1978 SUCO
1979 MSH2
1980 MAP3K1
1981 DHPS
1982 HOOK2
1983 NXPE1
1984 ARCN1
1985 EPB41L4B
1986 TMEM38B
1987 PSMD5
1988 PTGS1
1989 NUP188
1990 CRAT
1991 SH2D3C
1992 NANS
1993 TBC1D2
1994 WHRN
1995 PDE6C
1996 CWF19L1
1997 SEMA4G
1998 BTAF1
1999 IKZF5
2000 BLNK
2001 TLL2
2002 CYP26A1
2003 TDRD1
2004 SORBS1
2005 CRTAC1
2006 BAMBI
2007 IL11
2008 MYO3A
2009 WAC
2010 CREM
2011 NUBP2
2012 SMIM24
2013 HIVEP1
2014 TREM2
2015 KCNK16
2016 CRISP3
2017 FKBP5
2018 SRPK1
2019 BRPF3
2020 MRPS18A
2021 PGC
2022 TMEM14A
2023 EFHC1
2024 NCR2
2025 HSP90AB1
2026 CDC5L
2027 ITPR3
2028 ZNF184
2029 DSP
2030 SIRT1
2031 HNRNPH3
2032 IFT74
2033 JAK2
2034 IL12RB1
2035 ABL1
2036 ACOT7
2037 SH3GLB1
2038 CDC7
2039 SYDE2
2040 PCSK5
2041 SCD
2042 TMED1
2043 ABLIM1
2044 ERMP1
2045 RAB18
2046 NRP1
2047 HSD17B7P2
2048 PRTFDC1
2049 PALMD
2050 TSPAN15
2051 H2AFY2
2052 WASHC2A
2053 MAST3
2054 MZF1
2055 OCEL1
2056 MYO9B
2057 KCNK6
2058 CATSPERG
2059 PSMD8
2060 FBXL19
2061 STX1B
2062 HSD3B7
2063 SETD1A
2064 BCL7C
2065 EFNA2
2066 CIRBP
2067 ATP5D
2068 CBARP
2069 PCDH11Y
2070 PRKY
2071 IGFALS
2072 HNRNPM
2073 #2/Mar
2074 NDUFB7
2075 TECR
2076 TIMM13
2077 CDC34
2078 MTAP
2079 MISP
2080 CEP170B
2081 POLR2E
2082 POLRMT
2083 HCN2
2084 CDHR5
2085 IZUMO4
2086 RASSF7
2087 GADD45B
2088 PALM
2089 MADCAM1
2090 IGF2/AS
2091 MKNK2
2092 ARVCF
2093 TRMT2A
2094 RANBP1
2095 ZDHHC8
2096 KLHL22
2097 MED15
2098 SERPIND1
2099 SNAP29
2100 CRKL
2101 LZTR1
2102 MMP11
2103 CECR2
2104 SMARCB1
2105 P2RX6
2106 DERL3
2107 SLC7A4
2108 BCL2L13
2109 DDTL
2110 DDT
2111 GSTT2
2112 OSM
2113 CABIN1
2114 TBC1D10A
2115 SUSD2
2116 SF3A1
2117 GGT5
2118 RNF215
2119 SEC14L2
2120 SEC14L3
2121 SPECC1L
2122 PPIL2
2123 UPB1
2124 YPEL1
2125 SNRPD3
2126 PES1
2127 MAPK1
2128 GGT1
2129 PRODH
2130 PPM1F
2131 SLC35E4
2132 TOP3B
2133 CRYBB3
2134 CYTH4
2135 DGCR14
2136 CRYBB2P1
2137 MFNG
2138 CARD10
2139 LRP5L
2140 SLC25A1
2141 GRK3
2142 PLA2G3
2143 LGALS2
2144 GGA1
2145 HIRA
2146 SH3BP1
2147 SEZ6L
2148 LGALS1
2149 HPS4
2150 PIK3IP1
2151 Z83844.1
2152 SRRD
2153 PATZ1
2154 TRIOBP
2155 TFIP11
2156 GCAT
2157 GGTLC2
2158 CRYBB1
2159 ANKRD54
2160 EIF3L
2161 SNU13
2162 MICALL1
2163 POLR2F
2164 SOX10
2165 CCDC134
2166 DEPDC5
2167 PICK1
2168 TTC28
2169 SLC16A8
2170 CENPM
2171 #3/Sep
2172 SLC5A1
2173 TPTEP1
2174 KDELR3
2175 CYP2D6
2176 DDX17
2177 DMC1
2178 TCF20
2179 HSCB
2180 CBY1
2181 TOMM22
2182 RSPH14
2183 XBP1
2184 RTCB
2185 JOSD1
2186 FBXO7
2187 GTPBP1
2188 POLDIP3
2189 RAB36
2190 TIMP3
2191 PPP6R2
2192 SBF1
2193 SUN2
2194 CYB5R3
2195 DNAL4
2196 MIOX
2197 LMF2
2198 RHBDD3
2199 PACSIN2
2200 TTLL1
2201 RASL10A
2202 HMGXB4
2203 TOM1
2204 NEFH
2205 CHKB
2206 BIK
2207 HMOX1
2208 MCAT
2209 THOC5
2210 MCM5
2211 ARSA
2212 TSPO
2213 RASD2
2214 TTLL12
2215 CBX7
2216 PDGFB
2217 ACR
2218 CABP7
2219 RPL3
2220 ZMAT5
2221 RBFOX2
2222 SYNGR1
2223 TAB1
2224 ASCC2
2225 MTMR3
2226 MIEF1
2227 APOL4
2228 PNPLA5
2229 APOL1
2230 PNPLA3
2231 MYH9
2232 CACNA1I
2233 SAMM50
2234 TXN2
2235 FOXRED2
2236 GRAP2
2237 EIF3D
2238 TNRC6B
2239 SGSM3
2240 IFT27
2241 PVALB
2242 KIAA0930
2243 NCF4
2244 CSF2RB
2245 SLC25A17
2246 UPK3A
2247 FAM118A
2248 KCTD17
2249 ST13
2250 IL2RB
2251 RBX1
2252 EP300
2253 L3MBTL2
2254 CHADL
2255 RANGAP1
2256 ZC3H7B
2257 PHF5A
2258 ACO2
2259 POLR3H
2260 TRMU
2261 PMM1
2262 DESI1
2263 CERK
2264 BRD1
2265 ZBED4
2266 MLC1
2267 HDAC10
2268 KCNK10
2269 ABHD4
2270 KHNYN
2271 FKBP3
2272 SDR39U1
2273 CTSG
2274 GZMH
2275 GZMB
2276 RBM23
2277 PRMT5
2278 COCH
2279 POLE2
2280 VCPKMT
2281 SOS2
2282 CDKL1
2283 NIN
2284 PYGL
2285 TRIM9
2286 PSMC6
2287 GNPNAT1
2288 DDHD1
2289 CDKN3
2290 CNIH1
2291 CGRRF1
2292 ATP6V1D
2293 PLEK2
2294 PIGH
2295 LRRC74A
2296 PSMA3
2297 VTI1B
2298 TIMM9
2299 GSTZ1
2300 KIAA0586
2301 TMED8
2302 SAMD15
2303 AHSA1
2304 DAAM1
2305 ISM2
2306 SPTLC2
2307 RIN3
2308 LGMN
2309 ALKBH1
2310 SNW1
2311 CHGA
2312 ITPK1
2313 DHRS7
2314 PPM1A
2315 SIX4
2316 GALNT16
2317 ASB2
2318 CEP128
2319 ERH
2320 HIF1A
2321 SUSD6
2322 SRSF5
2323 SLC10A1
2324 EIF5
2325 SERPINA4
2326 SLC8A3
2327 DICER1
2328 ZFYVE21
2329 MTHFD1
2330 TCL1A
2331 ZC3H14
2332 TELO2
2333 PCNX1
2334 BDKRB1
2335 GSKIP
2336 VRK1
2337 PSMC1
2338 PAPLN
2339 RPS6KA5
2340 PPP4R3A
2341 PSMB5
2342 YY1
2343 ACIN1
2344 CCNB1IP1
2345 TRIP11
2346 APEX1
2347 PABPN1
2348 EFS
2349 ARHGAP5
2350 CINP
2351 DHRS2
2352 SRP54
2353 CPNE6
2354 CHD8
2355 PCK2
2356 KIAA0391
2357 DCAF11
2358 PSMA6
2359 NFKBIA
2360 EMC9
2361 PSME2
2362 BRMS1L
2363 REC8
2364 TM9SF1
2365 SEC23A
2366 GMPR2
2367 PNN
2368 RABGGTA
2369 NFATC4
2370 PLTP
2371 PCIF1
2372 GSS
2373 MMP9
2374 VSX1
2375 TRPC4AP
2376 PYGB
2377 ABHD12
2378 PROCR
2379 GINS1
2380 NINL
2381 CD40
2382 UQCC1
2383 ZMYND8
2384 SGK2
2385 IFT52
2386 MYBL2
2387 HNF4A
2388 NDRG3
2389 SLA2
2390 NFATC2
2391 RIMS4
2392 PABPC1L
2393 STK4
2394 SALL4
2395 ADNP
2396 PFDN4
2397 DOK5
2398 CSTF1
2399 BMP7
2400 RAE1
2401 TPD52L2
2402 DNAJC5
2403 NELFCD
2404 CTSZ
2405 PRPF6
2406 TUBB1
2407 PRELID3B
2408 HRH3
2409 MTG2
2410 PSMA7
2411 SLCO4A1
2412 NTSR1
2413 MRGBP
2414 TCFL5
2415 DIDO1
2416 GID8
2417 SLC17A9
2418 BIRC7
2419 NKAIN4
2420 ARFGAP1
2421 AVP
2422 COL20A1
2423 CHRNA4
2424 EEF1A2
2425 PTK6
2426 GMEB2
2427 SPEF1
2428 CDC25B
2429 ISM1
2430 RNF24
2431 ARFRP1
2432 NDUFAF5
2433 SEL1L2
2434 TRIB3
2435 RASSF2
2436 CSNK2A1
2437 SLC52A3
2438 RSPO4
2439 CDS2
2440 HM13
2441 SNPH
2442 MYLK2
2443 SIRPB1
2444 SEC23B
2445 FERMT1
2446 HAO1
2447 PDYN
2448 CCM2L
2449 PLCB4
2450 MYL9
2451 HCK
2452 TM9SF4
2453 TLDC2
2454 CRNKL1
2455 POFUT1
2456 SAMHD1
2457 PAK5
2458 KIF3B
2459 MROH8
2460 NOP56
2461 MANBAL
2462 IDH3B
2463 MAPRE1
2464 JAG1
2465 CDK5RAP1
2466 SNTA1
2467 OXT
2468 TTI1
2469 E2F1
2470 RPRD1B
2471 PXMP4
2472 CHMP4B
2473 BPI
2474 SLC32A1
2475 CST3
2476 CST4
2477 ACTR5
2478 WFDC2
2479 AHCY
2480 PPP1R16B
2481 FAM83D
2482 EPPIN
2483 DHX35
2484 DNTTIP1
2485 MAP1LC3A
2486 SYNDIG1
2487 PIGU
2488 TNNC2
2489 ACOT8
2490 APMAP
2491 CELF4
2492 ZNF516
2493 CDH20
2494 ADNP2
2495 RBFA
2496 USP14
2497 VAPA
2498 METTL4
2499 LPIN2
2500 SMCHD1
2501 MYOM1
2502 MYL12A
2503 CEP76
2504 ST8SIA5
2505 CEP192
2506 RNMT
2507 SMAD7
2508 LIPG
2509 LAMA1
2510 RNF125
2511 ANKRD12
2512 NOL4
2513 POLI
2514 MIB1
2515 RBBP8
2516 RIOK3
2517 CSTF2
2518 MXRA5
2519 VSIG1
2520 PSMD10
2521 ATG4A
2522 STS
2523 TBL1X
2524 GPR143
2525 PGRMC1
2526 POLA1
2527 MID1
2528 NKAP
2529 RHOXF1
2530 NXT2
2531 GUCY2F
2532 ATP1B4
2533 MCTS2P
2534 ALG13
2535 PRPS2
2536 TLR8
2537 MOSPD1
2538 AMMECR1
2539 CHRDL1
2540 WDR13
2541 SUV39H1
2542 PAGE4
2543 SRPX
2544 GLRA2
2545 XIAP
2546 STAG2
2547 ATP11C
2548 MCF2
2549 F9
2550 ABCD1
2551 CCDC22
2552 SYP
2553 PLP2
2554 BMX
2555 LUZP4
2556 PLS3
2557 NAA10
2558 RENBP
2559 ELF4
2560 SMARCA1
2561 MTMR8
2562 ASB9
2563 ZC3H12B
2564 RBBP7
2565 KCND1
2566 SLC25A14
2567 FMR1
2568 PIM2
2569 SCML2
2570 SLC35A2
2571 PQBP1
2572 RS1
2573 PCSK1N
2574 EMD
2575 TAZ
2576 RAB40AL
2577 PGK1
2578 GATA1
2579 MAGT1
2580 SMS
2581 PHEX
2582 UBL4A
2583 CD99L2
2584 EEA1
2585 GPR50
2586 RP2
2587 JADE3
2588 CDK16
2589 USP11
2590 PCYT1B
2591 BRS3
2592 HTATSF1
2593 VGLL1
2594 CD40LG
2595 TIMP1
2596 KLHL4
2597 GABRE
2598 PCDH11X
2599 FGD1
2600 PIN4
2601 PORCN
2602 ITIH6
2603 MAGED2
2604 RBM3
2605 KLF8
2606 SRPX2
2607 SYTL4
2608 ZDHHC15
2609 CENPI
2610 DRP2
2611 TAF7L
2612 PBDC1
2613 GLA
2614 ARMCX3
2615 BEX4
2616 RUBCNL
2617 NALCN
2618 FGF14
2619 HTR2A
2620 NDFIP2
2621 TNFSF13B
2622 FNDC3A
2623 CDADC1
2624 CAB39L
2625 KLF5
2626 STK24
2627 ACP5
2628 DNAJC3
2629 UGGT2
2630 ARHGEF7
2631 FGF9
2632 SGCG
2633 PARP4
2634 SUPT20H
2635 MRPS31
2636 SLC25A15
2637 KPNA3
2638 FLT1
2639 RGCC
2640 VWA8
2641 DGKH
2642 KATNAL1
2643 INTS6
2644 DHRS12
2645 MEDAG
2646 TSC22D1
2647 CLN5
2648 OLFM4
2649 MSLN
2650 MGRN1
2651 ZNF629
2652 TRADD
2653 HSF4
2654 CORO1A
2655 MAPK3
2656 GDPD3
2657 ELMO3
2658 PHKB
2659 LYRM1
2660 NUTF2
2661 NUP93
2662 CENPT
2663 TSNAXIP1
2664 NFAT5
2665 LONP2
2666 N4BP1
2667 CBLN1
2668 ARL2BP
2669 PLLP
2670 ZNF423
2671 CCL22
2672 DHODH
2673 CCL17
2674 CTCF
2675 ACD
2676 POLR2C
2677 PARD6A
2678 ZNF821
2679 MMP15
2680 USB1
2681 CYB5B
2682 CCDC113
2683 NME3
2684 NDRG4
2685 PSMD7
2686 SETD6
2687 SLC38A7
2688 VAC14
2689 HAS3
2690 TANGO6
2691 COG4
2692 SMPD3
2693 SLC7A6OS
2694 SLC7A6
2695 PLA2G15
2696 ESRP2
2697 FA2H
2698 WDR59
2699 MON1B
2700 CMC2
2701 AXIN1
2702 HCFC1R1
2703 NPRL3
2704 MLYCD
2705 MPG
2706 NECAB2
2707 HSDL1
2708 TAF1C
2709 NAGPA
2710 WFDC1
2711 SEC14L5
2712 COTL1
2713 USP10
2714 CRISPLD2
2715 TSC2
2716 ZNF500
2717 NME4
2718 ABCC1
2719 NOMO3
2720 LMF1
2721 FOXF1
2722 NARFL
2723 MTHFSD
2724 CLCN7
2725 HAGHL
2726 FAM173A
2727 SLC7A5
2728 METRN
2729 FBXO31
2730 STUB1
2731 RHBDL1
2732 NUBP1
2733 UBE2I
2734 ZP2
2735 MEFV
2736 CRYM
2737 EEF2K
2738 CAPN15
2739 PIEZO1
2740 GSPT1
2741 ZNF174
2742 CLUAP1
2743 UBFD1
2744 PRSS33
2745 EARS2
2746 ELOB
2747 GGA2
2748 AQP8
2749 CPPED1
2750 USP31
2751 HMOX2
2752 DNAJA3
2753 CORO7/PAM16
2754 BFAR
2755 SALL1
2756 TOX3
2757 RRN3P2
2758 RBL2
2759 QPRT
2760 XYLT1
2761 PYCARD
2762 RPGRIP1L
2763 MAZ
2764 STX4
2765 CDIPT
2766 BCKDK
2767 KAT8
2768 NOMO1
2769 IL21R
2770 SYT17
2771 TMC5
2772 CCP110
2773 SLC6A2
2774 RNF40
2775 KNOP1
2776 AQP9
2777 AAGAB
2778 IQCH
2779 LACTB
2780 CORO2B
2781 CSK
2782 HERC1
2783 TRIP4
2784 MTFMT
2785 RASL12
2786 ACSBG1
2787 IGDCC4
2788 RAB11A
2789 CTSH
2790 TTC23
2791 CD276
2792 FAH
2793 CEMIP
2794 RPAP1
2795 HOMER2
2796 EHD4
2797 TMEM87A
2798 ZNF106
2799 CEP152
2800 ATP8B4
2801 OCA2
2802 DTWD1
2803 TGM5
2804 FAM189A1
2805 GABPB1
2806 TJP1
2807 BMF
2808 DMXL2
2809 SCG3
2810 DNAJC17
2811 EIF3J
2812 SPG11
2813 RHOV
2814 VPS18
2815 OIP5
2816 SLC30A4
2817 BLOC1S6
2818 MYEF2
2819 SGK3
2820 PDGFRL
2821 CSPP1
2822 ZDHHC2
2823 BRF2
2824 TRIM35
2825 ZFAND1
2826 RP1
2827 CA2
2828 FZD3
2829 INTS9
2830 RIPK2
2831 EYA1
2832 NBN
2833 TRPA1
2834 CPQ
2835 DECR1
2836 CALB1
2837 IMPAD1
2838 SFRP1
2839 LAPTM4B
2840 UBE2W
2841 POP1
2842 NIPAL2
2843 IKBKB
2844 PLAT
2845 JPH1
2846 DKK4
2847 STK3
2848 GDAP1
2849 RAB2A
2850 EIF3E
2851 EMC2
2852 ESRP1
2853 WISP1
2854 NDRG1
2855 ZC2HC1A
2856 IL7
2857 STMN2
2858 ARMC1
2859 TRPS1
2860 SPAG1
2861 CHRAC1
2862 NCALD
2863 SNX16
2864 UBR5
2865 GSDMD
2866 TSTA3
2867 PYCR3
2868 EEF1D
2869 ANXA13
2870 SQLE
2871 SH2D4A
2872 INTS10
2873 ERI1
2874 SLC39A14
2875 MTMR9
2876 LEPROTL1
2877 DCTN6
2878 R3HCC1
2879 GSR
2880 TNFRSF10A
2881 UBXN8
2882 PPP2CB
2883 ERICH1
2884 NEFM
2885 TUSC3
2886 ARHGEF10
2887 KLHDC4
2888 MCM4
2889 ADAM2
2890 KCTD9
2891 FGL1
2892 ASAH1
2893 BNIP3L
2894 MAN2B1
2895 KCNN4
2896 TULP2
2897 NUCB1
2898 DHDH
2899 GYS1
2900 MAP4K1
2901 CGB2
2902 ECH1
2903 HNRNPL
2904 NFKBIB
2905 LHB
2906 TUBB4A
2907 SARS2
2908 KCNA7
2909 SNRNP70
2910 CLPTM1
2911 RELB
2912 CLASRP
2913 LIN7B
2914 PPP1R37
2915 FCGRT
2916 PIH1D1
2917 CKM
2918 ARHGEF18
2919 PPP1R13L
2920 PEX11G
2921 ERCC2
2922 DOT1L
2923 PLEKHJ1
2924 SLC17A7
2925 RNASEH2A
2926 KLC3
2927 CD37
2928 SF3A2
2929 AMH
2930 DKKL1
2931 LYL1
2932 OAZ1
2933 TRMT1
2934 STX10
2935 RETN
2936 FCER2
2937 DMPK
2938 CLEC4M
2939 RSPH6A
2940 TBC1D17
2941 IL4I1
2942 TLE6
2943 CCDC130
2944 PTOV1
2945 AES
2946 NOVA2
2947 SGTA
2948 KIR3DX1
2949 LILRB1
2950 MED25
2951 LILRA1
2952 SNAPC2
2953 TIMM44
2954 CCDC61
2955 IL27RA
2956 ASF1B
2957 TNNT1
2958 VRK3
2959 FAM32A
2960 PPP6R1
2961 MED26
2962 OLFM2
2963 RASAL3
2964 AKAP8
2965 EPHX3
2966 ILVBL
2967 ZNF419
2968 SYDE1
2969 CASP14
2970 SLC1A6
2971 AURKC
2972 POP4
2973 CCNE1
2974 URI1
2975 PDCD5
2976 ANKRD27
2977 RPS16
2978 TIMM50
2979 LGALS13
2980 FBL
2981 DYRK1B
2982 CLC
2983 CNTD2
2984 GPI
2985 AKT2
2986 PLD3
2987 PRX
2988 PIAS4
2989 NUMBL
2990 EBI3
2991 CCDC94
2992 SHD
2993 TBCB
2994 FSD1
2995 POLR2I
2996 OVOL3
2997 CLIP3
2998 ZFR2
2999 SLC1A5
3000 PRKD2
3001 TJP3
3002 APLP1
3003 CACTIN
3004 CCDC9
3005 HNRNPUL1
3006 FZR1
3007 BBC3
3008 TGFB1
3009 DENND3
3010 ATP5SL
3011 CEACAM4
3012 PLIN3
3013 MYH14
3014 MRPL4
3015 SIGLEC8
3016 CD79A
3017 LIM2
3018 ICAM4
3019 RPS19
3020 NOP53
3021 NKG7
3022 ICAM5
3023 ETFB
3024 CD33
3025 CEACAM5
3026 CRX
3027 BABAM1
3028 TYK2
3029 SULT2A1
3030 CDC37
3031 NAPA
3032 RABAC1
3033 ATP1A3
3034 MEIS3
3035 PTPRS
3036 CNFN
3037 ZNRF4
3038 MEGF8
3039 KDELR1
3040 CYTH2
3041 GRWD1
3042 GRIN2D
3043 SYNGR4
3044 CLEC11A
3045 CCDC114
3046 CARD8
3047 LIG1
3048 SIGLEC6
3049 ZNF175
3050 PLA2G4C
3051 SIGLEC5
3052 HAS1
3053 RAB3D
3054 DBP
3055 TMEM205
3056 CAPS
3057 PLPPR2
3058 FAM83E
3059 RASIP1
3060 THEG
3061 FGF21
3062 BCAT2
3063 MIER2
3064 PLEKHA4
3065 PPP2R1A
3066 TNPO2
3067 WDR83OS
3068 CACNG7
3069 GCDH
3070 LILRB5
3071 KLF1
3072 DNASE2
3073 MAST1
3074 LENG1
3075 PRPF31
3076 TFPT
3077 JAK3
3078 RPL18A
3079 KCNN1
3080 ARRDC2
3081 PIK3R2
3082 RAB3A
3083 PDE4C
3084 ISYNA1
3085 ELL
3086 CRTC1
3087 COMP
3088 UPK1A
3089 COPE
3090 DDX49
3091 ETV2
3092 ATP4A
3093 ARMC6
3094 TMEM147
3095 GAPDHS
3096 MAG
3097 TMEM59L
3098 HAMP
3099 USF2
3100 LSR
3101 KXD1
3102 FKBP8
3103 SUGP1
3104 HPN
3105 ZNF14
3106 SCN1B
3107 PBX4
3108 ERF
3109 GSK3A
3110 ATP13A1
3111 ZNF574
3112 GRIK5
3113 SIPA1L3
3114 ZNF85
3115 ETHE1
3116 CADM4
3117 SMG9
3118 AVL9
3119 RUNDC3B
3120 CFAP69
3121 GTPBP10
3122 RASA4
3123 CDK6
3124 PMPCB
3125 DNAJC2
3126 TFPI2
3127 BET1
3128 NAMPT
3129 TWISTNB
3130 PIK3CG
3131 PON3
3132 PON2
3133 ITGB8
3134 HBP1
3135 DUS4L
3136 SP4
3137 WDR91
3138 DNAH11
3139 CBLL1
3140 DLX5
3141 MTPN
3142 STEAP1B
3143 PTN
3144 MPP6
3145 DFNA5
3146 ATP6V0A4
3147 ZC3HAV1
3148 TTC26
3149 OGDH
3150 NPVF
3151 ADAP1
3152 TFEC
3153 H2AFV
3154 CAV2
3155 CAV1
3156 MET
3157 RNF32
3158 LMBR1
3159 NHP2P1
3160 WNT2
3161 HOXA1
3162 DNAJB6
3163 HOXA2
3164 HOXA3
3165 LFNG
3166 HOXA5
3167 HOXA6
3168 BRAT1
3169 IQCE
3170 ANKRD7
3171 VIPR2
3172 TSPAN12
3173 SSBP1
3174 HOXA13
3175 CPED1
3176 EVX1
3177 HIBADH
3178 TAX1BP1
3179 CPVL
3180 CHN2
3181 GRB10
3182 ABHD11
3183 COBL
3184 FKBP14
3185 PLEKHA8
3186 STX1A
3187 NOD1
3188 GARS
3189 EPHB6
3190 MINDY4
3191 GHRHR
3192 NSUN5P2
3193 CASP2
3194 CHCHD2
3195 CCL24
3196 HSPB1
3197 NPTX2
3198 PDAP1
3199 BUD31
3200 PTCD1
3201 CYP3A5
3202 ZKSCAN1
3203 EIF3B
3204 SNX8
3205 NUDT1
3206 PTPRZ1
3207 TAF6
3208 WASL
3209 HYAL4
3210 SPAM1
3211 AIMP2
3212 TFR2
3213 FSCN3
3214 MOSPD3
3215 PAX4
3216 PCOLCE
3217 FBXO24
3218 PPP1R17
3219 RBM28
3220 USP42
3221 IMPDH1
3222 AGFG2
3223 LSM5
3224 SERPINE1
3225 MOGAT3
3226 C1GALT1
3227 PLOD3
3228 RPA3
3229 ZNHIT1
3230 CLDN15
3231 GLCCI1
3232 MYL10
3233 PHF14
3234 NRF1
3235 TMEM106B
3236 EZH2
3237 CEP41
3238 ZNF862
3239 SFRP4
3240 MEST
3241 MEOX2
3242 ANKMY2
3243 ACTR3C
3244 POU6F2
3245 TSPAN13
3246 RARRES2
3247 AGR2
3248 AHR
3249 CHCHD3
3250 GIMAP2
3251 TMEM176B
3252 GLI3
3253 PSMA2
3254 MRPL32
3255 COA1
3256 BLVRA
3257 URGCP
3258 TMEM248
3259 STAG3L4
3260 RHEB
3261 PRKAG2
3262 AEBP1
3263 POLD2
3264 MYL7
3265 GCK
3266 BCL7B
3267 YKT6
3268 TBL2
3269 GALNTL5
3270 CLIP2
3271 EIF4H
3272 LIMK1
3273 SPATA6L
3274 SLC1A1
3275 LHX2
3276 FKTN
3277 FSD1L
3278 CNTNAP3
3279 SPIN1
3280 NMRK1
3281 TMEM245
3282 PRUNE2
3283 MEGF9
3284 TRIM14
3285 CORO2A
3286 TGFBR1
3287 SEC61B
3288 C5
3289 OGN
3290 ASPN
3291 ECM2
3292 TLE4
3293 LHX6
3294 PTGR1
3295 SUSD1
3296 AMBP
3297 AKNA
3298 TNFSF8
3299 DNM1
3300 ENG
3301 AK1
3302 CDC37L1
3303 RLN2
3304 RLN1
3305 PLGRKT
3306 TBC1D13
3307 RIC1
3308 KDM4C
3309 DOCK8
3310 KANK1
3311 ELAVL2
3312 NCS1
3313 TESK1
3314 KCNT1
3315 CA9
3316 FUBP3
3317 TYRP1
3318 CREB3
3319 RGP1
3320 MPDZ
3321 LHX3
3322 DDX58
3323 EDF1
3324 PIP5K1B
3325 GLIS3
3326 BAG1
3327 RAPGEF1
3328 NPDC1
3329 APBA1
3330 SETX
3331 SH3GL2
3332 PTGDS
3333 ABCA2
3334 SHB
3335 UBE2R2
3336 ABHD17B
3337 EXOSC3
3338 ZFAND5
3339 DVL1
3340 PDLIM1
3341 CCNJ
3342 DNTT
3343 GATA3
3344 ATRNL1
3345 HPS1
3346 PHYH
3347 RASSF4
3348 DNMBP
3349 RAB11FIP2
3350 CXCL12
3351 ERLIN1
3352 EIF3A
3353 PKD2L1
3354 CUBN
3355 TRDMT1
3356 DDX50
3357 MAPK8
3358 SEC23IP
3359 ATE1
3360 NSMCE4A
3361 PLEKHA1
3362 PALD1
3363 UNC5B
3364 CDH23
3365 VSIR
3366 SPOCK2
3367 MICU1
3368 PPP3CB
3369 CCSER2
3370 BMPR1A
3371 MINPP1
3372 ACTA2
3373 LIPA
3374 TLX1
3375 TWNK
3376 LZTS2
3377 SFXN3
3378 KAZALD1
3379 FBXW4
3380 FGF8
3381 NPM3
3382 TNKS2
3383 PITX3
3384 GBF1
3385 ARHGAP21
3386 CPEB3
3387 FBXL15
3388 CUEDC2
3389 SUFU
3390 ANKRD26
3391 ACBD5
3392 LHPP
3393 LARP4B
3394 GTPBP4
3395 EDRF1
3396 BCCIP
3397 MTPAP
3398 NEURL1
3399 SH3PXD2A
3400 PITRM1
3401 STN1
3402 MAP3K8
3403 DKK1
3404 EBF3
3405 GLRX3
3406 SORCS1
3407 FAM208B
3408 XPNPEP1
3409 SMC3
3410 SHOC2
3411 TFAM
3412 CCDC6
3413 CUL2
3414 CCNY
3415 UBE2S
3416 RPL28
3417 ZMIZ1
3418 DNAJC12
3419 PPIF
3420 PBLD
3421 TSPAN14
3422 LGI1
3423 TBC1D12
3424 CYP2C18
3425 KRT23
3426 CRYBA1
3427 NUFIP2
3428 GIT1
3429 RPL19
3430 FBXL20
3431 RUNDC3A
3432 UBTF
3433 CSF3
3434 PSMD3
3435 CASC3
3436 RAPGEFL1
3437 RGS9
3438 RNF43
3439 WNT3
3440 ASPA
3441 RAD51C
3442 #4/Sep
3443 MTMR4
3444 TRIM37
3445 P2RX1
3446 DHX40
3447 KRT37
3448 TUBD1
3449 KPNB1
3450 GOSR2
3451 PNPO
3452 RPS6KB1
3453 TRIM16L
3454 CDK5RAP3
3455 CBX1
3456 RECQL5
3457 PIGL
3458 GALK1
3459 INTS2
3460 CAMTA2
3461 MED13
3462 HOXB6
3463 ENO3
3464 PFN1
3465 RNF167
3466 SLC25A11
3467 RASD1
3468 CHRNE
3469 RAI1
3470 NUP88
3471 C1QBP
3472 SLC6A4
3473 BLMH
3474 CPD
3475 GOSR1
3476 CCDC47
3477 MED31
3478 DRG2
3479 FTSJ3
3480 AKAP10
3481 ALDH3A1
3482 SMARCD2
3483 ICAM2
3484 SYNGR2
3485 B9D1
3486 UTP6
3487 DDX5
3488 CYTH1
3489 PSMD11
3490 LGALS3BP
3491 ASIC2
3492 CCL7
3493 CCL2
3494 CCL8
3495 CCL1
3496 PEX12
3497 KRT32
3498 DHX58
3499 KAT2A
3500 RAB5C
3501 NAGLU
3502 HSD17B1P1
3503 HSD17B1
3504 MLX
3505 CNTNAP1
3506 ABI3
3507 EZH1
3508 DLX4
3509 PPP1R9B
3510 COL1A1
3511 SGCA
3512 PTGES3L/AARSD1
3513 MRPL27
3514 VAT1
3515 LRRC59
3516 RND2
3517 ALOX12
3518 HDAC5
3519 ABCC3
3520 LUC7L3
3521 PPY
3522 MPP2
3523 SMURF2
3524 DUSP3
3525 CACNG1
3526 EFTUD2
3527 HLF
3528 SLC16A6
3529 PRKAR1A
3530 EFNB3
3531 FAM20A
3532 YWHAE
3533 MMD
3534 RANGRF
3535 DPH1
3536 MAP2K6
3537 DHRS7B
3538 WSB1
3539 RCVRN
3540 MYH1
3541 SLC9A3R1
3542 MYH3
3543 NAT9
3544 TMEM104
3545 VTN
3546 TNFAIP1
3547 IFT20
3548 TMEM97
3549 CDR2L
3550 PMP22
3551 FOXN1
3552 UNC119
3553 ALDOC
3554 SUPT6H
3555 RAB34
3556 PHF12
3557 PHOX2B
3558 TMEM33
3559 GABRA4
3560 GNRHR
3561 SLAIN2
3562 OCIAD1
3563 UGT2B10
3564 CWH43
3565 DCUN1D4
3566 USP46
3567 SULT1E1
3568 ODAM
3569 CHIC2
3570 NMU
3571 KIAA1211
3572 LAMTOR3
3573 PF4V1
3574 NFKB1
3575 AREG
3576 MANBA
3577 UBE2D3
3578 MAPK10
3579 ELF2
3580 NDUFC1
3581 UCP1
3582 TBC1D9
3583 ZNF330
3584 INPP4B
3585 GAB1
3586 KLHL2
3587 CPE
3588 RPL34
3589 WFS1
3590 ANXA10
3591 GRPEL1
3592 GAR1
3593 FRG1
3594 CLCN3
3595 AADAT
3596 GALNT7
3597 DHX15
3598 SOD3
3599 SEPSECS
3600 CPZ
3601 TRIM2
3602 SLC2A9
3603 FBXW7
3604 NEIL3
3605 TBC1D19
3606 CLNK
3607 NSD2
3608 SH3D19
3609 STIM2
3610 NKX3/2
3611 MFSD10
3612 GLRB
3613 BST1
3614 RAPGEF2
3615 HGFAC
3616 SNX25
3617 LRP2BP
3618 UFSP2
3619 KLF3
3620 KLHL5
3621 FAM149A
3622 NCAPG
3623 UGDH
3624 PPARGC1A
3625 DDX25
3626 CRYAB
3627 DBX1
3628 HTATIP2
3629 CTSC
3630 CCDC34
3631 ZBTB16
3632 ELP4
3633 ZPR1
3634 MTCH2
3635 FNBP4
3636 TECTA
3637 SC5D
3638 CRTAM
3639 B3GAT1
3640 HSPA8
3641 P2RX3
3642 VWA5A
3643 DNAJC4
3644 SIAE
3645 SNX15
3646 LPXN
3647 DTX4
3648 ATG2A
3649 EHD1
3650 OSBP
3651 UNC93B1
3652 PUS3
3653 DCPS
3654 KMT5B
3655 FOXRED1
3656 PPP6R3
3657 NRXN2
3658 MS4A6A
3659 MS4A4A
3660 ST3GAL4
3661 CPT1A
3662 CCND1
3663 CCDC86
3664 PRPF19
3665 TMEM109
3666 CCKBR
3667 HPX
3668 TRIM3
3669 CHORDC1
3670 FOLR1
3671 ANAPC15
3672 FOLR3
3673 PANX1
3674 ARHGEF17
3675 APOA5
3676 APOA4
3677 APOC3
3678 CEP164
3679 RNF141
3680 CEP126
3681 EIF4G2
3682 IL10RA
3683 GALNT18
3684 BIRC2
3685 UBE4A
3686 DDX6
3687 UPK2
3688 CBL
3689 NECTIN1
3690 HIPK3
3691 KIAA1549L
3692 FBXO3
3693 PDHX
3694 SLC1A2
3695 COMMD9
3696 SLC15A3
3697 CD5
3698 ACCS
3699 SCGB2A2
3700 MDK
3701 AMBRA1
3702 MADD
3703 PTPMT1
3704 NAA40
3705 CARS
3706 SLC22A18
3707 CD81
3708 SLC35F2
3709 ELMOD1
3710 CALCA
3711 SOX6
3712 PITPNM1
3713 RPS13
3714 AIP
3715 NUP98
3716 NDUFS8
3717 TCIRG1
3718 CHKA
3719 EXPH5
3720 HPS5
3721 GTF2H1
3722 POU2AF1
3723 PTPN5
3724 VWF
3725 PSMD9
3726 P3H3
3727 PPFIBP1
3728 PRPF40B
3729 CD69
3730 PRDM4
3731 CLEC2B
3732 COQ5
3733 SELPLG
3734 CORO1C
3735 ASIC1
3736 DAO
3737 CAPRIN2
3738 TSPAN11
3739 KCTD10
3740 SLC11A2
3741 MLEC
3742 MVK
3743 CSRNP2
3744 CAMKK2
3745 BIN2
3746 IL23A
3747 ATP5B
3748 PTGES3
3749 SYT10
3750 BCL7A
3751 RSRC2
3752 CYP27B1
3753 MYF6
3754 MYF5
3755 LIN7A
3756 KRT18
3757 ACSS3
3758 TNS2
3759 GLI1
3760 PPM1H
3761 METAP2
3762 LTA4H
3763 ELK3
3764 SLC6A12
3765 WNT5B
3766 MAGOHB
3767 TRPV4
3768 ITFG2
3769 FOXM1
3770 PRR4
3771 PRMT8
3772 PARP11
3773 ARPC3
3774 GPN3
3775 VPS29
3776 FGF6
3777 MYL2
3778 RAD51AP1
3779 CUX2
3780 SH2B3
3781 AKAP3
3782 MANSC1
3783 KCNA1
3784 DUSP16
3785 CREBL2
3786 ACAD10
3787 ALDH2
3788 CDKN1B
3789 GPRC5D
3790 NAA25
3791 GSG1
3792 SCNN1A
3793 LTBR
3794 OGFOD2
3795 CDK2AP1
3796 OAS3
3797 OAS2
3798 ART4
3799 MGP
3800 RASAL1
3801 ARHGDIB
3802 GTF2H3
3803 EIF2B1
3804 DDX55
3805 SLC38A1
3806 RERGL
3807 ENDOU
3808 VDR
3809 FZD10
3810 RFC5
3811 STX2
3812 ADGRD1
3813 COPZ1
3814 TBC1D30
3815 CAND1
3816 IL26
3817 IFNG
3818 RAB5B
3819 MDM1
3820 NUP107
3821 CNOT2
3822 TIMELESS
3823 CPSF6
3824 KRR1
3825 MRPL51
3826 GAPDH
3827 NOP2
3828 CHD4
3829 ACRBP
3830 UHRF1BP1L
3831 COPS7A
3832 ING4
3833 GNB3
3834 CDCA3
3835 CHPT1
3836 USP5
3837 TPI1
3838 GNPTAB
3839 SPSB2
3840 ENO2
3841 ATN1
3842 PTPN6
3843 LPCAT3
3844 NT5DC3
3845 SLCO1B3
3846 APOBEC1
3847 NANOG
3848 SUDS3
3849 GOLT1B
3850 GYS2
3851 LDHB
3852 PRKAB1
3853 CMAS
3854 HCFC2
3855 ST8SIA1
3856 CLEC4A
3857 C2CD5
3858 AICDA
3859 RAB35
3860 PHC1
3861 COX6A1
3862 RFX4
3863 RIC8B
3864 SRSF9
3865 FGFR1OP2
3866 KLRB1
3867 COL12A1
3868 BTN3A3
3869 TDP2
3870 FRK
3871 DSE
3872 RWDD1
3873 RSPH4A
3874 MAK
3875 TMEM14C
3876 PAK1IP1
3877 GCNT2
3878 SMIM8
3879 NEDD9
3880 CEP85L
3881 ADTRP
3882 ASF1A
3883 MCM9
3884 FAM184A
3885 RNGTT
3886 MAN1A1
3887 GABRR2
3888 SERINC1
3889 HDDC2
3890 TPD52L1
3891 HINT3
3892 NCOA7
3893 RIPOR2
3894 SASH1
3895 UST
3896 ULBP1
3897 FBXO5
3898 MTRF1L
3899 PPARD
3900 OPRM1
3901 FANCE
3902 TULP1
3903 SLC26A8
3904 MAPK14
3905 RHAG
3906 KCTD20
3907 STK38
3908 SRSF3
3909 SOD2
3910 MRPL18
3911 IL17A
3912 IL17F
3913 MCM3
3914 RNF8
3915 PHACTR1
3916 MDGA1
3917 ICK
3918 FBXO9
3919 CD83
3920 MDN1
3921 GLP1R
3922 SAYSD1
3923 BMP5
3924 BACH2
3925 RBM24
3926 CAP2
3927 TREML2
3928 ZNF451
3929 BAG2
3930 RAB23
3931 TSPO2
3932 FHL5
3933 GPR63
3934 KHDRBS2
3935 FBXL4
3936 CCNC
3937 PRDM13
3938 E2F3
3939 PTP4A1
3940 SIM1
3941 ASCC3
3942 BVES
3943 COL9A1
3944 MED23
3945 WASF1
3946 GPLD1
3947 ALDH5A1
3948 CRYBG1
3949 VNN1
3950 VNN2
3951 ACOT13
3952 SMAP1
3953 RPS12
3954 B3GAT2
3955 GMNN
3956 EYA4
3957 SOBP
3958 NR2E1
3959 SNX3
3960 SLC17A2
3961 HBS1L
3962 TRIM38
3963 PEX7
3964 ZBTB24
3965 FIG4
3966 PERP
3967 ARFGEF3
3968 SLC16A10
3969 HECA
3970 ADGRG6
3971 PHACTR2
3972 EPM2A
3973 CCR6
3974 UNC93A
3975 SLC22A2
3976 PHF1
3977 CUTA
3978 PACRG
3979 QKI
3980 PDE10A
3981 MDFI
3982 TFEB
3983 SMOC2
3984 CCND3
3985 BYSL
3986 FAM120B
3987 TBP
3988 GUCA1B
3989 PRPH2
3990 BICRAL
3991 PPP2R5D
3992 MRPL2
3993 PTK7
3994 SRF
3995 CUL9
3996 DNPH1
3997 DUSP22
3998 EXOC2
3999 COX7A2
4000 TMEM30A
4001 GMDS
4002 SENP6
4003 IMPG1
4004 VEGFA
4005 PRPF4B
4006 TTK
4007 SLC29A1
4008 WISP3
4009 BTN2A1
4010 LAMA4
4011 FAM46A
4012 CLIC5
4013 FBRSL1
4014 ENPP5
4015 LY86
4016 PRSS16
4017 MEP1A
4018 TBX18
4019 ERBIN
4020 PCDHB2
4021 HARS2
4022 NUDT12
4023 CEP72
4024 MAN2A1
4025 SEMA5A
4026 C7
4027 PAPD7
4028 GHR
4029 HMGCS1
4030 DAP
4031 NME5
4032 BRD8
4033 KIF20A
4034 NNT
4035 MRPS30
4036 HSPA9
4037 MRPS27
4038 PFDN1
4039 HBEGF
4040 SLC4A9
4041 LOX
4042 GZMK
4043 CDH9
4044 APBB3
4045 TMCO6
4046 SPARC
4047 IK
4048 HMGCR
4049 COL4A3BP
4050 FAF2
4051 HAND1
4052 PCDHB3
4053 PCDHB5
4054 PCDHB6
4055 PCDHB7
4056 PDE8B
4057 CLK4
4058 PCDHB15
4059 HAVCR1
4060 GRM6
4061 ITK
4062 RNF130
4063 THG1L
4064 ARSB
4065 CLINT1
4066 THBS4
4067 CNOT6
4068 IL12B
4069 BTNL8
4070 TTC1
4071 MSH3
4072 RASGRF2
4073 GABRG2
4074 CCNG1
4075 POLR3G
4076 DROSHA
4077 CDH6
4078 LMNB1
4079 ARRDC3
4080 GOLPH3
4081 SUB1
4082 NPR3
4083 FAM172A
4084 SLC27A6
4085 TARS
4086 IRX4
4087 LNPEP
4088 PDE4D
4089 RAD1
4090 BRIX1
4091 AGXT2
4092 PRLR
4093 SLC12A7
4094 IL4
4095 RAD50
4096 IL5
4097 ST8SIA4
4098 GNPDA1
4099 PCDH12
4100 SKP1
4101 NUP155
4102 PPP2CA
4103 FGF1
4104 NR3C1
4105 PPWD1
4106 LIFR
4107 TRIM23
4108 TRAPPC13
4109 C9
4110 SEC24A
4111 TXNDC15
4112 TTC33
4113 RARS
4114 WWC1
4115 H2AFY
4116 TCERG1
4117 DPYSL3
4118 SMAD5
4119 CSNK1A1
4120 HMGXB3
4121 ERGIC1
4122 PDGFRB
4123 CDX1
4124 ATP6V0E1
4125 BNIP1
4126 STC2
4127 CPEB4
4128 HRH2
4129 DBN1
4130 ZNF346
4131 UNC5A
4132 EHHADH
4133 CNTN3
4134 SMC4
4135 SELENOK
4136 ACTR8
4137 TBCCD1
4138 TIMMDC1
4139 CRBN
4140 KNG1
4141 HRG
4142 BCL6
4143 HGD
4144 CLDN16
4145 ARL6
4146 NPHP3
4147 CD86
4148 AMOTL2
4149 NIT2
4150 FAM162A
4151 OGG1
4152 KPNA1
4153 PCCB
4154 UBE3A
4155 ARMC8
4156 CEP70
4157 RBP2
4158 RBP1
4159 SLC25A36
4160 GRK7
4161 RNF7
4162 TFDP2
4163 XRN1
4164 KAT2B
4165 BCHE
4166 SERPINI2
4167 PDCD10
4168 LRRC31
4169 WNT5A
4170 PFKFB4
4171 COL7A1
4172 FGF12
4173 PRKAR2A
4174 HES1
4175 USP4
4176 ACAP2
4177 ECT2
4178 GNAT1
4179 GNAI2
4180 TFG
4181 USP9Y
4182 HYAL1
4183 TUSC2
4184 NPRL2
4185 RPL24
4186 CYB561D2
4187 FXR1
4188 CBLB
4189 BBX
4190 IFT57
4191 GNB4
4192 HHLA2
4193 IQCG
4194 GBE1
4195 MORC1
4196 UMPS
4197 NCBP2
4198 SNX4
4199 FRMD4B
4200 SLC41A3
4201 ROPN1B
4202 PLXNA1
4203 ATP6V1A
4204 ABTB1
4205 PODXL2
4206 UPK1B
4207 CSPG5
4208 KLHL18
4209 SCAP
4210 EFCC1
4211 KIAA1257
4212 NEK11
4213 MRPL3
4214 PLSCR4
4215 HEMK1
4216 CISH
4217 MAPKAPK3
4218 ACVR2B
4219 WDR48
4220 COMMD2
4221 GORASP1
4222 PEX5L
4223 RRP9
4224 ABCC5
4225 AADAC
4226 ABHD14B
4227 EIF1B
4228 ABHD14A/ACY1
4229 ARHGEF26
4230 KLHL24
4231 PLCH1
4232 VIPR1
4233 DNAH1
4234 SSR3
4235 ZBTB47
4236 TNNC1
4237 NKTR
4238 CLCN2
4239 FOXP1
4240 EIF4G1
4241 SPCS1
4242 NEK4
4243 SLC4A3
4244 INO80D
4245 EEF1B2
4246 ADAM23
4247 DGUOK
4248 MOB1A
4249 KANSL3
4250 LMAN2L
4251 RTKN
4252 TTL
4253 IL1A
4254 CCL20
4255 PIKFYVE
4256 KCNIP3
4257 FAHD2A
4258 NCL
4259 ACTR1B
4260 SLC35F5
4261 ZAP70
4262 ACTR3
4263 STEAP3
4264 EPB41L5
4265 TFCP2L1
4266 SF3B6
4267 TP53I3
4268 DNAJC27
4269 POMC
4270 STAM2
4271 OTOF
4272 GPD2
4273 CENPA
4274 CYTIP
4275 ACVR1
4276 TANC1
4277 SLC30A3
4278 MPV17
4279 GTF3C2
4280 EIF2B4
4281 NRBP1
4282 ITGB6
4283 FNDC4
4284 ITGA4
4285 PSMD14
4286 SNX17
4287 ASB3
4288 PPM1G
4289 PDE1A
4290 REEP6
4291 PCSK4
4292 GCG
4293 APC2
4294 IFIH1
4295 RPS15
4296 GCA
4297 INO80B
4298 MOGS
4299 TTC31
4300 NDUFS7
4301 PCGF1
4302 GRB14
4303 CLIP4
4304 TLX2
4305 SPTBN1
4306 AUP1
4307 RTN4
4308 HTRA2
4309 LOXL3
4310 DOK1
4311 GALNT3
4312 POLE4
4313 TACR1
4314 CCDC88A
4315 ACADL
4316 EVA1A
4317 MRPL19
4318 LANCL1
4319 WDR75
4320 EFEMP1
4321 REG1A
4322 FANCL
4323 FN1
4324 STAT1
4325 GLS
4326 PAPOLG
4327 DNAH6
4328 PECR
4329 UNC50
4330 IGFBP2
4331 ELMOD3
4332 IGFBP5
4333 USP34
4334 EFHD1
4335 KCNJ13
4336 CCT4
4337 GGCX
4338 NEU2
4339 EHBP1
4340 OTX1
4341 TXNDC9
4342 COQ10B
4343 GNLY
4344 SF3B1
4345 ST3GAL5
4346 CHST10
4347 PDCL3
4348 MOB4
4349 HSPE1
4350 KDM3A
4351 PLCD4
4352 CHMP3
4353 ZNF142
4354 IL1R2
4355 PRKAG3
4356 SMYD1
4357 IL1R1
4358 WNT6
4359 IL1RL2
4360 IL1RL1
4361 IL18R1
4362 IL18RAP
4363 SLC9A2
4364 FHL2
4365 MLPH
4366 CNPPD1
4367 UXS1
4368 ABCB6
4369 STK16
4370 SLC5A7
4371 HDLBP
4372 PPP1R7
4373 PASK
4374 STK25
4375 TPO
4376 PROC
4377 ID2
4378 TAF1B
4379 HPCAL1
4380 ODC1
4381 BIRC6
4382 NOL10
4383 PLEKHB2
4384 GORASP2
4385 STRN
4386 CEBPZ
4387 PRKD3
4388 DCAF17
4389 QPCT
4390 RAB3GAP1
4391 SLC25A12
4392 RMDN2
4393 DLX2
4394 LCT
4395 DARS
4396 SRSF7
4397 SDC1
4398 PLCL1
4399 SLC1A4
4400 SOS1
4401 KYNU
4402 WIPF1
4403 ORC2
4404 COX7A2L
4405 PNO1
4406 ORC4
4407 PLEK
4408 RND3
4409 ATF2
4410 THADA
4411 AAK1
4412 TRAK2
4413 TIA1
4414 PCYOX1
4415 KISS1R
4416 EPAS1
4417 ARID3A
4418 SUMO1
4419 CD207
4420 GRIN3B
4421 VAX2
4422 ATP6V1B1
4423 NFE2L2
4424 MSH6
4425 PLEKHA3
4426 SPR
4427 EPHA4
4428 PARD3B
4429 FARSB
4430 ALMS1
4431 BCL9
4432 PRRX1
4433 DHCR24
4434 DNAJC16
4435 MARK1
4436 TNR
4437 MORN1
4438 GPX7
4439 CACYBP
4440 SCP2
4441 TPSG1
4442 PAPPA2
4443 RALGPS2
4444 ANGPTL1
4445 CEP104
4446 FAM20B
4447 TCEANC2
4448 TMEM59
4449 LRRC42
4450 WRAP73
4451 NPHS2
4452 MRPL37
4453 ICMT
4454 RPL22
4455 CHD5
4456 QSOX1
4457 STXBP3
4458 PHF13
4459 ERRFI1
4460 PARK7
4461 KIAA1324
4462 OPRD1
4463 AMPD2
4464 SRSF4
4465 MECR
4466 KCNC4
4467 EDEM3
4468 WDR77
4469 ATP5F1
4470 RAP1A
4471 HDAC1
4472 CAPZA1
4473 S100PBP
4474 RNF19B
4475 SCAMP3
4476 TRIM62
4477 ASH1L
4478 DLGAP3
4479 SFPQ
4480 RHOU
4481 GON4L
4482 ARHGEF2
4483 LAMTOR2
4484 MEF2D
4485 DOCK7
4486 SRM
4487 DLEU2L
4488 FBXO2
4489 FBXO6
4490 SWT1
4491 MAD2L2
4492 DNAJC6
4493 LEPR
4494 IVNS1ABP
4495 KIAA2013
4496 MFN2
4497 PRG4
4498 MIIP
4499 SMG7
4500 NCF2
4501 SLC35D1
4502 PLA2G4A
4503 GADD45A
4504 PRAMEF12
4505 WLS
4506 PRDM2
4507 RGS2
4508 RPE65
4509 TROVE2
4510 AMPD1
4511 UCHL5
4512 BCAS2
4513 SRSF11
4514 CTH
4515 AGMAT
4516 OLFML3
4517 TNNI3K
4518 CFHR3
4519 PLEKHM2
4520 CRYZ
4521 PHTF1
4522 ZBTB17
4523 CD58
4524 TFAP2E
4525 CD2
4526 TTF2
4527 NR5A2
4528 KIF21B
4529 TMEM9
4530 ADPRHL2
4531 MAP7D1
4532 WARS2
4533 HAO2
4534 OSCP1
4535 MRPS15
4536 EXOC8
4537 GNPAT
4538 TSNAX
4539 RRAGC
4540 TBCE
4541 NID1
4542 LGALS8
4543 NT5C1A
4544 HPCAL4
4545 MTR
4546 BMP8B
4547 MYCL
4548 SIPA1L2
4549 ZP4
4550 RLF
4551 KMO
4552 ZNF684
4553 KCNQ4
4554 RIMS3
4555 AKT3
4556 ETV3
4557 ACADM
4558 ST6GALNAC5
4559 SLAMF1
4560 CD48
4561 ADGRL2
4562 PADI2
4563 SDHB
4564 MFAP2
4565 RPF1
4566 KDM5B
4567 UAP1
4568 ACTL8
4569 CTBS
4570 RGS4
4571 KLHL12
4572 IGSF21
4573 SSX2IP
4574 ZNHIT6
4575 PLA2G2D
4576 RBBP5
4577 GBP3
4578 GBP1
4579 PINK1/AS
4580 KIF17
4581 GPR89A
4582 CDK18
4583 RAB29
4584 CD160
4585 ECE1
4586 HMGCL
4587 GALE
4588 ID3
4589 CR2
4590 CD46
4591 PRPF3
4592 APH1A
4593 P3H1
4594 SLC2A1
4595 EBNA1BP2
4596 CDC20
4597 MPL
4598 ARTN
4599 IPO13
4600 ATP6V0B
4601 B4GALT2
4602 ERI3
4603 PTCH2
4604 AKR1A1
4605 PRDX1
4606 PIK3R3
4607 TSPAN1
4608 BLZF1
4609 CCDC181
4610 SLC19A2
4611 FAAH
4612 NSUN4
4613 TMED5
4614 MROH9
4615 DR1
4616 FMO6P
4617 CNN3
4618 PRRC2C
4619 F3
4620 ABCD3
4621 VAMP4
4622 DPH5
4623 FASLG
4624 PTBP2
4625 TNFSF4
4626 PRDX6
4627 DARS2
4628 HSD11B1
4629 IRF6
4630 DIEXF
4631 PLPPR5
4632 PLPPR4
4633 SERPINC1
4634 RCAN3
4635 SYF2
4636 RSRP1
4637 SLC35A3
4638 RCOR3
4639 STMN1
4640 MTFR1L
4641 MAN1C1
4642 NEK2
4643 RPS6KA1
4644 DHDDS
4645 NENF
4646 NSL1
4647 PROX1
4648 ARID1A
4649 CENPF
4650 RPA2
4651 PPP1R8
4652 STX12
4653 #2/Mar
4654 SLC5A9
4655 OSBPL9
4656 TXNDC12
4657 ESYT2
4658 CD3EAP
4659 MESDC2
4660 RCN2
4661 CHRNB4
4662 MUC5B
4663 CTSD
4664 COLEC11
4665 STAG1
4666 A4GNT
4667 STK11
4668 KMT2A
4669 TREH
4670 IFT46
4671 MMP8
4672 APOA1
4673 ZNF541
4674 SLC8A2
4675 KPTN
4676 RPS25
4677 KIF14
4678 TNNT2
4679 DDX59
4680 CAMSAP2
4681 ATF6
4682 CRYGD
4683 MREG
4684 FASTKD2
4685 NRP2
4686 CREB1
4687 KLF7
4688 TTR
4689 B4GALT6
4690 CA14
4691 CASC1
4692 LRMP
4693 ATP10B
4694 SPCS2
4695 USP35
4696 ELOVL4
4697 FILIP1
4698 CASP8AP2
4699 HMGN3
4700 UBE3D
4701 CNR1
4702 SPACA1
4703 ANKRD13C
4704 SGIP1
4705 PHF3
4706 ZC2HC1B
4707 ADGB
4708 PLAGL1
4709 FBXO30
4710 TNFAIP3
4711 AKAP7
4712 RAB32
4713 MYB
4714 ALDH8A1
4715 SGK1
4716 RNF146
4717 ARG1
4718 CTGF
4719 TCF21
4720 PMFBP1
4721 FBXL5
4722 MED28
4723 SLC16A7
4724 TMEM5
4725 ZNF430
4726 VAMP8
4727 DCLRE1B
4728 MYL12B
4729 FOXO3
4730 ARMC2
4731 GHRH
4732 RPN2
4733 TGIF2
4734 CASQ2
4735 OLFM3
4736 PKD2
4737 ABCG2
4738 SPP1
4739 STBD1
4740 CCNI
4741 RARRES1
4742 MFSD1
4743 RAB3GAP2
4744 EEF2KMT
4745 PPL
4746 UBN1
4747 KLF12
4748 UCHL3
4749 PCDH17
4750 HS1BP3
4751 LDAH
4752 WDR35
4753 CCND2
4754 FGF23
4755 OTUD4P1
4756 ELL2
4757 DNAH7
4758 CYP20A1
4759 NDUFB3
4760 GTF3C3
4761 SATB2
4762 UBE2B
4763 TRPM6
4764 GDA
4765 KLF9
4766 TJP2
4767 ITGB1BP1
4768 CPSF3
4769 PIGZ
4770 SENP5
4771 CCDC92
4772 TRIM67
4773 HEATR1
4774 PTBP3
4775 RAD23B
4776 FKBP15
4777 CTNNAL1
4778 FAM206A
4779 WDR34
4780 SET
4781 PTPA
4782 GLE1
4783 RAB14
4784 CNTRL
4785 TRIM32
4786 FBXW2
4787 PHF19
4788 NEK6
4789 BSPRY
4790 PPP6C
4791 NDUFA8
4792 HDHD3
4793 RBM18
4794 SLC46A2
4795 HSDL2
4796 MAPKAP1
4797 NR4A3
4798 INVS
4799 GALNT12
4800 DENND1A
4801 ALG2
4802 CSF3R
4803 KDSR
4804 VPS4B
4805 ONECUT2
4806 ZBTB45
4807 YLPM1
4808 DCAF4
4809 PROX2
4810 VSX2
4811 FCF1
4812 PGF
4813 IFI27L2
4814 BBOF1
4815 NEK9
4816 ACYP1
4817 IFT43
4818 NPC2
4819 DPPA5P4
4820 DNAL1
4821 IRF2BPL
4822 ACOT2
4823 LTBP2
4824 AREL1
4825 MLH3
4826 TTLL5
4827 FLVCR2
4828 ABCD4
4829 DLST
4830 PPP4R4
4831 TGFB3
4832 ZC2HC1C
4833 SLIRP
4834 RBM25
4835 ALDH6A1
4836 GPR68
4837 ESRRB
4838 EIF2B2
4839 NRDE2
4840 COQ6
4841 ZNF410
4842 RHOQ
4843 GPR75
4844 SUPT7L
4845 KLHL29
4846 DNMT3A
4847 TMEM214
4848 ATAD2B
4849 FKBP1B
4850 ATL2
4851 YPEL5
4852 FAM98A
4853 YIPF4
4854 AFTPH
4855 LGALSL
4856 CNRIP1
4857 BCL11A
4858 CRIPT
4859 EPCAM
4860 SLC17A5
4861 OGFRL1
4862 SLF2
4863 IDE
4864 TECTB
4865 ELOVL3
4866 IFIT3
4867 NKX2/3
4868 IFIT2
4869 GPAM
4870 CUTC
4871 PPP1R3C
4872 PYROXD2
4873 CNNM1
4874 MXI1
4875 SMNDC1
4876 HELLS
4877 PRLHR
4878 TCTN3
4879 FAM45A
4880 AVPI1
4881 WDR11
4882 KCNIP2
4883 CFAP58
4884 GOT1
4885 CPN1
4886 SFRP5
4887 GNA13
4888 HOXB8
4889 KANSL1
4890 HOXB5
4891 CRHR1
4892 HOXB3
4893 HOXB1
4894 DUSP1
4895 PANK3
4896 MSX2
4897 TEK
4898 RCL1
4899 CAAP1
4900 EQTN
4901 MOB3B
4902 INSL6
4903 INSL4
4904 MLANA
4905 CD274
4906 GRIA2
4907 NUP43
4908 MTHFD1L
4909 LRP11
4910 CCDC170
4911 PCMT1
4912 PLEKHG1
4913 MYCT1
4914 CXorf21
4915 CYSTM1
4916 WDR55
4917 ARAP3
4918 PCDHB8
4919 PCDHB10
4920 PCDHB14
4921 PCDHB12
4922 SLC25A2
4923 TNN
4924 MRPS14
4925 CENPL
4926 SEC16B
4927 GORAB
4928 GPR31
4929 ACAT2
4930 TCP1
4931 TTLL2
4932 SNX19
4933 KCNJ5
4934 MSANTD2
4935 TP53AIP1
4936 TEX11
4937 ARR3
4938 PDZD11
4939 SLC10A7
4940 NUDCD1
4941 ENY2
4942 MASTL
4943 KIAA1217
4944 SEPT7P9
4945 PLXDC2
4946 EPC1
4947 IQSEC3
4948 CCDC77
4949 TAF12
4950 ENOX1
4951 TNFSF11
4952 MTRF1
4953 SPG20/AS1
4954 SOHLH2
4955 DNAJC15
4956 PROSER1
4957 UFM1
4958 WBP4
4959 ELF1
4960 SMAD9
4961 HSPH1
4962 KBTBD7
4963 ALG5
4964 EXOSC8
4965 ETF1
4966 TGFBI
4967 FAM53C
4968 SIL1
4969 PAIP2
4970 MYOT
4971 KDM3B
4972 EGR1
4973 SERP1
4974 PLS1
4975 ZFP30
4976 NR2C1
4977 UTP20
4978 TMPO
4979 ARL1
4980 GLT8D2
4981 MTERF2
4982 SOCS2
4983 NFYB
4984 WASHC3
4985 APAF1
4986 DUSP4
4987 CLU
4988 TNFRSF10B
4989 SORBS3
4990 PTK2B
4991 CHRNA2
4992 ADRA1A
4993 PPP3CC
4994 PDLIM2
4995 EPHX2
4996 RNF170
4997 NPPB
4998 UBIAD1
4999 TARDBP
5000 TNFRSF8
5001 ZNF706
5002 LYPLA1
5003 CRISPLD1
5004 COPS5
5005 RDH10
5006 EPX
5007 AKAP1
5008 COIL
5009 TRIM25
5010 SCPEP1
5011 SPOP
5012 TBX2
5013 SLC35B1
5014 TBX4
5015 NACA3P
5016 TEX14
5017 FAM117A
5018 NCAPH
5019 LRAT
5020 KIAA0922
5021 MND1
5022 TRIM6
5023 ABCC11
5024 PAPD5
5025 ADCY7
5026 CEP89
5027 TSHZ3
5028 ECHDC2
5029 PLBD1
5030 TAS2R10
5031 PRB2
5032 PYROXD1
5033 IAPP
5034 KCNJ8
5035 BCL2L14
5036 PSPC1
5037 ZNF549
5038 A1BG
5039 ZSCAN18
5040 ZNF211
5041 PDZRN3
5042 LHX4
5043 RNF2
5044 TRMT1L
5045 SEC22A
5046 CSTA
5047 DPPA4
5048 POPDC2
5049 B4GALT4
5050 NAA50
5051 CD80
5052 KIF18A
5053 GJA8
5054 DESI2
5055 MAPK8IP1
5056 CRY2
5057 PEX16
5058 DEPDC7
5059 CAT
5060 PILRB
5061 ZMYM2
5062 GJB6
5063 GJA3
5064 TBC1D15
5065 ADGRB2
5066 HCRTR1
5067 ZCCHC17
5068 FABP3
5069 KHDRBS1
5070 TMEM39B
5071 CCRL2
5072 CCR2
5073 POLR3GL
5074 TNFSF10
5075 ZNF639
5076 SLITRK3
5077 PIK3CA
5078 PDS5A
5079 TMEM156
5080 LIAS
5081 CPXM2
5082 TMEM54
5083 ZSCAN20
5084 CSMD2
5085 HPCA
5086 LRIF1
5087 TMIGD3
5088 CLCC1
5089 GPSM2
5090 GTDC1
5091 CXCR4
5092 ZRANB3
5093 ACVR2A
5094 POLK
5095 SV2C
5096 FLT3
5097 RPL21
5098 MTIF3
5099 GTF3A
5100 RASL11A
5101 UBL3
5102 FYTTD1
5103 MTERF4
5104 XPNPEP2
5105 SASH3
5106 OCRL
5107 PAEP
5108 OBP2A
5109 MRPS2
5110 TBX22
5111 FMOD
5112 MYOG
5113 LAX1
5114 PLG
5115 KIAA1191
5116 COPA
5117 CD244
5118 LY9
5119 HS3ST2
5120 RBBP6
5121 ZC3H7A
5122 SERAC1
5123 ANXA11
5124 LDB3
5125 OPN4
5126 FAM35A
5127 FAM213A
5128 ZNF205
5129 NAA60
5130 RPL5
5131 ODF2L
5132 PTGFR
5133 SPATA1
5134 TRMT13
5135 LRRC39
5136 RWDD3
5137 ZNF644
5138 CCDC18
5139 RPAP2
5140 PQLC1
5141 BBS9
5142 PMS2
5143 ZMIZ2
5144 #7/Sep
5145 EEPD1
5146 KIAA0087
5147 KLHL7
5148 HERPUD2
5149 CBX3
5150 HNRNPA2B1
5151 WIPF3
5152 NXPH1
5153 NPY
5154 FAM126A
5155 HOXA7
5156 INHBA
5157 FKBP9
5158 NT5C3A
5159 ARL4A
5160 CCZ1
5161 POLM
5162 RAMP3
5163 MRM2
5164 TWIST1
5165 SMU1
5166 GLIPR2
5167 SLC25A51
5168 CLTA
5169 RECK
5170 SPINK4
5171 TAF1L
5172 ACO1
5173 PHF24
5174 DNAI1
5175 DCAF10
5176 CNTFR
5177 KIAA1549
5178 TRIM24
5179 CALD1
5180 AKR1D1
5181 NUDT10
5182 SFTPA1
5183 PLAU
5184 SRGN
5185 CHST3
5186 BICC1
5187 CISD1
5188 EGR2
5189 ECD
5190 P4HA1
5191 SLC25A16
5192 ZWINT
5193 VPS26A
5194 RBM19
5195 CIT
5196 IFT81
5197 ACADS
5198 HVCN1
5199 NME2P1
5200 DDX54
5201 MED13L
5202 CDKN2C
5203 RNF11
5204 RASSF8
5205 BHLHE41
5206 SSPN
5207 ITPR2
5208 CCDC91
5209 NECAB1
5210 WWP1
5211 ACOT9
5212 PRDX4
5213 DDX39A
5214 PKN1
5215 ADGRE5
5216 WDR83
5217 GIPC1
5218 ACTRT1
5219 SPRYD7
5220 EBPL
5221 ATP7B
5222 ZC3H13
5223 GUCY1B2
5224 NLN
5225 CENPK
5226 OPTN
5227 ITIH5
5228 ATF1
5229 TSFM
5230 NEUROD4
5231 ARHGAP9
5232 NCKAP1L
5233 MMP19
5234 PFDN5
5235 SPATS2
5236 ORMDL2
5237 NR4A1
5238 PDE1B
5239 HOXC13
5240 CDK2
5241 LRP1
5242 HOXC11
5243 ATG101
5244 NFE2
5245 IKZF4
5246 SMUG1
5247 TUBA1B
5248 EEF1AKMT3
5249 KBTBD4
5250 TYRL
5251 SARDH
5252 DBH
5253 ATPAF1
5254 STIL
5255 HJURP
5256 IL13RA2
5257 COL10A1
5258 AMD1
5259 NDUFAF4
5260 USP45
5261 PLP1
5262 SERPINA7
5263 MORF4L2
5264 H2BFWT
5265 RAB9B
5266 NRK
5267 FAM199X
5268 MAGEA9
5269 RAB9A
5270 METTL8
5271 TTC21B
5272 NMI
5273 TNFAIP6
5274 ACVR1C
5275 BAZ2B
5276 SLC36A1
5277 LPGAT1
5278 BATF3
5279 G0S2
5280 KCNJ2
5281 RAP2C
5282 EXOSC9
5283 PLA2G12A
5284 B9D2
5285 COQ8B
5286 PFKFB2
5287 C4BPA
5288 C4BPB
5289 ZNF137P
5290 RAB38
5291 GPR83
5292 AGO2
5293 MXD4
5294 CKS2
5295 DAW1
5296 ACSL3
5297 CHPF
5298 DNPEP
5299 INHA
5300 OBSL1
5301 FAM124B
5302 SLC12A4
5303 ENKD1
5304 GCNT7
5305 CTCFL
5306 FAM210B
5307 PI3
5308 FAM209A
5309 SNX21
5310 SLPI
5311 WFDC3
5312 TTPAL
5313 PREX1
5314 KCNS1
5315 SLC12A5
5316 ARHGAP40
5317 SDC4
5318 NCOA3
5319 PIGT
5320 MATN4
5321 NCOA5
5322 VAPB
5323 PARD6B
5324 ATP5E
5325 CHD6
5326 PLCG1
5327 TOX2
5328 SRSF6
5329 GDAP1L1
5330 ARFGEF2
5331 ZNFX1
5332 ZNF831
5333 EDN3
5334 CSE1L
5335 TMEM189/UBE2V1
5336 RAB22A
5337 PTGIS
5338 STAU1
5339 CDH26
5340 SNAI1
5341 MOCS3
5342 STX16
5343 PPP4R1L
5344 PMEPA1
5345 RNF114
5346 DDX27
5347 RBPJL
5348 BCAS4
5349 KCNK15
5350 TP53TG5
5351 PCK1
5352 ZBP1
5353 NEURL2
5354 MAGEA10
5355 MTRR
5356 FASTKD3
5357 PEPD
5358 CHST8
5359 IQSEC2
5360 VAMP7
5361 IL9R
5362 XG
5363 STAMBP
5364 NAGK
5365 MCEE
5366 PAIP2B
5367 SNRNP27
5368 MPHOSPH10
5369 IL17C
5370 NDUFB4P12
5371 ATP8A1
5372 USP22
5373 POF1B
5374 HIF3A
5375 ZNF576
5376 ZNF45
5377 LYPD3
5378 PSG8
5379 CEACAM8
5380 NDP
5381 USP9X
5382 CRISP2
5383 F13A1
5384 GRM4
5385 TRERF1
5386 PACSIN1
5387 BTN2A2
5388 SIRT5
5389 MRS2
5390 WRNIP1
5391 RRP36
5392 BTN2A3P
5393 BTN1A1
5394 SNRPC
5395 SLC17A3
5396 SLC17A1
5397 SERPINB6
5398 XPO5
5399 ABCC10
5400 HIST1H1D
5401 PEX6
5402 NQO2
5403 OARD1
5404 UNC5CL
5405 AARS2
5406 HIST1H1A
5407 ZNF391
5408 RPS10
5409 MOCS1
5410 HIST1H2BJ
5411 MED20
5412 OR2B6
5413 TBCC
5414 SPDEF
5415 TCP11
5416 MAD2L1BP
5417 APOBEC2
5418 KLHDC3
5419 GNMT
5420 DNAH8
5421 TREM1
5422 MEA1
5423 KLHL31
5424 COL21A1
5425 CDKN1A
5426 SOX4
5427 GLO1
5428 CPNE5
5429 KCNK17
5430 RREB1
5431 SSR1
5432 RIOK1
5433 NRN1
5434 SLC35B3
5435 RPP40
5436 ATXN1
5437 NUP153
5438 DEK
5439 EEF1E1
5440 RUNX2
5441 OPN5
5442 LRRFIP1
5443 RAB17
5444 CXCL6
5445 EREG
5446 DKFZP434K028
5447 MYRF
5448 SCGB1D2
5449 SCGB2A1
5450 AHNAK
5451 EMC3
5452 SSUH2
5453 WNT1
5454 SH3TC1
5455 CNOT1
5456 LRRC29
5457 BBS2
5458 MT1G
5459 MT2A
5460 GOT2
5461 DOK4
5462 PIWIL1
5463 GPR18
5464 CLYBL
5465 TMTC4
5466 RAP2A
5467 SLC10A2
5468 ABCC4
5469 EFNB2
5470 SOX21
5471 TM9SF2
5472 KIF25
5473 IRF1
5474 UPF3B
5475 RNF113A
5476 #6/Sep
5477 TMEM255A
5478 NDUFA1
5479 AMELX
5480 ATP5S
5481 BMP4
5482 PTGER2
5483 FAM193A
5484 GRK4
5485 SOX9
5486 TEKT3
5487 MYH2
5488 HS3ST3B1
5489 SLC25A35
5490 MRPS7
5491 GGA3
5492 ARMC7
5493 NUP85
5494 SLC25A19
5495 MIF4GD
5496 NT5C
5497 MSTO1
5498 TTF1
5499 GTF3C4
5500 DDX31
5501 BARHL1
5502 KIR2DL1
5503 PPP1R12C
5504 MBOAT7
5505 SRMS
5506 OPRL1
5507 SLC2A4RG
5508 FNDC11
5509 BHLHE23
5510 PPDPF
5511 IL1B
5512 IL37
5513 CHCHD5
5514 PAX8
5515 INSIG2
5516 POLR1B
5517 CCDC93
5518 PSD4
5519 SLC25A23
5520 PSPN
5521 GTF2F1
5522 ALKBH7
5523 CLPP
5524 TNFSF9
5525 GRIA3
5526 THOC2
5527 MED1
5528 RPL23
5529 ATG4C
5530 CD70
5531 C3
5532 SH2D3A
5533 TRIP10
5534 GPR108
5535 TNFSF14
5536 FOSB
5537 OPA3
5538 SNRPD2
5539 RTN2
5540 EML2
5541 VASP
5542 SYMPK
5543 GPCPD1
5544 SDCBP2
5545 PANK2
5546 TGM3
5547 GNRH2
5548 DEFB126
5549 FOXA2
5550 FAM182A
5551 CD93
5552 GZF1
5553 PAX1
5554 NAPB
5555 NKX2/4
5556 CENPB
5557 PSMF1
5558 NKX2/2
5559 DTD1
5560 CSTL1
5561 RBCK1
5562 TMX4
5563 CST11
5564 STK35
5565 SNRPB
5566 NRSN2
5567 RRBP1
5568 BMP2
5569 ZNF133
5570 FLRT3
5571 OVOL2
5572 PCSK2
5573 GFRA4
5574 MKKS
5575 BFSP1
5576 DSTN
5577 LAMP5
5578 SNRPB2
5579 MGME1
5580 LRRN4
5581 TBC1D20
5582 ITPA
5583 TCF15
5584 OTOR
5585 MCM8
5586 BANF2
5587 TMEM74B
5588 FAM110A
5589 SIRPD
5590 MRPS26
5591 S1PR4
5592 NCLN
5593 CITED1
5594 HNRNPR
5595 ZNF436
5596 MAX
5597 CHURC1/FNTB
5598 ARMCX5
5599 GDF5
5600 MMP24
5601 NECAB3
5602 ID1
5603 RALY
5604 DYNLRB1
5605 EIF2S2
5606 ERGIC3
5607 ROMO1
5608 FAM83C
5609 BPIFB1
5610 CEP250
5611 PLAGL2
5612 MMP24/AS1
5613 GRPR
5614 KDM5C
5615 AMOT
5616 TMEM115
5617 PSMB2
5618 AGO3
5619 UROD
5620 ST3GAL3
5621 TMEM53
5622 HECTD3
5623 KLC1
5624 XRCC3
5625 TUBGCP3
5626 MCF2L
5627 F10
5628 PCID2
5629 PROZ
5630 SLURP1
5631 LRFN3
5632 IGFLR1
5633 CAPNS1
5634 PDCD2L
5635 GPR42
5636 RBM42
5637 KIRREL2
5638 UBA2
5639 FFAR2
5640 HCST
5641 COX6B1
5642 KRT36
5643 THRA
5644 CCR7
5645 NR1D1
5646 FRMD8
5647 PRDX5
5648 BCL2L12
5649 IRF3
5650 PRMT1
5651 RRAS
5652 PRRG2
5653 SCAF1
5654 PRR12
5655 TSKS
5656 FLRT1
5657 ASL
5658 SBDS
5659 STAT5A
5660 WNK4
5661 BECN1
5662 PRKCG
5663 TRAP1
5664 GLIS2
5665 NSRP1
5666 DNAJC8
5667 AHDC1
5668 IFI6
5669 DACH2
5670 ZNF384
5671 EMG1
5672 UXT
5673 CFP
5674 ELK1
5675 TIMM17B
5676 PCNX4
5677 ATG14
5678 KTN1
5679 SIX1
5680 RHOJ
5681 DLGAP5
5682 L3HYPDH
5683 HSPA2
5684 ZBTB1
5685 TRMT5
5686 SGPP1
5687 PLEKHG3
5688 PZP
5689 RHOT1
5690 EVI2A
5691 OMG
5692 WDR60
5693 AIF1L
5694 FAM78A
5695 NUP214
5696 CTAG2
5697 AVPR2
5698 SLC10A3
5699 MAP2K2
5700 HNRNPH2
5701 ARMCX1
5702 TMEM35A
5703 TIMM8A
5704 ZC4H2
5705 CANX
5706 INTS11
5707 RGS13
5708 IPPK
5709 ZNF484
5710 OMD
5711 FGD3
5712 HIVEP3
5713 PPCS
5714 EDN2
5715 BCL11B
5716 COX7C
5717 TRAF2
5718 ABHD8
5719 MASP1
5720 ATP13A4
5721 HELB
5722 RAP1B
5723 TSPAN8
5724 BEST3
5725 RAB3IP
5726 PTPRB
5727 DYRK2
5728 YEATS4
5729 TAS2R4
5730 TAS2R5
5731 CRYGN
5732 LRRC61
5733 TRPV5
5734 IDUA
5735 FGFRL1
5736 TMEM175
5737 AUNIP
5738 PIN1
5739 FBXL12
5740 EMC1
5741 PLA2G5
5742 UBR4
5743 HP1BP3
5744 ADGRE2
5745 SIN3B
5746 SLC35E1
5747 EPS15L1
5748 KLF2
5749 OR7C1
5750 F2RL3
5751 UQCR11
5752 GFER
5753 SYNGR3
5754 PKMYT1
5755 WFIKKN1
5756 WDR24
5757 FBXL16
5758 CHTF18
5759 GNG13
5760 TUBBP1
5761 MACF1
5762 SMARCA4
5763 KDM4B
5764 TICAM1
5765 METTL25
5766 IL17B
5767 EMC6
5768 METTL16
5769 TUBA4A
5770 VIL1
5771 AAMP
5772 PNKD
5773 TNFRSF19
5774 RNF6
5775 ECHS1
5776 ZNF835
5777 AKAP9
5778 GNG11
5779 SEM1
5780 GNGT1
5781 HIP1
5782 PTPN12
5783 POR
5784 FGL2
5785 STYXL1
5786 STEAP4
5787 GNAI1
5788 PMS2P3
5789 PEX1
5790 MTERF1
5791 SGCE
5792 RBM48
5793 CASD1
5794 ZNF780B
5795 LRFN1
5796 ZFP36
5797 SRD5A3
5798 SPINK2
5799 RASL11B
5800 PAICS
5801 KDR
5802 PPAT
5803 TUBGCP6
5804 ADM2
5805 DGCR6L
5806 DGCR8
5807 ASPHD2
5808 VPREB3
5809 SDF2L1
5810 GAL3ST1
5811 YWHAH
5812 RFPL1
5813 RFPL2
5814 POM121L9P
5815 GNAZ
5816 MGAT3
5817 ADORA2A
5818 ATF4
5819 A4GALT
5820 RFPL3
5821 CDC42EP1
5822 APOL3
5823 MCHR1
5824 TPST2
5825 BAIAP2L2
5826 MPST
5827 GALR3
5828 TST
5829 IGLL1
5830 APOL2
5831 RAC2
5832 LIF
5833 APOBEC3A
5834 APOBEC3F
5835 RIBC2
5836 KRT17
5837 TBC1D27
5838 EMC4
5839 RNF112
5840 SPECC1
5841 CPA4
5842 DOCK4
5843 POT1
5844 ATP6V1F
5845 LSM8
5846 CDHR3
5847 PRKRIP1
5848 VGF
5849 PODXL
5850 FOXP2
5851 STRIP2
5852 IFT22
5853 MKLN1
5854 DNAJB9
5855 FLNC
5856 LRRC4
5857 CALU
5858 CCDC136
5859 SMO
5860 IRF5
5861 LRRC17
5862 KLHDC10
5863 NDUFA5
5864 FEZF1
5865 OPN1SW
5866 MRPS12
5867 MYO1B
5868 HOXD1
5869 HOXD3
5870 MTX2
5871 PDE11A
5872 CHN1
5873 GAD1
5874 EIF2S2P4
5875 OSGEPL1
5876 ORMDL1
5877 HAT1
5878 HOXD9
5879 HOXD10
5880 HOXD11
5881 HOXD13
5882 HERC2
5883 SNRPN
5884 PSMG2
5885 TWSG1
5886 ARHGAP22
5887 WDFY4
5888 EIF2AK4
5889 MYO5C
5890 CGNL1
5891 TMOD2
5892 TTBK2
5893 ELL3
5894 INO80
5895 ICE2
5896 DLL4
5897 ALDH1A2
5898 MINDY2
5899 IVD
5900 KNSTRN
5901 DUT
5902 CHAC1
5903 CLN6
5904 ARPP19
5905 VPS13C
5906 CALML4
5907 ISLR
5908 THAP10
5909 LOXL1
5910 ACKR4
5911 ANAPC13
5912 MBD4
5913 COPB1
5914 PSMA1
5915 SUMF2
5916 PALLD
5917 SPCS3
5918 BBOX1
5919 MYOD1
5920 SERGEF
5921 KCNC1
5922 TPH1
5923 CSRP3
5924 E2F8
5925 DCTD
5926 SOX15
5927 PIMREG
5928 RPAIN
5929 USP6
5930 SHBG
5931 PLD2
5932 CD68
5933 TXNDC17
5934 ATP1B2
5935 FXR2
5936 KIF1C
5937 MPDU1
5938 PHF20L1
5939 LRRC6
5940 CCNT1
5941 PUS7L
5942 KRI1
5943 ILF3
5944 SLC44A2
5945 CDKN2D
5946 MTUS1
5947 KLK14
5948 SIGLEC9
5949 KLK10
5950 KLK8
5951 NGDN
5952 RIPK3
5953 ADCY4
5954 RAB2B
5955 BCL2L2
5956 AJUBA
5957 DTD2
5958 PARP2
5959 HEATR5A
5960 FOXA1
5961 SNX6
5962 EAPP
5963 EGLN3
5964 MIS18BP1
5965 NRL
5966 RNASE1
5967 NEDD8
5968 DAD1
5969 TEP1
5970 EPB41L4A
5971 CDO1
5972 REEP5
5973 ITFG1
5974 QRICH2
5975 FOXJ1
5976 SEC14L1
5977 RHBDF2
5978 AANAT
5979 ARHGEF6
5980 MAP7D3
5981 FGF13
5982 ASH2L
5983 TTI2
5984 CHRNA10
5985 CDKN1C
5986 SGO1
5987 RPS4Y1
5988 CDH15
5989 KLF16
5990 TMEM8A
5991 DOHH
5992 MAU2
5993 SHC2
5994 PLPPR3
5995 INS/IGF2
5996 ABHD17A
5997 LBP
5998 SYT5
5999 TNNI3
6000 CBFA2T3
6001 GAMT
6002 PUDP
6003 ERMARD
6004 PHF10
6005 PRRG3
6006 GALNT8
6007 KCNA5
6008 CRACR2A
6009 NXNL2
6010 STARD8
6011 FAM155B
6012 GDPD2
6013 SAT1
6014 GNL3L
6015 SH3BP4
6016 MOSPD2
6017 DOCK6
6018 ECSIT
6019 LDLR
6020 ELOF1
6021 ANGPTL8
6022 PRKCSH
6023 CNN1
6024 CDC16
6025 ZSCAN10
6026 THEM6
6027 NECTIN2
6028 APOE
6029 TOMM40
6030 APOC1
6031 GADD45G
6032 LRCH2
6033 DPP6
6034 XPO7
6035 ACE2
6036 FAM98C
6037 SAFB2
6038 RPL36
6039 ATP8B3
6040 GDF1
6041 NCAN
6042 KIF1A
6043 GTPBP3
6044 PLVAP
6045 BST2
6046 SLC27A1
6047 NSUN5
6048 USHBP1
6049 COLGALT1
6050 DDA1
6051 MRPL34
6052 PGLS
6053 LSM7
6054 TULP4
6055 SNX9
6056 RTN4IP1
6057 QRSL1
6058 RSPH3
6059 ACSBG2
6060 MLLT1
6061 FUT5
6062 AFDN
6063 ACTN4
6064 STK33
6065 NDUFA10
6066 EPO
6067 ARPC1B
6068 CACNG6
6069 ZSWIM6
6070 FCHO1
6071 UNC13A
6072 MAP1S
6073 KLHDC7B
6074 SCO2
6075 PXDN
6076 SSBP4
6077 GDF15
6078 PGPEP1
6079 KIAA1683
6080 LSM4
6081 JUND
6082 HRC
6083 TRPM4
6084 SULT4A1
6085 ZNF557
6086 CRB3
6087 OLFM1
6088 CAMSAP1
6089 UBAC1
6090 SAG
6091 ZBTB46
6092 HELZ2
6093 SAMD10
6094 LSP1
6095 TNNT3
6096 TNNI2
6097 H19
6098 CYP2G1P
6099 COL5A1
6100 ATXN10
6101 TUBGCP2
6102 CALY
6103 CYP2E1
6104 PNPLA7
6105 HBZ
6106 PAK4
6107 MNX1
6108 ZNF337
6109 CEP85
6110 TAF4
6111 GATA5
6112 RBBP8NL
6113 LAMA5
6114 OSBPL2
6115 ADRM1
6116 ASS1
6117 PRDM12
6118 EXOSC2
6119 POMT1
6120 UCK1
6121 FIBCD1
6122 PRRC2B
6123 CHMP2A
6124 UBE2M
6125 TRIM28
6126 METTL26
6127 YIPF2
6128 ATG4D
6129 EIF2S3
6130 TMEM160
6131 ZC3H4
6132 NPAS1
6133 GMFG
6134 MAP3K10
6135 ARHGEF16
6136 LRRC47
6137 SESN2
6138 SMPDL3B
6139 ATPIF1
6140 MED18
6141 THEMIS2
6142 CLIP1
6143 CCDC62
6144 HIP1R
6145 ZNF317
6146 PPAN
6147 EIF3G
6148 ANGPTL6
6149 DNMT1
6150 ZNF426
6151 SLC6A8
6152 PNCK
6153 DKC1
6154 PLXNA3
6155 DUSP9
6156 MPP1
6157 ZNF331
6158 ZNF236
6159 SLC7A10
6160 LRP3
6161 NOL11
6162 UBE4B
6163 CASZ1
6164 PKDREJ
6165 HSD17B3
6166 HABP4
6167 FBP2
6168 SLC35D2
6169 PRRG1
6170 UBA1
6171 RGN
6172 POLN
6173 TXLNGY
6174 PPIL4
6175 AKAP12
6176 SYNE1
6177 ULBP3
6178 LATS1
6179 EPS8L1
6180 LILRB2
6181 AAR2
6182 TTLL9
6183 BPIFA2
6184 RBM39
6185 COX4I2
6186 ZNF341
6187 GGT7
6188 DEFB118
6189 ACSS2
6190 EDA2R
6191 ARHGEF9
6192 C1QL1
6193 GFAP
6194 PYY
6195 ATP6V1E1
6196 ZNF227
6197 ZNF428
6198 TEX101
6199 ZNF141
6200 CCL25
6201 COX4I1
6202 EMC8
6203 GSE1
6204 GINS2
6205 CHMP1A
6206 SH3BGRL
6207 COX7B
6208 SLC34A1
6209 F12
6210 PRR7
6211 NFATC1
6212 IDO1
6213 GJA9
6214 CAP1
6215 PPT1
6216 RAB11FIP4
6217 RLIM
6218 CDX4
6219 ABCB7
6220 TRAF3
6221 HAUS8
6222 ADGRE3
6223 MRPS25
6224 SH3BP5
6225 HACL1
6226 TBC1D5
6227 CAPN7
6228 RFTN1
6229 RBSN
6230 GALNT15
6231 SLC6A6
6232 KCNC3
6233 NAPSA
6234 NAPSB
6235 NR1H2
6236 LRRC4B
6237 PDLIM4
6238 KIF3A
6239 MGAT1
6240 GFPT2
6241 TUBG1
6242 PSME3
6243 RPL27
6244 PSMC3IP
6245 AOC3
6246 ACLY
6247 VPS25
6248 RAMP2
6249 AOC2
6250 G6PC
6251 NDUFA2
6252 ANKHD1
6253 DIAPH1
6254 NDFIP1
6255 UBE2D2
6256 EXOC4
6257 ACAP3
6258 ANO1
6259 PPFIA1
6260 TMEM204
6261 KREMEN2
6262 THOC6
6263 TRAF7
6264 BARX1
6265 NINJ1
6266 CA6
6267 NPHP4
6268 MAP1B
6269 IL13RA1
6270 WDR44
6271 CKMT2
6272 ZCCHC9
6273 KRT34
6274 KRT33B
6275 TNS4
6276 TOP2A
6277 STARD3
6278 RARA
6279 PPP1R1B
6280 KHDRBS3
6281 CHD1L
6282 PEX11B
6283 FMO5
6284 PIAS3
6285 PRKAB2
6286 CLUHP3
6287 PDHA1
6288 RAI2
6289 MCCC2
6290 ZNF304
6291 ZSCAN5A
6292 ZNF132
6293 SELENOS
6294 CHSY1
6295 SNRPA1
6296 LLGL1
6297 NR0B2
6298 LIN28A
6299 THAP1
6300 RHPN2
6301 FAAP24
6302 LRRC9
6303 ACTR10
6304 ABHD12B
6305 GCH1
6306 LGALS3
6307 PODNL1
6308 DNAJB1
6309 ZSWIM4
6310 FBXW9
6311 RFX1
6312 ZNF20
6313 DCAF15
6314 CC2D1A
6315 RTBDN
6316 MATN3
6317 TRIM21
6318 SPATA6
6319 LRRC41
6320 CCT6B
6321 DHX30
6322 RAF1
6323 SLC6A11
6324 PPARG
6325 NUP210
6326 FCRLA
6327 HSD17B7
6328 ENOSF1
6329 LINC00470
6330 EMILIN2
6331 SLX1A
6332 ARFIP2
6333 TRIM5
6334 CNGA4
6335 TRIM22
6336 RRP8
6337 TIMM10B
6338 EFR3A
6339 HHLA1
6340 PTCD3
6341 IMMT
6342 MRPL35
6343 IQCA1
6344 ILKAP
6345 PER2
6346 RAMP1
6347 SCLY
6348 PTPRE
6349 RAN
6350 PRKAA1
6351 CARD6
6352 RAP1GAP2
6353 CLUH
6354 INPP5K
6355 MYBBP1A
6356 RPA1
6357 SERPINF1
6358 UBE2G1
6359 EEFSEC
6360 TBC1D14
6361 TMEM128
6362 COQ3
6363 PNISR
6364 POPDC3
6365 SEC61G
6366 LANCL2
6367 FIGNL1
6368 DDC
6369 FTHL17
6370 GRSF1
6371 ENAM
6372 JCHAIN
6373 ANKRD17
6374 UTP3
6375 ITGB4
6376 WBP2
6377 H3F3B
6378 UNK
6379 TRIM47
6380 ZRANB2
6381 EIF5A
6382 KDM6B
6383 CLEC10A
6384 SLC52A1
6385 GPS2
6386 XAF1
6387 DLG4
6388 RIDA
6389 VPS13B
6390 RGS22
6391 MATN2
6392 REEP2
6393 PCBD2
6394 SDF2
6395 FLOT2
6396 ERAL1
6397 PRMT7
6398 NIP7
6399 TERF2
6400 VPS4A
6401 MTSS1L
6402 HSPA12B
6403 ANKEF1
6404 PCED1A
6405 SNAP25
6406 BTBD3
6407 PCNA
6408 NXT1
6409 POLR3F
6410 RIN2
6411 PTPRA
6412 DAP3
6413 RHBG
6414 KIAA0907
6415 ATP1A4
6416 NES
6417 BCAN
6418 CRP
6419 ARHGEF11
6420 RAB25
6421 HAPLN2
6422 APCS
6423 FCRL2
6424 DCAF8
6425 SYT11
6426 IGHMBP2
6427 ACY3
6428 ALDH3B2
6429 TESMIN
6430 MMACHC
6431 DPH2
6432 TOE1
6433 NASP
6434 MUTYH
6435 CTNNBL1
6436 LPIN3
6437 ZSWIM3
6438 RBM38
6439 VSTM2L
6440 OSER1
6441 SERINC3
6442 PPP1R3D
6443 LINC01260
6444 DMGDH
6445 BHMT2
6446 ZBED3
6447 PATJ
6448 KANK4
6449 ANGPTL3
6450 SYT4
6451 SLC14A2
6452 FBXO44
6453 RSG1
6454 CASP9
6455 NMUR2
6456 DCTN4
6457 PDE6A
6458 ATP8A2
6459 MTUS2
6460 ZMYM5
6461 USPL1
6462 XPO4
6463 TPTE2
6464 POMP
6465 CDK8
6466 ALOX5AP
6467 WASF3
6468 RNF17
6469 GPR12
6470 CHRM3
6471 MYH8
6472 MYH10
6473 PEMT
6474 SCO1
6475 MPRIP
6476 CHI3L1
6477 MYBPH
6478 PIK3C2B
6479 DSTYK
6480 CHIT1
6481 SLC41A1
6482 LGR6
6483 TMCC2
6484 DCLK1
6485 CCNA1
6486 COG6
6487 SPG20
6488 RXFP2
6489 EPSTI1
6490 TRPC4
6491 POSTN
6492 RFXAP
6493 TPT1
6494 GPALPP1
6495 STOML3
6496 KL
6497 RFC3
6498 STARD13
6499 MORC4
6500 BEX2
6501 RNF128
6502 GNG5P2
6503 TBC1D8B
6504 TCEAL4
6505 BEX1
6506 FAM104A
6507 SLC39A11
6508 EPHB2
6509 SRRM1
6510 BTBD2
6511 PRAM1
6512 KMT5C
6513 ZNF414
6514 PDE6B
6515 HSPBP1
6516 CSNK1G2
6517 SLF1
6518 CNDP2
6519 MACROD1
6520 WDR74
6521 LGALS12
6522 RTN3
6523 RARRES3
6524 HRASLS2
6525 MYH11
6526 FOPNL
6527 MED10
6528 PDZD2
6529 MORC2
6530 LARGE1
6531 GSTT2B
6532 MYO18B
6533 SLC2A11
6534 C1QTNF6
6535 FAM83F
6536 SEC14L4
6537 ZDHHC8P1
6538 GIMAP6
6539 GIMAP4
6540 ADCK2
6541 MKRN1
6542 AGAP3
6543 KRBA1
6544 ZNF767P
6545 ACTR3B
6546 NTS
6547 BTG1
6548 LRRIQ1
6549 ATP13A3
6550 SFTPD
6551 DYDC2
6552 TMEM254
6553 TMTC1
6554 KRAS
6555 IPO8
6556 LARS
6557 SPINK5
6558 IMPA1
6559 LRRCC1
6560 E2F5
6561 CA1
6562 CCDC59
6563 SWAP70
6564 ARNTL
6565 LYVE1
6566 AMPD3
6567 MICALCL
6568 SBF2
6569 MICAL2
6570 RRAS2
6571 HSD17B4
6572 ZFC3H1
6573 TEX15
6574 SARAF
6575 RNF122
6576 DUSP26
6577 DPF2
6578 MEN1
6579 GSC
6580 UNC79
6581 NUMB
6582 CATSPERB
6583 VRTN
6584 COX16
6585 TTC9
6586 MED6
6587 EIF2S1
6588 ADAM20
6589 LOXL2
6590 ELP3
6591 PEBP4
6592 ADAMDEC1
6593 CTIF
6594 MRO
6595 MBD2
6596 IER3IP1
6597 MRPS36
6598 CCNB1
6599 CDK7
6600 CD180
6601 IRAK2
6602 CAMK1
6603 THUMPD3
6604 VHL
6605 BHLHE40
6606 ARL8B
6607 EDEM1
6608 CNTN6
6609 CHL1
6610 MEIS2
6611 DPH6
6612 KATNBL1
6613 EMC7
6614 TRPM1
6615 GNAT2
6616 GSTM1
6617 PRPF38B
6618 REG4
6619 TSPAN2
6620 GSTM5
6621 GSTM3
6622 SYT6
6623 VAV3
6624 CHIA
6625 PSRC1
6626 HMGCS2
6627 PTPN22
6628 SORT1
6629 WNT2B
6630 PTGFRN
6631 LAMTOR5
6632 NOTCH2
6633 TRIM45
6634 CEPT1
6635 CD101
6636 VTCN1
6637 NGF
6638 NAPG
6639 SPIRE1
6640 PPHLN1
6641 FKBP11
6642 ARF3
6643 TMEM106C
6644 SLC38A2
6645 PLEKHA8P1
6646 YWHAQ
6647 KIDINS220
6648 GRHL1
6649 ROCK2
6650 RSAD2
6651 MYCN
6652 LPIN1
6653 CMPK2
6654 IAH1
6655 LDHA
6656 SAA2
6657 ANO3
6658 IL6ST
6659 FST
6660 CFHR4
6661 NAV1
6662 CDC73
6663 TIMM17A
6664 CRB1
6665 CFHR5
6666 ERN2
6667 RPS15A
6668 RAX
6669 NARS
6670 GRP
6671 KIAA1468
6672 FBXO18
6673 RBM17
6674 IL2RA
6675 ANKRD16
6676 ECHDC3
6677 IL15RA
6678 CCNH
6679 HRH4
6680 TMEM241
6681 KCTD1
6682 CABLES1
6683 DOCK2
6684 EMP1
6685 SOX5
6686 RERG
6687 SLCO1B1
6688 KLRD1
6689 KLRC1
6690 SPX
6691 PRH2
6692 LRP4
6693 MYBPC3
6694 DDB2
6695 ACP2
6696 USP26
6697 RTL8C
6698 RAB33A
6699 SOX3
6700 RBMX2
6701 STK26
6702 FOLH1B
6703 PIWIL4
6704 MTNR1B
6705 PUM1
6706 SPOCD1
6707 YARS
6708 PHC2
6709 CDCA8
6710 GNL2
6711 AGO4
6712 HOOK1
6713 CYP2J2
6714 BTF3L4
6715 ZCCHC11
6716 PRPF38A
6717 DSC2
6718 DSG3
6719 RNF138
6720 ELP2
6721 DSG1
6722 DSC3
6723 DSC1
6724 DTNA
6725 FHOD3
6726 TPGS2
6727 DAGLA
6728 SLC43A3
6729 TIMM10
6730 GIF
6731 DHX34
6732 APLNR
6733 FADS2
6734 TMEM258
6735 TCN1
6736 TMEM165
6737 CLOCK
6738 PDGFRA
6739 GGACT
6740 COL4A2
6741 CLDN10
6742 DZIP1
6743 UBAC2
6744 ARGLU1
6745 BIVM
6746 ERCC5
6747 TPP2
6748 KDELC1
6749 CARS2
6750 ARHGAP32
6751 STT3A
6752 ADAMTS8
6753 ACRV1
6754 ETS1
6755 SLC37A2
6756 KLB
6757 TMED7
6758 APC
6759 NREP
6760 WDR36
6761 OSTF1
6762 RFK
6763 UBQLN1
6764 NAA35
6765 ANXA1
6766 CTSL
6767 TMEM2
6768 AGTPBP1
6769 GOLM1
6770 FAM189A2
6771 PSAT1
6772 ISCA1
6773 ADAM19
6774 HAVCR2
6775 CCNJL
6776 TAOK3
6777 USP30
6778 SDS
6779 MSI1
6780 HNF1A
6781 FBXO21
6782 TBX3
6783 OASL
6784 HRK
6785 RNFT2
6786 P2RX4
6787 BICDL1
6788 DTX1
6789 TRAFD1
6790 DMTF1
6791 TMEM243
6792 CCDC146
6793 TMEM60
6794 CD36
6795 UGT2A3
6796 CSN2
6797 PNPLA8
6798 HILPDA
6799 FAM71F1
6800 RINT1
6801 SRPK2
6802 KCP
6803 TES
6804 MDFIC
6805 MTO1
6806 ADGRB3
6807 ANKRD6
6808 HTR1B
6809 KHDC1
6810 CEP162
6811 SYNCRIP
6812 SNX14
6813 NT5E
6814 MRAP2
6815 EPHA7
6816 AKIRIN2
6817 ORC3
6818 LCA5
6819 MAP3K7
6820 CGA
6821 PRR5L
6822 LMO2
6823 PHF21A
6824 NAT10
6825 EHF
6826 ELF5
6827 PRRG4
6828 CAPRIN1
6829 ATP5G2
6830 DNAJC14
6831 CD63
6832 PRPH
6833 AVIL
6834 AMHR2
6835 GDF11
6836 GLS2
6837 ITGA7
6838 TESPA1
6839 FAM186B
6840 RDH5
6841 AGAP2
6842 BLOC1S1
6843 KRT85
6844 CDK4
6845 PPP1R1A
6846 TROAP
6847 TSPAN31
6848 B4GALNT1
6849 TFCP2
6850 COQ10A
6851 FAIM2
6852 PAN2
6853 ESPL1
6854 KRT87P
6855 KRT7
6856 ZC3H10
6857 HNRNPA1
6858 SLC26A10
6859 ACVR1B
6860 OS9
6861 MIP
6862 KCNH3
6863 LTV1
6864 MAP7
6865 CD164
6866 AFG1L
6867 NHSL1
6868 AHI1
6869 HEY2
6870 PKIB
6871 NMBR
6872 SMPD2
6873 MICAL1
6874 REPS1
6875 STX11
6876 TEC
6877 PRADC1
6878 SEMA4F
6879 CCT7
6880 EGR4
6881 RAB11FIP5
6882 SMYD5
6883 DYSF
6884 CCDC142
6885 EMX1
6886 KCNMB4
6887 USP15
6888 GNS
6889 CPM
6890 MDM2
6891 KLHL36
6892 BCO1
6893 MPHOSPH6
6894 CHST5
6895 KIAA0513
6896 DYNC1LI2
6897 FBXL8
6898 FHOD1
6899 CCDC102A
6900 SLC9A5
6901 AGT
6902 ZNF670/ZNF695
6903 PCNX2
6904 KCNK1
6905 URB2
6906 EGLN1
6907 CAPN9
6908 COG2
6909 ABCB10
6910 NTPCR
6911 TAF5L
6912 GLUL
6913 STX6
6914 RGS8
6915 RNASEL
6916 DHX9
6917 KIAA1614
6918 CEP350
6919 NPL
6920 FAM129A
6921 PIGC
6922 LAMC1
6923 RC3H1
6924 SP110
6925 MRPL44
6926 CHRND
6927 PAX3
6928 DOCK10
6929 TTLL4
6930 USP37
6931 HTR2B
6932 ITM2C
6933 SLC19A3
6934 SERPINE2
6935 DNAJB2
6936 WNT10A
6937 TMBIM1
6938 CYP27A1
6939 EIF4E2
6940 ARMC9
6941 CAB39
6942 COX5B
6943 REV1
6944 TSGA10
6945 MFSD9
6946 TMEM127
6947 EDAR
6948 TGFBRAP1
6949 GCC2
6950 MRPS9
6951 GPR45
6952 ANKRD36
6953 EPC2
6954 ARHGEF4
6955 ISCU
6956 ALDH1L2
6957 STAB2
6958 USP44
6959 SCYL2
6960 CKAP4
6961 PLXNC1
6962 APPL2
6963 PWP1
6964 DRAM1
6965 WASHC4
6966 SLC41A2
6967 VILL
6968 FLNB
6969 NEK3
6970 PCDH8
6971 VPS36
6972 RNASEH2B
6973 CKAP2
6974 CNMD
6975 TBC1D4
6976 THSD1
6977 BORA
6978 LRCH1
6979 SUCLA2
6980 RCBTB1
6981 MED4
6982 PHF11
6983 COG3
6984 LMO7
6985 SCEL
6986 ITM2B
6987 SPRY2
6988 NUDT15
6989 EDNRB
6990 RCBTB2
6991 LCP1
6992 SETDB2
6993 SCRN1
6994 TNS3
6995 CHST12
6996 IGF2BP3
6997 GPNMB
6998 RAPGEF5
6999 RAC1
7000 KDELR2
7001 NUPL2
7002 IL6
7003 ZDHHC4
7004 AOAH
7005 BZW2
7006 DGKB
7007 TBRG4
7008 DDX56
7009 HUS1
7010 NACAD
7011 DBNL
7012 CCM2
7013 MYO1G
7014 TTYH3
7015 MMD2
7016 CIDEB
7017 TTC5
7018 NKX2/8
7019 NKX2/1
7020 ZFHX2
7021 MTHFS
7022 ADAMTS7
7023 ABHD17C
7024 IREB2
7025 ALPK3
7026 TM6SF1
7027 CIB2
7028 CALCOCO2
7029 RSAD1
7030 NMT1
7031 MYCBPAP
7032 SRSF1
7033 VEZF1
7034 CHAD
7035 TACO1
7036 TEX2
7037 DCAF7
7038 GH2
7039 CSH1
7040 LIMD2
7041 BRIP1
7042 KAT7
7043 RTP4
7044 ACTL6A
7045 NDUFB5
7046 MRPL47
7047 TRA2B
7048 SCN2A
7049 TBR1
7050 #7/Mar
7051 ERMN
7052 GALNT5
7053 SCN7A
7054 TANK
7055 BLK
7056 GATA4
7057 SKIL
7058 EPRS
7059 HLX
7060 VPS45
7061 IL10
7062 KCTD3
7063 RPS6KC1
7064 CBWD2
7065 IL36G
7066 IL1RN
7067 IL36RN
7068 IL36B
7069 IL1F10
7070 SMPD4
7071 WDR33
7072 CCDC115
7073 SAP130
7074 BIN1
7075 IMP4
7076 HS6ST1
7077 UGGT1
7078 GYPC
7079 STAM
7080 GAD2
7081 ABI1
7082 YME1L1
7083 DNAJC1
7084 NIPSNAP3A
7085 LRRC8A
7086 CDK9
7087 TXN
7088 ODF2
7089 KIAA0368
7090 TOR1B
7091 SMC2
7092 KLF4
7093 TOR1A
7094 RALGPS1
7095 FAM129B
7096 ST6GALNAC4
7097 TMOD1
7098 DAB2IP
7099 STXBP1
7100 SLC2A8
7101 ANGPTL2
7102 CDK5RAP2
7103 ZFP37
7104 SLC31A2
7105 SLC31A1
7106 TLR4
7107 ZNF189
7108 ALDOB
7109 STX17
7110 PRPF4
7111 FPGS
7112 USP20
7113 BAAT
7114 KIF12
7115 ATP6V1G1
7116 TEX10
7117 GARNL3
7118 MRPL50
7119 DPM2
7120 WDR38
7121 TSTD2
7122 GABBR2
7123 HEMGN
7124 PSMB7
7125 NR5A1
7126 TRMO
7127 RABEPK
7128 GOLGA1
7129 XPA
7130 NCBP1
7131 ANP32B
7132 PDCL
7133 RPL35
7134 CTSV
7135 LMX1B
7136 ARPC5L
7137 ENPP2
7138 DSCC1
7139 DERL1
7140 MYC
7141 NOV
7142 IL33
7143 TMEM261
7144 RANBP6
7145 POLR1E
7146 PLAA
7147 IL11RA
7148 UBAP2
7149 APTX
7150 RNF38
7151 TLN1
7152 CCL21
7153 SIT1
7154 DMRT1
7155 DNAJB5
7156 SPAG8
7157 DCTN3
7158 CD72
7159 TMEM8B
7160 GRHPR
7161 ALDH1B1
7162 HINT2
7163 ARHGEF39
7164 IGFBPL1
7165 DENND4C
7166 RPS6
7167 CNPY3
7168 FOXP4
7169 PPIL1
7170 KLC4
7171 KIF13A
7172 ZSCAN9
7173 PIM1
7174 GMPR
7175 CMTR1
7176 TFAP2A
7177 SLC22A7
7178 YIPF3
7179 TMEM14B
7180 TMEM63B
7181 FRS3
7182 TJAP1
7183 CAPN11
7184 TINAG
7185 HCRTR2
7186 KIAA0319
7187 IRF4
7188 SLC22A23
7189 TUBB2A
7190 LRRC1
7191 GCM1
7192 FOXF2
7193 BPHL
7194 RIPK1
7195 TUBB2B
7196 UQCC2
7197 HMGA1
7198 TCF19
7199 PGBD1
7200 TPMT
7201 CLPS
7202 RNF144B
7203 MTCH1
7204 TAF8
7205 FAM8A1
7206 FGFBP1
7207 FGFBP2
7208 CPEB2
7209 FHDC1
7210 TLR2
7211 MGARP
7212 TTC29
7213 MYO7A
7214 FCHSD2
7215 ARRB1
7216 SLCO2B1
7217 THAP12
7218 ANKRD42
7219 IL18BP
7220 NUMA1
7221 CCDC90B
7222 SYTL2
7223 RAB30
7224 CREBZF
7225 LRRC32
7226 PRCP
7227 NARS2
7228 RNF121
7229 MRPL15
7230 PI15
7231 TTPA
7232 GGH
7233 SLCO5A1
7234 SULF1
7235 TGS1
7236 SDCBP
7237 NEK1
7238 DDX60
7239 NXPE4
7240 SORL1
7241 TMPRSS4
7242 BUD13
7243 TRPC6
7244 MMP7
7245 MMP20
7246 MMP27
7247 DCUN1D5
7248 YAP1
7249 TRIM29
7250 SLC37A4
7251 POU2F3
7252 RDX
7253 PPP2R1B
7254 FDX1
7255 FXYD6
7256 ARHGAP20
7257 FXYD2
7258 MMP13
7259 TMPRSS13
7260 CASP1
7261 CASP5
7262 ALKBH8
7263 MAP2K5
7264 UNC13C
7265 SQOR
7266 CTDSPL2
7267 SLTM
7268 THBS1
7269 MAPKBP1
7270 NUSAP1
7271 NDUFAF1
7272 KIF23
7273 ITGA11
7274 KNL1
7275 HAUS2
7276 RTF1
7277 PARP6
7278 RPLP1
7279 PAQR5
7280 LRRC49
7281 TUBGCP4
7282 RMDN3
7283 ITPKA
7284 UACA
7285 SMAD6
7286 PLCB2
7287 TMEM62
7288 PAK6
7289 ADAM10
7290 DUOX1
7291 SLC28A2
7292 STRA6
7293 CYP19A1
7294 ZNF280D
7295 SEMA6D
7296 BCL2L10
7297 RSL24D1
7298 SPTBN5
7299 GCOM1
7300 GCHFR
7301 BCAR3
7302 TTLL7
7303 FNBP1L
7304 KYAT3
7305 GTF2B
7306 BRDT
7307 RABGGTB
7308 IFI44L
7309 GIPC2
7310 ARHGAP29
7311 IFI44
7312 SLC44A5
7313 CLCA2
7314 DNASE2B
7315 DBT
7316 RTCA
7317 IFT172
7318 SELENOI
7319 CGREF1
7320 HADHB
7321 KHK
7322 ADCY3
7323 PPM1B
7324 PNPT1
7325 DYNC2LI1
7326 LHCGR
7327 THUMPD2
7328 CYP1B1
7329 RAB1A
7330 ACTR2
7331 PREB
7332 SLC5A6
7333 ABCG5
7334 PREPL
7335 SLC3A1
7336 EMILIN1
7337 FBXO11
7338 SIX3
7339 ATRAID
7340 CENPO
7341 LRPPRC
7342 TRIM54
7343 DTNB
7344 ACTR1A
7345 CYP2C9
7346 MFSD13A
7347 CYP2C8
7348 MYOF
7349 LOXL4
7350 STAMBPL1
7351 CH25H
7352 ATAD1
7353 BTBD16
7354 KIF11
7355 CUZD1
7356 TACC2
7357 DUSP5
7358 CALHM2
7359 ARL3
7360 CEP55
7361 KIF20B
7362 ENTPD1
7363 EXOC6
7364 PLCE1
7365 RBP4
7366 DBR1
7367 DNAJC13
7368 GPR87
7369 ANXA7
7370 FAM149B1
7371 ASCC1
7372 PLA2G12B
7373 ZNF365
7374 OIT3
7375 ADAMTS14
7376 RPS24
7377 TET1
7378 DNA2
7379 MYPN
7380 AOX1
7381 ATIC
7382 SMARCAL1
7383 BARD1
7384 STAT4
7385 MSTN
7386 CARF
7387 ASNSD1
7388 METTL5
7389 SSB
7390 NAB1
7391 CDK15
7392 PPIG
7393 FASTKD1
7394 MDH1B
7395 HECW2
7396 IDH1
7397 OLA1
7398 CIR1
7399 SSFA2
7400 CHRNA1
7401 FAM117B
7402 WDR12
7403 ABI2
7404 ITGAV
7405 SLC40A1
7406 SLC35A5
7407 DIRC2
7408 SENP7
7409 GUCA1C
7410 CCDC54
7411 COX17
7412 PARP9
7413 MNS1
7414 USP8
7415 SECISBP2L
7416 TMOD3
7417 SPPL2A
7418 GLCE
7419 SHF
7420 APH1B
7421 INTS14
7422 CILP
7423 PARP16
7424 PPCDC
7425 HCN4
7426 SEMA7A
7427 UBL7
7428 ARHGAP24
7429 FAM13A
7430 HERC3
7431 HERC6
7432 HERC5
7433 PCDH10
7434 NDST4
7435 ZGRF1
7436 COPS4
7437 HNRNPD
7438 PRKG2
7439 RASGEF1B
7440 SEC31A
7441 FGF5
7442 GPAT3
7443 FGF2
7444 BBS7
7445 KIAA1109
7446 BMPR1B
7447 RAP1GDS1
7448 LARP1B
7449 MMRN1
7450 PDE5A
7451 PRDM5
7452 TRPC3
7453 NAAA
7454 NUP54
7455 CXCL9
7456 BMP2K
7457 G3BP2
7458 #11/Sep
7459 FRAS1
7460 SCARB2
7461 CCNG2
7462 CNOT6L
7463 USO1
7464 CDKL2
7465 SHROOM3
7466 ANXA3
7467 PPA2
7468 CENPE
7469 GSTCD
7470 INTS12
7471 ENPEP
7472 CASP6
7473 LEF1
7474 HADH
7475 EGF
7476 PAPSS1
7477 SEC24B
7478 PPP3CA
7479 SLC39A8
7480 MTTP
7481 FBN2
7482 MAPK8IP3
7483 RGS3
7484 GUCD1
7485 RNF185
7486 KIAA1644
7487 PARVG
7488 B4GALNT3
7489 PDE6H
7490 ERP27
7491 ETV6
7492 GABARAPL1
7493 KIF21A
7494 CPNE8
7495 YARS2
7496 FGD4
7497 ALG10
7498 PIK3C2G
7499 FAM60A
7500 AEBP2
7501 SLCO1C1
7502 ETFBKMT
7503 ETNK1
7504 ZCRB1
7505 TMEM117
7506 PRICKLE1
7507 C1RL
7508 NDUFA9
7509 CLSTN3
7510 KLRG1
7511 VAMP1
7512 TAPBPL
7513 CD27
7514 RBP5
7515 PEX5
7516 PIANP
7517 SLC38A4
7518 AMIGO2
7519 SCAF11
7520 COL2A1
7521 PPFIA2
7522 LLPH
7523 LRIG3
7524 #9/Mar
7525 INHBE
7526 GLIPR1
7527 TPH2
7528 PHLDA1
7529 TMEM19
7530 LGR5
7531 PTPRQ
7532 DUSP6
7533 POC1B
7534 TMTC3
7535 LUM
7536 KERA
7537 SNRPF
7538 AMDHD1
7539 NEDD1
7540 SYCP3
7541 ASCL1
7542 GAS2L3
7543 TMEM132B
7544 SLC15A4
7545 TDG
7546 RITA1
7547 SDSL
7548 MMAB
7549 GLTP
7550 GIT2
7551 TCHP
7552 FAM222A
7553 FOXN4
7554 NUP58
7555 MTMR6
7556 SLC46A3
7557 SLC7A1
7558 PDX1
7559 LNX2
7560 SUOX
7561 CCDC65
7562 SLC39A5
7563 TARBP2
7564 RDH16
7565 DHH
7566 ACVRL1
7567 GPR84
7568 NPFF
7569 NABP2
7570 N4BP2L1
7571 CELA1
7572 SMARCC2
7573 BRCA2
7574 KANSL2
7575 CERS5
7576 MAP3K12
7577 ITGB7
7578 GALNT6
7579 CSAD
7580 LMBR1L
7581 ESYT1
7582 TMBIM6
7583 ANKRD52
7584 KRT71
7585 ZNF740
7586 SMIM2
7587 WDFY2
7588 HNRNPA1L2
7589 LPAR6
7590 ESD
7591 RB1
7592 SBNO1
7593 MORN3
7594 SETD1B
7595 VPS33A
7596 VPS37B
7597 RHOF
7598 DENR
7599 DIAPH3
7600 SLAIN1
7601 RBM26
7602 SRRM4
7603 METTL21C
7604 MBNL2
7605 ZIC5
7606 ABHD13
7607 RAB20
7608 GRTP1
7609 CUL4A
7610 TTC6
7611 SSTR1
7612 CDH24
7613 REM2
7614 CBLN3
7615 TSSK4
7616 NOVA1
7617 FITM1
7618 MDGA2
7619 TMX1
7620 FRMD6
7621 PELI2
7622 RTN1
7623 SYT16
7624 SLC38A6
7625 NAA30
7626 ADAM21
7627 RDH12
7628 DCAF5
7629 RAB15
7630 WDR89
7631 ESR2
7632 KCNH5
7633 STON2
7634 EFCAB11
7635 GPR65
7636 PTGR2
7637 JDP2
7638 AK7
7639 FAM181A
7640 SLC24A4
7641 FBLN5
7642 SERPINA10
7643 WARS
7644 SLC25A47
7645 WDR20
7646 NIPA2
7647 SLC12A6
7648 DUOXA1
7649 MFAP1
7650 TCF12
7651 SORD
7652 SERF2
7653 ZSCAN29
7654 DUOXA2
7655 DUOX2
7656 LYSMD2
7657 SLC27A2
7658 FGF7
7659 HDC
7660 GCNT3
7661 BNIP2
7662 GTF2A2
7663 SRP14
7664 BAHD1
7665 DISP2
7666 CDAN1
7667 TLE3
7668 ANP32A
7669 COMMD4
7670 UBE2Q2
7671 PSTPIP1
7672 ETFA
7673 BCL2A1
7674 HMG20A
7675 SCAPER
7676 TSPAN3
7677 WDR61
7678 NCOA2
7679 NEIL1
7680 MAN2C1
7681 DNAJA4
7682 MESDC1
7683 TPM1
7684 IGF1R
7685 ARRDC4
7686 PIF1
7687 USP3
7688 CYP11A1
7689 BBS4
7690 PML
7691 CYP1A1
7692 ADAMTS17
7693 LINS1
7694 ULK3
7695 PCSK6
7696 CCDC33
7697 CELF6
7698 SCAMP2
7699 CYP1A2
7700 HAPLN3
7701 RHCG
7702 POLG
7703 RLBP1
7704 FANCI
7705 ABHD2
7706 WDR93
7707 TICRR
7708 NTRK3
7709 DET1
7710 MFGE8
7711 ZNF710
7712 UNC45A
7713 ST8SIA2
7714 MCTP2
7715 FURIN
7716 IQGAP1
7717 CRTC3
7718 EFL1
7719 SH3GL3
7720 SEC11A
7721 #12/Sep
7722 GLYR1
7723 PMM2
7724 SLC5A2
7725 ITGAX
7726 TGFB1I1
7727 ARMC5
7728 PARN
7729 FTO
7730 UQCRC2
7731 CDR2
7732 IGSF6
7733 ARHGAP17
7734 MYLK3
7735 ABCC12
7736 NKD1
7737 DHX38
7738 TXNL4B
7739 MARVELD3
7740 CHST4
7741 ZFHX3
7742 CLEC18B
7743 CPNE2
7744 NLRC5
7745 KATNB1
7746 KIFC3
7747 ADAMTS18
7748 NUDT7
7749 GCSH
7750 CMTM3
7751 CMTM2
7752 CDH11
7753 NOL3
7754 MAP1LC3B
7755 MBTPS1
7756 CDH13
7757 ZCCHC14
7758 TLDC1
7759 ADAD2
7760 OSGIN1
7761 IRF8
7762 RHOT2
7763 RPL3L
7764 ZSCAN32
7765 RPS2
7766 NDUFB10
7767 PDPK1
7768 TIGD7
7769 DEF8
7770 TCF25
7771 GALNS
7772 GAS8
7773 MED9
7774 NCOR1
7775 COPS3
7776 GID4
7777 ZNF287
7778 MYOCD
7779 KSR1
7780 UTP4
7781 RANBP10
7782 CTRL
7783 GFOD2
7784 NOB1
7785 PRPSAP2
7786 UNC45B
7787 PCTP
7788 TOM1L1
7789 TOB1
7790 VPS53
7791 SPATA22
7792 SGSM2
7793 NPEPPS
7794 SKAP1
7795 LRRC46
7796 SCRN2
7797 SSH2
7798 RHBDL3
7799 SPACA3
7800 ARSG
7801 ABCA8
7802 G6PC3
7803 CLTC
7804 BCAS3
7805 PTRH2
7806 SS18
7807 TAF4B
7808 AFG3L2
7809 PRELID3A
7810 IMPA2
7811 GNAL
7812 SLC39A6
7813 RPRD1A
7814 GALNT1
7815 ASXL3
7816 ADCYAP1
7817 MEP1B
7818 SLC25A52
7819 GAREM1
7820 ESCO1
7821 OSBPL1A
7822 GATA6
7823 GREB1L
7824 PELP1
7825 NPC1
7826 SLC14A1
7827 ARRB2
7828 SLC13A5
7829 ZMYND15
7830 WRAP53
7831 MINK1
7832 SAT2
7833 ASGR1
7834 PIK3R5
7835 TP53
7836 CCDC40
7837 ARHGDIA
7838 TMC6
7839 SLC16A3
7840 CARD14
7841 TTYH2
7842 RAB40B
7843 EIF4A3
7844 CSNK1D
7845 ANAPC11
7846 TBCD
7847 FN3KRP
7848 NARF
7849 RPTOR
7850 FOXK2
7851 TRIM65
7852 CBX8
7853 SECTM1
7854 RNF157
7855 CEP131
7856 ZNF750
7857 WDR45B
7858 CBX4
7859 RNF165
7860 DYM
7861 MAPK4
7862 ELAC1
7863 MBD1
7864 SMAD4
7865 TNFRSF11A
7866 ZCCHC2
7867 FBXO15
7868 CBLN2
7869 PMAIP1
7870 P3H4
7871 NT5C3B
7872 RETREG3
7873 ERBB2
7874 GRB7
7875 MIEN1
7876 PNMT
7877 ARL5C
7878 STAC2
7879 IGFBP4
7880 FKBP10
7881 TXNL4A
7882 CACNA1A
7883 MISP3
7884 SAMD1
7885 BRD4
7886 SLC39A3
7887 NFIC
7888 TPGS1
7889 PLPP2
7890 PRDM15
7891 PFKL
7892 FEM1A
7893 VAV1
7894 MVB12A
7895 SH3GL1
7896 DUS3L
7897 DPP9
7898 CCDC97
7899 TMEM91
7900 ZFP14
7901 SIRT3
7902 IFITM3
7903 PGGHG
7904 HUNK
7905 COL6A1
7906 IFNAR1
7907 SOD1
7908 COL6A2
7909 SIK1
7910 DNMT3L
7911 TRPM2
7912 SCYL1
7913 TMEM50B
7914 APP
7915 DOPEY2
7916 URB1
7917 AKT1
7918 IL19
7919 EMP3
7920 SAE1
7921 NTN5
7922 LMTK3
7923 GEMIN7
7924 CBLC
7925 WTIP
7926 ADAMTS10
7927 SLC6A3
7928 RNPEPL1
7929 CAPN10
7930 MYO1F
7931 NLRP12
7932 CACNG8
7933 ZNF787
7934 TIMM29
7935 FBN3
7936 CARM1
7937 EVI5L
7938 TM4SF5
7939 SLC47A1
7940 PSMB6
7941 GPR32
7942 SIGLEC10
7943 ACPT
7944 KLK3
7945 ZNF473
7946 FAM71E1
7947 RPS11
7948 RPL13A
7949 CTU1
7950 NOSIP
7951 IGLON5
7952 RCN3
7953 ZNF614
7954 SLC2A5
7955 RERE
7956 MMEL1
7957 CFAP74
7958 PRDM16
7959 CELA2A
7960 PADI3
7961 FHAD1
7962 PADI1
7963 EPHA2
7964 ARHGEF19
7965 EFHD2
7966 PEX14
7967 PGD
7968 MYOM3
7969 SH3BGRL3
7970 CNKSR1
7971 RPL11
7972 IL22RA1
7973 ZNF593
7974 KIAA0319L
7975 EVA1B
7976 DMRTA2
7977 PLK4
7978 MAP3K6
7979 FCN3
7980 GPN2
7981 SYTL1
7982 WDTC1
7983 CELA3A
7984 NBPF3
7985 HSPG2
7986 ITGB3BP
7987 SERBP1
7988 BCL10
7989 CYR61
7990 PRKACB
7991 PIGK
7992 TINAGL1
7993 AZIN2
7994 RPS8
7995 KIF2C
7996 PTPRF
7997 BEST4
7998 MOB3C
7999 CYP4B1
8000 TMEM61
8001 DMRTB1
8002 LMO4
8003 SYPL2
8004 BARHL2
8005 MTF2
8006 SLC44A3
8007 IGSF3
8008 ZNF697
8009 CTTNBP2NL
8010 STRIP1
8011 PSMA5
8012 CD53
8013 PROK1
8014 CELSR2
8015 ITGA10
8016 GPR161
8017 ALDH9A1
8018 ATP1B1
8019 TIPRL
8020 NME7
8021 POGK
8022 MPC2
8023 CREG1
8024 DCAF6
8025 GPA33
8026 RXRG
8027 TBX19
8028 UCK2
8029 TMCO1
8030 XCL1
8031 XCL2
8032 POU2F1
8033 MAEL
8034 ILDR2
8035 DPT
8036 MGST3
8037 ADCY10
8038 RFWD2
8039 NECTIN4
8040 UFC1
8041 PPOX
8042 FCGR2A
8043 NUF2
8044 RGS5
8045 SDHC
8046 PFDN2
8047 NR1I3
8048 USP21
8049 F13B
8050 PRCC
8051 FCRL5
8052 RRNAD1
8053 MRPL24
8054 PIGM
8055 CASQ1
8056 ISG20L2
8057 CRABP2
8058 HDGF
8059 ABL2
8060 XPR1
8061 RGS16
8062 TOR1AIP1
8063 FAM163A
8064 HMCN1
8065 RGL1
8066 LYPLAL1
8067 LHX9
8068 PRUNE1
8069 RORC
8070 TUFT1
8071 SF3B4
8072 ECM1
8073 ZNF687
8074 TARS2
8075 CGN
8076 SNX27
8077 SETDB1
8078 ADAMTSL4
8079 MCL1
8080 CTSK
8081 RFX5
8082 PI4KB
8083 PIP5K1A
8084 ANP32E
8085 MINDY1
8086 ANXA9
8087 SELENBP1
8088 CERS2
8089 ENSA
8090 SEMA6C
8091 MRPL9
8092 ARNT
8093 POGZ
8094 OAZ3
8095 HORMAD1
8096 GOLPH3L
8097 GABPB2
8098 SYT14
8099 KCNH1
8100 DTL
8101 DYRK3
8102 EIF2D
8103 INTS7
8104 VASH2
8105 TAF1A
8106 SMYD2
8107 SUSD4
8108 DUSP10
8109 HHIPL2
8110 TP53BP2
8111 ATP8B2
8112 FLG2
8113 CRNN
8114 ADAM15
8115 JTB
8116 RAB13
8117 S100A8
8118 TPM3
8119 NUP210L
8120 SNAPIN
8121 SLC27A3
8122 S100A7
8123 UBAP2L
8124 SLC39A1
8125 HAX1
8126 CREB3L4
8127 EFNA3
8128 AQP10
8129 KCNN3
8130 GATAD2B
8131 ILF2
8132 RIT1
8133 INTS3
8134 PKLR
8135 HCN3
8136 FLG
8137 ACTA1
8138 GALNT2
8139 TTC13
8140 SCCPDH
8141 LYST
8142 MAP3K21
8143 CEP170
8144 ACP1
8145 SNAP47
8146 SRP9
8147 NVL
8148 SDE2
8149 DEGS1
8150 FBXO28
8151 ARF1
8152 LEFTY2
8153 CNIH4
8154 ITPKB
8155 GUK1
8156 CDC42BPA
8157 CNIH3
8158 MBOAT2
8159 PARP1
8160 PSEN2
8161 PYCR2
8162 LBR
8163 WNT9A
8164 EPHX1
8165 REN
8166 SOX13
8167 ETNK2
8168 PPFIA4
8169 PLEKHA6
8170 PTPN7
8171 SYT2
8172 ARL8A
8173 OSR1
8174 GDF7
8175 PDIA6
8176 RHOB
8177 ATP6V1C2
8178 HNRNPLL
8179 GALM
8180 CAMKMT
8181 ABCG8
8182 EML4
8183 CALM2
8184 CHAC2
8185 RPS27A
8186 WDPCP
8187 VPS54
8188 REG3G
8189 ASXL2
8190 ETAA1
8191 SNRPG
8192 ABHD1
8193 MEIS1
8194 CIAO1
8195 ZNF514
8196 SNRNP200
8197 MRPS5
8198 ANKRD53
8199 TPRKB
8200 NAT8
8201 EXOC6B
8202 SFXN5
8203 TEX261
8204 DQX1
8205 DUSP11
8206 ST6GAL2
8207 NPHP1
8208 MALL
8209 THNSL2
8210 RALB
8211 C1QL2
8212 TMEM177
8213 NT5DC4
8214 RABL2A
8215 SLC20A1
8216 FBLN7
8217 ZC3H8
8218 LIPT1
8219 CNGA3
8220 FAHD2B
8221 LYG1
8222 AFF3
8223 UBXN4
8224 NXPH2
8225 SPOPL
8226 THSD7B
8227 GPR17
8228 POLR2D
8229 AMMECR1L
8230 GALNT13
8231 PKP4
8232 SCN1A
8233 SLC4A10
8234 SCRN3
8235 LNPK
8236 ZNF385B
8237 TMEFF2
8238 CDCA7
8239 DLX1
8240 UBR3
8241 PHOSPHO2
8242 GULP1
8243 FAM171B
8244 HSPD1
8245 CCDC150
8246 METTL21A
8247 UNC80
8248 PTH2R
8249 CPO
8250 NBEAL1
8251 KANSL1L
8252 SPAG16
8253 ABCA12
8254 SUMF1
8255 NYAP2
8256 RHBDD1
8257 ACKR3
8258 TRPM8
8259 HES6
8260 ESPNL
8261 ANKMY1
8262 COPS7B
8263 DIS3L2
8264 CPNE9
8265 FANCD2
8266 TAMM41
8267 VGLL4
8268 RAB5A
8269 RETREG2
8270 CTDSP1
8271 CNOT9
8272 #4/Mar
8273 STK11IP
8274 GMPPA
8275 GRIP2
8276 EAF1
8277 CNTN4
8278 DYNC1LI1
8279 RBMS3
8280 GADL1
8281 OSBPL10
8282 POMGNT2
8283 ACKR2
8284 FAM198A
8285 CSRNP1
8286 SLC25A38
8287 ITGA9
8288 SLC22A14
8289 GOLGA4
8290 CTDSPL
8291 STAC
8292 IQSEC1
8293 CAND2
8294 RPL32
8295 PTPRG
8296 IL17RD
8297 SHQ1
8298 SLC25A26
8299 UBA3
8300 ARL6IP5
8301 TMF1
8302 LRIG1
8303 LRTM1
8304 LIMD1
8305 ZNF660
8306 NFKBIZ
8307 COL8A1
8308 NXPE3
8309 ADGRG7
8310 MYH15
8311 PHLDB2
8312 ABHD10
8313 TAGLN3
8314 PLA1A
8315 RABL3
8316 ADPRH
8317 IGSF11
8318 ATG3
8319 NR1I2
8320 BOC
8321 SRPRB
8322 TMEM108
8323 AGTR1
8324 MED12L
8325 EIF2A
8326 ALDH1L1
8327 OSBPL11
8328 TRPC1
8329 NCEH1
8330 SPATA16
8331 FAM86B2
8332 LPP
8333 TMEM44
8334 RUBCN
8335 AMT
8336 TCTA
8337 NICN1
8338 UCN2
8339 DCAF1
8340 MANF
8341 CCDC39
8342 STXBP5L
8343 EAF2
8344 ILDR1
8345 TM4SF19
8346 MUC4
8347 SLIT2
8348 EIF2B5
8349 AHSG
8350 ECE2
8351 VWA5B2
8352 DGKQ
8353 FIP1L1
8354 SLC26A1
8355 LYAR
8356 CENPC
8357 EPHA5
8358 CORIN
8359 ATP10D
8360 OCIAD2
8361 SLC10A4
8362 SCD5
8363 PLAC8
8364 ENOPH1
8365 CABS1
8366 GC
8367 TRMT10A
8368 KLHL8
8369 SNCA
8370 PYURF
8371 TBCK
8372 CAMK2D
8373 CISD2
8374 DDIT4L
8375 ANK2
8376 TIFA
8377 SPATA5
8378 FABP2
8379 CCNA2
8380 METTL14
8381 USP53
8382 SETD7
8383 NAF1
8384 #1/Mar
8385 SFRP2
8386 RPS3A
8387 RNF175
8388 PDGFC
8389 CBR4
8390 GLRA3
8391 CYP4V2
8392 ROPN1L
8393 NDUFS6
8394 #6/Mar
8395 NKD2
8396 CDH18
8397 ADAMTS16
8398 SRD5A1
8399 MYO10
8400 FAM105A
8401 RPL37
8402 SKP2
8403 OSMR
8404 UGT3A1
8405 PLK2
8406 FAM159B
8407 GZMA
8408 PIK3R1
8409 HAPLN1
8410 LHFPL2
8411 SSBP2
8412 BHMT
8413 ANKRD31
8414 IQGAP2
8415 CRHBP
8416 RASA1
8417 LIX1
8418 GIN1
8419 PPIP5K2
8420 PAM
8421 BDP1
8422 GTF2H2
8423 SLC30A5
8424 BTF3
8425 FBXL17
8426 SPATA9
8427 TSLP
8428 TNFAIP8
8429 FEM1C
8430 COMMD10
8431 ATG12
8432 MEGF10
8433 ADAMTS19
8434 YIPF5
8435 ARHGAP26
8436 CXCL14
8437 LECT2
8438 SLC25A48
8439 DDX46
8440 TIMD4
8441 RNF145
8442 C1QTNF2
8443 GABRB2
8444 FBXO38
8445 SPINK7
8446 PCYOX1L
8447 GLRA1
8448 TNIP1
8449 G3BP1
8450 ZNF300
8451 N4BP3
8452 NHP2
8453 RMND5B
8454 BOD1
8455 CPLX2
8456 TENM2
8457 KCNMB1
8458 FAM50B
8459 MYLK4
8460 FAM217A
8461 TBC1D7
8462 FARS2
8463 GFOD1
8464 CDKAL1
8465 PCDHB18P
8466 PSD2
8467 LRRTM2
8468 ZMAT2
8469 GFRA3
8470 KLHL3
8471 DCDC2
8472 SLC17A4
8473 KAAG1
8474 TRIM7
8475 TRIM41
8476 HIGD2A
8477 FAM193B
8478 PLA2G7
8479 TNFRSF21
8480 RNF44
8481 MUT
8482 RASGEF1C
8483 DOK3
8484 ABT1
8485 DAAM2
8486 PRIM2
8487 MLIP
8488 HMGCLL1
8489 LGSN
8490 FGD2
8491 SCUBE3
8492 ANO7
8493 CRIP3
8494 TTBK1
8495 TCTE1
8496 RPL7L1
8497 NFKBIE
8498 CYP39A1
8499 TPBG
8500 IRAK1BP1
8501 PHIP
8502 PRSS35
8503 MMS22L
8504 FAXC
8505 GABRR1
8506 PNRC1
8507 PM20D2
8508 RARS2
8509 SCML4
8510 TBC1D32
8511 CLVS2
8512 GPR6
8513 RNF217
8514 RSPO3
8515 ARHGAP18
8516 TAAR6
8517 ABRACL
8518 SLC18B1
8519 MTFR2
8520 SLC2A12
8521 SHPRH
8522 AIG1
8523 DYNLT1
8524 TIAM2
8525 TMEM181
8526 PNLDC1
8527 WTAP
8528 ZMYM4
8529 VIP
8530 ARMT1
8531 SLC22A3
8532 LINC01558
8533 VWDE
8534 GNA12
8535 SDK1
8536 CCZ1B
8537 RBAK
8538 CREB5
8539 EGFR
8540 CDCA5
8541 IGFBP3
8542 PURB
8543 IGFBP1
8544 SSC4D
8545 MDH2
8546 POMZP3
8547 NIPSNAP2
8548 CCT6A
8549 PSPH
8550 TRIM50
8551 ZNF92
8552 ATXN7L1
8553 TMEM168
8554 ASB15
8555 SLC12A9
8556 GIGYF1
8557 TRIM4
8558 MEPCE
8559 ZAN
8560 TMEM209
8561 AGBL3
8562 STRA8
8563 ZC3HAV1L
8564 TMEM140
8565 TLK2
8566 EPHA1
8567 NOM1
8568 CNPY1
8569 NCAPG2
8570 ASB10
8571 NLGN4X
8572 SHROOM2
8573 RAB19
8574 LUC7L2
8575 DENND2A
8576 TMEM27
8577 SH3KBP1
8578 TMEM47
8579 LANCL3
8580 SYTL5
8581 CASK
8582 KDM6A
8583 SPIN2A
8584 MSN
8585 AKAP4
8586 CCNB3
8587 HDAC8
8588 SLC16A2
8589 CXorf36
8590 ZNF157
8591 ZNF182
8592 CHST7
8593 KRBOX4
8594 NDUFB11
8595 ZNF41
8596 RAB41
8597 ZMYM3
8598 TAF1
8599 GPR174
8600 NONO
8601 CCDC120
8602 LPAR4
8603 EBP
8604 AWAT2
8605 OGT
8606 SNX12
8607 ITGB1BP2
8608 IL2RG
8609 GCNA
8610 ZNF711
8611 DIAPH2
8612 RIPPLY1
8613 PRPS1
8614 CXorf57
8615 FRMPD3
8616 HTR2C
8617 DOCK11
8618 IGSF1
8619 ARHGAP36
8620 GPC3
8621 RBMX
8622 MCPH1
8623 MFHAS1
8624 FBXO25
8625 FATE1
8626 MAGEA4
8627 NSDHL
8628 ZNF185
8629 CETN2
8630 RPL10
8631 CSGALNACT1
8632 ATP6V1B2
8633 CCDC25
8634 HMBOX1
8635 CHRNB3
8636 CHRNA6
8637 GNRH1
8638 BIN3
8639 DOK2
8640 SLC25A37
8641 CHMP7
8642 DOCK5
8643 STAR
8644 PLPBP
8645 ERLIN2
8646 SNTG1
8647 PXDNL
8648 ST18
8649 RGS20
8650 TACC1
8651 GOLGA7
8652 PLPP5
8653 GINS4
8654 NSD3
8655 DNAJC5B
8656 CRH
8657 TRIM55
8658 ADHFE1
8659 MRPS28
8660 PMP2
8661 LACTB2
8662 TERF1
8663 RPL7
8664 SLC26A7
8665 ATP6V0D2
8666 SYBU
8667 DPYS
8668 MTDH
8669 LRP12
8670 EBAG9
8671 RSPO2
8672 POLR2K
8673 MAL2
8674 EIF3H
8675 UTP23
8676 NDUFB9
8677 TATDN1
8678 FAM83A
8679 GSDMC
8680 FAM135B
8681 ZNF7
8682 ARHGAP39
8683 SLC39A4
8684 NAPRT
8685 VLDLR
8686 AK3
8687 UHRF2
8688 NFIB
8689 CER1
8690 PLIN2
8691 HAUS6
8692 CDKN2B
8693 CDKN2A
8694 ZCCHC7
8695 FBXO10
8696 SIGMAR1
8697 CEP78
8698 NTRK2
8699 IDNK
8700 SHC3
8701 AUH
8702 MFSD14B
8703 PLPPR1
8704 ZNF462
8705 INIP
8706 UGCG
8707 ACTL7B
8708 SNX30
8709 STOM
8710 GSN
8711 MRRF
8712 NR6A1
8713 CRB2
8714 ALAD
8715 ASTN2
8716 WDR31
8717 POLE3
8718 SURF4
8719 GBGT1
8720 SURF1
8721 SURF2
8722 SURF6
8723 MED22
8724 REXO4
8725 RPL7A
8726 GTF3C5
8727 ASB6
8728 PTGES2
8729 NTMT1
8730 CIZ1
8731 SLC25A25
8732 SH3GLB2
8733 MIGA2
8734 PTGES
8735 LCN2
8736 LRSAM1
8737 HMCN2
8738 GPR107
8739 IDI2
8740 INPP5E
8741 SEC16A
8742 DPH7
8743 NOTCH1
8744 CACNA1B
8745 NACC2
8746 PROSER2
8747 USP6NL
8748 COMMD3
8749 MSRB2
8750 PDSS1
8751 FAM171A1
8752 MINDY3
8753 SLC39A12
8754 TMEM236
8755 RSU1
8756 ST8SIA6
8757 PARD3
8758 ANKRD30A
8759 ZEB1
8760 FAM13C
8761 NRBF2
8762 A1CF
8763 CDHR1
8764 RGR
8765 POLR3A
8766 HERC4
8767 LRMDA
8768 CAMK2G
8769 ADIRF
8770 GLUD1
8771 ANKRD1
8772 HTR7
8773 RPP30
8774 FRA10AC1
8775 ADD3
8776 HABP2
8777 VAX1
8778 DNAJB12
8779 EIF4EBP2
8780 PLEKHS1
8781 TCF7L2
8782 MKI67
8783 CYP17A1
8784 INA
8785 FUOM
8786 LRRC27
8787 MTG1
8788 NKX6/2
8789 PAOX
8790 GSTO1
8791 TAF5
8792 PPRC1
8793 ITPRIP
8794 CNNM2
8795 PDCD11
8796 ADAM12
8797 RGS10
8798 BTBD10
8799 ADM
8800 GAS2
8801 SLC5A12
8802 LIN7C
8803 LRRC4C
8804 IMMP1L
8805 SAA4
8806 PGAP2
8807 TUT1
8808 SCGB1A1
8809 SYT8
8810 ZNF214
8811 ZNF215
8812 HSD17B12
8813 APIP
8814 PAMR1
8815 DGKZ
8816 EIF3M
8817 TNKS1BP1
8818 GLYAT
8819 SERPING1
8820 SSRP1
8821 SLC43A1
8822 PTPRJ
8823 ARFGAP2
8824 CELF1
8825 HIKESHI
8826 CCDC81
8827 SESN3
8828 ENDOD1
8829 CCDC82
8830 KLHL35
8831 TENM4
8832 SERPINH1
8833 CAPN5
8834 INTS4
8835 PAK1
8836 RPS3
8837 ZC3H12C
8838 TTC12
8839 NCAM1
8840 DRD2
8841 HTR3B
8842 NPAT
8843 ATM
8844 AASDHPPT
8845 GLB1L2
8846 SLX4IP
8847 LAMTOR1
8848 P4HA3
8849 GRIK4
8850 ST14
8851 HYOU1
8852 GGTLC1
8853 ADAM33
8854 SLC22A8
8855 KAT14
8856 TKFC
8857 MTA2
8858 TMEM138
8859 FADS1
8860 TMC2
8861 ROM1
8862 EML3
8863 INCENP
8864 ZP1
8865 MS4A3
8866 PLCH2
8867 FRG1BP
8868 CPSF7
8869 MS4A2
8870 B3GAT3
8871 EI24
8872 CCDC15
8873 CHEK1
8874 FEZ1
8875 ESAM
8876 KIRREL3
8877 MPZL2
8878 SCN2B
8879 SIDT2
8880 TMEM25
8881 TAGLN
8882 JPH2
8883 DUSP15
8884 COMMD7
8885 KIAA1755
8886 SPATA25
8887 OCSTAMP
8888 DSN1
8889 SOGA1
8890 CNBD2
8891 CDH22
8892 LSM14B
8893 YTHDF1
8894 CABLES2
8895 ORAOV1
8896 GPHA2
8897 SLC22A9
8898 TRPT1
8899 NUDT22
8900 FERMT3
8901 PLCB3
8902 MRPL49
8903 CDC42EP2
8904 FAU
8905 TM7SF2
8906 VPS51
8907 TBX6
8908 PPP4C
8909 ALDOA
8910 FAM57B
8911 DOC2A
8912 HIRIP3
8913 TAOK2
8914 TMEM219
8915 HMGA2
8916 MMP3
8917 CNKSR2
8918 CNTN5
8919 KLRF1
8920 CLEC1A
8921 MKX
8922 MPP7
8923 ITGB1
8924 FXYD4
8925 PCDH15
8926 CTF1
8927 CWC15
8928 FCGR1A
8929 ARID5B
8930 KLHL1
8931 CDH8
8932 DCUN1D2
8933 TMCO3
8934 TMEM218
8935 TIRAP
8936 EEF1AKMT1
8937 LATS2
8938 SAP18
8939 ADGRL3
8940 KIAA1328
8941 FAM124A
8942 MIA2
8943 CTAGE5
8944 HNMT
8945 LYPD1
8946 LYPD6B
8947 PDCD4
8948 ADRA2A
8949 GPM6A
8950 WDR17
8951 SPATA4
8952 VEGFC
8953 CCDC102B
8954 CD226
8955 CNDP1
8956 FSIP1
8957 DLG2
8958 RGS18
8959 PRSS23
8960 MTMR12
8961 PPP1R1C
8962 CCT5
8963 FAM173B
8964 DOCK1
8965 DIXDC1
8966 DLAT
8967 PIH1D2
8968 TIMM8B
8969 IL18
8970 TEX12
8971 PTS
8972 PIP4K2A
8973 FREM2
8974 FOXO1
8975 CRIM1
8976 SEC24D
8977 ABCB9
8978 RILPL2
8979 DHX37
8980 UBC
8981 ITPR1
8982 TKTL2
8983 PRSS53
8984 SLC7A11
8985 NOCT
8986 ENKUR
8987 GPR158
8988 CACNA2D4
8989 DCP1B
8990 CACNA1C
8991 THRB
8992 NGLY1
8993 OXSM
8994 UEVLD
8995 TMEM86A
8996 TMEM263
8997 BTBD11
8998 UBE3B
8999 ANK3
9000 IPMK
9001 RAD9B
9002 PLBD2
9003 DLG5
9004 MAT1A
9005 SLC2A13
9006 GXYLT1
9007 TWF1
9008 DIP2C
9009 EIF4E
9010 MAGI1
9011 TEX30
9012 CSNK1G3
9013 SRFBP1
9014 AKAP6
9015 NPAS3
9016 FAM177A1
9017 MBIP
9018 MIPOL1
9019 EXT2
9020 TMEM18
9021 ALLC
9022 KCTD14
9023 THRSP
9024 NDUFC2
9025 ME3
9026 ADAMTS12
9027 NUBPL
9028 NEK7
9029 ATP6V1G3
9030 FER
9031 VIPAS39
9032 ANKRD50
9033 UPF2
9034 CDC123
9035 SCLT1
9036 CCDC3
9037 FRMD4A
9038 PTPRO
9039 EPS8
9040 ACAD8
9041 THYN1
9042 VPS26B
9043 NCAPD3
9044 VTI1A
9045 QDPR
9046 FAM160B1
9047 ANO4
9048 TEX9
9049 QTRT2
9050 DRD3
9051 MMAA
9052 ZNF827
9053 POU4F2
9054 EDNRA
9055 NR3C2
9056 AKR1C2
9057 DPYSL4
9058 VENTX
9059 ADAM8
9060 ITIH2
9061 KIN
9062 PIGF
9063 ANKAR
9064 INPP1
9065 MFSD6
9066 RNF144A
9067 ASAP2
9068 ADAM17
9069 FLI1
9070 KCNJ1
9071 TMEM45B
9072 WWC2
9073 CENPU
9074 ACSL1
9075 SLC25A4
9076 AMN1
9077 BICD1
9078 SAV1
9079 CCDC122
9080 SERP2
9081 NBAS
9082 ZNF385D
9083 TDO2
9084 GUF1
9085 SLC35F4
9086 GABRA2
9087 SACS
9088 CCDC175
9089 PABPC3
9090 CENPJ
9091 FBXO4
9092 TMEM267
9093 CCL28
9094 PARP8
9095 GFRA1
9096 CACUL1
9097 DST
9098 BEND6
9099 TIAL1
9100 BAG3
9101 GLT1D1
9102 TMEM132D
9103 RBM46
9104 SCHIP1
9105 MCHR2
9106 KCNE4
9107 RABGAP1L
9108 CCDC74B
9109 TMEM56
9110 MZT2B
9111 TUBA3E
9112 ASTN1
9113 CFC1B
9114 FAM168B
9115 PTPN14
9116 MGAT5
9117 TMEM163
9118 GPATCH11
9119 HSPB8
9120 GEMIN6
9121 TMEM178A
9122 POU4F1
9123 RNF219
9124 CYSLTR2
9125 GRID2
9126 ARL11
9127 RIT2
9128 SETBP1
9129 ARL14EP
9130 EPG5
9131 PSTPIP2
9132 ATP5A1
9133 HAUS1
9134 SPC25
9135 G6PC2
9136 PDK1
9137 PTH
9138 PDE3B
9139 TCF7L1
9140 TGOLN2
9141 SH2D6
9142 KCNK13
9143 UHMK1
9144 ATG10
9145 POC5
9146 SPOCK1
9147 FAM151B
9148 TADA1
9149 GUCY1A2
9150 CWF19L2
9151 JMY
9152 HOMER1
9153 XRCC4
9154 BOLL
9155 ZNF547
9156 ZNF773
9157 ZNF776
9158 ZNF256
9159 SUV39H2
9160 DCLRE1C
9161 OLAH
9162 RPP38
9163 NMT2
9164 ZSCAN1
9165 ZNF837
9166 USP12
9167 CCDC50
9168 CAMK4
9169 TRIM36
9170 ZFP36L2
9171 PAN3
9172 PLEKHH2
9173 PFKM
9174 TMEM123
9175 GRIA4
9176 IGSF10
9177 SPEF2
9178 SPARCL1
9179 DSPP
9180 DMP1
9181 MEPE
9182 MBNL1
9183 CAPSL
9184 NADK2
9185 GPD1L
9186 GJA1
9187 CCNO
9188 CLEC4F
9189 SLC30A6
9190 PELO
9191 RASGRP3
9192 SAR1B
9193 CATSPER3
9194 GPR180
9195 TCTEX1D1
9196 WDR78
9197 ANKRD22
9198 FARP1
9199 IFIT5
9200 SLC16A12
9201 PANK1
9202 PRDM8
9203 BMP3
9204 HNRNPDL
9205 HHEX
9206 UTRN
9207 GRM1
9208 PTPRK
9209 GGPS1
9210 CNTNAP4
9211 ZNF117
9212 PART1
9213 RAB3C
9214 MARVELD2
9215 RAD17
9216 MED21
9217 PLOD2
9218 STK32B
9219 NRSN1
9220 JAKMIP1
9221 ZIC1
9222 ADGRA3
9223 CPB1
9224 SREK1IP1
9225 LGI2
9226 CWC27
9227 MR1
9228 SRP19
9229 CENPH
9230 CDYL
9231 CARHSP1
9232 TEKT5
9233 BANK1
9234 TXNDC11
9235 DAB2
9236 ACMSD
9237 ACOXL
9238 BCL2L11
9239 ANAPC1
9240 CAST
9241 SCOC
9242 CLGN
9243 CETN3
9244 SMARCA5
9245 SYCP2L
9246 BMP6
9247 RGPD3
9248 RASSF3
9249 HNRNPU
9250 RANBP2
9251 AHCTF1
9252 MERTK
9253 TMEM87B
9254 PTPRR
9255 NR4A2
9256 CCDC148
9257 PLA2R1
9258 RBMS1
9259 SCN3A
9260 FEZF2
9261 CD96
9262 SLC25A27
9263 ADGRF1
9264 ADGRF4
9265 FRMD1
9266 FAM49B
9267 ASAP1
9268 TRAPPC8
9269 FAM81B
9270 LINC00467
9271 INO80C
9272 LPCAT1
9273 PLEKHG4B
9274 NMRAL1
9275 UBALD1
9276 TMEM251
9277 ING1
9278 TEX29
9279 ADPRHL1
9280 CMTM7
9281 FBXL2
9282 UBP1
9283 RMND5A
9284 CD8A
9285 RPIA
9286 PTPRD
9287 LURAP1L
9288 CNKSR3
9289 GTF2E1
9290 CFDP1
9291 ZDHHC7
9292 FAM92B
9293 TMPRSS11D
9294 JAZF1
9295 CMIP
9296 SPHKAP
9297 KCNJ16
9298 PID1
9299 TRIP12
9300 FBXO36
9301 CEBPG
9302 KCTD15
9303 ZNF599
9304 MCOLN2
9305 LGI4
9306 DDAH1
9307 SREK1
9308 CHD1
9309 ANKFN1
9310 DGKE
9311 HS2ST1
9312 MSI2
9313 CACNA2D1
9314 ZUFSP
9315 HS3ST3A1
9316 GDPD1
9317 NUS1
9318 SEMA3D
9319 PPP2R5E
9320 GRAP
9321 SLC5A10
9322 AK5
9323 CABYR
9324 IMPACT
9325 ANKRD29
9326 SDHAF4
9327 CHST9
9328 THY1
9329 DNAAF1
9330 TBCEL
9331 JPH3
9332 ANKH
9333 OTULIN
9334 UBASH3B
9335 ROBO4
9336 ROBO3
9337 PANX3
9338 TBRG1
9339 NRGN
9340 RETREG1
9341 CDH12
9342 TOMM70
9343 ABI3BP
9344 ANGPT1
9345 PITPNC1
9346 CC2D1B
9347 CERS3
9348 PRKCA
9349 LRRK1
9350 CEP112
9351 GAL3ST2
9352 ABCA9
9353 ABCA6
9354 ABCA10
9355 ABCA5
9356 ENPP3
9357 UCHL1
9358 MIA3
9359 DISP1
9360 TNIK
9361 TDH
9362 FAM167A
9363 NEIL2
9364 PGM5
9365 WNT3A
9366 OBSCN
9367 LONRF1
9368 TRIM11
9369 ENAH
9370 PPP1R3A
9371 CCSAP
9372 ASZ1
9373 SH3RF1
9374 GBP5
9375 BUB3
9376 GPR26
9377 CCDC173
9378 MMP21
9379 FAM69A
9380 ATP5G3
9381 CNTNAP3B
9382 MAGED4
9383 SRSF12
9384 PDLIM3
9385 SORBS2
9386 ELOC
9387 LY96
9388 CEP170P1
9389 PSMA8
9390 TMSB4Y
9391 CXADR
9392 BTG3
9393 CHODL
9394 TMPRSS15
9395 NCAM2
9396 L3MBTL4
9397 PDE1C
9398 RABGEF1
9399 MRPL39
9400 JAM2
9401 ATP5J
9402 GABPA
9403 ADAMTS1
9404 ADAMTS5
9405 TSEN2
9406 SLFN13
9407 WNT7A
9408 XPC
9409 CCDC174
9410 FGD5
9411 FLCN
9412 DPH3
9413 OXNAD1
9414 PLCL2
9415 CXXC1
9416 SKA1
9417 PPP4R1
9418 APCDD1
9419 PIEZO2
9420 CCDC144B
9421 MPPE1
9422 CCDC144CP
9423 USP43
9424 RAB6B
9425 EME1
9426 EPHB1
9427 ACSS1
9428 ANKRD40
9429 ZNF18
9430 CA10
9431 VOPP1
9432 APOOL
9433 DKK2
9434 CYP2U1
9435 RSPH10B
9436 FBXL18
9437 CNTNAP5
9438 PROM2
9439 AK9
9440 ODF1
9441 KLF10
9442 PTPRN2
9443 AZIN1
9444 ATP6V1C1
9445 TMEM55A
9446 OTUD6B
9447 CDK19
9448 GTF3C6
9449 TTC39B
9450 AGPAT5
9451 MMS19
9452 PI4K2A
9453 MARVELD1
9454 ZFYVE27
9455 GOLGA7B
9456 GPR78
9457 TRMT44
9458 SLC25A28
9459 HSPA13
9460 SAMSN1
9461 USP25
9462 GRAMD3
9463 ZCCHC10
9464 MOV10
9465 RHOC
9466 PPM1J
9467 DBI
9468 SLC16A1
9469 HEATR3
9470 NIFK
9471 OXA1L
9472 SLC7A7
9473 LARP1
9474 CNOT8
9475 GRIA1
9476 LRGUK
9477 SETD9
9478 MIER3
9479 NUP205
9480 ZKSCAN2
9481 XAGE2
9482 PIK3AP1
9483 RBM45
9484 TTN
9485 VSIG4
9486 PDIA4
9487 KDM8
9488 OTOA
9489 KCTD18
9490 FAM126B
9491 ALS2CR12
9492 C2CD6
9493 TMEM237
9494 FZD7
9495 SPAG17
9496 DEPTOR
9497 FMN2
9498 RNF20
9499 CYLC2
9500 PPARGC1B
9501 ELMO1
9502 SLC26A2
9503 LSM11
9504 MED7
9505 SAXO1
9506 RRAGA
9507 SLC24A2
9508 TRIM42
9509 PXYLP1
9510 ADCY8
9511 RASA2
9512 RMND1
9513 RAET1L
9514 SLA
9515 TMBIM4
9516 VBP1
9517 RAB39B
9518 CLIC2
9519 AFF2
9520 MICU3
9521 GRIP1
9522 VPS37A
9523 KIF5A
9524 NAT2
9525 MAGEA8
9526 PSD3
9527 CARNMT1
9528 MCU
9529 ELMSAN1
9530 CFAP70
9531 GNA14
9532 FAM161B
9533 GNAQ
9534 WIF1
9535 UGT2B4
9536 GPR61
9537 MMP16
9538 ADK
9539 KCNMA1
9540 BATF
9541 DCK
9542 ADAMTS3
9543 ALX3
9544 DPY19L4
9545 NDUFAF6
9546 DRAM2
9547 PPEF2
9548 CFAP161
9549 ADAMTSL3
9550 ART3
9551 SLC28A1
9552 WHAMM
9553 CXCL13
9554 N6AMT1
9555 RWDD2B
9556 USP16
9557 CCT8
9558 MAP3K7CL
9559 NAA11
9560 BACH1
9561 CLDN8
9562 TSPAN7
9563 TIAM1
9564 SCAF4
9565 RPGR
9566 CDK20
9567 PCGF6
9568 ANKRD9
9569 SFR1
9570 SORCS3
9571 SFXN2
9572 FUT6
9573 TDRD9
9574 FGF18
9575 PCDH1
9576 SH3RF2
9577 GDF6
9578 UQCRB
9579 MTERF3
9580 PTDSS1
9581 PPP2R2B
9582 RPL30
9583 KCNS2
9584 FAM122C
9585 SUPV3L1
9586 FAM122B
9587 EEF1A1
9588 FBXO43
9589 HKDC1
9590 HK1
9591 TYSND1
9592 PHF6
9593 CD109
9594 LRFN2
9595 NODAL
9596 PRG3
9597 UBE2L6
9598 ZDHHC5
9599 MED19
9600 ZFAND3
9601 NPTN
9602 KAT6B
9603 SAMD8
9604 RAB11FIP1
9605 UNC5D
9606 GLYATL2
9607 UTP14A
9608 AIFM1
9609 MAPK13
9610 BAG4
9611 MS4A1
9612 TBC1D31
9613 WDYHV1
9614 ATAD2
9615 FBXO32
9616 NSMCE2
9617 ZNF689
9618 PRR14
9619 FBRS
9620 FRRS1
9621 PHKG2
9622 MFSD14A
9623 SASS6
9624 COX6A2
9625 ITGAD
9626 ZIC3
9627 MALSU1
9628 VPS8
9629 GALK2
9630 LHFPL4
9631 B3GNT7
9632 MPV17L
9633 BUB1B
9634 PDE6D
9635 EIF4A2
9636 BRPF1
9637 RPUSD3
9638 SST
9639 TATDN2
9640 GHRL
9641 SEC13
9642 FAM92A1P1
9643 EXOG
9644 NTAN1
9645 NMNAT2
9646 ZFYVE9
9647 ATP2B2
9648 LYZL4
9649 SLC6A1
9650 SMG1
9651 FCHO2
9652 RBPMS
9653 TMEM171
9654 KLHL40
9655 C8A
9656 TIMP4
9657 SYN2
9658 NRG1
9659 CPT2
9660 NECAP2
9661 LRP8
9662 PAXIP1
9663 STEAP2
9664 SSBP3
9665 HTR5A
9666 CLDN12
9667 MMP14
9668 FZD1
9669 GATAD1
9670 SUSD3
9671 ZFHX2/AS1
9672 TMED6
9673 CLEC18A
9674 DHRS4
9675 CLEC18C
9676 ARMC12
9677 DDX19B
9678 ST3GAL2
9679 FUK
9680 IL34
9681 DHRS1
9682 CACNA1D
9683 ARSE
9684 KIT
9685 HYDIN
9686 AASDH
9687 ZNF19
9688 CACNA2D3
9689 RNF111
9690 CCNB2
9691 FAM81A
9692 MYO1E
9693 APPL1
9694 MUM1L1
9695 AFAP1L1
9696 TSC22D3
9697 DSCR3
9698 DYRK1A
9699 KCNJ6
9700 KCNJ15
9701 ERG
9702 ETS2
9703 TSPAN18
9704 LCA5L
9705 SLC35B2
9706 TMEM164
9707 MX1
9708 CREB3L1
9709 C2CD2
9710 TAB3
9711 SLC38A10
9712 PALM2/AKAP2
9713 ZNF618
9714 DGKI
9715 TMEM268
9716 SVOPL
9717 SNX22
9718 UBN2
9719 BRAF
9720 SLC34A2
9721 ACAN
9722 PSMG3
9723 CABP1
9724 WDR19
9725 SLC37A3
9726 FMNL2
9727 GAREM2
9728 SPPL3
9729 DPYSL5
9730 DRC1
9731 RAB28
9732 FAM213B
9733 TNFRSF14
9734 PANK4
9735 CIB4
9736 MEGF11
9737 PEX10
9738 RER1
9739 RADIL
9740 SKI
9741 WIPI2
9742 LDLRAP1
9743 AGAP1
9744 KRTCAP3
9745 PAFAH2
9746 EXTL1
9747 SLC30A2
9748 BABAM2
9749 TRIM63
9750 WDR66
9751 MRPL17
9752 DUSP2
9753 GRHL3
9754 UBXN11
9755 NLRP14
9756 PTPDC1
9757 GALNT14
9758 NCK1
9759 HPD
9760 RHPN1
9761 TPRG1L
9762 LRRC43
9763 AAED1
9764 XDH
9765 XKR8
9766 CNNM4
9767 EYA3
9768 DZIP1L
9769 TMSB15A
9770 FANCC
9771 MRAS
9772 WASF2
9773 ABHD3
9774 ESYT3
9775 FAIM
9776 FAM46B
9777 CLSTN2
9778 COLEC12
9779 RNF207
9780 CUL4B
9781 GPR153
9782 SLC13A3
9783 GPRASP2
9784 RHBDL2
9785 AUTS2
9786 SHROOM4
9787 HIST1H2BD
9788 CDC25C
9789 MITD1
9790 EIF5B
9791 RIBC1
9792 TMSB15B
9793 CATIP
9794 CNOT11
9795 KCNB1
9796 TSPAN33
9797 NRG2
9798 AHCYL2
9799 B4GALT5
9800 CD1D
9801 CD1A
9802 SPATA2
9803 CD1C
9804 FAM86C1
9805 CD1B
9806 DNAH3
9807 CD1E
9808 HMHB1
9809 CPA2
9810 NCF1
9811 CPA5
9812 TSR2
9813 PPP1R9A
9814 ZC3H18
9815 ZFAND2B
9816 GDPD5
9817 DYNC1I1
9818 PFKFB1
9819 ALAS2
9820 TMED4
9821 PPP1R15B
9822 COPG2
9823 EMSY
9824 GPAT4
9825 PKD1L1
9826 ZSCAN12
9827 TAGLN2
9828 ELK4
9829 SLAMF8
9830 SLC45A3
9831 DUSP23
9832 RNF166
9833 NBL1
9834 HTR6
9835 ITLN2
9836 F11R
9837 USF1
9838 PLA2G2F
9839 SPATA2L
9840 NIT1
9841 DEDD
9842 ZNF276
9843 NPM2
9844 EDA
9845 FGF17
9846 VWA5B1
9847 CDA
9848 PINK1
9849 B4GALT3
9850 DMTN
9851 ADAMTS4
9852 FAM160B2
9853 NDUFS2
9854 SLC5A11
9855 FCER1G
9856 APOA2
9857 TOMM40L
9858 MPZ
9859 CCAR2
9860 WNT9B
9861 CACHD1
9862 CDC42SE2
9863 RAPGEF6
9864 EPB41
9865 MIS18A
9866 ALG8
9867 FBXW5
9868 SYNJ1
9869 PAXBP1
9870 IFNAR2
9871 MRPL10
9872 IFNGR2
9873 GART
9874 SON
9875 DONSON
9876 SV2A
9877 LAD1
9878 STC1
9879 TNNI1
9880 CSRP1
9881 HOXB13
9882 C1QC
9883 KCNE2
9884 ATP5G1
9885 RCAN1
9886 UBE2Z
9887 CIART
9888 SNF8
9889 CLIC6
9890 CCDC24
9891 RUNX1
9892 IGF2BP1
9893 CBR1
9894 CBR3
9895 TUBBP5
9896 GJD2
9897 ACTC1
9898 MORC3
9899 CHAF1B
9900 CLDN14
9901 SIM2
9902 HLCS
9903 SCUBE1
9904 ARHGAP27
9905 ADPGK
9906 PTMS
9907 PLA2G4D
9908 PADI4
9909 ADIPOR1
9910 CYB5R1
9911 PSMD4
9912 ATP13A2
9913 M1AP
9914 PSMB4
9915 IRX6
9916 BTG2
9917 CES5A
9918 HK2
9919 C1R
9920 CELF3
9921 ALDH4A1
9922 STARD9
9923 THEM4
9924 TCHH
9925 LCE2B
9926 UBR1
9927 AMFR
9928 MED8
9929 TGM7
9930 RGL4
9931 SPRR2G
9932 PGLYRP3
9933 ISL2
9934 RSPRY1
9935 CCDC17
9936 GPBP1L1
9937 NAE1
9938 TMEM69
9939 ADGRG5
9940 DRC7
9941 ACE
9942 TEPP
9943 UROC1
9944 EFCAB14
9945 SPON2
9946 CHCHD6
9947 CTBP1
9948 LRRC36
9949 ANKRD18CP
9950 TPPP3
9951 ZDHHC1
9952 ATP6V0D1
9953 AGRP
9954 ZFYVE28
9955 CARMIL2
9956 FAM131B
9957 RGS12
9958 PSKH1
9959 ZYX
9960 ABR
9961 LYPD5
9962 CCDC117
9963 ZNF230
9964 CCDC107
9965 ZNF222
9966 NPR2
9967 ZNF890P
9968 ZNF221
9969 ZNF233
9970 ZNF235
9971 GNE
9972 TNFRSF13C
9973 ARHGAP35
9974 PTGIR
9975 CALM3
9976 DFFA
9977 CCDC28B
9978 IQCC
9979 TMEM234
9980 BSDC1
9981 ZBTB8A
9982 ATAD3B
9983 SSU72
9984 UBE2J2
9985 ZNF362
9986 FNDC5
9987 CPAMD8
9988 NR2F6
9989 ANKLE1
9990 CCDC58
9991 VMA21
9992 KALRN
9993 CILP2
9994 FAM86C2P
9995 ABCG1
9996 TFF3
9997 TFF2
9998 TFF1
9999 TMPRSS3
10000 UBASH3A
10001 RSPH1
10002 SLC37A1
10003 PDE9A
10004 WDR4
10005 NDUFV3
10006 PKNOX1
10007 CBS
10008 U2AF1
10009 CRYAA
10010 HSF2BP
10011 RRP1B
10012 PDXK
10013 G6PD
10014 CSTB
10015 RRP1
10016 AGPAT3
10017 TRAPPC10
10018 GAB3
10019 ICOSLG
10020 AIRE
10021 ZNF66
10022 LRRC3
10023 ITGB2
10024 FAM207A
10025 RALGDS
10026 FTCD
10027 SPATC1L
10028 LSS
10029 VAV2
10030 MCM3AP
10031 PCNT
10032 DIP2A
10033 S100B
10034 PRMT2
10035 CLDND2
10036 ZNF208
10037 ADAMTS13
10038 CACFD1
10039 SLC2A6
10040 ZNF761
10041 FCN2
10042 LCN1
10043 ZNF714
10044 GPSM1
10045 HIPK4
10046 CFAP157
10047 TOR2A
10048 ST6GALNAC6
10049 SHKBP1
10050 RDH13
10051 ZER1
10052 ZDHHC12
10053 PKN3
10054 SPTBN4
10055 BRSK1
10056 COX6B2
10057 TMEM190
10058 PLPP7
10059 TAOK1
10060 MED27
10061 DEDD2
10062 SIK3
10063 MPZL3
10064 JAML
10065 NEK8
10066 TLCD1
10067 PCSK7
10068 SAFB
10069 CD3G
10070 S100A1
10071 CHTOP
10072 CXCR5
10073 ZBTB7B
10074 FLAD1
10075 SHC1
10076 VPS11
10077 NLRX1
10078 ADAR
10079 IL6R
10080 UBE2Q1
10081 CHRNB2
10082 CRTC2
10083 ANO10
10084 FDPS
10085 RUSC1
10086 GBAP1
10087 FAM189B
10088 PAQR6
10089 PMF1
10090 SLC25A44
10091 LMNA
10092 CCR5
10093 NBEAL2
10094 CCDC12
10095 PTH1R
10096 UBQLN4
10097 MYL3
10098 PPP1R35
10099 GPATCH4
10100 LRRC71
10101 FCRL3
10102 AZGP1
10103 FGFR4
10104 CYP3A4
10105 CYP3A7
10106 NACC1
10107 CYP11B1
10108 HK3
10109 LY6K
10110 IER2
10111 ZNF394
10112 CPSF4
10113 LY6E
10114 VPS28
10115 TONSL
10116 PTGER1
10117 MUM1
10118 RECQL4
10119 LRRC14
10120 ZNF333
10121 COL26A1
10122 PPP1R16A
10123 FOXH1
10124 ORAI2
10125 ALKBH4
10126 CCDC105
10127 SH2B2
10128 MRNIP
10129 SQSTM1
10130 MGAT4B
10131 RPL8
10132 MAML1
10133 PGLYRP2
10134 LRWD1
10135 FBXL13
10136 NAPEPLD
10137 SCGB3A1
10138 PSMC2
10139 CELF5
10140 MFSD12
10141 USP41
10142 TUBA3FP
10143 YDJC
10144 CCDC116
10145 DVL3
10146 ABCF3
10147 PCYT1A
10148 FBXO27
10149 DMKN
10150 U2AF1L4
10151 BDH1
10152 NPHS1
10153 THAP8
10154 ZNF382
10155 LRRC56
10156 PLXDC1
10157 PGAP3
10158 IKZF3
10159 GRIN2C
10160 FDXR
10161 SAP30BP
10162 ACOX1
10163 PRPSAP1
10164 CYGB
10165 SRSF2
10166 ZNF577
10167 TMEM143
10168 KLHL10
10169 CCDC155
10170 HCRT
10171 ALDH16A1
10172 ITGA5
10173 SIGLEC11
10174 ZNF385A
10175 SIGLEC16
10176 MPP3
10177 CD300LG
10178 IZUMO2
10179 NAGS
10180 LSM12
10181 ASB16
10182 EMC10
10183 JOSD2
10184 SHANK1
10185 FAM171A2
10186 DBF4B
10187 PLCD3
10188 FMNL3
10189 AQP5
10190 RACGAP1
10191 LARP4
10192 GRASP
10193 RAVER1
10194 KRT82
10195 SYCE2
10196 SPC24
10197 IP6K3
10198 LEMD2
10199 ALOX15
10200 TREML1
10201 ADCY10P1
10202 ZNF653
10203 MED11
10204 CXCL16
10205 SCIMP
10206 BCL6B
10207 ASGR2
10208 TNFSF13
10209 SENP3
10210 FGF11
10211 EIF4A1
10212 RPL26
10213 CCDC42
10214 POLR3K
10215 SNRNP25
10216 PRR35
10217 WDR90
10218 JMJD8
10219 CCDC78
10220 MSLNL
10221 SSTR5
10222 SPSB3
10223 MEIOB
10224 HS3ST6
10225 CCNF
10226 TBC1D24
10227 AMDHD2
10228 NTN3
10229 BICDL2
10230 PAQR4
10231 FLYWCH2
10232 ZG16B
10233 ZNF75A
10234 ADCY9
10235 SHANK2
10236 CLPB
10237 NEU3
10238 CYB561A3
10239 PPP1R32
10240 ASRGL1
10241 GNG3
10242 UBXN1
10243 LBHD1
10244 TTC9C
10245 TAF6L
10246 NXF1
10247 STX5
10248 SLC25A45
10249 RPL29
10250 ITIH3
10251 SYVN1
10252 ZFPL1
10253 RPS6KA4
10254 LRP5
10255 TPCN2
10256 FGF19
10257 CYP4A22
10258 PDZK1IP1
10259 TAL1
10260 CMPK1
10261 BEND5
10262 ELAVL4
10263 COA7
10264 ZYG11B
10265 SLC1A7
10266 MAGOH
10267 ACOT11
10268 FAM151A
10269 PARS2
10270 LEXM
10271 BSND
10272 USP24
10273 PLPP3
10274 NOL9
10275 PRKAA2
10276 KLHL21
10277 ZSWIM5
10278 GMEB1
10279 SLC45A1
10280 SELENON
10281 AK4
10282 JAK1
10283 RAVER2
10284 CTRC
10285 LZIC
10286 RBP7
10287 KNCN
10288 FBLIM1
10289 TMEM82
10290 SLC25A34
10291 AKR7A3
10292 DRAXIN
10293 PDPN
10294 LRRC38
10295 DHRS3
10296 MATN1
10297 LAPTM5
10298 SDC3
10299 PEF1
10300 SYNC
10301 RBBP4
10302 KIAA1522
10303 TSSK3
10304 TMCO4
10305 UBXN10
10306 CAMK2N1
10307 ALPL
10308 WNT4
10309 TTLL10
10310 SCNN1D
10311 MXRA8
10312 FAAP20
10313 MEGF6
10314 IL23R
10315 DIRAS3
10316 NFIA
10317 OMA1
10318 MYSM1
10319 TM2D1
10320 USP1
10321 FUBP1
10322 NEXN
10323 DNAJB4
10324 ADGRL4
10325 LRRIQ3
10326 TYW3
10327 LHX8
10328 SNX7
10329 B3GALT2
10330 NTNG1
10331 FAM102B
10332 HENMT1
10333 AKNAD1
10334 WDR63
10335 GBP2
10336 ATXN7L2
10337 GBP4
10338 ZNF326
10339 HFM1
10340 BRINP3
10341 GFI1
10342 KCNT2
10343 AGL
10344 VCAM1
10345 EXTL2
10346 SLC30A7
10347 ZNF281
10348 ARPC5
10349 CADM3
10350 NLRP3
10351 ZNF496
10352 TRIM58
10353 SLAMF9
10354 KCNJ9
10355 IGSF8
10356 DDR2
10357 PEA15
10358 PEX19
10359 NCSTN
10360 VANGL2
10361 SLAMF6
10362 OLFML2B
10363 FCRLB
10364 FCGR3B
10365 SLC9C2
10366 KLHDC9
10367 LMX1A
10368 LRRC52
10369 FLVCR1
10370 FAM71A
10371 ATF3
10372 RBM15
10373 DENND2D
10374 AXDND1
10375 TDRD5
10376 IER5
10377 SNED1
10378 BPNT1
10379 SPATA17
10380 BROX
10381 ACP6
10382 WDR64
10383 KIF26B
10384 TFB2M
10385 CNST
10386 PPP1R21
10387 KLHDC8A
10388 PM20D1
10389 PKDCC
10390 OXER1
10391 HAAO
10392 B3GALNT2
10393 MAPKAPK2
10394 IL20
10395 IL24
10396 FCMR
10397 PIGR
10398 FCAMR
10399 CAPN2
10400 MRPL55
10401 WDR26
10402 REL
10403 PUS10
10404 PEX13
10405 KIAA1841
10406 TRIM17
10407 RFTN2
10408 DISC1
10409 LINC01931
10410 CAPN13
10411 LRRTM1
10412 MEMO1
10413 DPY30
10414 TYW5
10415 MAIP1
10416 KCNF1
10417 PQLC3
10418 ARL5A
10419 FAM84A
10420 KCNJ3
10421 NEUROD1
10422 CLHC1
10423 PRORSD1P
10424 FRZB
10425 DUSP19
10426 CFAP36
10427 NUP35
10428 CCDC138
10429 FBXO41
10430 ALMS1P1
10431 ACTG2
10432 WDCP
10433 SMC6
10434 VSNL1
10435 CCDC74A
10436 H3F3A
10437 COQ8A
10438 SLC16A14
10439 TEKT4
10440 EN1
10441 SGCB
10442 SPATA18
10443 NOSTRIN
10444 CFAP221
10445 CCDC140
10446 SGPP2
10447 INHBB
10448 XIRP2
10449 BBS5
10450 SMARCAD1
10451 HPGDS
10452 PDLIM5
10453 PDHA2
10454 STPG2
10455 NEURL3
10456 RPRD2
10457 ANKRD23
10458 CTSS
10459 MSX1
10460 PACRGL
10461 BNIPL
10462 C1QTNF7
10463 TNFAIP8L2
10464 LYSMD1
10465 SCNM1
10466 TMOD4
10467 VPS72
10468 ERCC3
10469 RNF149
10470 IWS1
10471 BOLA3
10472 CDC42EP3
10473 S100A11
10474 LCE3D
10475 IVL
10476 SPRR3
10477 DHX57
10478 SPRR2D
10479 PGLYRP4
10480 ARHGAP25
10481 S100A9
10482 S100A12
10483 TGFA
10484 TDRD10
10485 CCNYL1
10486 FZD5
10487 CRYGC
10488 DCAF16
10489 NPPC
10490 GNPDA2
10491 ALPP
10492 GABRG1
10493 ALPPL2
10494 GABRB1
10495 PAQR3
10496 NIPAL1
10497 ALPI
10498 ANTXR2
10499 HELQ
10500 MRPS18C
10501 CGGBP1
10502 FAM175A
10503 GPR155
10504 DAPL1
10505 PMVK
10506 PBXIP1
10507 CLDN1
10508 PYGO2
10509 HIPK1
10510 DCST2
10511 DCST1
10512 COL6A3
10513 LINC01116
10514 YY1AP1
10515 KBTBD8
10516 FAM19A4
10517 EOGT
10518 LMOD3
10519 NAXE
10520 POGLUT1
10521 SLC22A15
10522 CCKAR
10523 IGFN1
10524 ATP1A1
10525 SLC15A2
10526 EIF4E3
10527 PROK2
10528 LRRC58
10529 FSTL1
10530 LMOD1
10531 ELF3
10532 PDCL2
10533 TMEM183A
10534 TMEM169
10535 IGFBP7
10536 TRIM46
10537 KRTCAP2
10538 CXCR1
10539 ARPC2
10540 TSACC
10541 CCT3
10542 TMEM79
10543 SSR2
10544 RNF25
10545 STK36
10546 ADORA1
10547 NEK10
10548 CCDC141
10549 FEV
10550 CRYBA2
10551 IHH
10552 KIAA1524
10553 EOMES
10554 CWC22
10555 AZI2
10556 TGFBR2
10557 ANKZF1
10558 HDAC11
10559 FCRL4
10560 TRAT1
10561 FBLN2
10562 GLB1L
10563 STT3B
10564 CHCHD4
10565 DPPA2
10566 NFASC
10567 FCRL1
10568 SGO2
10569 SERPINI1
10570 CLASP2
10571 SUCLG1
10572 NUAK2
10573 SPTA1
10574 PRKCI
10575 MNDA
10576 PYHIN1
10577 IFI16
10578 AIM2
10579 EFHB
10580 EIF5A2
10581 SLC2A2
10582 RPL22L1
10583 FABP1
10584 PPM1L
10585 ICA1L
10586 SNHG16
10587 CTLA4
10588 ICOS
10589 RYBP
10590 PPP4R2
10591 CD200R1
10592 GTPBP8
10593 NEPRO
10594 SPICE1
10595 FAM86KP
10596 CCDC191
10597 CADPS
10598 NKX6/1
10599 CDS1
10600 WDFY3
10601 COX18
10602 PTPN13
10603 SYNPR
10604 ALB
10605 THOC7
10606 ATXN7
10607 PSMD6
10608 PRICKLE2
10609 ADAMTS9
10610 PPM1K
10611 CLRN1
10612 GMPS
10613 TIPARP
10614 CCNL1
10615 PTX3
10616 HESX1
10617 DCLK3
10618 SLMAP
10619 RPL9
10620 SMIM14
10621 RPP14
10622 ABHD6
10623 DNASE1L3
10624 RBM47
10625 APBB2
10626 IL17RE
10627 IL17RC
10628 CRELD1
10629 PRRT3
10630 FANCD2OS
10631 PCOLCE2
10632 U2SURP
10633 MTMR14
10634 TTC14
10635 CXCL3
10636 CXCL5
10637 PPBP
10638 PF4
10639 MTHFD2L
10640 CXCL1
10641 RCHY1
10642 PLSCR2
10643 CCDC158
10644 CPA3
10645 GYG1
10646 HPS3
10647 TM4SF18
10648 TOPBP1
10649 RYK
10650 SNRK
10651 TCF23
10652 DNAJC5G
10653 UCN
10654 ZNF513
10655 SLC4A1AP
10656 PLB1
10657 SPDYA
10658 KIAA1143
10659 KIF15
10660 TGM4
10661 WDR43
10662 ZDHHC3
10663 CDCP1
10664 CLEC3B
10665 SLC6A20
10666 LZTFL1
10667 FYCO1
10668 CCR1
10669 RTP3
10670 LRRC2
10671 ELP6
10672 FBXO40
10673 DTX3L
10674 ZNF148
10675 NMNAT3
10676 SMIM12
10677 ZMYM6
10678 TPRA1
10679 YEATS2
10680 GRIK3
10681 ZC3H12A
10682 MEAF6
10683 SNIP1
10684 DNALI1
10685 POLR2H
10686 KLF15
10687 CFAP100
10688 CAMK2N2
10689 LIPH
10690 TMEM41A
10691 RPN1
10692 SENP2
10693 HEYL
10694 IFT122
10695 RHO
10696 IGF2BP2/AS1
10697 RFC4
10698 RPL39L
10699 BAP1
10700 TKT
10701 PRKCD
10702 RFT1
10703 SFMBT1
10704 GNL3
10705 PBRM1
10706 UVSSA
10707 FAM208A
10708 ARHGEF3
10709 SLBP
10710 LRPAP1
10711 ZDHHC19
10712 SLC51A
10713 UBXN7
10714 RNF168
10715 PIGX
10716 MELTF
10717 S100P
10718 ABLIM2
10719 EXO5
10720 CLDN19
10721 ERMAP
10722 ZNF691
10723 AIMP1
10724 SGMS2
10725 METAP1
10726 DNAJB14
10727 H2AFZ
10728 EMCN
10729 SLC9B1
10730 SLC9B2
10731 BDH2
10732 PGRMC2
10733 CDC25A
10734 CAMP
10735 ZNF589
10736 FBXW12
10737 PLXNB1
10738 CCDC51
10739 ATRIP
10740 SHISA5
10741 SPRY1
10742 BSN
10743 APEH
10744 INTU
10745 RNF123
10746 HSPA4L
10747 MFSD8
10748 ABHD18
10749 CAMKV
10750 MON1A
10751 MST1R
10752 RAD54L2
10753 TEX264
10754 GRM2
10755 DUSP7
10756 POC1A
10757 PPM1M
10758 ETNPPL
10759 WDR82
10760 PITX2
10761 PRSS12
10762 NDST3
10763 HMGB2
10764 SAP30
10765 SCRG1
10766 HAND2
10767 MAD2L1
10768 ANXA5
10769 TMEM155
10770 ADAD1
10771 MAP9
10772 GUCY1A3
10773 FBXO8
10774 CEP44
10775 HPGD
10776 ASB5
10777 TMEM144
10778 FAM198B
10779 NPY1R
10780 NPY5R
10781 NAA15
10782 IL15
10783 FAM160A1
10784 ARFIP1
10785 ICE1
10786 HHIP
10787 ANAPC10
10788 ABCE1
10789 OTUD4
10790 LSM6
10791 TMEM184C
10792 PRMT9
10793 ITGA2
10794 MOCS2
10795 SLC45A2
10796 EDIL3
10797 TMEM161B
10798 ELOVL7
10799 NDUFAF2
10800 ZNF474
10801 LMBRD2
10802 RANBP3L
10803 NIPBL
10804 RNF180
10805 ADGRV1
10806 SLC25A46
10807 STARD4
10808 PGGT1B
10809 F2RL2
10810 CCDC112
10811 ANKRD33B
10812 CMBL
10813 PRRC1
10814 F2RL1
10815 AGGF1
10816 WDR41
10817 PRDM9
10818 NDUFS4
10819 SCGB3A2
10820 SPINK1
10821 HTR4
10822 ESM1
10823 GRPEL2
10824 CDC20B
10825 ARSK
10826 RHOBTB3
10827 GPX8
10828 TIGD6
10829 SERINC5
10830 ENPP6
10831 CAGE1
10832 CASP3
10833 PRIMPOL
10834 ERAP1
10835 ERAP2
10836 CMYA5
10837 EGFLAM
10838 CFAP97
10839 TMEM174
10840 CARTPT
10841 RICTOR
10842 PAPD4
10843 EBF1
10844 ANKRA2
10845 UBLCP1
10846 UTP15
10847 TLR3
10848 KLKB1
10849 NSA2
10850 GFM2
10851 TERT
10852 SLC6A18
10853 CCDC127
10854 FOXQ1
10855 LINC01600
10856 ADGRF2
10857 ACSL6
10858 CSF2
10859 #8/Sep
10860 SHROOM1
10861 GDF9
10862 UQCRQ
10863 LEAP2
10864 GJB7
10865 SLC35A1
10866 GRIK2
10867 MB21D1
10868 FABP7
10869 TLX3
10870 TXLNB
10871 CITED2
10872 FAM26D
10873 CREBRF
10874 DCBLD1
10875 SFXN1
10876 SAMD3
10877 TMEM200A
10878 IL22RA2
10879 DACT2
10880 PDSS2
10881 STXBP5
10882 IL31RA
10883 ANKRD55
10884 RAET1E
10885 PI16
10886 DAGLB
10887 KIAA0895
10888 STK17A
10889 TRA2A
10890 GALNT10
10891 SAP30L
10892 RPS14
10893 HCN1
10894 MYOZ3
10895 COG5
10896 NEUROD6
10897 BMT2
10898 GPR85
10899 SLU7
10900 RP9
10901 PTTG1
10902 CAMLG
10903 FBXL21
10904 BMPER
10905 RELL2
10906 SMAD5/AS1
10907 KCNK5
10908 KIF6
10909 ZNF12
10910 SLC29A4
10911 STEAP1
10912 CDCA7L
10913 SP8
10914 MIOS
10915 KIAA1324L
10916 USP49
10917 INTS4P1
10918 SYTL3
10919 IQUB
10920 HEY1
10921 ZNF704
10922 FABP5
10923 SHH
10924 TAGAP
10925 COL1A2
10926 FNDC1
10927 CHMP4C
10928 SLC13A4
10929 PGAM2
10930 BRI3
10931 LMTK2
10932 SLC35G3
10933 CTSB
10934 SOX17
10935 DLC1
10936 ADCY1
10937 SUN3
10938 HNF4G
10939 PEX2
10940 RAD21
10941 SLC30A8
10942 MED30
10943 TNFRSF11B
10944 SBSPON
10945 PHKG1
10946 EN2
10947 KCNV1
10948 CSMD3
10949 SPIDR
10950 ORC5
10951 DEFA5
10952 DNAAF5
10953 DEFA4
10954 DEFA6
10955 OSGIN2
10956 DEFB1
10957 SUN1
10958 OXR1
10959 TMEM74
10960 GPR146
10961 GPER1
10962 UNCX
10963 TMEM184A
10964 NOS3
10965 MICALL2
10966 CA3
10967 INTS1
10968 CDK5
10969 SLC4A2
10970 FASTK
10971 TMUB1
10972 FMC1
10973 GBX1
10974 PHAX
10975 ALDH7A1
10976 FOXK1
10977 COX6C
10978 OSR2
10979 YWHAZ
10980 BAALC
10981 FZD6
10982 CTHRC1
10983 SLC25A32
10984 DCAF13
10985 DCSTAMP
10986 TP53INP1
10987 INTS8
10988 KIAA1429
10989 FREM1
10990 GEM
10991 PDP1
10992 TMEM67
10993 WASHC5
10994 RPP25L
10995 FAM219A
10996 SNAPC3
10997 KIAA1161
10998 NUDT2
10999 TMEM65
11000 PSIP1
11001 CCDC171
11002 UBAP1
11003 DIRAS2
11004 SYK
11005 NIPSNAP3B
11006 ABCA1
11007 NFIL3
11008 LETM2
11009 METTL2B
11010 FXN
11011 ZMAT4
11012 NKX6/3
11013 TMEM71
11014 MAMDC2
11015 PRSS37
11016 CPA6
11017 TMC1
11018 ALDH1A1
11019 KDM1B
11020 HGSNAT
11021 RASEF
11022 GKAP1
11023 KIF27
11024 HNRNPK
11025 SSMEM1
11026 SVEP1
11027 TRPV6
11028 ANKS6
11029 FBP1
11030 TMEM246
11031 ZHX1
11032 CFAP47
11033 CYBB
11034 DYNLT3
11035 METTL27
11036 MID1IP1
11037 NCF1C
11038 CXorf58
11039 KIAA1958
11040 PTCHD1
11041 RNF183
11042 ASB11
11043 PCDH19
11044 PIGA
11045 VEGFD
11046 STRBP
11047 CLDN3
11048 GAPVD1
11049 CARD19
11050 WNK2
11051 ATP7A
11052 ZNF367
11053 NLGN4Y
11054 HDX
11055 NDUFB6
11056 AQP7
11057 NOL6
11058 AQP3
11059 TRMT10B
11060 VCP
11061 PIGO
11062 STOML2
11063 BRWD3
11064 SLITRK5
11065 MELK
11066 ARMC3
11067 OTUD1
11068 ARHGAP12
11069 FAT3
11070 DEUP1
11071 HECTD2
11072 SLC7A3
11073 FBXO33
11074 INTS6L
11075 CLDN2
11076 LRFN5
11077 LRRC18
11078 SPTSSA
11079 WRN
11080 #8/Mar
11081 TSHR
11082 CFL2
11083 SUGT1
11084 GTF2A1
11085 ZCCHC24
11086 PGM2L1
11087 PHYHIPL
11088 SLC16A9
11089 FOLR2
11090 INPPL1
11091 PHOX2A
11092 MBL2
11093 GJB2
11094 CRYL1
11095 REEP3
11096 HEPACAM
11097 SKA3
11098 MICU2
11099 DDIAS
11100 PCF11
11101 PKNOX2
11102 LRR1
11103 RPL36AL
11104 DNAAF2
11105 MAGEC3
11106 ZNF22
11107 KLHDC2
11108 EML5
11109 NEMF
11110 RPUSD4
11111 ARF6
11112 TTC8
11113 TMEM63C
11114 NGB
11115 NOXRED1
11116 CDX2
11117 AMER2
11118 AKR1E2
11119 KBTBD6
11120 OTX2
11121 FAAH2
11122 DRGX
11123 NUDT5
11124 DACT1
11125 OXGR1
11126 UCMA
11127 BEND7
11128 ATP5C1
11129 PRPF18
11130 TAF3
11131 VSTM4
11132 VDAC2
11133 SOHLH1
11134 COMTD1
11135 SLC18A2
11136 PDZD8
11137 ZNF503
11138 FAM175B
11139 QSOX2
11140 FAM204A
11141 NSD1
11142 PRDX3
11143 ENOX2
11144 GHITM
11145 CLEC1B
11146 SNAPC4
11147 TMEM52B
11148 PMPCA
11149 SDCCAG3
11150 FRMD7
11151 AK8
11152 SPACA9
11153 TSC1
11154 GFI1B
11155 HPRT1
11156 BORCS5
11157 FAM69B
11158 ZMYND19
11159 STOX1
11160 RET
11161 DDX21
11162 BMS1
11163 STK32C
11164 KIAA1462
11165 FUNDC2
11166 TMEM55B
11167 METTL17
11168 SLC39A2
11169 NDRG2
11170 RNASE7
11171 ARHGEF40
11172 NSMF
11173 ZNF219
11174 CASP7
11175 PPP1R36
11176 BTNL9
11177 CCDC186
11178 VWA2
11179 METTL3
11180 SALL2
11181 PRAP1
11182 TRUB1
11183 ERICH6B
11184 CYP2C19
11185 ZFYVE1
11186 HSPA12A
11187 FRAT1
11188 UBTD1
11189 ANKRD2
11190 E2F7
11191 ARHGAP42
11192 ISCA2
11193 OTOGL
11194 LARGE2
11195 PACSIN3
11196 TTC7B
11197 SLC39A13
11198 PSMC3
11199 RAPSN
11200 AGBL2
11201 TC2N
11202 CPSF2
11203 SMCO2
11204 MOAP1
11205 IFI27L1
11206 IFI27
11207 SERPINA12
11208 CLMN
11209 PDZRN4
11210 SLC6A5
11211 CCDC38
11212 NELL1
11213 PTER
11214 C1QL3
11215 CACNB2
11216 HACD1
11217 ARL5B
11218 SMCO4
11219 CEP295
11220 KCNC2
11221 TAF1D
11222 ABTB2
11223 R3HCC1L
11224 AMOTL1
11225 HTRA1
11226 LIPC
11227 CEP57
11228 TCP11L2
11229 PASD1
11230 SPRED1
11231 GPR176
11232 JAM3
11233 IL25
11234 CMTM5
11235 GLB1L3
11236 ADAMTS15
11237 SVOP
11238 GPT2
11239 AMN
11240 RAB8B
11241 IKBIP
11242 RPUSD2
11243 HIF1AN
11244 NDUFB8
11245 ZFYVE19
11246 PPP1R14D
11247 SPINT1
11248 FBN1
11249 AVPR1A
11250 DEPDC4
11251 LRTM2
11252 BRD7
11253 CKB
11254 TRMT61A
11255 BTRC
11256 POLL
11257 BAG5
11258 DPCD
11259 LARP6
11260 API5
11261 ASPG
11262 ZNF319
11263 HPS6
11264 SENP8
11265 NOLC1
11266 ALKBH3
11267 COPS2
11268 GABRB3
11269 SPIC
11270 TBATA
11271 SGPL1
11272 FRS2
11273 CCT2
11274 PCBD1
11275 ARIH1
11276 CLMP
11277 SCN3B
11278 COX11
11279 ZNF202
11280 FAM227B
11281 STXBP4
11282 CYYR1
11283 CUL5
11284 MYRFL
11285 WBP1L
11286 BORCS7
11287 PLEKHF1
11288 TMEM100
11289 ANAPC16
11290 SMPD1
11291 APBB1
11292 SYNPO2L
11293 NUDT13
11294 TRIM44
11295 ILK
11296 TAF10
11297 TPP1
11298 DCHS1
11299 NETO1
11300 MSS51
11301 CYB5A
11302 USP54
11303 RAG1
11304 WDR88
11305 ATP9B
11306 PPFIBP2
11307 MOGAT2
11308 CYB5R2
11309 SERPINB7
11310 KIAA0355
11311 SERPINB8
11312 TUB
11313 RIC3
11314 LMO1
11315 IDH3A
11316 WDR72
11317 CRABP1
11318 PLD4
11319 ZMAT1
11320 XRRA1
11321 TRIM66
11322 RNF169
11323 RPL27A
11324 ST5
11325 CDYL2
11326 TMEM130
11327 PRTG
11328 CENPN
11329 AKIP1
11330 ATMIN
11331 TMEM41B
11332 PKD1L2
11333 LEO1
11334 ZNF143
11335 TMX3
11336 MFAP4
11337 WEE1
11338 MAPK7
11339 PRKCB
11340 NDST2
11341 MCM7
11342 CLEC3A
11343 CCDC68
11344 CLEC4E
11345 ZNF3
11346 CLEC4D
11347 ZSCAN21
11348 HSBP1P2
11349 RIMKLB
11350 A2ML1
11351 BEAN1
11352 TK2
11353 TMED3
11354 SLC38A8
11355 SEC11C
11356 CPLX4
11357 GALR1
11358 TMEM135
11359 IQCD
11360 NDEL1
11361 CENPV
11362 CDH16
11363 RRAD
11364 FAM96B
11365 CFAP52
11366 HSP90B1
11367 BLCAP
11368 SERPINB12
11369 CHRFAM7A
11370 ATF7IP2
11371 MMP10
11372 TVP23A
11373 BEX3
11374 TMPRSS5
11375 COG1
11376 PLEKHA7
11377 ZNF606
11378 ZCCHC18
11379 B2M
11380 ZNF592
11381 CASC4
11382 HTR3A
11383 NNMT
11384 ACSM1
11385 SLFN5
11386 CATSPER2
11387 STRCP1
11388 ZNF667/AS1
11389 MARF1
11390 SAAL1
11391 YPEL4
11392 PPIB
11393 LDHC
11394 FAM96A
11395 LDHAL6A
11396 FAM111A
11397 PCLAF
11398 KIF7
11399 LDHD
11400 PLIN1
11401 PEX11A
11402 TMEM170A
11403 MESP1
11404 ANPEP
11405 SCNN1G
11406 RBPMS2
11407 NAV2
11408 ANKDD1A
11409 GLYATL1
11410 DCTN5
11411 TERF2IP
11412 PLK1
11413 CLPX
11414 GPR182
11415 ZBTB39
11416 CACNG2
11417 TAC3
11418 MYO1A
11419 CHP2
11420 NEMP1
11421 NAB2
11422 VPS39
11423 STAT6
11424 PATL1
11425 ATP23
11426 ELFN2
11427 STX3
11428 MRPL16
11429 PIP4K2C
11430 MTMR10
11431 YWHAB
11432 MIR202HG
11433 SCG5
11434 GREM1
11435 NYAP1
11436 TSC22D4
11437 MS4A6E
11438 MS4A7
11439 MS4A14
11440 DIS3L
11441 CCNDBP1
11442 EPB42
11443 SMAD3
11444 MS4A8
11445 CCDC178
11446 MS4A15
11447 MAP1A
11448 RCCD1
11449 AKTIP
11450 MAPRE2
11451 EVA1C
11452 TCP10L2
11453 MARS
11454 MBD6
11455 CNPY4
11456 PDIA3
11457 NUDT21
11458 NAT16
11459 NKX3/1
11460 SGSM1
11461 DUSP18
11462 TEF
11463 MEI1
11464 B4GALNT2
11465 PBX3
11466 GNGT2
11467 PHB
11468 SNRPD1
11469 TTC16
11470 SAMD14
11471 PIP5KL1
11472 TMEM92
11473 FAM102A
11474 ACSF2
11475 GOLGA2
11476 TRUB2
11477 COQ4
11478 SLC27A4
11479 LINC00483
11480 URM1
11481 CERCAM
11482 DOLPP1
11483 CCDC103
11484 ENDOG
11485 PRRX2
11486 UGT1A6
11487 ISLR2
11488 SP2
11489 PRR15L
11490 COQ7
11491 GPRC5B
11492 CRK
11493 FBXO22
11494 TBC1D2B
11495 NOD2
11496 SNX20
11497 LOXHD1
11498 KATNAL2
11499 HDHD2
11500 ZNF91
11501 IGF2
11502 RNF214
11503 CDK12
11504 DPEP2
11505 DUS2
11506 POP5
11507 ENGASE
11508 RBFOX3
11509 ATP5L
11510 CD3D
11511 TBC1D16
11512 TEPSIN
11513 MYO5B
11514 ART5
11515 ACAA2
11516 STIM1
11517 RRM1
11518 OR51E2
11519 TRIM68
11520 MMP26
11521 FN3K
11522 PRRT2
11523 ZNF23
11524 IRGQ
11525 ZNF226
11526 ZNF180
11527 PPP2R3B
11528 ZNF668
11529 ZNF646
11530 VKORC1
11531 GNG8
11532 LPO
11533 CA4
11534 SMG8
11535 TPM4
11536 RAB8A
11537 GPX4
11538 MIDN
11539 JSRP1
11540 FAM129C
11541 KLHL26
11542 GATAD2A
11543 MVD
11544 CDT1
11545 TRAPPC2L
11546 ANKRD11
11547 SPATA33
11548 SGK494
11549 PROCA1
11550 RPL13
11551 ZNF641
11552 CACNB3
11553 DHRS13
11554 TP53I13
11555 KMT2D
11556 CORO6
11557 RHEBL1
11558 TUBA1A
11559 TUBA1C
11560 ZNF610
11561 ZNF528
11562 ZNF701
11563 SERTAD3
11564 NCKAP5L
11565 RAB4B
11566 AQP2
11567 GPD1
11568 PROSER3
11569 CYP2S1
11570 AXL
11571 NFKBID
11572 TMC4
11573 ANKRD33
11574 LAIR1
11575 TTYH1
11576 LENG8
11577 CDC42EP5
11578 LAIR2
11579 TMEM145
11580 ZNF526
11581 TRAPPC9
11582 KIR3DL1
11583 NLRP7
11584 ZNF146
11585 ZNF283
11586 PPP1R14A
11587 SPINT2
11588 YIF1B
11589 DNAAF3
11590 PSCA
11591 ATCAY
11592 LY6D
11593 DAPK3
11594 EEF2
11595 TMIGD2
11596 CHAF1A
11597 UBXN6
11598 PLIN4
11599 SEMA6B
11600 ZNF444
11601 NXN
11602 FAM57A
11603 GLOD4
11604 MFSD3
11605 GPT
11606 KIFC2
11607 SLC43A2
11608 RILP
11609 SERPINF2
11610 WDR81
11611 SRR
11612 TSR1
11613 TRPV3
11614 HSD11B1L
11615 CYB5D2
11616 GGT6
11617 KLK1
11618 KLK4
11619 KLK2
11620 KLK5
11621 KLK6
11622 KLK11
11623 KLK13
11624 ZNF83
11625 KRT80
11626 KRT1
11627 ACER1
11628 OTUB1
11629 RCOR2
11630 ANGPTL4
11631 CD320
11632 SPRYD3
11633 IGFBP6
11634 SOAT2
11635 ZNF558
11636 CABP2
11637 NDUFV1
11638 CDK2AP2
11639 C3P1
11640 NUDT8
11641 TBX10
11642 PRDX2
11643 ZNF232
11644 MIS12
11645 CD300C
11646 CD300A
11647 TEKT1
11648 HID1
11649 MRPL58
11650 ATP5H
11651 TMEM88
11652 EVPL
11653 SRP68
11654 MGAT5B
11655 TMC8
11656 TK1
11657 TMEM68
11658 CYP7A1
11659 GSDMA
11660 KRT24
11661 TMEM99
11662 GHDC
11663 FAM234A
11664 SOST
11665 PRR25
11666 ZNF598
11667 RAB26
11668 MLST8
11669 E4F1
11670 DNASE1L2
11671 ECI1
11672 CASKIN1
11673 ABCA3
11674 KCTD5
11675 SRRM2
11676 ZNF597
11677 NLRC3
11678 SDHAF2
11679 DDB1
11680 VPS37C
11681 VWCE
11682 RAB3IL1
11683 BEST1
11684 FTH1
11685 BSCL2
11686 POLR2G
11687 SLC3A2
11688 HRASLS5
11689 ATG16L2
11690 C2CD3
11691 TRANK1
11692 TTC21A
11693 RPSA
11694 ENTPD3
11695 CTNNB1
11696 ULK4
11697 FADD
11698 LTBP3
11699 NAALADL1
11700 SAC3D1
11701 BATF2
11702 SLC22A11
11703 SF1
11704 MAP4K2
11705 MAJIN
11706 CCDC88B
11707 SCARA3
11708 PBK
11709 SCARA5
11710 PNOC
11711 COPS6
11712 PAFAH1B2
11713 ANKS3
11714 NUDT16L1
11715 KIAA1586
11716 RAB4A
11717 OR2B2
11718 KCNJ4
11719 SETD5
11720 VASN
11721 FAM83B
11722 THAP9
11723 RNF187
11724 HOOK3
11725 MAPK1IP1L
11726 DDIT4
11727 RBPJ
11728 LMBRD1
11729 ZCCHC4
11730 PTGDR
11731 TTC39C
11732 GLYCTK
11733 GNG4
11734 UBTD2
11735 POLR2J3
11736 NKIRAS2
11737 DNAJC7
11738 KCNV2
11739 IRF2BP2
11740 PTF1A
11741 NT5DC2
11742 FOXI1
11743 SMIM4
11744 COA6
11745 KIF5C
11746 MGAT2
11747 BMI1
11748 THAP11
11749 MMADHC
11750 PDHB
11751 PXK
11752 HIST1H1E
11753 PCMTD1
11754 KCTD6
11755 MPLKIP
11756 ACOX2
11757 FAM107A
11758 IRF2
11759 MOBP
11760 CX3CR1
11761 XIRP1
11762 INSM2
11763 DEGS2
11764 SCN11A
11765 ARF4
11766 #2/Sep
11767 FILIP1L
11768 MFSD2A
11769 DTYMK
11770 ING5
11771 ATG4B
11772 BDKRB2
11773 MLKL
11774 CMAHP
11775 RFWD3
11776 RHOH
11777 KLHL30
11778 COG7
11779 CDC40
11780 STIP1
11781 SCNN1B
11782 HR
11783 TXNDC2
11784 RAB31
11785 REEP4
11786 LGI3
11787 SFTPC
11788 BMP1
11789 ATXN2L
11790 PHYHIP
11791 CCDC110
11792 POLR3D
11793 FEN1
11794 CAVIN2
11795 MTCL1
11796 GBX2
11797 HFE2
11798 HEXIM2
11799 FNTA
11800 SERINC2
11801 MYL1
11802 TRAPPC11
11803 CHRM1
11804 COL3A1
11805 GFRA2
11806 ING2
11807 CDKN2AIP
11808 SNRNP48
11809 TMEM223
11810 SLC20A2
11811 DYNLRB2
11812 TMUB2
11813 ADAM29
11814 STAT3
11815 ZSWIM1
11816 ADAM9
11817 ADAM18
11818 GDNF
11819 AXIN2
11820 NDUFS5
11821 VWA3B
11822 ZNF30
11823 UGT3A2
11824 FAM84B
11825 LDLRAD4
11826 KCTD19
11827 SLC16A4
11828 IL7R
11829 TMEM208
11830 LRP1B
11831 AHCYL1
11832 DNAJC21
11833 PKIG
11834 NPNT
11835 LINC01620
11836 CA7
11837 FAM178B
11838 SEMA4C
11839 CNNM3
11840 GSTM4
11841 TET2
11842 CXXC4
11843 TCTN2
11844 SHOX2
11845 PPIP5K1
11846 TSPAN5
11847 ABHD15
11848 ZBTB5
11849 CHTF8
11850 ADAL
11851 LCMT2
11852 SNTB2
11853 IL12A
11854 ZNF507
11855 STX18
11856 ZBTB49
11857 GFM1
11858 HTR1E
11859 FSTL5
11860 TPTE2P5
11861 DDX19A
11862 ATOH8
11863 SOX14
11864 ANKRD49
11865 SFTPB
11866 USP39
11867 TNIP2
11868 TMEM150A
11869 RNF181
11870 VAMP5
11871 BTNL3
11872 LRRC28
11873 MAT2A
11874 PLA2G4F
11875 ENHO
11876 ZNF608
11877 SLC35G2
11878 INPP5D
11879 LETM1
11880 CTRB1
11881 CTRB2
11882 TMEM129
11883 PPIC
11884 SPRY3
11885 CEP120
11886 STXBP6
11887 TM4SF20
11888 MFF
11889 GRM5
11890 LGALS9
11891 PMCHL1
11892 JMJD7/PLA2G4B
11893 OR7E102P
11894 CPLX1
11895 PXDC1
11896 SIGLEC7
11897 NTSR2
11898 E2F6
11899 FEM1B
11900 COMMD8
11901 ATP5I
11902 UQCRFS1
11903 MFSD7
11904 COL4A3
11905 MAP2K1
11906 KLK7
11907 PMCHL2
11908 HNRNPH1
11909 IRS1
11910 MECP2
11911 UPF3A
11912 ZBBX
11913 ACTBL2
11914 ROR2
11915 AR
11916 DHRSX
11917 HSPBAP1
11918 ASMTL
11919 SLC25A6
11920 CHST14
11921 PARM1
11922 CSNK1G1
11923 FAM110B
11924 ARMC4
11925 AFAP1L2
11926 ZNF354A
11927 ATF5
11928 UBE2V2
11929 GOT1L1
11930 ZBTB43
11931 CPT1C
11932 PCSK9
11933 XPO6
11934 GSG1L
11935 MN1
11936 APEX2
11937 NSMCE1
11938 CCDC126
11939 IL13
11940 RAB3B
11941 CD2BP2
11942 RSPO1
11943 RGS14
11944 TBC1D10B
11945 LMAN2
11946 GCSAML
11947 RAB24
11948 PRELID1
11949 THBS3
11950 CA5B
11951 SLC50A1
11952 EFNA1
11953 CXCL10
11954 NPIPB3
11955 SH3TC2
11956 CXCL11
11957 ZRSR2
11958 NMD3
11959 ADRB2
11960 B3GALNT1
11961 GPRIN1
11962 HSPB3
11963 KCNAB1
11964 MRPL1
11965 SHE
11966 NR0B1
11967 PGM2
11968 STK32A
11969 IL1RAPL1
11970 P2RY12
11971 KIAA1024
11972 UMOD
11973 GP2
11974 SLC33A1
11975 SNUPN
11976 CRADD
11977 SIN3A
11978 ARL13B
11979 RNASE2
11980 RNASE3
11981 PTK2
11982 RSPH10B2
11983 PTAFR
11984 PTPN9
11985 RNASE6
11986 NPR1
11987 KCNK9
11988 CXCL8
11989 SCN9A
11990 RASSF6
11991 COL22A1
11992 SDC2
11993 CD52
11994 MMGT1
11995 SPRR1B
11996 SPRR1A
11997 TM2D2
11998 HTRA4
11999 PLEKHA2
12000 CLIC4
12001 SLC38A11
12002 GPR183
12003 CRCT1
12004 CCDC8
12005 METTL15
12006 ZNF280A
12007 MUC15
12008 CT55
12009 ZEB2
12010 GJB1
12011 PCBP1
12012 HINT1
12013 DTWD2
12014 VPREB1
12015 CLIC3
12016 INO80E
12017 BNC1
12018 DFFB
12019 NFU1
12020 ANTXR1
12021 GKN1
12022 CKAP2L
12023 FAM103A1
12024 APLF
12025 BOLA2B
12026 HIC2
12027 LUZP1
12028 HEXDC
12029 DRD5
12030 BUB1
12031 SPNS1
12032 LRRC45
12033 CHRNA5
12034 CENPX
12035 AGPAT2
12036 ASPSCR1
12037 GP9
12038 FASN
12039 CNBP
12040 MT1E
12041 ACTRT2
12042 DUS1L
12043 GPS1
12044 RFNG
12045 DCXR
12046 ZNF32
12047 LDB2
12048 RAC3
12049 NRG4
12050 LIMS1
12051 TMEM266
12052 NLGN1
12053 TAPT1
12054 UGP2
12055 TAS2R1
12056 LINGO1
12057 HNRNPF
12058 BTD
12059 CSGALNACT2
12060 TACR3
12061 GSX1
12062 PCDH7
12063 ROBO1
12064 ONECUT1
12065 AVEN
12066 P2RY1
12067 CTNND2
12068 TRIM56
12069 MUC17
12070 AHSP
12071 WNT10B
12072 CALML6
12073 REPS2
12074 MUC3A
12075 SYAP1
12076 ITGAM
12077 PYDC1
12078 TPST1
12079 TM4SF4
12080 TOR1AIP2
12081 TM4SF1
12082 OTUD3
12083 OTUD7A
12084 GUSB
12085 BRD3
12086 KLF13
12087 FRMPD4
12088 ZFPM2
12089 ZNF764
12090 HSFY2
12091 ZNF747
12092 ZNF768
12093 TAS1R3
12094 TMEM42
12095 MAP3K2
12096 PUSL1
12097 SF3B5
12098 ZNF35
12099 TIGD4
12100 IFFO2
12101 NLGN2
12102 MYO7B
12103 CHD3
12104 TMEM154
12105 MYRIP
12106 ALCAM
12107 YWHAG
12108 UBE2E3
12109 CNTROB
12110 TRAPPC1
12111 ZPLD1
12112 KCNAB3
12113 SERPINA9
12114 FAM153A
12115 GPR37L1
12116 SIMC1
12117 TMEM192
12118 HMP19
12119 SPDYE5
12120 SERPINA6
12121 ZNF778
12122 NIPA1
12123 FOXD4
12124 UBE2E1
12125 HNRNPA3
12126 SIK2
12127 RNF150
12128 CCDC144A
12129 VGLL2
12130 CR848007.1
12131 HOXD4
12132 CHRNB1
12133 GYPA
12134 USP38
12135 SLC16A5
12136 NANP
12137 ANKK1
12138 ADRA1B
12139 ADPRM
12140 FABP6
12141 PWWP2A
12142 USP50
12143 USP47
12144 PDCD6IP
12145 ZNF212
12146 MRAP
12147 FAM161A
12148 ZNF282
12149 GLB1
12150 GON7
12151 FAXDC2
12152 CRTAP
12153 HSPB2
12154 CNGB3
12155 SLN
12156 ELP5
12157 CMTM8
12158 GABARAP
12159 LGALS9B
12160 STX8
12161 CDK1
12162 UBB
12163 NFRKB
12164 FABP4
12165 FRMPD2
12166 PRDM10
12167 B3GNT2
12168 FOS
12169 TMED10
12170 OR2A20P
12171 SETMAR
12172 SMAD1
12173 CST5
12174 CST2
12175 EMX2
12176 CST1
12177 SP7
12178 TCAF2
12179 SEMA3E
12180 LRRN2
12181 SLC30A1
12182 DCLK2
12183 ZNF804A
12184 GPRC5C
12185 TMEM182
12186 VSTM2A
12187 KRT8
12188 KRT78
12189 ADORA2B
12190 SDR9C7
12191 MGMT
12192 METTL7B
12193 KRT86
12194 HARS
12195 NFXL1
12196 KRT75
12197 DENND5B
12198 CD14
12199 DNAJC18
12200 KRT6C
12201 RIOX1
12202 SPATA24
12203 RALGAPB
12204 PYM1
12205 MZB1
12206 KRT4
12207 SLC23A1
12208 KRT74
12209 NPAS2
12210 KRT72
12211 KISS1
12212 LONRF2
12213 NUDT9
12214 HSD17B13
12215 PA2G4
12216 COX7B2
12217 ELOVL6
12218 KRT83
12219 PFKFB3
12220 TMC7
12221 ARL6IP1
12222 SERPINB9
12223 SMAGP
12224 IRX1
12225 CDH2
12226 IRX2
12227 EMB
12228 SIX2
12229 DLGAP1
12230 STAT2
12231 NUDCD2
12232 IRF2BP1
12233 HSPA4
12234 FOXA3
12235 SLC26A5
12236 COMMD5
12237 SGCD
12238 GTSF1
12239 DPY19L2P2
12240 ZNF16
12241 ARMC10
12242 RNF34
12243 ACYP2
12244 TRABD
12245 TMEM133
12246 ATF7
12247 RASA4B
12248 SOCS6
12249 CAVIN4
12250 ZNF296
12251 HOXB9
12252 TTLL6
12253 POLH
12254 SYT9
12255 KCNS3
12256 RBMXL2
12257 KIF5B
12258 GPR37
12259 AKAP13
12260 CDCA4
12261 SDR16C5
12262 CHCHD7
12263 HTRA3
12264 FOXN2
12265 LMOD2
12266 BFSP2
12267 FSHR
12268 CELP
12269 USP32
12270 CEL
12271 PPM1D
12272 GPR27
12273 PSG6
12274 KBTBD2
12275 RIOX2
12276 TRIAP1
12277 LILRP2
12278 LSM3
12279 KIAA0232
12280 MTSS1
12281 TMEM43
12282 RNF139
12283 RPS9
12284 PLA2G1B
12285 CYTL1
12286 TSEN34
12287 TRH
12288 GSTA4
12289 MSANTD4
12290 NDUFA3
12291 OSCAR
12292 PAQR8
12293 NUDT6
12294 TPT1/AS1
12295 TANC2
12296 PKHD1
12297 NCBP2L
12298 DNAJC24
12299 MBD3L1
12300 ZNF160
12301 PGK2
12302 ZNF415
12303 CAVIN3
12304 CEACAM3
12305 DCDC1
12306 HAS2
12307 PDGFD
12308 PLAC1
12309 S1PR1
12310 HS6ST2
12311 PYGO1
12312 LRRC8E
12313 PKIA
12314 XKR6
12315 TSNARE1
12316 FPR2
12317 FPR1
12318 OR13H1
12319 FEZ2
12320 SOX7
12321 FAM86JP
12322 ALK
12323 KYAT1
12324 MTM1
12325 SIGLEC17P
12326 OBP2B
12327 TRMT61B
12328 INSR
12329 MFN1
12330 GIMAP8
12331 HSFX1
12332 NRTN
12333 KCNMB3
12334 FUT3
12335 KCNG3
12336 ATP6V0E2
12337 PRKCE
12338 OR2K2
12339 JAGN1
12340 RLN3
12341 TADA3
12342 SOCS5
12343 C1GALT1C1
12344 MORN4
12345 ZNF672
12346 ZNF692
12347 NAIF1
12348 RBKS
12349 GRIK1
12350 MUC7
12351 SMR3B
12352 TMEM126A
12353 TMEM126B
12354 TRIM8
12355 NETO2
12356 CLDN20
12357 CDC42BPG
12358 SCAND1
12359 JUNB
12360 TMEM37
12361 UGT2B7
12362 LRG1
12363 SHCBP1
12364 SOSTDC1
12365 NPTX1
12366 FAM98B
12367 ZNF439
12368 ZNF440
12369 GAA
12370 CANT1
12371 KCNK3
12372 ZDHHC16
12373 CHST11
12374 EXOSC1
12375 CHD7
12376 ESCO2
12377 KRT19
12378 KRT15
12379 LURAP1
12380 KRT38
12381 CLCN5
12382 TPPP
12383 KCND3
12384 APLN
12385 KRTAP4/4
12386 KRT13
12387 XAGE3
12388 KRT9
12389 PDE7B
12390 MRPL36
12391 ZNF581
12392 NAT1
12393 KRT20
12394 GLOD5
12395 KSR2
12396 ZNF524
12397 MCC
12398 KRT27
12399 ZBTB26
12400 CDK5R2
12401 DSEL
12402 POLR1C
12403 ASXL1
12404 DLK2
12405 ZNF562
12406 ZNF318
12407 ZNF561
12408 WIPF2
12409 HOPX
12410 NLRP5
12411 LRRC8C
12412 RSL1D1
12413 LRRC8D
12414 PPID
12415 COL24A1
12416 ETFDH
12417 RXFP1
12418 LPAR3
12419 PTGER4
12420 TBCA
12421 NEUROD2
12422 MAP6
12423 OTP
12424 ECEL1
12425 BCL2L1
12426 FGG
12427 FGA
12428 FGB
12429 PLRG1
12430 RAB4B/EGLN2
12431 ZNF584
12432 DSCAM
12433 DNAI2
12434 NMUR1
12435 CLSTN1
12436 CXXC5
12437 ZNF274
12438 PIK3CD
12439 SLC25A33
12440 ENC1
12441 SPSB1
12442 P2RY6
12443 BPTF
12444 S100Z
12445 ZIK1
12446 GPR82
12447 NMRAL2P
12448 GPR34
12449 PLEKHG5
12450 ATF7IP
12451 RGS19
12452 TCEA2
12453 DEFB4A
12454 ANO5
12455 HDAC3
12456 GPHN
12457 VAT1L
12458 TMEM51
12459 CAMTA1
12460 LGALS4
12461 LRRC34
12462 PAH
12463 SPATA5L1
12464 GATM
12465 SYCE1
12466 RASGRP4
12467 NHLH1
12468 SLFNL1
12469 BCL2
12470 RHNO1
12471 CTPS1
12472 UTF1
12473 KNDC1
12474 WDR87
12475 METTL18
12476 CFAP46
12477 COL8A2
12478 PWWP2B
12479 ZNF540
12480 ANGPTL7
12481 FBXL14
12482 EXOSC10
12483 ZNF570
12484 NINJ2
12485 MLLT3
12486 FAM90A1
12487 RRM2
12488 TRAPPC12
12489 RPS21
12490 C3AR1
12491 MRM3
12492 PTEN
12493 RPS7
12494 PRND
12495 RNASEH1
12496 PRNP
12497 KLF17
12498 ADRA1D
12499 FRMD5
12500 AQP4
12501 MIR31HG
12502 CYP4F11
12503 TLN2
12504 LGALS9C
12505 TVP23B
12506 FBXW10
12507 ZNF217
12508 SRGAP2C
12509 SCG2
12510 ATPAF2
12511 CYP4F22
12512 FOXB1
12513 PPIH
12514 DRC3
12515 ZNF57
12516 JMJD1C
12517 SYNPO
12518 ZNF556
12519 MAL
12520 ZNF554
12521 RAB33B
12522 THOP1
12523 REG3A
12524 GAP43
12525 EPHX4
12526 LAMB2
12527 USP19
12528 QARS
12529 ORMDL3
12530 SERF1A
12531 KLF11
12532 LRRC15
12533 SMN1
12534 EIF2AK3
12535 TEX37
12536 MOB3A
12537 KRCC1
12538 NME6
12539 CYCS
12540 CD8B
12541 SLFN12
12542 CALB2
12543 SLC9C1
12544 CCL11
12545 FRMD3
12546 SNTB1
12547 MTBP
12548 TEFM
12549 MRPL13
12550 MALT1
12551 PRL
12552 ISG20
12553 MBOAT1
12554 ID4
12555 GPR22
12556 CXCR6
12557 CEBPB
12558 AZU1
12559 TPSAB1
12560 ATOH1
12561 PAIP1
12562 CLEC7A
12563 C1QTNF4
12564 SERHL
12565 NEGR1
12566 ZNF131
12567 MACROD2
12568 DPAGT1
12569 BSG
12570 HINFP
12571 CERS6
12572 SPTLC3
12573 COPRS
12574 TP53RK
12575 B3GALT1
12576 CLEC12A
12577 BPGM
12578 POP7
12579 ALG14
12580 SUCLG2
12581 STARD5
12582 CSDC2
12583 RCAN2
12584 IL16
12585 ABCG4
12586 GNB2
12587 CFAP53
12588 MCRIP2
12589 PDZD3
12590 C2CD2L
12591 ARNT2
12592 GNG12
12593 PRSS27
12594 MYOZ2
12595 SYNPO2
12596 DNAJB7
12597 CLP1
12598 INSL5
12599 EFCAB3
12600 TTC36
12601 RSPH9
12602 COPS9
12603 GTPBP2
12604 FGGY
12605 IL17D
12606 PRSS30P
12607 FUT9
12608 TCEAL1
12609 ZNF24
12610 HSFY1
12611 MANEA
12612 RAB40A
12613 AGXT
12614 AFF1
12615 ACOT12
12616 FIBP
12617 CARNS1
12618 BANP
12619 PPP1CA
12620 HCFC1
12621 FAM170B
12622 CTSW
12623 NIPAL4
12624 MUCL1
12625 SNTG2
12626 FNDC9
12627 PDE3A
12628 RASGRP1
12629 KLHL6
12630 CHCHD1
12631 MRPL52
12632 SMPDL3A
12633 RND1
12634 RAD9A
12635 EFEMP2
12636 AGAP5
12637 WASHC2C
12638 TMEM134
12639 ZMAT3
12640 ZFAND4
12641 THEMIS
12642 ZNF738
12643 MS4A10
12644 SLFN11
12645 FAM71D
12646 CCL19
12647 CORO1B
12648 FUT10
12649 LRRC20
12650 MUS81
12651 PURG
12652 TMEM217
12653 ZNF596
12654 COL6A5
12655 CFL1
12656 TMCC1
12657 NAA16
12658 EFCAB12
12659 FAM192A
12660 RAB43
12661 FADS6
12662 HOXC5
12663 RAB37
12664 DCP2
12665 ZBTB8OSP2
12666 SNX32
12667 RPL38
12668 CYP7B1
12669 OVOL1
12670 RARG
12671 CES4A
12672 CES3
12673 SSH3
12674 CES2
12675 PDP2
12676 SP3
12677 KRT2
12678 DMXL1
12679 METAP1D
12680 ZNF621
12681 EGFL7
12682 NADSYN1
12683 DHCR7
12684 LVRN
12685 NBEA
12686 RNASEH2C
12687 MYEOV
12688 ANKRD13D
12689 MRGPRF
12690 MYD88
12691 OXSR1
12692 SLC22A13
12693 PHF8
12694 LCLAT1
12695 ADH6
12696 MIR4435/2HG
12697 KAT5
12698 SH3RF3
12699 GXYLT2
12700 HPSE2
12701 DCAKD
12702 ARPP21
12703 TADA2B
12704 CCDC96
12705 GRK2
12706 RELA
12707 EVC2
12708 ZNF680
12709 HECTD4
12710 FAM222B
12711 BNC2
12712 #1/Dec
12713 RXFP4
12714 HPSE
12715 COQ2
12716 CCDC63
12717 HSPA6
12718 TRMT112
12719 LRRN3
12720 KDM2A
12721 ADCK5
12722 MRPL57
12723 NOC3L
12724 ESRRA
12725 RHOD
12726 ADAMTS20
12727 COMMD1
12728 RAPH1
12729 MTX1
12730 ADCY5
12731 PARP14
12732 CYSLTR1
12733 PARP15
12734 ABCD2
12735 AHSA2
12736 ABLIM3
12737 MAB21L3
12738 TUBB8P12
12739 MFSD4B
12740 VANGL1
12741 GLRX
12742 IQCB1
12743 SYT12
12744 GOLGB1
12745 LIPM
12746 DMRT2
12747 ZNF483
12748 PLAC8L1
12749 SLC2A14
12750 GPR137
12751 SNCG
12752 MMRN2
12753 MZT2A
12754 TNKS
12755 ZNF449
12756 ZBTB21
12757 PPP1R3B
12758 FAM86B3P
12759 STOX2
12760 MAP3K11
12761 TRIB1
12762 KCNK7
12763 SFT2D3
12764 C1QB
12765 C1QA
12766 NDNF
12767 OLR1
12768 GLIPR1L1
12769 DAG1
12770 INSM1
12771 DAB1
12772 ARV1
12773 NAA20
12774 CCDC36
12775 SAA1
12776 MINOS1
12777 EHBP1L1
12778 THAP2
12779 TMEM196
12780 RNF26
12781 PPP1R14B
12782 SSSCA1
12783 AGR3
12784 SMARCC1
12785 ZNF417
12786 PTPRM
12787 FKBP2
12788 VEGFB
12789 PEAK1
12790 TNFRSF10D
12791 MST1
12792 TNFRSF10C
12793 GMPPB
12794 MOB1B
12795 ZNF622
12796 CSPG4
12797 SNX33
12798 NABP1
12799 ADGRF3
12800 NLRP13
12801 CHD2
12802 XCR1
12803 CCDC106
12804 CCR9
12805 CEP83
12806 SULT1B1
12807 NUDT4
12808 PC
12809 UGT2A1
12810 SCAI
12811 GPRC6A
12812 NMNAT1
12813 LRFN4
12814 TRAPPC3L
12815 APOBEC4
12816 SLC19A1
12817 HSPB7
12818 RCE1
12819 UQCRH
12820 TAS1R1
12821 HES3
12822 EIF1AX
12823 CXorf23
12824 PSMD1
12825 ADGRG2
12826 SPATA3
12827 MUC13
12828 SUSD5
12829 HEG1
12830 WFIKKN2
12831 TOMM20
12832 AGFG1
12833 STAT5B
12834 CD7
12835 CNP
12836 JUP
12837 HAP1
12838 TDRD12
12839 CCDC13/AS1
12840 EIF1
12841 ENDOV
12842 RNF213
12843 TIGD3
12844 KCNH6
12845 #10/Mar
12846 PLK3
12847 NET1
12848 DPY19L1
12849 PHOSPHO1
12850 ZNF791
12851 TUBB7P
12852 PHC3
12853 GPR160
12854 CBX2
12855 SPTBN2
12856 GOLIM4
12857 KRT28
12858 RBM4B
12859 USMG5
12860 HOXB2
12861 C1QTNF1
12862 #3/Mar
12863 SWSAP1
12864 SLCO4C1
12865 RBM4
12866 PIFO
12867 XXYLT1
12868 UBXN2A
12869 RAX2
12870 LRRC63
12871 TCAP
12872 CCS
12873 NRROS
12874 CEP19
12875 KLHL15
12876 FBXO45
12877 SPERT
12878 FAM46D
12879 GNG5
12880 FAM3C2
12881 SLC25A30
12882 CD34
12883 CTSF
12884 MSRB3
12885 LEMD3
12886 TLR10
12887 TLR1
12888 TLR6
12889 FAM174A
12890 RGMB
12891 FAM53A
12892 NWD2
12893 CYB561D1
12894 GSTA3
12895 ZDHHC24
12896 TRMT10C
12897 SELP
12898 CTU2
12899 MGA
12900 ARL13A
12901 SNX31
12902 PIGG
12903 PRPF8
12904 ADCY6
12905 REP15
12906 PITPNA
12907 DDX23
12908 ZNHIT2
12909 EVX2
12910 ZBTB4
12911 TNK1
12912 ZHX3
12913 PHLDA3
12914 DIRC1
12915 SLC16A11
12916 SLC16A13
12917 GLIS1
12918 CHRNA9
12919 PODN
12920 STAG3L3
12921 SLC6A19
12922 SNHG11
12923 EXO1
12924 RALGAPA1
12925 LIG4
12926 MIR1/1HG
12927 GTF2IRD2B
12928 ABRA
12929 ATP2A2
12930 ZWILCH
12931 RPL4
12932 SNAPC5
12933 STARD6
12934 VWC2L
12935 ZCCHC12
12936 CNTNAP2
12937 GALNTL6
12938 LINGO2
12939 BBS1
12940 DENND4A
12941 IGDCC3
12942 GCSAM
12943 ANKRD36C
12944 SLC26A9
12945 MFSD4A
12946 PELI3
12947 TTC9B
12948 MYO1H
12949 TMEM81
12950 MRPL11
12951 KLK15
12952 IL20RB
12953 GOLT1A
12954 RPL10P2
12955 AKIRIN1
12956 NPAS4
12957 MSL2
12958 ZNF497
12959 TRAM1L1
12960 CMKLR1
12961 ANGEL2
12962 UGT8
12963 KY
12964 IQCK
12965 SLCO2A1
12966 ZNF266
12967 SLC29A2
12968 BRSK2
12969 GRIK1/AS1
12970 B4GAT1
12971 TMEM167A
12972 LEP
12973 SH3PXD2B
12974 KIAA1551
12975 LARP7
12976 FGFBP3
12977 NR1D2
12978 PABPC5
12979 BRMS1
12980 RPL15
12981 HRAS
12982 WDR49
12983 SRP72
12984 PCP2
12985 RIN1
12986 THAP6
12987 CEP135
12988 FZD4
12989 CD248
12990 BTC
12991 ADGRE1
12992 DENND6A
12993 PDE12
12994 GLMN
12995 DNAH12
12996 YIF1A
12997 CNIH2
12998 NLRP6
12999 NDUFA11
13000 RSRC1
13001 CATSPERD
13002 PQLC2L
13003 RAB1B
13004 PTDSS2
13005 SEZ6L2
13006 ASPHD1
13007 KCTD13
13008 P2RY14
13009 AMZ1
13010 GPR171
13011 GPR149
13012 CD164L2
13013 FUT1
13014 DHX36
13015 ZIC4
13016 FBXW8
13017 CA5A
13018 ZG16
13019 KLC2
13020 SLC22A1
13021 TEX36
13022 CTBP2
13023 CHST2
13024 ZDHHC14
13025 ATR
13026 LRRC75A/AS1
13027 UBE2C
13028 DSG4
13029 GK5
13030 VCPIP1
13031 RTP1
13032 DES
13033 PDIK1L
13034 SPSB4
13035 RAG2
13036 TRAF6
13037 ZNF654
13038 TVP23C
13039 MRPS22
13040 PACS1
13041 WFDC5
13042 MARCKSL1
13043 SH3BP5L
13044 TMEM51/AS1
13045 YPEL2
13046 CADM2
13047 ABO
13048 PSMD2
13049 FAM182B
13050 PPM1E
13051 FAM131A
13052 CSRP2
13053 INHBC
13054 PARL
13055 DDIT3
13056 PCCA
13057 HIGD2B
13058 DCTN2
13059 NPPA
13060 ZNF408
13061 CTDSP2
13062 CKAP5
13063 ARHGAP1
13064 MED16
13065 ATG13
13066 GAL3ST3
13067 CHST1
13068 GOLGA8A
13069 VWA3A
13070 TP53I11
13071 CENPS
13072 DOLK
13073 PHYHD1
13074 CATSPER1
13075 CCNE2
13076 PHYKPL
13077 ANKS4B
13078 CST6
13079 GRAMD2
13080 ZNF519
13081 LSM1
13082 ISX
13083 BANF1
13084 APOF
13085 CHRNA7
13086 TMEM9B
13087 NRIP3
13088 PTPN2
13089 SCUBE2
13090 EIF1AD
13091 SMAD2
13092 EIF3F
13093 ZNF25
13094 ARL10
13095 CLTB
13096 PCSK1
13097 LPL
13098 RFESD
13099 CCDC14
13100 TBC1D10C
13101 SART1
13102 PPP2R2D
13103 MCTP1
13104 POLD4
13105 LRRC25
13106 DPP10
13107 CLCF1
13108 TSGA10IP
13109 UBQLNL
13110 PNLIP
13111 LIPT2
13112 KCNE3
13113 CABP4
13114 ALG10B
13115 DRAP1
13116 LONRF3
13117 UCP3
13118 UCP2
13119 PAAF1
13120 MRPL48
13121 RAB6A
13122 P2RY2
13123 FOSL1
13124 ERCC4
13125 SUGCT
13126 CCDC85B
13127 TMEM70
13128 LINC00476
13129 RPS6KB2
13130 RMI2
13131 DRD5P2
13132 TOM1L2
13133 TEX26
13134 ZNF77
13135 GPR156
13136 LINC00521
13137 LINC00116
13138 KDF1
13139 B3GNTL1
13140 MLXIP
13141 BAK1P1
13142 NR2F1
13143 EIF3KP1
13144 AURKAIP1
13145 TTLL11
13146 EIF4E1B
13147 TOMM5
13148 LINC01106
13149 SLC35E3
13150 PRIMA1
13151 ZNF169
13152 RUVBL1
13153 SFN
13154 MSRA
13155 CCDC168
13156 CTDNEP1
13157 ETV4
13158 SWI5
13159 GAPT
13160 BAIAP2
13161 CALCB
13162 CREG2
13163 WBSCR28
13164 HOXD8
13165 RPL7AP66
13166 ZDHHC21
13167 TSPEAR
13168 PLEKHF2
13169 A2M
13170 ARL4D
13171 DOK7
13172 LRRN1
13173 UBE2O
13174 ORAI3
13175 KLHL38
13176 FO393415.1
13177 UNC119B
13178 DENND2C
13179 PLEKHD1
13180 ASCL3
13181 TUBB6
13182 LYSMD3
13183 AMIGO3
13184 B3GALT6
13185 ZNF613
13186 TMPRSS7
13187 NUPR1
13188 JAKMIP2
13189 RPL23P2
13190 MBLAC2
13191 TPRN
13192 LINC00302
13193 KCNE5
13194 ZNF683
13195 SLC35A4
13196 CRYBG2
13197 IP6K1
13198 SSNA1
13199 CSTF3
13200 YES1
13201 CHMP6
13202 DLEU1
13203 UFSP1
13204 TMEM39A
13205 TCP11L1
13206 GPX2
13207 CCDC57
13208 HSF5
13209 FOXG1
13210 SPHK1
13211 BNIP3
13212 ENTHD1
13213 MYPOP
13214 CIDEA
13215 LRRTM4
13216 ATAD5
13217 SMIM19
13218 ZNF404
13219 RTTN
13220 ACBD7
13221 ANAPC2
13222 ZBTB8OS
13223 SLC35G1
13224 IDSP1
13225 ZNF135
13226 FOXN3P1
13227 COX8A
13228 RPL37AP8
13229 TAC4
13230 ZSCAN2
13231 PRR18
13232 B3GNT4
13233 CDC26
13234 HSD11B2
13235 CRLF3
13236 RNPEP
13237 EID2
13238 DMRTA1
13239 EID2B
13240 GJC3
13241 RIMS2
13242 KCMF1
13243 DNAJC30
13244 SPRYD4
13245 VPS37D
13246 CLEC14A
13247 SYNE3
13248 CLK2
13249 LPCAT4
13250 SLCO3A1
13251 ZNF575
13252 WDR25
13253 SGF29
13254 PLA2G16
13255 DIRAS1
13256 PHLDB3
13257 PRR15
13258 GNG7
13259 USF3
13260 CNTD1
13261 DCAF4L2
13262 KBTBD11
13263 B3GNT5
13264 MAP3K19
13265 LMNB2
13266 RMDN1
13267 MEX3C
13268 HORMAD2
13269 RNF152
13270 NANOGP1
13271 MYO1D
13272 FOXL1
13273 FOXC2
13274 BDNF
13275 SCAND2P
13276 CCDC121
13277 ACSF3
13278 OR10AB1P
13279 BOK
13280 ZNF843
13281 TTTY14
13282 PFN4
13283 CDK5R1
13284 LINC00303
13285 ZNF285B
13286 TCERG1L
13287 NCKAP5
13288 RUFY1
13289 BASP1
13290 FKBP9P1
13291 VSIG10
13292 MIR7/3HG
13293 IRX5
13294 METRNL
13295 FAM91A1
13296 GJA1P1
13297 WSB2
13298 GRIN1
13299 SOX11
13300 TYMS
13301 PXMP2
13302 TCEANC
13303 PNMA1
13304 MAMSTR
13305 TYMSOS
13306 ANKLE2
13307 C8G
13308 FUT2
13309 EFCAB5
13310 GCNT4
13311 TOB2P1
13312 MUC20
13313 THAP4
13314 NFATC2IP
13315 LY6H
13316 FIBIN
13317 FAM89B
13318 SHMT1
13319 DPP7
13320 TRIM60
13321 SEC24C
13322 SMCR8
13323 MTHFR
13324 DEAF1
13325 MTX3
13326 TMEM80
13327 SIX5
13328 FBXO46
13329 ZDHHC13
13330 SLC38A9
13331 ACER2
13332 WDR73
13333 POLE
13334 FAM109B
13335 SCN4B
13336 DSCAML1
13337 RHOG
13338 EPS8L2
13339 ZDHHC22
13340 MRVI1/AS1
13341 ANO6
13342 ZBTB34
13343 LINC00982
13344 FAM9B
13345 NUDT4P1
13346 FAM210A
13347 TALDO1
13348 ULK1
13349 NAP1L4P1
13350 RIMKLA
13351 CLVS1
13352 RPS6KA3
13353 B3GNT8
13354 PUS1
13355 CHD9
13356 OR2T12
13357 SPACA4
13358 OR2T33
13359 GATD1
13360 LINC01561
13361 TRIM72
13362 MAN1B1
13363 DEFB4B
13364 KCNA3
13365 FZD8
13366 FBXO39
13367 CLDN22
13368 KCNA2
13369 TOP3A
13370 CASKIN2
13371 ZBTB38
13372 BEND2
13373 DLGAP1/AS1
13374 LINC00469
13375 FLJ13224
13376 CCDC71
13377 LRRN4CL
13378 FLJ40194
13379 TIMM22
13380 HIC1
13381 PPFIA3
13382 MAGEF1
13383 UMODL1
13384 SAMD9L
13385 ZFAS1
13386 UBE2U
13387 PAWR
13388 TGIF1
13389 MIEF2
13390 NAP1L5
13391 CBX3P1
13392 NIM1K
13393 CD19
13394 ERICH5
13395 OR2T8
13396 NR2C2
13397 GPR4
13398 ACOT4
13399 OLIG3
13400 CAVIN1
13401 ARIH2
13402 RBM44
13403 ZBTB33
13404 ZBED2
13405 IRX3
13406 ST8SIA3
13407 RPRM
13408 OR2B11
13409 SLC25A22
13410 RABEP2
13411 NHLH2
13412 ATOX1
13413 TBL1XR1
13414 SAMD12
13415 CD163
13416 GIMAP3P
13417 PIDD1
13418 ZNF491
13419 RPLP2
13420 GSG2
13421 JUN
13422 CSTF2T
13423 PGBD5
13424 GBA
13425 CASC2
13426 ACAD9
13427 IL17RA
13428 PNPLA2
13429 MBOAT4
13430 AGTRAP
13431 CD163L1
13432 SRRM3
13433 THAP5
13434 CRACR2B
13435 SUMO4
13436 DNAJC28
13437 NAALADL2
13438 CD151
13439 POLR2L
13440 FAM20C
13441 NECTIN3
13442 TMEM94
13443 FLII
13444 SOX12
13445 HNRNPA0
13446 YIPF7
13447 FAM87B
13448 CDKN2AIPNLP1
13449 MYOZ1
13450 KCNJ10
13451 CHID1
13452 PCDHB9
13453 ZNF620
13454 ZNF518A
13455 TMEM187
13456 CACYBPP2
13457 SVBP
13458 ZNF619
13459 CCDC184
13460 GRB2
13461 ZBTB41
13462 UBE2N
13463 SPATA31C2
13464 ARL6IP6
13465 ZNF354C
13466 CAPZA3
13467 MAMDC4
13468 CENPBD1
13469 BET1L
13470 RPS27
13471 RIC8A
13472 IMP3
13473 ASB8
13474 LCN15
13475 ODF3B
13476 DPY19L2
13477 ZNRF3/AS1
13478 GPR150
13479 TSPYL6
13480 LRRC75B
13481 DMAP1
13482 ADAMTSL1
13483 FAM26E
13484 IMPDH2
13485 ALS2CL
13486 MLF1
13487 PRSS42
13488 NDUFAF3
13489 GRAMD1C
13490 STAP2
13491 HTR3C
13492 TSSK6
13493 BOLA1
13494 PDE4DIP
13495 DDX10
13496 PPP1R42
13497 NDUFV2
13498 DALRD3
13499 ZNF114
13500 FAR2P2
13501 ZNF518B
13502 AMER3
13503 SPINK6
13504 ZNF366
13505 LCORL
13506 PARD6G
13507 ZNF454
13508 SH2B1
13509 ZC3H12D
13510 VN1R1
13511 KDELC2
13512 PLEC
13513 SH2D4B
13514 RNF212
13515 PRSS36
13516 ZNF543
13517 TMEM151B
13518 GALNT11
13519 SLITRK1
13520 LINC01658
13521 WDR6
13522 SPAG11A
13523 GEN1
13524 TMPRSS9
13525 AQP11
13526 TMEM11
13527 ZNF354B
13528 KCNG2
13529 SHISA3
13530 CALML3
13531 CALML5
13532 ZFAND2A
13533 PLEKHM3
13534 ZNF223
13535 HTR1A
13536 CCDC185
13537 FAM220A
13538 DNAJC22
13539 NEUROG2
13540 CEP295NL
13541 BEND3
13542 NT5DC1
13543 RPS3AP5
13544 GLDC
13545 COX14
13546 MCMDC2
13547 TUBAL3
13548 RPL10P16
13549 P4HTM
13550 UCN3
13551 DTX3
13552 KLHL11
13553 NECAP1P1
13554 AMBN
13555 CTXN1
13556 SLC25A20
13557 CA8
13558 CD28
13559 EPM2AIP1
13560 ERBB4
13561 MAF
13562 CTNNBIP1
13563 DEFB125
13564 PSAPL1
13565 OTOS
13566 GTPBP6
13567 ERN1
13568 GPR35
13569 ACTG1P1
13570 ARMC10P1
13571 CSRNP3
13572 ZNF713
13573 PARP10
13574 SUZ12
13575 NSUN3
13576 KCTD12
13577 DHFR2
13578 RPP25
13579 GRINA
13580 THBD
13581 GP5
13582 LMO7DN
13583 COX5A
13584 STX19
13585 ERFE
13586 FAM219B
13587 ZHX2
13588 CPN2
13589 CPNE7
13590 CD300LB
13591 GDPD4
13592 RIIAD1
13593 MPI
13594 ADORA2A/AS1
13595 H1FOO
13596 TRIM73
13597 OPLAH
13598 TMEM52
13599 TMEM139
13600 RNF186
13601 EFCAB13
13602 MSC
13603 APOLD1
13604 RFLNA
13605 EXOSC4
13606 DPY19L3
13607 TAF7
13608 ZNF852
13609 FOXE1
13610 PFAS
13611 HYI
13612 LGALS7B
13613 ZNF552
13614 SMIM10L2A
13615 GAK
13616 ZBTB7A
13617 TUFM
13618 ERICH3
13619 RMI1
13620 CTC1
13621 FBXO34
13622 LINC00324
13623 SELENOW
13624 EIF3K
13625 MRFAP1L1
13626 SNX18
13627 AURKB
13628 MRFAP1
13629 KLHDC7A
13630 TMEM107
13631 RRS1
13632 EXOC3L1
13633 TRIML2
13634 RCC2
13635 IGSF22
13636 ZFP42
13637 CCDC89
13638 TAAR3P
13639 FAM133A
13640 DPM3
13641 CYC1
13642 PER1
13643 HTR1F
13644 TMTC2
13645 HES7
13646 FARSA
13647 SPTY2D1
13648 SAMD4B
13649 LINC00670
13650 MTUS2/AS1
13651 CYP11B2
13652 GIMAP7
13653 ALOXE3
13654 EDC3
13655 TCAIM
13656 RPS2P28
13657 FUCA1
13658 PXT1
13659 GGN
13660 TMEM125
13661 ZNF664
13662 CALR
13663 LINC00311
13664 MAGED1
13665 LDLRAD3
13666 CDH4
13667 SMCO3
13668 RAD23A
13669 GADD45GIP1
13670 MEIS3P1
13671 DAND5
13672 TMEM151A
13673 PTPN11
13674 NSUN7
13675 RTL3
13676 FAM156B
13677 WSCD1
13678 RAB39A
13679 CLK3
13680 HLA/DQB1
13681 GATA2
13682 ARID3B
13683 HMGN2P46
13684 TMEM31
13685 PACS2
13686 ELMOD2
13687 EGR3
13688 CATSPERE
13689 GPC5
13690 VWA1
13691 LINC00174
13692 DNAJB8
13693 GEMIN4
13694 FJX1
13695 KLHL28
13696 MKRN3
13697 ZBTB18
13698 EEF1A1P27
13699 ALOX12B
13700 SLC17A8
13701 EIF3J/AS1
13702 SHARPIN
13703 LBX2
13704 DNHD1
13705 SLITRK4
13706 HTR1D
13707 GCC1
13708 LSMEM2
13709 NBPF17P
13710 RNF151
13711 CIITA
13712 ZFPM1
13713 ALOX15B
13714 PLD6
13715 GRM8
13716 CDC42EP4
13717 DGKZP1
13718 ZBTB42
13719 LACC1
13720 MAF1
13721 TPPP2
13722 FCER1A
13723 RPRML
13724 ARL14
13725 LINC00305
13726 WDR97
13727 PCED1B
13728 FLJ37453
13729 APOBEC3B
13730 SYCN
13731 PIPOX
13732 ATP8B5P
13733 FOXS1
13734 ATOH7
13735 CDH5
13736 LRRC3B
13737 OR7E22P
13738 FAM216B
13739 PCBP1/AS1
13740 MYADM
13741 MROH1
13742 SERTAD2
13743 PIK3CD/AS1
13744 AKAP5
13745 NKPD1
13746 GIPC3
13747 CITED4
13748 ABCA13
13749 NLRP11
13750 TIGD5
13751 PDXDC1
13752 PHC1P1
13753 ZNF154
13754 R3HDM2
13755 B3GNT3
13756 ITLN1
13757 NRXN1
13758 SEPHS2
13759 GPBAR1
13760 ZNF784
13761 ZNF648
13762 BBS10
13763 FIZ1
13764 PUF60
13765 SSC5D
13766 DCTPP1
13767 ZNF771
13768 PPP1R14BP3
13769 CRIPAK
13770 TSHZ1
13771 PSTK
13772 SOCS4
13773 ZADH2
13774 ZNF48
13775 FAM71E2
13776 TMEM150B
13777 ANKRD18A
13778 TMEM86B
13779 #1/Sep
13780 TRNAU1AP
13781 EXOC3
13782 TDRD6
13783 CSNK1A1L
13784 ACTA2/AS1
13785 HMGN2P9
13786 XIAPP3
13787 LYNX1
13788 RPS12P23
13789 TH
13790 FAR2P1
13791 MED14
13792 FAHD1
13793 TDRP
13794 RCC1
13795 MYLPF
13796 F2
13797 FAM71C
13798 TPT1P10
13799 PRKRA
13800 HERC2P3
13801 NACAP2
13802 ZNRF2
13803 RRH
13804 SLC9A4
13805 ZNF816
13806 PRNT
13807 FGD6
13808 LINC01869
13809 PLD5
13810 OAZ2
13811 WFDC10A
13812 PNPLA1
13813 ALX1
13814 CCDC43
13815 KCTD4
13816 MEIOC
13817 FZD2
13818 TIGD2
13819 CCDC129
13820 HCLS1
13821 MTURN
13822 ZNF609
13823 PAK2
13824 CCDC66
13825 DEFB124
13826 EMC3/AS1
13827 KRTAP9/7
13828 ATP5EP2
13829 MCFD2
13830 LINC00304
13831 HARBI1
13832 DEFB123
13833 CYP8B1
13834 TPRXL
13835 SERTM1
13836 GAS1
13837 ARHGAP45
13838 ZNF571
13839 GLIPR1L2
13840 MIGA1
13841 KCNE1
13842 PRR26
13843 NRIP1
13844 ZSCAN4
13845 BHLHA15
13846 RNF182
13847 TSPYL5
13848 FUT7
13849 HIST1H2AC
13850 SRP9P1
13851 SKIDA1
13852 HIST1H2BC
13853 MB21D2
13854 GSX2
13855 SSTR2
13856 ZNF594
13857 PCGF5
13858 SLC47A2
13859 PRF1
13860 OR2A4
13861 MAB21L1
13862 YOD1
13863 EXOC5P1
13864 TMEM64
13865 LINC02363
13866 CHRM4
13867 OR51A9P
13868 SHISA2
13869 S1PR5
13870 CLRN3
13871 SMG1P3
13872 GPR157
13873 PIPSL
13874 CHST13
13875 WDFY3/AS2
13876 AGTR2
13877 SLC36A4
13878 ZDHHC20
13879 ANKRD30B
13880 OR51E1
13881 ZFP3
13882 ARSJ
13883 HOXC9
13884 MAP3K15
13885 PPA1
13886 HOXC10
13887 PSMG4
13888 BHLHE22
13889 MAP6D1
13890 ZNF443
13891 LINC01559
13892 PDIA3P1
13893 LINC01555
13894 CXCR2
13895 GREM2
13896 SSR4
13897 CAPS2
13898 ZNF792
13899 CUEDC1
13900 SCRIB
13901 KCTD2
13902 D2HGDH
13903 OXTR
13904 CMTR2
13905 FAM83H
13906 GPR62
13907 ZNF572
13908 ST20
13909 PITPNB
13910 TCEAL8
13911 LRRC57
13912 MRPL14
13913 GPR137C
13914 BBS12
13915 ZFP82
13916 LSMEM1
13917 NQO1
13918 AEN
13919 FKRP
13920 TRAPPC5
13921 RPH3AL
13922 SLC25A42
13923 METTL23
13924 SLC26A11
13925 HIGD1A
13926 CHRM2
13927 MAPK15
13928 EHMT1
13929 SDCCAG3P2
13930 F2R
13931 ZNF707
13932 MUC16
13933 NPM1
13934 PJA1
13935 DHTKD1
13936 PENK
13937 ZNF746
13938 POLR2A
13939 DLSTP1
13940 TMEM132C
13941 SLC25A41
13942 MTHFD2P7
13943 TMEM136
13944 FRAT2
13945 TMEM102
13946 TMEM132E
13947 ZNF322
13948 NME9
13949 SPEM1
13950 HEPHL1
13951 LRRC75A
13952 CCL13
13953 CFAP65
13954 DDX60L
13955 SYNE4
13956 OGFOD3
13957 UTS2R
13958 AATK
13959 DDN
13960 ZNF467
13961 SOX2
13962 ZNF678
13963 TMEM45A
13964 RAP2B
13965 ZBTB2
13966 RNF135
13967 ACBD4
13968 FO393414.1
13969 OR8D4
13970 SGSH
13971 RPL24P4
13972 MAB21L2
13973 FANCB
13974 SETD2
13975 EDDM3A
13976 TMIE
13977 MEX3D
13978 MRPS23
13979 FDCSP
13980 GPR135
13981 SLX1B
13982 ANKRD62
13983 P2RY13
13984 TNFSF15
13985 ZFP41
13986 PHLDA2
13987 ATG9B
13988 GPR88
13989 HKR1
13990 PLAG1
13991 YIPF6
13992 ZBTB20
13993 FDX1P1
13994 AMIGO1
13995 GPR3
13996 TMEM252
13997 ODF3L2
13998 SIAH2
13999 COPG1
14000 ADGRB1
14001 LINC00471
14002 SLC9A9
14003 LSM10
14004 RELL1
14005 RFX7
14006 SLC35C1
14007 TIGIT
14008 RNF41
14009 SLC2A4
14010 IBA57
14011 CLDN7
14012 ZNF329
14013 ZNF101
14014 ADO
14015 COA4
14016 PRKAG1
14017 GINS3
14018 NEUROG1
14019 CCDC149
14020 MRPS11
14021 SNRPE
14022 RTKN2
14023 PNMA8A
14024 CHST15
14025 USH1G
14026 TRPC2
14027 MGAT4C
14028 IDH2
14029 OGFRP1
14030 PTCHD3
14031 TMEM259
14032 WRB
14033 TNRC18
14034 FAM181B
14035 TMEM30B
14036 DEXI
14037 NOP10
14038 FAM89A
14039 KCNIP1
14040 TDRKH
14041 ZNF708
14042 IST1
14043 ERCC6L2
14044 MRPL41
14045 ENPP7
14046 CREB3L2
14047 P2RY8
14048 TP53TG1
14049 UNC5C
14050 TSEN54
14051 RGMA
14052 ASB18
14053 UBA7
14054 MRPS16
14055 FAM159A
14056 RAD51B
14057 CRYGB
14058 LDOC1
14059 ARL6IP4
14060 EXT1
14061 SHMT2
14062 MOB2
14063 HHIPL1
14064 ATP6AP2
14065 ZAR1
14066 CYB5D1
14067 FAM153B
14068 BACE2
14069 UBE2E2
14070 SYNM
14071 KCNA4
14072 GABRG3
14073 PRR34
14074 NLRP10
14075 FIGN
14076 IZUMO1
14077 TMIGD1
14078 B4GALNT4
14079 DCAF4L1
14080 SPACA6
14081 MBD3L3
14082 ZSCAN22
14083 KCNJ14
14084 FBXL6
14085 C1S
14086 GLTPD2
14087 KIAA2012
14088 LIPF
14089 OR5P3
14090 ZNF804B
14091 CRIP1P4
14092 KBTBD3
14093 YBEY
14094 OR5F2P
14095 FAM87A
14096 CLN8
14097 PLCXD1
14098 NXPH4
14099 CACNB4
14100 DNM1P46
14101 TRAPPC6B
14102 PGBD4
14103 NPLOC4
14104 KCNK4
14105 TEX19
14106 TSHZ2
14107 CAPN12
14108 EXOC7
14109 KPNA2
14110 NCF1B
14111 XKRX
14112 BGN
14113 CEP97
14114 LHFPL1
14115 FES
14116 GLRX5
14117 FAM104B
14118 TBPL2
14119 CAV3
14120 MXRA7
14121 LIMK2
14122 MFSD5
14123 RNASE10
14124 ADI1
14125 RWDD4
14126 SPNS3
14127 SATB1
14128 NXPH3
14129 CSF1R
14130 EPHB3
14131 ACTL10
14132 EPGN
14133 KRTAP11/1
14134 HS3ST4
14135 TRAK1
14136 TSPAN10
14137 PLCB1
14138 SKA2
14139 NDN
14140 LINC01006
14141 NTM
14142 TTC3
14143 KCNB2
14144 PPP1R27
14145 BRICD5
14146 GALR2
14147 IGIP
14148 TSKU
14149 CMC4
14150 ANXA2
14151 SEPHS1P1
14152 RGS6
14153 HOXB4
14154 SLC35D3
14155 PAQR7
14156 PAPPA
14157 MAFA
14158 NGRN
14159 GRID1
14160 RPS17
14161 HCAR2
14162 CCDC87
14163 GSTA5
14164 TMEM198B
14165 CRIP2
14166 DDX28
14167 ACBD3
14168 PLCXD3
14169 RRP7BP
14170 VMO1
14171 ALG12
14172 LCK
14173 GALNT9
14174 COL18A1
14175 RBM10
14176 PRKCZ/AS1
14177 ADGRG3
14178 GLUD2
14179 TMEM95
14180 TCHHL1
14181 RPL35A
14182 RGS7
14183 SLC25A18
14184 ZNF721
14185 TSPEAR/AS2
14186 TCEAL7
14187 CCDC75P1
14188 CEP63
14189 SRPRA
14190 OTOP3
14191 EWSR1
14192 ODF3L1
14193 HMGN4
14194 SPATA13
14195 GJC1
14196 SOX1
14197 CNOT10
14198 MTA1
14199 ZNF662
14200 CADM1
14201 ZNF320
14202 PYCR1
14203 NAA38
14204 SPNS2
14205 MCEMP1
14206 SLC8A1
14207 OR1G1
14208 SLC25A21
14209 OTOP2
14210 PCP4
14211 ABAT
14212 SLC25A10
14213 CAMK1D
14214 LYSMD4
14215 WBP2NL
14216 IGSF5
14217 NKX2/5
14218 AFMID
14219 GAS6
14220 FREM3
14221 NEB
14222 BEGAIN
14223 GPC6
14224 ARHGEF37
14225 FAM43B
14226 CSMD1
14227 CALHM3
14228 PTGDR2
14229 CEP57L1
14230 RIPPLY3
14231 GPR19
14232 GJD3
14233 RABIF
14234 TMEM119
14235 FANCF
14236 CALN1
14237 BX322650.1
14238 SMDT1
14239 GABRR3
14240 C2CD4C
14241 CHST6
14242 RUVBL2
14243 GDPGP1
14244 CTNNA3
14245 WT1/AS
14246 PRR36
14247 LINC01547
14248 OR51B4
14249 PTTG1IP
14250 DDX41
14251 ABHD16B
14252 CCDC60
14253 DAZAP2
14254 CCBE1
14255 SELENOF
14256 OR5P2
14257 FAM9A
14258 MAGEA2B
14259 CECR6
14260 ZNF623
14261 EPHA10
14262 CCDC125
14263 BOLA2
14264 BCOR
14265 JRKL
14266 GBP6
14267 KIAA2026
14268 OVCH2
14269 SYNDIG1L
14270 FHL3
14271 PMCH
14272 TMEM89
14273 CCDC159
14274 RIPK4
14275 LRIT3
14276 NPIPA1
14277 SF3A3
14278 TRIM61
14279 OR7E38P
14280 GRIN2A
14281 URAD
14282 GTF2H2C
14283 ASB7
14284 SH2D7
14285 TREX2
14286 GPR132
14287 MX2
14288 EP400
14289 MEX3B
14290 PI4KAP2
14291 FAM46C
14292 COA5
14293 UTP11
14294 PSMG1
14295 PRR14L
14296 COL18A1/AS1
14297 KLRC4
14298 ACSM5
14299 SERHL2
14300 PCBP3
14301 PGPEP1L
14302 SETD3
14303 TNFAIP8L3
14304 ZNRF3
14305 FBXL7
14306 TANGO2
14307 SMG1P5
14308 SFXN4
14309 GKN2
14310 FAM167B
14311 MRPL54
14312 ZNF438
14313 HMCES
14314 CCR3
14315 DGCR6
14316 PRR32
14317 RP1L1
14318 KRTAP8/1
14319 ZNF530
14320 NDUFB1
14321 #11/Mar
14322 KLHL25
14323 FAM19A1
14324 TRMT12
14325 GUSBP1
14326 PSG9
14327 GPR1
14328 LINC00518
14329 BMP8A
14330 ALYREF
14331 RFLNB
14332 EFHC2
14333 NOG
14334 UPP1
14335 IFNL2
14336 OPCML
14337 TRIM52
14338 LHFP
14339 CMTM4
14340 TMEM50A
14341 NPBWR1
14342 ASCL2
14343 TBK1
14344 CBX6
14345 MACC1
14346 ACSM2A
14347 TBL3
14348 ACP7
14349 KREMEN1
14350 TRAIP
14351 CHEK2
14352 FOXL2
14353 AIFM3
14354 KCTD16
14355 B3GALT5
14356 ZNF703
14357 SLC35F3
14358 KCTD8
14359 TUBA8
14360 NPIPA5
14361 EMILIN3
14362 OLFML1
14363 FAM162B
14364 RBM12B
14365 CCR4
14366 LIN9
14367 NCF4/AS1
14368 BTBD9
14369 NUDT14
14370 ANKRD45
14371 MAATS1
14372 PNMA3
14373 GPR39
14374 FAM3B
14375 ZNF730
14376 KIRREL
14377 IQGAP3
14378 TOB2
14379 SCN5A
14380 ARSI
14381 UTY
14382 TTC32
14383 LRRC55
14384 DNAH2
14385 SH2D1A
14386 SDR42E2
14387 DUSP5P1
14388 HTR7P1
14389 PRKX
14390 KMT5A
14391 KCNH8
14392 SMTN
14393 NPW
14394 PP2D1
14395 COA3
14396 NPB
14397 ST6GALNAC3
14398 PTP4A2
14399 ACTG1
14400 TMPRSS2
14401 DENND5A
14402 DSCR4
14403 DIABLO
14404 VPS33B
14405 TBX1
14406 ADAP2
14407 UQCR10
14408 FAM120C
14409 BRD7P2
14410 TREML3P
14411 TRIML1
14412 EIF3C
14413 CLDN5
14414 NIPSNAP1
14415 CNTN2
14416 SPRR4
14417 LRTOMT
14418 KCNQ3
14419 ADRA2C
14420 NR2C2AP
14421 C1QTNF12
14422 CRELD2
14423 SCFD2
14424 UBE2F
14425 KCNJ12
14426 GPR173
14427 PPP1R2
14428 TSPYL2
14429 PGP
14430 SNRNP35
14431 DGAT2L6
14432 IRAK1
14433 CMSS1
14434 OLIG1
14435 PCDH9
14436 ACOT1
14437 OAF
14438 ALDH1A3
14439 CDR1
14440 HIST2H2AC
14441 KCNK12
14442 POU6F1
14443 LINC00315
14444 TM2D3
14445 TSSC4
14446 TACSTD2
14447 CLECL1
14448 SIX6
14449 PRKD1
14450 CCSER1
14451 ZDHHC23
14452 MROH7
14453 RPL23AP82
14454 S100A7A
14455 SRPK3
14456 GDF3
14457 SLIT3
14458 EFNA5
14459 KRTAP19/1
14460 HIST1H1B
14461 SPATA32
14462 PKP3
14463 MAP7D2
14464 CSF1
14465 COLEC10
14466 ACTRT3
14467 PLA2G6
14468 MAML2
14469 UMODL1/AS1
14470 PABPC1L2B
14471 A3GALT2
14472 SS18L1
14473 KCND2
14474 TOP1MT
14475 COPB2
14476 LRRC19
14477 THAP7
14478 KNTC1
14479 CCR10
14480 NCMAP
14481 BPIFC
14482 WDR27
14483 TXNRD2
14484 OR56A3
14485 FOXO4
14486 POU3F2
14487 PTP4A3
14488 FOXD4L1
14489 TMEM255B
14490 PROS1
14491 GAST
14492 NUTM1
14493 HDDC3
14494 BEX5
14495 ZFP1
14496 CEND1
14497 DHRS7C
14498 DUSP8
14499 SOCS3
14500 SLITRK6
14501 LPAR5
14502 XPOT
14503 TMEM173
14504 PDE4B
14505 FAM19A3
14506 SNN
14507 FAM167A/AS1
14508 KCNH7
14509 NELL2
14510 SPDYE12P
14511 ZNF840P
14512 KRBA2
14513 ZNF72P
14514 MED12
14515 ZNF93
14516 #9/Sep
14517 PRSS55
14518 CDCA2
14519 OR7E14P
14520 RALYL
14521 AMER1
14522 ZBTB40
14523 HIST2H2BE
14524 CLDN6
14525 #5/Sep
14526 EIF4ENIF1
14527 LRRC26
14528 SERINC4
14529 RNLS
14530 KRTAP6/1
14531 APOBR
14532 FAM110C
14533 ATL3
14534 NDUFA12
14535 MGAT4EP
14536 SMIM10
14537 UBE2G2
14538 SATL1
14539 OSBP2
14540 B3GALT5/AS1
14541 TUSC5
14542 ZBTB7C
14543 APOO
14544 PRR16
14545 TMED9
14546 DRD1
14547 TMEM186
14548 SDR42E1
14549 RBM33
14550 ARMCX2
14551 BTBD6
14552 SRY
14553 H1FX
14554 RBM43
14555 SUMO3
14556 IMMP2L
14557 TCEAL2
14558 CLCNKB
14559 DMRTC1B
14560 JAG2
14561 FMNL1
14562 PTRHD1
14563 LCN12
14564 WT1
14565 ZFP90
14566 AQP12A
14567 FAM227A
14568 MUC6
14569 NOC4L
14570 USP18
14571 NDUFA6
14572 CHRM5
14573 SORCS2
14574 TMEM121
14575 TMEM106A
14576 SIVA1
14577 BRI3BP
14578 IFNE
14579 SLC22A10
14580 DGAT1
14581 RFX6
14582 ROBO2
14583 F8
14584 NT5C1B
14585 CA13
14586 UBOX5
14587 MAFF
14588 BRF1
14589 LRRC14B
14590 SLC2A3P2
14591 SEMA4B
14592 ZNF733P
14593 MROH2A
14594 CIB1
14595 ANKS1B
14596 NELFA
14597 SLC24A3
14598 SGCZ
14599 EFCAB10
14600 KRT76
14601 FLRT2
14602 OR7E31P
14603 INTS5
14604 RPS27L
14605 MANEAL
14606 ADSSL1
14607 ANO9
14608 FAF1
14609 MYADML2
14610 FAM43A
14611 NSMCE3
14612 HSF1
14613 PURA
14614 INPP5J
14615 NPY2R
14616 MIXL1
14617 MFSD6L
14618 LRRC37B
14619 DDX51
14620 NOMO2
14621 LINC00482
14622 AQP12B
14623 LINC00313
14624 SIGIRR
14625 NRBP2
14626 PRSS57
14627 IFITM2
14628 TNFAIP2
14629 ZNF445
14630 PGBD2
14631 TCEAL9
14632 MC2R
14633 RAB11B
14634 PRMT3
14635 GP1BA
14636 PRPF39
14637 MAGEA11
14638 PPIL6
14639 ZNF74
14640 KIAA0825
14641 UBALD2
14642 CDNF
14643 NOTUM
14644 RBM11
14645 WBSCR17
14646 CD24P4
14647 ZBTB37
14648 IL3RA
14649 CCDC137
14650 SFTPA2
14651 RGPD2
14652 ARL15
14653 SCN10A
14654 CDK10
14655 TMEM105
14656 SOCS1
14657 TCN2
14658 GAS2L1
14659 ATP6V0A2
14660 PRKN
14661 HS6ST3
14662 HGS
14663 TNFAIP8L1
14664 RAD51D
14665 MAPK11
14666 SP140L
14667 MRPL30
14668 TARSL2
14669 SMYD3
14670 METTL7A
14671 LINC00158
14672 IFNLR1
14673 SH3BGR
14674 FAM174B
14675 KPNA7
14676 TMEM179B
14677 GPRIN3
14678 KRT6B
14679 PARPBP
14680 STAC3
14681 ROR1
14682 SDHAP1
14683 MUC1
14684 FAAP100
14685 IRF7
14686 L3MBTL1
14687 BRCC3
14688 SV2B
14689 FAM131C
14690 LMNTD2
14691 SPATA45
14692 PDE6G
14693 PRKG1
14694 NR2F2
14695 DLK1
14696 TLCD2
14697 LSAMP
14698 AHNAK2
14699 OLFML2A
14700 SP1
14701 SPATA8
14702 WASH3P
14703 ACTBP7
14704 MRPL40
14705 DBX2
14706 FAM212A
14707 PDIA2
14708 PCGF3
14709 LMLN
14710 P4HB
14711 PSMD13
14712 PBX1
14713 NDUFA4L2
14714 SHC4
14715 KRT79
14716 ZFP36L1
14717 UBE2L3
14718 NTF3
14719 BRWD1
14720 PMEL
14721 SYN3
14722 POU3F1
14723 SNAI3
14724 ZBTB3
14725 LYG2
14726 MORN5
14727 EP400NL
14728 PRAME
14729 MYBL1
14730 DRG1
14731 ANKFY1
14732 YTHDF3
14733 ZNF696
14734 ADARB2
14735 NRG3
14736 SRL
14737 IFIT1
14738 CXorf38
14739 CLDN24
14740 KCNQ5
14741 ADAMTSL5
14742 KCNIP4
14743 MORF4L1
14744 NLRP9
14745 WDR53
14746 DMWD
14747 SLC52A2
14748 PIGP
14749 IKZF1
14750 PCYT2
14751 NAT8L
14752 BCAP31
14753 GNB1L
14754 DNAH14
14755 LINC01405
14756 CCDC190
14757 EVI2B
14758 ZNF829
14759 TMPRSS11B
14760 THNSL1
14761 TRIM69
14762 ATP6V0C
14763 IFITM1
14764 PRSS38
14765 LAMP1
14766 FFAR3
14767 POMK
14768 LINC00839
14769 KLHDC8B
14770 KLHL34
14771 SETD4
14772 PTCH1
14773 RTN4RL1
14774 CALHM1
14775 KRTAP5/5
14776 NKAIN3
14777 RNPC3
14778 ZNF267
14779 IRS2
14780 FAM186A
14781 SHOX
14782 BICD2
14783 LCE3E
14784 CCIN
14785 TMLHE
14786 SLITRK2
14787 SDHAP3
14788 PLK5
14789 RASA3
14790 LRCH3
14791 LEMD1
14792 ATP4B
14793 NDUFA13
14794 ZNF566
14795 ZNF529
14796 ZNF284
14797 HTR3E
14798 DLEU7
14799 KRT73
14800 TAL2
14801 MATN1/AS1
14802 AIDA
14803 CD300LF
14804 KRT5
14805 KRT18P14
14806 GSAP
14807 HTR3D
14808 AGBL4
14809 CYP2R1
14810 LRRC70
14811 ANKRD46
14812 PIP5K1C
14813 CYP4F2
14814 TEX38
14815 ZBTB6
14816 POLR3C
14817 WWOX
14818 CYP4Z1
14819 CIDECP
14820 CCDC84
14821 BCL9L
14822 POLR1D
14823 KIF18B
14824 ZNRF1
14825 FFAR4
14826 BPIFB3
14827 BPIFB4
14828 SAPCD2
14829 EDARADD
14830 SLC51B
14831 CYP4F12
14832 #1/Mar
14833 SOWAHB
14834 BLOC1S4
14835 LCE1E
14836 ZNF749
14837 KLHL32
14838 MKL2
14839 BTLA
14840 ZNF17
14841 KDM4D
14842 GPAT2
14843 TOR3A
14844 PABPC1L2A
14845 GABRA5
14846 PPP1CC
14847 ZNF555
14848 MST1P2
14849 NAP1L3
14850 CA5BP1
14851 PRELID2
14852 BACE1
14853 RGS9BP
14854 SLC36A3
14855 SLC36A2
14856 THBS2
14857 RXRA
14858 ANKRD37
14859 NUDT17
14860 KIAA1024L
14861 LINC00643
14862 ZNF75D
14863 CYP4X1
14864 KRT26
14865 KRT10
14866 CD300E
14867 CCDC30
14868 NKRF
14869 GLDN
14870 FCAR
14871 KPNA4
14872 TRDN
14873 KRT3
14874 ZNF501
14875 ZNF197
14876 SPATA12
14877 TMPRSS12
14878 FAM228A
14879 NAP1L2
14880 RPS23
14881 GNG2
14882 BTN3A2
14883 AKAP14
14884 PCLO
14885 KLK12
14886 RGS7BP
14887 INSIG1
14888 ANKRD20A5P
14889 MYT1L
14890 ZNF396
14891 TMEM222
14892 CLCNKA
14893 ARHGAP30
14894 #10/Sep
14895 FAM86B1
14896 CYP4F8
14897 CYP4F3
14898 SMYD4
14899 FOXD2
14900 GPATCH8
14901 CEACAM19
14902 NF2
14903 SMIM29
14904 SPATC1
14905 UBE2H
14906 MIR22HG
14907 HPDL
14908 KTN1/AS1
14909 KATNA1
14910 FSD2
14911 ARAP1
14912 KIF24
14913 PDE2A
14914 CARMIL3
14915 PRG2
14916 PRR5
14917 ZFP91
14918 BCDIN3D
14919 MAGEE2
14920 CYP27C1
14921 LYRM7
14922 DTX2P1
14923 CFAP73
14924 CCDC73
14925 MST1L
14926 BCR
14927 MPPED1
14928 FSCN2
14929 FOXI2
14930 SPIN4
14931 ZNF732
14932 SPIN2B
14933 FOXE3
14934 HYAL3
14935 VSIG10L
14936 CXCR3
14937 ZNF397
14938 ZSCAN30
14939 TPCN1
14940 LILRB4
14941 TNFRSF4
14942 KRT16
14943 HEXIM1
14944 SELENOV
14945 LINC00846
14946 KRT14
14947 TRABD2A
14948 KRTAP17/1
14949 PDZD7
14950 POFUT2
14951 QRFPR
14952 MAPT
14953 ERCC6L
14954 OR13F1
14955 TMEM17
14956 TNFRSF18
14957 FGF3
14958 C1QL4
14959 RTN4RL2
14960 ZDHHC17
14961 SERPINA11
14962 P2RY4
14963 ZNF395
14964 ZACN
14965 CHCHD2P9
14966 PPARA
14967 TMEM232
14968 LINC01551
14969 KRTAP19/4
14970 FAM183A
14971 EFCAB6
14972 KRTAP19/5
14973 KANK3
14974 EMID1
14975 RHD
14976 ESPN
14977 PNLIPRP1
14978 PTRH1
14979 GPR141
14980 TMPRSS6
14981 CYP4A11
14982 TMEM216
14983 RPS19BP1
14984 TMPRSS11A
14985 TMEM262
14986 TEAD1
14987 PLCD1
14988 CCK
14989 ENTPD5
14990 MITF
14991 HEATR4
14992 NAP1L1
14993 LILRA5
14994 CMC1
14995 SLIT1
14996 LYPD6
14997 AKR1C1
14998 VSTM2B
14999 FOXD3
15000 SPATA21
15001 RNF220
15002 ANGPTL5
15003 SHTN1
15004 BAGE2
15005 LCE2A
15006 KRTAP12/1
15007 LCE2C
15008 ZNF546
15009 TSPYL4
15010 MT1X
15011 GCNT1
15012 LCE2D
15013 SESTD1
15014 FNBP1
15015 DYNC2H1
15016 KRT12
15017 MAGED4B
15018 BCAM
15019 RSBN1L
15020 NPSR1
15021 WDR86
15022 EPOR
15023 FAM9C
15024 KRTAP9/8
15025 CIDEC
15026 DCC
15027 TAF9B
15028 PCDHB13
15029 MAGI2
15030 LUZP2
15031 LHFPL3
15032 CHP1
15033 FPR3
15034 HSD3BP1
15035 KCNJ11
15036 CDHR4
15037 COL4A1
15038 PLEKHG7
15039 GJA4
15040 PTMA
15041 HSPA14
15042 ATP13A5
15043 SIRT7
15044 PRR27
15045 PRR13P5
15046 IFT140
15047 AGMO
15048 CYP26C1
15049 TLR5
15050 USP7
15051 NANOS3
15052 NHLRC1
15053 COX8C
15054 PLEKHN1
15055 ZNF385C
15056 TMEM247
15057 MAGEH1
15058 TET3
15059 ZNF286A
15060 ISG15
15061 EXD3
15062 TMEM8C
15063 TCL6
15064 ZKSCAN4
15065 RGPD1
15066 DHRS4L2
15067 SAMD11
15068 PERM1
15069 VMAC
15070 TMSB4XP8
15071 HAPLN4
15072 ERC2
15073 B3GLCT
15074 SPRY4
15075 ERAS
15076 KRT18P59
15077 TRPV2
15078 AMTN
15079 CXorf67
15080 TMEM203
15081 SLC18A3
15082 KBTBD12
15083 THSD4
15084 DNAJB13
15085 GABRD
15086 TCEA1
15087 NHEJ1
15088 FANCA
15089 SECISBP2
15090 OR52B6
15091 ADH1A
15092 SEMA4D
15093 KRTAP10/8
15094 LIN28B
15095 FAM69C
15096 DNAH17
15097 MCRS1
15098 TMEM72
15099 FANCM
15100 FAM205C
15101 ZNF70
15102 CARD9
15103 PEAR1
15104 ZFP69B
15105 SOWAHD
15106 ZFP69
15107 HELT
15108 RTL4
15109 TMEM220
15110 HIST1H1C
15111 PLSCR3
15112 EIF4EBP1
15113 P2RX2
15114 ASCL4
15115 CCDC157
15116 TTC24
15117 FAM122A
15118 PALM3
15119 RNFT1P3
15120 GFRAL
15121 CXXC1P1
15122 SHISA7
15123 LRRC74B
15124 DMBT1
15125 CLEC17A
15126 LCN10
15127 LDLRAD2
15128 OVCH1
15129 ARHGAP11B
15130 HS6ST1P1
15131 PMS2CL
15132 CYHR1
15133 COL14A1
15134 DNER
15135 CPSF4L
15136 KLHL17
15137 PLA2G2C
15138 ANKRD19P
15139 ZSCAN23
15140 RINL
15141 OR7D2
15142 TPRG1
15143 MORN2
15144 RTP5
15145 S100A3
15146 UBQLN2
15147 RILPL1
15148 ZNF490
15149 CLCN1
15150 NRN1L
15151 NWD1
15152 ARL4C
15153 TMEM221
15154 TREML4
15155 RAB42
15156 WNT7B
15157 SCGB1C1
15158 PRSS45
15159 PLA2G4E
15160 GPR89B
15161 MESP2
15162 FAM25A
15163 EYS
15164 MAPK12
15165 TMEM215
15166 NUTM2G
15167 COL4A5
15168 AGRN
15169 NHS
15170 OTOG
15171 FAM166A
15172 TMPPE
15173 ZNF626
15174 HEPACAM2
15175 SMTNL2
15176 ZC3H6
15177 LINC00265
15178 LAMTOR4
15179 PRKAR1B
15180 NUTM2B
15181 NCR3LG1
15182 DCUN1D3
15183 POTEE
15184 ZNF793
15185 TUBB4B
15186 AGAP4
15187 PP7080
15188 COMMD6
15189 PLA2G2A
15190 HYKK
15191 RUFY4
15192 ZNF383
15193 HES4
15194 IGFL1
15195 ZNF669
15196 LRRIQ4
15197 CENPP
15198 PLSCR1
15199 ENO4
15200 ZNF559
15201 SBK1
15202 SLC38A3
15203 GTF2F2
15204 FAM92A
15205 FOCAD
15206 PRR19
15207 ZP3
15208 H3F3C
15209 GPAT2P2
15210 JAKMIP3
15211 PPP3R2
15212 PDCD1
15213 TCTEX1D4
15214 SELL
15215 CHM
15216 BLOC1S5
15217 SRP72P2
15218 CERKL
15219 WASF4P
15220 SLC24A5
15221 IER5L
15222 H2AFX
15223 INSC
15224 SERPINA5
15225 LCTL
15226 NCCRP1
15227 KRTDAP
15228 COL25A1
15229 FAM83G
15230 CFAP77
15231 SRSF10
15232 HBA2
15233 DUSP28
15234 NBR1
15235 RALGAPA2
15236 NDOR1
15237 FBLL1
15238 NKAIN2
15239 KRTAP1/1
15240 PAQR9
15241 CFAP54
15242 NPIPP1
15243 CLN3
15244 FAM72B
15245 ASAH2
15246 SUMO2
15247 NANOS1
15248 HMX3
15249 IGFL3
15250 ZNF177
15251 RTL6
15252 DPYD
15253 S100A16
15254 PTAR1
15255 CC2D2B
15256 RNASE9
15257 SAXO2
15258 LINC00319
15259 HILS1
15260 RHCE
15261 IDO2
15262 PARVB
15263 TEKT4P2
15264 SLC4A5
15265 UROS
15266 CYP51A1/AS1
15267 KRTAP24/1
15268 ZDHHC9
15269 ZBED6CL
15270 QRFP
15271 SMIM15
15272 OSTN
15273 VWC2
15274 FAM221A
15275 TMEM120B
15276 FSIP2
15277 RBM34
15278 NOXA1
15279 TMEM198
15280 BCL2L15
15281 FZD9
15282 SPRED3
15283 OPTC
15284 ADRB3
15285 SKOR1
15286 CATSPER4
15287 PRELP
15288 ZNF548
15289 MTF1
15290 TMCO2
15291 ZNF322P1
15292 SHISA6
15293 TMEM201
15294 NHLRC3
15295 HMX2
15296 SNTN
15297 ZDHHC11
15298 FAM26F
15299 CNR2
15300 LINC00910
15301 SLX4
15302 GLRA4
15303 ENTPD8
15304 RPL14
15305 BEND4
15306 FAM78B
15307 ZNF563
15308 TMC3
15309 FBF1
15310 KLRG2
15311 ASTL
15312 MSL1
15313 LRRK2
15314 BSX
15315 GJB3
15316 FAM196A
15317 TRMT2B
15318 HACD4
15319 CFAP126
15320 USP32P1
15321 NYX
15322 FAM120AOS
15323 NOC2L
15324 MSANTD1
15325 AADACL3
15326 DHFRP1
15327 NELFB
15328 LIPI
15329 LRRC66
15330 ZNF292
15331 HUS1B
15332 KCTD21
15333 SBSN
15334 PROS2P
15335 ADAT2
15336 KIR2DL4
15337 MAGEB16
15338 DUSP21
15339 ZNF567
15340 NDUFA4
15341 ANKDD1B
15342 ALKBH2
15343 RNFT1
15344 RNF222
15345 RELN
15346 FAM111B
15347 APOD
15348 H1F0
15349 LITAF
15350 VSTM1
15351 TMEM120A
15352 ARID2
15353 RIMKLBP1
15354 SF3B3
15355 IL1RAPL2
15356 BLOC1S3
15357 SP6
15358 ANKRD34B
15359 PLAC9
15360 NKAPL
15361 UBE2Q2P1
15362 CLDN4
15363 ZNF573
15364 CRYM/AS1
15365 GRAPL
15366 FAM47E
15367 JPT1
15368 ZNF527
15369 KRTAP10
15370 S100A13
15371 ZNF33A
15372 KRT77
15373 PCDH18
15374 ZNF600
15375 BTBD8
15376 LINC00994
15377 DPY19L2P1
15378 MAOA
15379 PAX8/AS1
15380 NUGGC
15381 LINC00943
15382 TSPYL1
15383 TRIM64B
15384 PNRC2
15385 DRICH1
15386 LINC01164
15387 GJB5
15388 FHIT
15389 ALKAL2
15390 ANKRD62P1/PARP4P3
15391 ZKSCAN3
15392 RRP7A
15393 LIN54
15394 FAM53B
15395 FAM180A
15396 S100A14
15397 KAZN
15398 SLC35E2B
15399 TOGARAM2
15400 SPATA31D4
15401 NEMP2
15402 KIAA0408
15403 GSPT2
15404 CXCL17
15405 HMGB1
15406 MMP23B
15407 SH2D5
15408 SPATA41
15409 USP32P3
15410 NCR1
15411 RASSF10
15412 GJB4
15413 OR2L13
15414 BLOC1S2
15415 SYCP2
15416 ZNF724
15417 IL1RAP
15418 PTPRT
15419 MYBPC1
15420 PAX5
15421 SPOCK3
15422 ZNF676
15423 ZNF699
15424 TDRD7
15425 CCDC189
15426 OR8A1
15427 KIAA0895L
15428 HLA/DRB1
15429 MYT1
15430 SERPINA3
15431 AKR1C3
15432 SPATS2L
15433 ZNF250
15434 WDSUB1
15435 ZNF79
15436 S100A4
15437 PLEKHG4
15438 KRTAP4/3
15439 FAT4
15440 COLCA1
15441 KIF19
15442 ZNF681
15443 ACADSB
15444 STK40
15445 TMEM63A
15446 CTSE
15447 SEMA4A
15448 HRCT1
15449 MPHOSPH8
15450 RNF216P1
15451 GREB1
15452 SIRPB2
15453 ZNF766
15454 RYR1
15455 SRGAP3
15456 KRTAP5/3
15457 FAM217B
15458 LCOR
15459 SUPT5H
15460 XPNPEP3
15461 OR2C3
15462 ZNF107
15463 OR10S1
15464 PPIA
15465 ZNF471
15466 ZNF836
15467 ZNF493
15468 GTF2IRD2
15469 GRM7
15470 SUPT3H
15471 NIF3L1
15472 ATP2A1
15473 IARS
15474 MFSD14C
15475 POM121
15476 ZBTB44
15477 GIMAP5
15478 STK31
15479 CGB7
15480 NLGN3
15481 ADH7
15482 ZKSCAN7
15483 ZNF729
15484 CD55
15485 CPNE4
15486 ZNF565
15487 NTNG2
15488 ELAVL3
15489 WDR5
15490 PRSS29P
15491 LONP1
15492 TRRAP
15493 NUDT11
15494 SRGAP2B
15495 FUT4
15496 ASB13
15497 SLC35F1
15498 ZNF34
15499 ZNF781
15500 ZNF140
15501 INCA1
15502 ZNF774
15503 PTPN1
15504 EVL
15505 THEM5
15506 NOXO1
15507 EPHB4
15508 PRTN3
15509 ZNF765
15510 ZNF124
15511 XRCC6
15512 S100A5
15513 PPP1R26
15514 NBPF4
15515 TSC22D2
15516 CRYBA4
15517 ASMT
15518 NPIPB15
15519 ZNF569
15520 ARMCX4
15521 YRDC
15522 ZNF777
15523 PIK3R4
15524 ZNF775
15525 ZNF605
15526 TRAPPC2
15527 RFX8
15528 MYL6B
15529 ZNF799
15530 FGF16
15531 SIAH1
15532 ESRRG
15533 IPO4
15534 NCOR2
15535 SULT1A1
15536 ARL9
15537 PRPF40A
15538 GDAP2
15539 TCEAL3
15540 ANAPC7
15541 TPK1
15542 SLC6A9
15543 AFAP1
15544 NACA
15545 MYO18A
15546 SPTSSB
15547 BORCS6
15548 MAN2A2
15549 MME
15550 CACNA1H
15551 SULF2
15552 HBG2
15553 LAMA2
15554 PFN3
15555 PLXNB2
15556 AJAP1
15557 XRCC2
15558 MYO6
15559 MKL1
15560 HDAC2
15561 ZNF782
15562 SLC22A25
15563 ZNF846
15564 MMP1
15565 ADH1B
15566 TCF4
15567 WNK3
15568 SDHAF3
15569 HRH1
15570 RABL6
15571 ZNF136
15572 ZKSCAN5
15573 ZNF502
15574 TRAPPC4
15575 TTC30B
15576 SLC30A10
15577 TECPR2
15578 TLR7
15579 FAM180B
15580 LINC00173
15581 ZFP62
15582 ERI2
15583 TOMM7
15584 HSH2D
15585 TRPV1
15586 ZNF33B
15587 PDXDC2P/NPIPB14P
15588 ZNF512B
15589 AMZ2
15590 ZNF431
15591 ALKAL1
15592 NF1
15593 VKORC1L1
15594 ZNF418
15595 DAPK1
15596 LCE1B
15597 HLA/DQA1
15598 COL27A1
15599 LINC01560
15600 GM2A
15601 HIST1H2AI
15602 CLPSL2
15603 S100A2
15604 SNHG17
15605 ZNF700
15606 POU3F4
15607 CD47
15608 TLE1
15609 MAML3
15610 HIST1H2AG
15611 STRN3
15612 ZNF239
15613 SPRR2B
15614 CTBP1/AS2
15615 CHRNG
15616 ZSCAN16
15617 MVB12B
15618 ADA
15619 ARID5A
15620 PPTC7
15621 KRT39
15622 TOMM20L
15623 NHLRC2
15624 ZFP28
15625 KIAA1211L
15626 CBWD3
15627 SCN8A
15628 LAMB3
15629 TEX43
15630 KPNA5
15631 ANKRD36B
15632 ARHGEF12
15633 HCAR1
15634 ZNF252P
15635 PDLIM7
15636 FLNA
15637 TMEM26
15638 SRGAP1
15639 FAM3C
15640 NOP9
15641 SLC39A10
15642 SCOC/AS1
15643 CASP4
15644 ZNF585A
15645 FUT11
15646 NXF4
15647 SMIM10L2B
15648 ANXA4
15649 LAGE3
15650 WDR5B
15651 WDR45
15652 METTL9
15653 ZNF138
15654 ZNF429
15655 ZNF470
15656 SERTAD1
15657 ZNF100
15658 CXorf40B
15659 ZNF398
15660 ZSCAN25
15661 ANXA6
15662 ZNF441
15663 GMFB
15664 SIGLEC15
15665 ZNF420
15666 ZNF763
15667 ZMYM1
15668 DTHD1
15669 HIST1H4C
15670 ZSCAN26
15671 MAFG
15672 OR2T32P
15673 ARRDC1
15674 KIAA1671
15675 KRT35
15676 IGF2R
15677 ZNF300P1
15678 LCE1C
15679 NPSR1/AS1
15680 GAL3ST4
15681 DYNC1H1
15682 SLC6A17
15683 PCBP2
15684 ZGPAT
15685 SLC25A29
15686 PGAP1
15687 SRC
15688 ZNF682
15689 ZNF772
15690 ZNF257
15691 PCNX3
15692 ADAM32
15693 ACSL5
15694 LRRC8B
15695 ABCB8
15696 SND1
15697 ZNF785
15698 SULT1A2
15699 NEK5
15700 PSMD12
15701 MAGEA6
15702 ADGRA1
15703 PIWIL2
15704 MIRLET7BHG
15705 NOL4L
15706 CYSRT1
15707 SLC22A4
15708 ZSCAN5B
15709 TCEA1P1
15710 ENTPD4
15711 C1D
15712 TBC1D9B
15713 OR1J2
15714 HIST1H4J
15715 SLC2A7
15716 FAM110D
15717 SERPINA1
15718 LINC00336
15719 TPSB2
15720 KANK2
15721 EIF4BP6
15722 GTF2E2
15723 IL27
15724 GUCA2A
15725 RAD54B
15726 ZNF165
15727 SYNGAP1
15728 RAMP2/AS1
15729 FITM2
15730 BLM
15731 ZNF720
15732 GATA3/AS1
15733 DDI2
15734 SVIL
15735 TRIM33
15736 LRP10
15737 PELI1
15738 ZNF655
15739 MRPL21
15740 LYPD2
15741 UAP1L1
15742 BNIP3P1
15743 ZNF98
15744 FBXL22
15745 ZNF786
15746 ZNF517
15747 ZNF675
15748 SLC22A5
15749 OR8S1
15750 DACT3
15751 ADARB1
15752 ZNF860
15753 HTT
15754 C5AR1
15755 DIO3
15756 CYP2B6
15757 DCHS2
15758 VEPH1
15759 SHPK
15760 IPP
15761 OPALIN
15762 MAP3K5
15763 OGDHL
15764 CYP2F1
15765 GSTK1
15766 HNRNPAB
15767 STMN3
15768 PDGFA
15769 GYPE
15770 COL13A1
15771 SPN
15772 ZNF695
15773 PCDHB11
15774 ZNF628
15775 GALP
15776 SLC2A10
15777 ZNF665
15778 RPF2
15779 LINC00477
15780 SLC28A3
15781 FAM177B
15782 MIB2
15783 MYO5A
15784 GZMM
15785 ATG7
15786 SIPA1L1
15787 TTC30A
15788 SSPO
15789 ELANE
15790 RAB40C
15791 PIGN
15792 COL4A6
15793 ZNF624
15794 HHLA3
15795 RPS17P2
15796 HOXA4
15797 TOPORS
15798 BCO2
15799 GPX1P1
15800 KCNMB2
15801 ENTPD6
15802 DMBX1
15803 ENPP1
15804 ATP11AUN
15805 CCDC154
15806 FAR1
15807 ZNF841
15808 MFAP5
15809 MYH6
15810 ZNF615
15811 CXorf40A
15812 CDC42SE1
15813 MPEG1
15814 SERPINB2
15815 DPP4
15816 SERPINB13
15817 PDCD1LG2
15818 ZNF433
15819 CCER1
15820 DNAH10
15821 KRTAP26/1
15822 SPTAN1
15823 NMB
15824 PARVA
15825 KLHL14
15826 FAM114A1
15827 RPE
15828 ZNF460
15829 CR1L
15830 PHF2
15831 RPS26
15832 SCGB1D4
15833 PSAP
15834 S100A10
15835 CFAP43
15836 LHFPL5
15837 RPL37A
15838 HOXC6
15839 TXNRD3
15840 CFD
15841 STPG3
15842 MAP1LC3C
15843 MCMBP
15844 EME2
15845 KLHDC1
15846 ZNF81
15847 TAF13
15848 ZNF780A
15849 ATAD3A
15850 FAM118B
15851 ZNF461
15852 CCDC180
15853 SLC9A8
15854 OCLN
15855 HIST4H4
15856 ZNF181
15857 SLC22A20
15858 FAM212B
15859 ZNF44
15860 GPAA1
15861 ADAMTSL2
15862 SGTB
15863 ZNF790
15864 PRB3
15865 FAM49A
15866 MYO1C
15867 MDS2
15868 OR7E13P
15869 NKIRAS1
15870 UGT2B17
15871 MEIG1
15872 SLC22A12
15873 KIF13B
15874 NRAP
15875 ADH5
15876 SLC22A6
15877 HIST1H2BK
15878 TEAD4
15879 SPG7
15880 HRNR
15881 HES5
15882 ZNF677
15883 ERO1A
15884 ZNF823
15885 CYYR1/AS1
15886 ZNF347
15887 PLCG2
15888 FCHSD1
15889 ZNF71
15890 AADACL2
15891 S100A6
15892 RPL12
15893 DNM3
15894 ZNF121
15895 MPZL1
15896 VPS13A
15897 MBP
15898 AKAP17A
15899 ELOVL2
15900 GOLGA6L9
15901 LEKR1
15902 SNHG12
15903 CLEC9A
15904 KEL
15905 NOL8
15906 IRAK4
15907 CCDC151
15908 DLGAP2
15909 MRPL42
15910 ENTPD7
15911 FCGR1B
15912 ZNF335
15913 ZNF560
15914 TUBA3C
15915 RPS4X
15916 ZNF273
15917 ZNF84
15918 MAK16
15919 ZNF667
15920 SIRPA
15921 DSCR8
15922 GRK6
15923 PRIM1
15924 #5/Mar
15925 AKR1B10
15926 SULT1C4
15927 CYP2A7
15928 ZBTB14
15929 KRTAP9/9
15930 CD2AP
15931 NUP62CL
15932 SFI1
15933 KRTAP4/6
15934 TMPRSS11F
15935 ZNF649
15936 ADH4
15937 ZNF248
15938 CHSY3
15939 TOR4A
15940 LPAR1
15941 MB
15942 HIBCH
15943 ZNF544
15944 TMEM229B
15945 SOWAHC
15946 ZNF770
15947 ZNF876P
15948 HMGN5
15949 MIER1
15950 MAN1A2
15951 SVIP
15952 ZNF251
15953 DDRGK1
15954 TFDP1
15955 CLEC4C
15956 ZNF607
15957 BPIFA1
15958 ZNF334
15959 HSD17B11
15960 SZT2
15961 SULT1C2
15962 ZXDA
15963 RPS6KL1
15964 CACNA1E
15965 QRICH1
15966 AFDN/AS1
15967 CSF2RA
15968 FKBP1C
15969 DDX42
15970 RPL23A
15971 SLC29A3
15972 STYX
15973 UBL5
15974 HELZ
15975 TMEM116
15976 KRTAP4/5
15977 UCKL1
15978 NUP210P1
15979 CARD11
15980 ZNF485
15981 PEG3
15982 SDAD1
15983 ZKSCAN8
15984 FAM109A
15985 TMEM239
15986 HYLS1
15987 MYL4
15988 ZNF442
15989 ZNF813
15990 HOXC4
15991 DCAF12L2
15992 PIM3
15993 ASNA1
15994 ASPH
15995 SPRED2
15996 WWP2
15997 GFPT1
15998 UVRAG
15999 TPTE2P3
16000 KRTAP13/1
16001 ZNF26
16002 TMEM207
16003 ITSN2
16004 NTRK1
16005 BZW1P2
16006 MGEA5
16007 ZNF658B
16008 MT1F
16009 TCAF1
16010 ZNF69
16011 TXNRD1
16012 NRARP
16013 ZNF583
16014 KRTAP4/1
16015 ZNF568
16016 ZXDB
16017 ZNF480
16018 ZNF587
16019 TPM2
16020 FLVCR1/AS1
16021 RTP2
16022 SH3BGRL2
16023 ZNF808
16024 ANKRD35
16025 B3GNT6
16026 YTHDF2
16027 NBR2
16028 TMA16
16029 HLA/DRB5
16030 ATL1
16031 CNGA1
16032 MAFK
16033 ZNF43
16034 GPN1
16035 PLN
16036 C2CD4A
16037 ZNF28
16038 ITGBL1
16039 ZNF511
16040 ZNF627
16041 KCNRG
16042 WDHD1
16043 ZNF789
16044 CTNND1
16045 SLC34A3
16046 RD3
16047 SH2D1B
16048 ARC
16049 NUDT16
16050 TLK1
16051 LRBA
16052 ZNF536
16053 MMP17
16054 BAZ1A
16055 AKR1C4
16056 COPS8
16057 PPIAP22
16058 CCDC69
16059 MDM4
16060 RYR2
16061 ZNF534
16062 KLHL9
16063 FAM3D
16064 NCOA6
16065 STK39
16066 TAT
16067 CALM1
16068 LPA
16069 FAM19A2
16070 TTC37
16071 TUSC1
16072 PAPSS2
16073 SLC9A6
16074 FAN1
16075 ABCA4
16076 EIF1AY
16077 IPO9
16078 GPX6
16079 CEP290
16080 SSBP3/AS1
16081 GLMP
16082 TOGARAM1
16083 DLL1
16084 ANKRD13B
16085 ECI2
16086 UNC13B
16087 TEX45
16088 LDB1
16089 PPP1R14C
16090 CTR9
16091 SMOC1
16092 F5
16093 MSRB1
16094 SMIM11P1
16095 LRRTM3
16096 ZNF652
16097 SMURF1
16098 SLC5A3
16099 MTCO3P12
16100 GPATCH3
16101 CDC42BPB
16102 PLXNB3
16103 OXCT2
16104 RPL10A
16105 COLGALT2
16106 EPS8L3
16107 EGFL6
16108 SYCP1
16109 APCDD1L
16110 RCSD1
16111 RASSF9
16112 FAM169A
16113 ZNF830
16114 GRIN3A
16115 MUC2
16116 CNOT7
16117 TMEM184B
16118 MTOR
16119 SCAMP5
16120 ZNF521
16121 ALPK2
16122 BRINP2
16123 LRIG2
16124 PNP
16125 PAX9
16126 LRRC10
16127 GK
16128 FOXJ3
16129 ZNF358
16130 SFT2D1
16131 CD247
16132 GRM3
16133 CHAMP1
16134 INPP5F
16135 ARHGAP11A
16136 SUCNR1
16137 HMGN2
16138 SELENOM
16139 UBE2J1
16140 GJC2
16141 OPA1
16142 DENND4B
16143 RYR3
16144 ZNF277
16145 KTI12
16146 DUSP27
16147 SELENOT
16148 ARHGEF15
16149 TOX
16150 CES1
16151 CD3E
16152 RUSC2
16153 FICD
16154 OSTC
16155 HSD3BP5
16156 R3HDM4
16157 TSEN15
16158 LTN1
16159 RUNDC1
16160 CCDC152
16161 STKLD1
16162 GRK5
16163 TYW1
16164 DCAF12
16165 SFMBT2
16166 ASB12
16167 PNMA5
16168 ITPRIPL1
16169 SMC5
16170 DCAF12L1
16171 PRMT6
16172 SHISA4
16173 CIPC
16174 CAPZA2
16175 TOP1
16176 PRC1
16177 BHLHB9
16178 MAP3K3
16179 L1CAM
16180 SREBF2
16181 POU3F3
16182 RASGEF1A
16183 SPOUT1
16184 RPL39
16185 DZIP3
16186 KIAA0753
16187 DCLRE1A
16188 ATG9A
16189 NOS1AP
16190 APRT
16191 GPRASP1
16192 TBKBP1
16193 MAGEE1
16194 CCDC167
16195 ZFP2
16196 SOWAHA
16197 L3MBTL3
16198 DMD
16199 MFAP3L
16200 NAGA
16201 SMG5
16202 KIF1BP
16203 TGM2
16204 ARMCX6
16205 PJA2
16206 RORB
16207 SGMS1
16208 MIR450A1
16209 RNU6
16210 RN7SKP184
16211 RNU6
16212 RNU6
16213 SNORA21
16214 RNU6
16215 RNU6
16216 RNU4
16217 SNORA63
16218 RNA5SP327
16219 RNU6
16220 RNU4
16221 RNU6
16222 RNU6
16223 RNU6
16224 RNU6
16225 RNU6
16226 RNU6
16227 Y_RNA
16228 RN7SKP173
16229 SNORD36A
16230 SNORA80C
16231 RNU1
16232 RNU1
16233 U3
16234 RNU6
16235 RNU4
16236 RNU6
16237 SNORD1B
16238 SNORA73
16239 U8
16240 RNU6
16241 SNORD45
16242 RNU4
16243 RNU4
16244 SNORA73B
16245 RN7SKP163
16246 RNU6
16247 RNU5D/1
16248 RNU6
16249 RNU6
16250 RNU6
16251 SNORD114
16252 RNU6
16253 SNORA42
16254 RNU6
16255 SNORA38B
16256 RNU6
16257 SNORD118
16258 RNU6
16259 RNU6
16260 RNU6
16261 SNORA33
16262 RNU6
16263 RNU6
16264 SNORD114
16265 RNA5SP447
16266 SNORD18A
16267 RNU6
16268 RNU6
16269 RNU6
16270 RNU6
16271 SNORA80A
16272 RNU6
16273 RNU6
16274 RNU6
16275 RNU6
16276 RNU1
16277 RNU6
16278 RNU6
16279 SNORA74A
16280 SNORA3A
16281 RNU1
16282 SNORA58
16283 RNU6
16284 SNORD113
16285 RNU6
16286 RNU6
16287 RNU6
16288 RNU6
16289 RNU6
16290 RN7SKP118
16291 RNU4
16292 SNORA63D
16293 SNORD114/9
16294 SNORD114
16295 RNU6
16296 RNU4
16297 RNU4
16298 RNU6
16299 RNA5SP515
16300 RNU6
16301 SNORD45B
16302 RNU1
16303 SNORA62
16304 snoU2_19
16305 RNU4
16306 RN7SKP15
16307 RNU6
16308 RNU6
16309 SNORD113/4
16310 SNORD32A
16311 SNORD114
16312 RNU1
16313 SNORA25
16314 RN7SKP55
16315 RNU6
16316 SNORD114/3
16317 RNU6
16318 RN7SKP48
16319 SNORA72
16320 SNORA23
16321 RNU6
16322 RNU6
16323 RNU6
16324 RNU6
16325 RN7SKP80
16326 RNU4
16327 RNU6
16328 RNU6
16329 RNU6
16330 RNA5SP427
16331 RNU6
16332 RNU6
16333 SNORD50
16334 RNU4
16335 RNU1
16336 RN7SKP269
16337 SNORD34
16338 RN7SKP230
16339 SNORD18B
16340 RNU6
16341 RNU4/2
16342 Metazoa_SRP
16343 TDRKH/AS1
16344 ZNF525
16345 LINC01562
16346 BTBD7P1
16347 E2F3P2
16348 LINC00449
16349 INF2
16350 HMGB1P39
16351 IQANK1
16352 GP1BB
16353 LINC00501
16354 LINC01285
16355 EFCAB2
16356 COX20
16357 CHML
16358 IBA57/AS1
16359 STUM
16360 TCP10
16361 CAPN8
16362 TATDN3
16363 SERTAD4/AS1
16364 CR1
16365 LINC00862
16366 RAET1G
16367 SAMD5
16368 TEDDM1
16369 ECT2L
16370 GPR52
16371 FCGR3A
16372 TMEM244
16373 CENPW
16374 MSTO2P
16375 SPRN
16376 FAM229B
16377 FANK1
16378 LOR
16379 PRR9
16380 SPRR2E
16381 KPRP
16382 EEF1AKMT2
16383 DDO
16384 CCDC162P
16385 PLPP4
16386 BVES/AS1
16387 LIN28B/AS1
16388 HIST2H3C
16389 HIST2H2AA3
16390 HIST2H2BC
16391 PNLIPRP3
16392 HIST2H3A
16393 HSD3B1
16394 HSD3BP2
16395 HSD3B2
16396 ATP1A1/AS1
16397 RBM20
16398 SMIM9
16399 SNHG5
16400 ADD3/AS1
16401 RIPPLY2
16402 GDI1
16403 PCMTD2
16404 SOX18
16405 CYP17A1/AS1
16406 LIME1
16407 SPATA42
16408 OOEP
16409 KHDC3L
16410 DPPA5
16411 HSP90B3P
16412 LINC00632
16413 SAMD13
16414 RTL8A
16415 CCDC160
16416 EFCAB7
16417 GLYATL3
16418 LDLRAD1
16419 ARRDC1/AS1
16420 ZYG11A
16421 LINC01270
16422 LCN8
16423 IFIT1B
16424 COL5A1/AS1
16425 LIPN
16426 LIPK
16427 LIPJ
16428 TRPC5OS
16429 LRIT2
16430 SLC12A5/AS1
16431 LRRC73
16432 LINC00963
16433 FOXO6
16434 TCEAL5
16435 SYS1
16436 TCEAL6
16437 ARMCX7P
16438 INPP5B
16439 RPA4
16440 TDRG1
16441 LINC00951
16442 NEU4
16443 MAFB
16444 TRAF3IP1
16445 BMP2KL
16446 CHIC1
16447 NAP1L6
16448 GIGYF2
16449 RUFY2
16450 NHSL2
16451 GGTA1P
16452 PHACTR4
16453 CLPSL1
16454 ASAH2B
16455 LINC00474
16456 AGAP6
16457 TIMM23B
16458 ZDHHC18
16459 CXorf65
16460 NPY4R
16461 GPRIN2
16462 SYT15
16463 BMS1P1
16464 TMEM57
16465 PTPN20
16466 GDF5OS
16467 ZDBF2
16468 LINC00619
16469 AWAT1
16470 RPL12P16
16471 BMPR2
16472 TCEA3
16473 OXLD1
16474 HNRNPCP2
16475 COL5A2
16476 SPIN3
16477 NBDY
16478 TMEM235
16479 TNRC6C/AS1
16480 LINC01973
16481 COL15A1
16482 AGPAT1
16483 DFNB59
16484 MRPL38
16485 SMIM5
16486 ERICH2
16487 SP5
16488 CD300LD
16489 BTBD17
16490 NXPE2
16491 SDHD
16492 PKP4/AS1
16493 LAYN
16494 CARD16
16495 CASP12
16496 MBD5
16497 CSHL1
16498 FAM155A
16499 TRIM64
16500 LINC01854
16501 ZNF814
16502 AADACL4
16503 ZNF551
16504 ZNF805
16505 HLA/C
16506 GUCY2EP
16507 ZSCAN5C
16508 DEFB121
16509 KRTAP5
16510 KRTAP5
16511 LILRB3
16512 ACOXL/AS1
16513 LRCOL1
16514 LINC01123
16515 LINC01257
16516 ZNF468
16517 ZNF616
16518 DISP3
16519 RACK1
16520 TBC1D8
16521 NMS
16522 LINC02210
16523 ASPDH
16524 CBY3
16525 AKT1S1
16526 CASC10
16527 STARD7/AS1
16528 MAMDC2/AS1
16529 SPDYC
16530 MALRD1
16531 RANBP17
16532 FAM196B
16533 REG1CP
16534 ZNF204P
16535 LINC01291
16536 TTC25
16537 MRPL53
16538 ST8SIA6/AS1
16539 FGF7P3
16540 MROH6
16541 ATXN2
16542 DCTN1
16543 PNMA8B
16544 TCTN1
16545 FAM216A
16546 ZBTB48
16547 FAM201A
16548 IGFL2
16549 NAT8B
16550 KRTAP9/3
16551 KRTAP4/8
16552 GPR20
16553 KRT40
16554 KRT25
16555 MZT1
16556 LINC01545
16557 SPINK9
16558 LRRC3C
16559 ZNF155
16560 UQCC3
16561 FBXO48
16562 FAM221B
16563 ATP6V0E2/AS1
16564 CD177
16565 PSG5
16566 ZNF783
16567 ZNF425
16568 FAM83A/AS1
16569 LRRC10B
16570 PCDHGA1
16571 ARHGEF34P
16572 PCDHA9
16573 PCDHA8
16574 PCDHA7
16575 PCDHA5
16576 PCDHA4
16577 PCDHA2
16578 PCDHA1
16579 TRIM13
16580 ERICH4
16581 PRSS1
16582 SPIRE2
16583 AARD
16584 LINC02138
16585 PABPN1L
16586 OR5G5P
16587 OR5L2
16588 PKHD1L1
16589 SLFN12L
16590 LINC01121
16591 LINC02397
16592 SLC35B4
16593 LGALS7
16594 SYCE1L
16595 TMEM231
16596 FAM71F2
16597 CCNI2
16598 TMEM240
16599 HSP90AA4P
16600 COX17P1
16601 DKFZp779M0652
16602 TMEM88B
16603 ACCSL
16604 TRIQK
16605 SDHAF1
16606 ARID3C
16607 PSENEN
16608 LINC00654
16609 FABP9
16610 ZBTB10
16611 SCGB2B2
16612 LGR4
16613 KRT17P7
16614 PSMB10
16615 VIT
16616 TTLL10/AS1
16617 E2F4
16618 PDE7A
16619 TMEM170B
16620 MUC12
16621 CTXN3
16622 LINC01602
16623 MGAT4D
16624 SNX2
16625 SAP25
16626 NT5M
16627 GCNT6
16628 SARNP
16629 OR6C68
16630 GOLGA2P1
16631 LINC01460
16632 ADGRG1
16633 IPO7
16634 PRR13
16635 TECPR1
16636 MT1H
16637 MT1DP
16638 MT1A
16639 MT1M
16640 LINC00661
16641 CFI
16642 SAMD9
16643 KRT6A
16644 CNEP1R1
16645 KRT81
16646 EXOC3L4
16647 KRTAP12/3
16648 KRTAP10/2
16649 ATP6AP1L
16650 CCDC85C
16651 CALML3/AS1
16652 OR52A4P
16653 C2CD4B
16654 RGL3
16655 NAP1L4
16656 TMSB4X
16657 TMEM256
16658 CHKB/AS1
16659 CPT1B
16660 SMN2
16661 SERF1B
16662 DYNLL1P1
16663 HMGN1
16664 STAG3L1
16665 MUC19
16666 DENND6B
16667 EIF3CL
16668 LINC01597
16669 LINC01446
16670 LCMT1
16671 LINC01310
16672 MFSD2B
16673 CDPF1
16674 LIN52
16675 BX890604.1
16676 SMIM11A
16677 TECRL
16678 DPF3
16679 MANSC4
16680 ADARB2/AS1
16681 CYP2D7
16682 LINC00634
16683 ETFRF1
16684 MBD3L4
16685 ITSN1
16686 ITPRIPL2
16687 DENND1C
16688 SLCO1B7
16689 CRYZL1
16690 RP9P
16691 CATSPER2P1
16692 GAGE1
16693 ARRDC5
16694 LINC01531
16695 DPP9/AS1
16696 LOH12CR2
16697 CYS1
16698 PLPP6
16699 KLRC2
16700 KLRC3
16701 TPTE2P6
16702 GMNC
16703 LINC00487
16704 TTC23L
16705 OR7E91P
16706 RFPL3S
16707 LRRC72
16708 PCOTH
16709 C1QTNF9B
16710 FAM99A
16711 KRTAP5/2
16712 KRTAP5/1
16713 DEFB134
16714 DEFB135
16715 C1RL/AS1
16716 ZNF316
16717 SRRM2/AS1
16718 PDPK2P
16719 ONECUT3
16720 CEMP1
16721 OLIG2
16722 RNPS1
16723 HSP90AA5P
16724 NYNRIN
16725 DNAJC19
16726 IFITM5
16727 Z99774.1
16728 DEFA1
16729 DOK6
16730 JPT2
16731 IGLL3P
16732 TMEM211
16733 SERPINB11
16734 SERPINB4
16735 SERPINB5
16736 ZDHHC11B
16737 EGFEM1P
16738 TMEM191C
16739 P2RX6P
16740 RPL23AP57
16741 HERC2P9
16742 RNASE13
16743 GYG2P1
16744 HBA1
16745 HBM
16746 HBZP1
16747 LINC02346
16748 ATP10A
16749 ANKRD20A9P
16750 DUXAP8
16751 ANKUB1
16752 TSSK2
16753 FOXL2NB
16754 COL6A6
16755 H1FX/AS1
16756 RAB12
16757 TMEM200C
16758 PPIAP30
16759 TXNRD3NB
16760 HACD2
16761 CFAP44
16762 CD200R1L
16763 LNP1
16764 VGLL3
16765 PRSS50
16766 TRIM71
16767 ZCWPW2
16768 ANKRD28
16769 COLQ
16770 METTL6
16771 THUMPD3/AS1
16772 XKR4
16773 RNU6
16774 SNORA57
16775 RNU6
16776 RNU6
16777 RNU6
16778 SNORD45C
16779 RNU6
16780 SNORA80B
16781 RNU6
16782 RNU6
16783 RNU6
16784 RNU6
16785 RNU6
16786 RNU6
16787 RNU6
16788 SNORA32
16789 SNORA10
16790 RNU6
16791 RNU1
16792 SNORA1
16793 RNU6
16794 SNORA5A
16795 RNU6
16796 SNORA51
16797 RNU6
16798 RNU6
16799 SNORA9B
16800 SNORA24B
16801 RNU6
16802 RNU6
16803 RNU6
16804 RNU6
16805 SNORD61
16806 RNU6
16807 RNU6
16808 SNORA5
16809 RNU6
16810 SNORA54
16811 RNU6
16812 SNORD51
16813 RNU6
16814 RNU6
16815 RNU1
16816 RNU6
16817 RNU6
16818 SNORA70
16819 RNU6
16820 RNU6
16821 RNU6
16822 RNU6
16823 RNU6
16824 SNORA80D
16825 RNU6
16826 RNU6
16827 RNU6
16828 RNU6
16829 RNU6
16830 SNORA8
16831 RNU6
16832 RNU6
16833 RNU6
16834 RNU6
16835 SNORD15B
16836 SNORA80E
16837 RNU6
16838 MIR433
16839 MIR194/1
16840 MIR571
16841 MIR621
16842 MIR567
16843 MIR574
16844 MIR431
16845 SNORD94
16846 SNORA48
16847 SNORD105
16848 MIR196A1
16849 GPX3
16850 DIO2
16851 SELENOH
16852 GNRHR2
16853 DIO1
16854 AKR7L
16855 STK38L
16856 SACM1L
16857 TSN
16858 MIR320E
16859 SLC48A1
16860 MIR762
16861 IGKC
16862 IGKV4/1
16863 IGKV5/2
16864 IGKV2D
16865 IGKV3D
16866 IGLV4
16867 IGLV8
16868 IGLV5
16869 IGLV1
16870 IGLV1
16871 IGLV5
16872 IGLV1
16873 IGLV7
16874 IGLV1
16875 IGLV3
16876 IGLV3
16877 IGLV3
16878 IGLV2
16879 IGLV2
16880 IGLV3/9
16881 IGLV3/1
16882 IGLC1
16883 TRGC1
16884 TRGV9
16885 TRGV5
16886 TRGV3
16887 TRGV1
16888 TRBV6/6
16889 TRBV5/1
16890 TRBV4/2
16891 TRBV20/1
16892 TRBC2
16893 TRAV4
16894 TRAV14DV4
16895 TRAV12/3
16896 TRAV16
16897 TRAV38/2DV8
16898 TRAV41
16899 TRDC
16900 IGHA2
16901 IGHE
16902 IGHA1
16903 IGHG1
16904 IGHD
16905 IGHM
16906 IGHV1/2
16907 IGHV3
16908 IGHV3
16909 PRR22
16910 TAS2R15P
16911 TAS2R14
16912 SNORD67
16913 SNORD66
16914 SNORA69
16915 RNU6
16916 SNORD89
16917 RNA5SP109
16918 SNORA12
16919 RNU6
16920 RNU6
16921 RNU6
16922 RNU6
16923 SNORD115
16924 SNORA75
16925 SNORA53
16926 SNORD69
16927 RNU6
16928 RNU6
16929 ZRSR1
16930 KRTAP16/1
16931 LINC01089
16932 CTAGE1
16933 KRTAP4
16934 KRTAP4/9
16935 KRTAP2/1
16936 RTL8B
16937 EWSAT1
16938 HMGN2P8
16939 RNF208
16940 KRTAP3/3
16941 KRTAP3/2
16942 KRTAP3/1
16943 MAP10
16944 KRTAP10/3
16945 KRTAP6/3
16946 Z97192.1
16947 BX005266.1
16948 POU5F1B
16949 RPS26P6
16950 PTTG3P
16951 RPS15AP36
16952 ZNF580
16953 ZNF611
16954 KLK9
16955 SYT3
16956 NUP62
16957 CFL1P4
16958 SPHAR
16959 AURKAPS1
16960 DENND1B
16961 HNRNPA1P34
16962 RPL5P5
16963 EEF1B2P7
16964 SFT2D2
16965 FGFR1OP
16966 LPAL2
16967 RPL31P11
16968 SCAF8
16969 CFAP45
16970 ACKR1
16971 PDCL3P5
16972 ZNF254
16973 TCTEX1D2
16974 EEF1DP5
16975 YWHAZP4
16976 ARF1P2
16977 CRYGS
16978 CRIP1
16979 CNN2P9
16980 KLHL23
16981 LINGO4
16982 RPS7P8
16983 FAM24B
16984 TRIM59
16985 COPS5P1
16986 BTF3L4P2
16987 MLLT11
16988 CDK7P1
16989 ASIC3
16990 GIMAP1
16991 STRADBP1
16992 KRT18P64
16993 NCLP1
16994 CCDC183
16995 OR2F1
16996 CSH2
16997 DNLZ
16998 NOC2LP1
16999 RPL12P38
17000 TCL1B
17001 PPP1R2P10
17002 EEF1A1P16
17003 YWHAZP2
17004 SUPT4H1
17005 RBMS2P1
17006 RPL12P42
17007 NIP7P2
17008 TSGA13
17009 MARCKSL1P1
17010 NRAS
17011 PGK1P2
17012 ZNF625/ZNF20
17013 LTC4S
17014 ANKRD39
17015 ATF4P1
17016 QTRT1
17017 CHUK
17018 MXD3
17019 RPS3P6
17020 GSTM2
17021 NAP1L1P3
17022 LINC00671
17023 COG8
17024 ARHGAP19
17025 HAUS7
17026 LCAT
17027 MAGEA12
17028 PTPRCAP
17029 ANXA2P1
17030 RBM22P2
17031 HNRNPA1P33
17032 PVRIG
17033 KRTAP4
17034 GPC2
17035 KRT222
17036 RPL17P34
17037 YBX2P1
17038 RPL18AP3
17039 SIPA1
17040 RPS23P2
17041 FTH1P3
17042 ERV3/1
17043 SYNJ2BP
17044 ARL2
17045 FIRRE
17046 TTLL13P
17047 EIF4A1P8
17048 NT5C3AP1
17049 ACTN4P1
17050 LAP3P2
17051 GBP7
17052 RBMXL1
17053 RAC1P5
17054 SRA1
17055 TMEM110
17056 KRT8P41
17057 YBX1P6
17058 DNAJC9
17059 RPLP0P6
17060 LDHAP5
17061 CPLX3
17062 VDAC1
17063 ZBTB9
17064 TMX2
17065 SLX1A/SULT1A3
17066 KRT18P19
17067 SLC25A14P1
17068 RPL11P3
17069 HEXA
17070 NDUFS3
17071 LEPROT
17072 LBH
17073 ADAT3
17074 PPP1CB
17075 SAPCD2P1
17076 SULT1A4
17077 HMGB3P30
17078 RPL31P44
17079 LAT
17080 RSU1P3
17081 PGGT1BP1
17082 NCKIPSD
17083 LDHBP2
17084 TREX1
17085 SEC14L1P1
17086 S1PR3
17087 RPS7P14
17088 SLC35F6
17089 RPL17P50
17090 EEF1A1P15
17091 PHBP7
17092 PIGCP1
17093 FAM209B
17094 FABP5P5
17095 PRDX2P2
17096 RPS2P52
17097 POLD2P1
17098 SERBP1P1
17099 RPS29
17100 ZNF337/AS1
17101 RPS10P14
17102 CENPBD1P1
17103 UGT2B11
17104 MT1P1
17105 ZNF134
17106 ACTBP2
17107 FAM210CP
17108 DDX47
17109 AKR1B1P3
17110 OLA1P1
17111 ZNF845
17112 ZNF321P
17113 KLRK1
17114 RPL13P2
17115 CFL1P5
17116 TMX2P1
17117 SUGT1P2
17118 EMP2
17119 CNN2P6
17120 KCTD11
17121 TAF9BP1
17122 CFL1P7
17123 RPL13AP7
17124 LINC01521
17125 PPM1N
17126 RPL3P6
17127 CEACAM16
17128 SLC23A3
17129 LTB4R
17130 LIPE/AS1
17131 LTB4R2
17132 RPL5P8
17133 DNASE1
17134 MDP1
17135 CSNK1E
17136 HNRNPH1P2
17137 CCL27
17138 IRF9
17139 GALT
17140 HBE1
17141 HBG1
17142 CLDN9
17143 KRT18P17
17144 ITGA1
17145 RPS10P2
17146 KRT18P29
17147 API5P2
17148 NUDT19
17149 ZNF726
17150 ZNF99
17151 TAX1BP3
17152 ZNF90
17153 NAXD
17154 TM6SF2
17155 MEF2B
17156 ATP5F1P3
17157 PCNAP3
17158 GANC
17159 RRM2P3
17160 TTLL3
17161 REPIN1
17162 MRPL23
17163 ZNF891
17164 LINC02418
17165 PGAM1P4
17166 SMIM7
17167 RPS11P7
17168 UCA1
17169 FBXO16
17170 TSPAN4
17171 RPL21P17
17172 CPSF1P1
17173 GNAQP1
17174 CPNE1
17175 ARL16
17176 SMCO1
17177 PLAC9P1
17178 WEE2
17179 PAXIP1/AS2
17180 MAGEB1
17181 LYRM4
17182 MYCBP
17183 PRDX1P1
17184 TMEM213
17185 PRCD
17186 LINC00887
17187 LINC02026
17188 ALG3
17189 AMZ2P1
17190 PLEKHM1P1
17191 GCC2/AS1
17192 XPOTP1
17193 ST7/OT4
17194 ZNF788
17195 SH3D21
17196 LINC00998
17197 TTC41P
17198 RPS4XP1
17199 HNRNPA1P43
17200 CTAGE14P
17201 IQCJ
17202 MINDY4B
17203 FIS1
17204 ANKRD36BP1
17205 KCTD9P4
17206 STARP1
17207 LGMNP1
17208 ANG
17209 SCART1
17210 RAD51AP1P1
17211 NPS
17212 RPL39P5
17213 COLCA2
17214 APTR
17215 FOXO1B
17216 ALDOAP2
17217 SPDYE3
17218 MBLAC1
17219 AZGP1P1
17220 ATP5G1P6
17221 CTAGE16P
17222 FOXI3
17223 SOGA3
17224 ATP5F1P2
17225 VAC14/AS1
17226 NEURL1B
17227 RPL18P10
17228 HAUS3
17229 VSTM5
17230 LINC00488
17231 TUBAP2
17232 KANSL1/AS1
17233 LCNL1
17234 LINC02085
17235 BBIP1
17236 FAM149B1P1
17237 LRRC37A4P
17238 NPM1P10
17239 AS3MT
17240 FAM185BP
17241 FAM187A
17242 RCN1P2
17243 PLIN5
17244 SMARCE1P6
17245 RPSAP28
17246 SEC14L6
17247 SPINK13
17248 NOTO
17249 KRT42P
17250 PPME1
17251 KRTAP2/2
17252 STARD10
17253 RPS15AP1
17254 MEG3
17255 COPS8P2
17256 LRRC37A11P
17257 NUTM2D
17258 CPEB1
17259 HMGN2P15
17260 EML6
17261 RPS19P1
17262 SLC6A10P
17263 POLR3DP1
17264 ZNF727
17265 ZSWIM8
17266 SLC29A4P1
17267 LINC01913
17268 ARHGEF33
17269 IFRD2
17270 CAPN14
17271 ZBED1
17272 KRT18P49
17273 CDIPT/AS1
17274 TOMM6
17275 HNRNPUL2
17276 METTL12
17277 RPL21P1
17278 SEPT7P2
17279 POLR2J4
17280 FER1L6
17281 IMPDH1P3
17282 CDRT15L2
17283 MPRIPP1
17284 HMGB1P4
17285 NXT1P1
17286 DDX12P
17287 MTCP1
17288 UPF3AP2
17289 RAD51AP2
17290 ZFYVE9P2
17291 APOC1P1
17292 SEM1P1
17293 EVPLL
17294 SRSF9P1
17295 TPM3P4
17296 SMTNL1
17297 RPL5P31
17298 TMEM14DP
17299 RPS9P1
17300 LINC01588
17301 RPL23AP3
17302 NPIPA8
17303 ZSWIM7
17304 ARHGEF28
17305 TBC1D26
17306 LRRC69
17307 ISPD
17308 FO393409.1
17309 NPIPA7
17310 CHCHD3P3
17311 AKAP17BP
17312 CCNB2P1
17313 MESTP4
17314 CHCHD2P2
17315 DNAJA1P3
17316 RPL24P7
17317 COL28A1
17318 PHB2
17319 TCP11X2
17320 GNL3LP1
17321 FDPSP5
17322 CD27/AS1
17323 NEURL4
17324 GRID2IP
17325 PKMP5
17326 ALOX12/AS1
17327 RPS5P3
17328 EEF1A1P29
17329 TERF1P4
17330 TTC3P1
17331 UBXN2B
17332 LINC00588
17333 AMD1P4
17334 SYT14P1
17335 PRSS41
17336 KRT18P32
17337 ABCD1P2
17338 OR7E122P
17339 MUC5AC
17340 RPS12P16
17341 FAM166B
17342 LINC00680
17343 PEX26
17344 GRXCR1
17345 RBMXP2
17346 UBE2QL1
17347 UBA52P6
17348 CYP51A1P3
17349 LINC02449
17350 FASTKD5
17351 GOLGA8B
17352 DHRS4/AS1
17353 KCNU1
17354 HOMEZ
17355 RNF212B
17356 DDX3X
17357 VPS16
17358 RPL6P30
17359 THUMPD1P1
17360 EIF5P1
17361 ASS1P10
17362 GPX1P2
17363 KRT18P23
17364 SLC25A5P1
17365 MRPL3P1
17366 HSPD1P8
17367 TMED11P
17368 FAM66B
17369 MYL5
17370 MIR99AHG
17371 ACTG1P3
17372 SCRT2
17373 PSMA6P1
17374 MIR17HG
17375 ZNF407
17376 MCM3AP/AS1
17377 NPEPL1
17378 CTAGE12P
17379 BX322557.1
17380 ZNF663P
17381 KRTAP10/4
17382 KRTAP10/1
17383 AATBC
17384 SKOR2
17385 SIAH3
17386 CES5AP1
17387 CALM2P3
17388 IFIT1P1
17389 LINC00189
17390 DKKL1P1
17391 KRT18P3
17392 ANKRD20A11P
17393 GAB4
17394 GRK6P1
17395 HMX1
17396 GCGR
17397 RSC1A1
17398 CELA2B
17399 TMEM242
17400 TMEM167B
17401 MRPL20P1
17402 ARHGAP27P1/BPTFP1 '-' KPNA2P3
17403 LRRC37A14P
17404 TNFRSF25
17405 SLC35E2
17406 LINC01139
17407 BTNL10
17408 ZC3H11B
17409 SDHAP2
17410 TSTD1
17411 RPTN
17412 NBPF7
17413 LINC01356
17414 KRT18P57
17415 CAPNS1P1
17416 MARCKSL1P2
17417 CYB5RL
17418 ZNF859P
17419 CROCCP2
17420 TTC34
17421 MMP23A
17422 ATAD3C
17423 KRT19P2
17424 HIST1H1PS1
17425 IFI30
17426 LINC00955
17427 IGSF23
17428 GLRX3P2
17429 CIR1P3
17430 ANXA2P3
17431 R3HDM2P2
17432 TUBB2BP1
17433 LY86/AS1
17434 SOCS5P5
17435 CCDC7
17436 RPL21P65
17437 HSPD1P10
17438 RPL10P1
17439 TPT1P4
17440 FNIP1
17441 ANKRD18EP
17442 SP9
17443 CBX3P9
17444 UQCRFS1P3
17445 DDX18P3
17446 SYCE3
17447 IQCB2P
17448 CKLF
17449 PTGES3P2
17450 HIST1H2BPS2
17451 RPS10P3
17452 CCT7P1
17453 NDUFAB1P1
17454 KRT18P48
17455 ZNF839P1
17456 PAM16
17457 NOC2LP2
17458 KRT19P1
17459 THAP12P5
17460 ADAMTS7P4
17461 KRT18P22
17462 NEPNP
17463 RPS4XP7
17464 MORF4L1P1
17465 CDC14C
17466 TENM3
17467 LYPLA1P3
17468 RPS3AP23
17469 LINC01644
17470 SLC25A20P1
17471 PP14571
17472 HNRNPA1P19
17473 ACTG1P18
17474 H2AFZP3
17475 LINC00339
17476 MIF/AS1
17477 GAPDHP63
17478 BRD7P4
17479 ST13P16
17480 CEBPZOS
17481 DBIP1
17482 TDRD15
17483 PAPOLB
17484 ZNF579
17485 CELA3B
17486 Z97206.1
17487 HNRNPA3P12
17488 CACYBPP3
17489 RNASEK
17490 RPL12P47
17491 AMZ2P2
17492 PIP5K1P1
17493 RPL31P52
17494 ZNF602P
17495 BTBD10P2
17496 CATSPERZ
17497 FAM19A5
17498 RPL23P8
17499 NBPF1
17500 TPT1P8
17501 FTH1P8
17502 UMAD1
17503 ZNF259P1
17504 PPP1R3G
17505 FAM228B
17506 BMPR1APS1
17507 FGF7P8
17508 FO393415.2
17509 RPL21P67
17510 OSTCP6
17511 ATP5F1P6
17512 ZSCAN12P1
17513 KRT18P50
17514 LINGO3
17515 HNRNPA1P12
17516 LINC02076
17517 ZGLP1
17518 VAMP2
17519 ACTBP8
17520 HNRNPH1P1
17521 GSTA8P
17522 KRT8P42
17523 TUBB3P1
17524 YAP1P1
17525 EIF4EBP2P3
17526 ASS1P1
17527 VIM2P
17528 HMGB1P13
17529 PKMP3
17530 HTR5A/AS1
17531 RPL35P2
17532 TUBBP9
17533 Z86062.1
17534 Z85994.1
17535 RPL5P18
17536 MTMR9LP
17537 LINC01881
17538 RPS18P9
17539 OSTCP4
17540 HNRNPA1P41
17541 SNORD111
17542 SNORA77
17543 RNU6ATAC30P
17544 SNORD110
17545 RNU6ATAC27P
17546 SNORA11
17547 RNU6ATAC8P
17548 SNORA81
17549 RNU4ATAC16P
17550 RNU6ATAC31P
17551 SNORD100
17552 MIR548O
17553 SNORD99
17554 SNORD88
17555 MIR1282
17556 SNORD23
17557 OR6B1
17558 PPP3CB/AS1
17559 EBF2
17560 GAS8/AS1
17561 PPP3R1
17562 PSG3
17563 FANCG
17564 KRTAP10/9
17565 DPP3P2
17566 KRTAP1/5
17567 KRTAP10
17568 KRTAP12/2
17569 PLXNA4
17570 MAGEA3
17571 CEBPD
17572 TMEM257
17573 ZNF816/ZNF321P
17574 PSG7
17575 KRTAP1/3
17576 ARIH2OS
17577 ZBED8
17578 HMSD
17579 NPTXR
17580 FAM200A
17581 OR2F2
17582 PPP2R2A
17583 ZNF880
17584 TRIM16
17585 FAM45BP
17586 HEPN1
17587 TIGD1
17588 FXYD7
17589 XKR9
17590 LINC01465
17591 SLC12A8
17592 APOL6
17593 FADS3
17594 TTC4P1
17595 CCNL2
17596 UBA52
17597 MYBPHL
17598 EXOC3/AS1
17599 ZNF630
17600 TIAF1
17601 LINC01118
17602 BTBD19
17603 FAM185A
17604 RAB6C
17605 URAHP
17606 LINC01793
17607 LINC01124
17608 POTEM
17609 CYTOR
17610 DCDC2B
17611 RNU4
17612 RN7SKP16
17613 RNU6
17614 RNU6
17615 RN7SKP199
17616 RN7SKP127
17617 RN7SKP281
17618 RNA5SP296
17619 SNORA79B
17620 RN7SKP240
17621 RNU6
17622 RNU2
17623 RNU6
17624 RNU6
17625 RN7SKP54
17626 RNA5SP146
17627 RNU6
17628 RNU6
17629 RNU6
17630 RN7SKP97
17631 RNU6
17632 RNU6
17633 RNU6
17634 RN7SKP137
17635 RNU6
17636 MIR1538
17637 RN7SKP263
17638 RNU6
17639 RNY3P8
17640 RN7SKP30
17641 RNU6
17642 RN7SKP273
17643 KLF2P3
17644 IGLV9
17645 ZNF385D/AS2
17646 LINC01778
17647 LINC02068
17648 CLDN10/AS1
17649 MEG9
17650 LINC00473
17651 TH2LCRR
17652 TCAF1P1
17653 GAPDHP69
17654 LINC01825
17655 CALM1P1
17656 NUTM2A/AS1
17657 LINC01615
17658 EXOSC6
17659 CDRT15
17660 CSNK1A1P1
17661 EEF1A1P8
17662 LINC00630
17663 ZNF844
17664 SNRPBP1
17665 RPL3P11
17666 CKMT1A
17667 TINCR
17668 RBMX2P3
17669 DSCR4/IT1
17670 HBD
17671 DEFA8P
17672 LINC01120
17673 UHRF2P1
17674 C1GALT1C1L
17675 SAMSN1/AS1
17676 EEF1A1P24
17677 LINC00571
17678 DIP2A/IT1
17679 ADH5P3
17680 FO393418.1
17681 LINC01422
17682 NSUN5P1
17683 LINC01208
17684 BX842568.2
17685 RAD17P2
17686 LINC02247
17687 CCDC18/AS1
17688 MIR503HG
17689 TSSC2
17690 LINC00205
17691 CD99P1
17692 LINC01983
17693 LINP1
17694 DIS3L2P1
17695 UBE2E1/AS1
17696 COX5BP8
17697 ENTPD3/AS1
17698 IL10RB/AS1
17699 CERS1
17700 LINC00114
17701 CFL1P1
17702 EEF1A1P1
17703 LINC01342
17704 DAZAP2P1
17705 EFCAB6/AS1
17706 MYCNUT
17707 HRAT92
17708 SAP18P2
17709 LINC01921
17710 RPS8P10
17711 OSER1/AS1
17712 SEC13P1
17713 ZNF32/AS3
17714 LINC02471
17715 ASS1P2
17716 NUP35P1
17717 LINC01014
17718 ROR1/AS1
17719 C1QTNF5
17720 LINC01767
17721 AFG3L1P
17722 SMCR2
17723 SNRPD2P2
17724 HNRNPRP1
17725 LINC01874
17726 YES1P1
17727 ATP5C1P1
17728 RPL21P32
17729 MIR181A2HG
17730 FLJ37035
17731 EPB41L4A/AS1
17732 CCNT2/AS1
17733 CPTP
17734 EGFR/AS1
17735 HSPA8P16
17736 ARSEP1
17737 LINC00691
17738 SNHG14
17739 SLC44A3/AS1
17740 RPL23AP41
17741 RPS24P8
17742 INHBA/AS1
17743 PTPN2P2
17744 POU6F2/AS1
17745 LINC01857
17746 MIR548XHG
17747 USP9YP28
17748 LINC02054
17749 DNAJC27/AS1
17750 LINC00570
17751 MIR3681HG
17752 HAGLR
17753 PHEX/AS1
17754 LINC00466
17755 VSTM2A/OT1
17756 MRRFP1
17757 LINC00403
17758 Z93930.1
17759 LINC01133
17760 SLC25A5/AS1
17761 LINC01142
17762 MSL3P1
17763 LINC01527
17764 CHL1/AS2
17765 THAP5P1
17766 ATG3P1
17767 OACYLP
17768 PRR29
17769 BACE2/IT1
17770 LINC01280
17771 SMIM25
17772 LINC00572
17773 HSP90AA2P
17774 STK24/AS1
17775 ADM5
17776 PRKAR2A/AS1
17777 SLC31A1P1
17778 LINC00539
17779 PIGUP1
17780 LINC01708
17781 ATP5F1P1
17782 CDCA4P2
17783 ATXN1L
17784 CCND3P1
17785 RPL36P16
17786 SAMM50P1
17787 TTC21B/AS1
17788 HNRNPA3P14
17789 RPL36P4
17790 LINC00365
17791 LINC00620
17792 SMIM13
17793 TMLHE/AS1
17794 MEP1AP4
17795 SAGE4P
17796 SNRPGP15
17797 EIF4BP3
17798 LINC01087
17799 LINC01754
17800 LINC01886
17801 LINC01117
17802 GPX5
17803 ZMIZ1/AS1
17804 SVIL/AS1
17805 RPS5P2
17806 IGKV1D
17807 HSD52
17808 TNK2/AS1
17809 MEF2AP1
17810 TUBB8P6
17811 RPS27AP16
17812 LINC00885
17813 SH3BP5/AS1
17814 ATP6V1G1P3
17815 IPO8P1
17816 GAPDHP46
17817 PLA2G12AP1
17818 SOCS5P2
17819 RASAL2/AS1
17820 ZNF812P
17821 NEFMP1
17822 LAMTOR5/AS1
17823 CEP57L1P1
17824 PCOLCE/AS1
17825 TEX26/AS1
17826 SHMT1P1
17827 MUC20P1
17828 BRAFP1
17829 CETN4P
17830 NTM/AS1
17831 TUBB4BP2
17832 LINC00853
17833 ARL5AP4
17834 BEND3P2
17835 TMEM72/AS1
17836 BTF3P4
17837 RORB/AS1
17838 BTF3P9
17839 GCSHP5
17840 LINC00240
17841 OPA1/AS1
17842 YBX1P1
17843 NDUFAF8
17844 Z99716.1
17845 RPS4XP16
17846 POT1/AS1
17847 TIMM8BP2
17848 LINC00863
17849 APOC4/APOC2
17850 TACC1P1
17851 LINC00320
17852 NDUFA5P10
17853 KRT8P30
17854 LINC00184
17855 PRRT4
17856 CASC6
17857 LINC01266
17858 PPP4R3CP
17859 LINC01752
17860 U82695.1
17861 KCNC4/AS1
17862 LINC01645
17863 INE1
17864 PARP4P2
17865 RPL23AP85
17866 TMEM233
17867 LINC01526
17868 EIF4BP7
17869 RPL18AP2
17870 HMGB3P22
17871 CATIP/AS1
17872 LINC00337
17873 FTH1P22
17874 DAP3P1
17875 GRTP1/AS1
17876 RPL3P7
17877 OR52K3P
17878 PNMA6F
17879 ARSDP1
17880 RANP4
17881 LINC00237
17882 LINC00972
17883 PSME2P2
17884 DYNC1I2P1
17885 SLC9A3/AS1
17886 GOLGA2P7
17887 LINC00618
17888 DUTP6
17889 OSTM1/AS1
17890 AATK/AS1
17891 PLEKHM1
17892 ZNF33BP1
17893 LINC00092
17894 MIR137HG
17895 DUXAP9
17896 SMARCE1P1
17897 HSPA7
17898 ARL2BPP10
17899 LINC01795
17900 LINC02470
17901 TRAPPC12/AS1
17902 INTS6L/AS1
17903 RPL21P107
17904 RPS2P1
17905 LINC01297
17906 TAF1A/AS1
17907 RPL8P2
17908 ABCD1P4
17909 OSTCP2
17910 LINC00113
17911 ASS1P11
17912 LHFPL3/AS2
17913 LINC01678
17914 RPL21P66
17915 FREM2/AS1
17916 RPL7AP52
17917 RPF2P1
17918 MIPEPP1
17919 CT62
17920 TMEM246/AS1
17921 NRSN2/AS1
17922 SFTA1P
17923 BX571846.1
17924 RAB28P5
17925 CR786580.1
17926 CCRL1P1
17927 RPL21P3
17928 RBMS1P1
17929 TNPO1P1
17930 LINC01504
17931 BOLA3/AS1
17932 MPRIP/AS1
17933 RAB6C/AS1
17934 FDPSP1
17935 RFPL1S
17936 JPX
17937 BX119917.1
17938 GBP1P1
17939 CYP4A22/AS1
17940 AIFM1P1
17941 LINC00475
17942 LINC01703
17943 MKRN2OS
17944 Z82206.1
17945 LINC01393
17946 STIP1P3
17947 LINC01821
17948 LINC02476
17949 LINC01980
17950 C2CD4D
17951 MTCO3P20
17952 LINC01492
17953 CCT4P2
17954 RPL35P5
17955 DRAXINP1
17956 BX248409.1
17957 LINC02158
17958 LINCMD1
17959 ZNF469
17960 MYT1L/AS1
17961 MTND2P28
17962 HNRNPA3P15
17963 LINC01729
17964 SBDSP1
17965 EIF2S2P5
17966 MCRIP1
17967 CADM3/AS1
17968 IPO7P2
17969 FAM225B
17970 TREML5P
17971 SLC26A6
17972 PTPRD/AS1
17973 FAM66E
17974 FGD5/AS1
17975 LINC02036
17976 MEG8
17977 DBH/AS1
17978 LINC00431
17979 LINC01389
17980 LINC01831
17981 DHRS4L1
17982 DDX39AP1
17983 PROSER2/AS1
17984 MIAT
17985 MRPS11P1
17986 LINC00626
17987 FAM229A
17988 ERCC6
17989 GS1
17990 RUSC1/AS1
17991 LINC02072
17992 LINC00694
17993 PSG8/AS1
17994 LINC00115
17995 LINC01456
17996 MTND2P9
17997 RIMKLBP2
17998 NOL7
17999 RPL21P92
18000 LINC02249
18001 PCA3
18002 LINC01875
18003 RIOK3P1
18004 NTF4
18005 SATB2/AS1
18006 NRIR
18007 ELFN1
18008 ABHD11/AS1
18009 MTND1P23
18010 PIGBOS1
18011 LINC01534
18012 HAR1A
18013 UBXN10/AS1
18014 LAMP5/AS1
18015 NDUFA12P1
18016 CCT8P1
18017 PRICKLE2/AS3
18018 COX5BP7
18019 LGALS17A
18020 LINC01772
18021 FGF13/AS1
18022 ZNF503/AS1
18023 LINC01776
18024 MEMO1P1
18025 PAICSP1
18026 ZBTB45P2
18027 LINC00623
18028 PRSS44
18029 UQCRFS1P1
18030 EIF3LP3
18031 LINC00937
18032 RPL7P3
18033 SEC11B
18034 LINC02097
18035 SEPT7P3
18036 DDC/AS1
18037 FTCDNL1
18038 LINC01907
18039 PSMC1P12
18040 RPS3AP46
18041 BAIAP2/AS1
18042 RPL35P8
18043 Z98752.1
18044 KRT16P6
18045 TEX22
18046 RANP7
18047 ELOCP21
18048 CLK3P2
18049 SGMS1/AS1
18050 BX470209.1
18051 RPS12P5
18052 NPIPB14P
18053 LEMD1/AS1
18054 GAS1RR
18055 Z75746.1
18056 RPL37AP1
18057 KRT18P36
18058 MRPL35P3
18059 UBE2V2P1
18060 GRM7/AS3
18061 GTF2H2B
18062 ARHGAP26/AS1
18063 RPL12P10
18064 PDCL3P1
18065 NPY6R
18066 CFLAR/AS1
18067 ZNF192P1
18068 RPS3AP38
18069 CROCC2
18070 NUP50/AS1
18071 VN2R10P
18072 HAGLROS
18073 ST7/AS2
18074 LINC01876
18075 PARD3/AS1
18076 MTATP6P21
18077 TPI1P1
18078 MRPL23/AS1
18079 SLC16A1/AS1
18080 SLC25A5P5
18081 ANKRD18DP
18082 PLCL2/AS1
18083 BX322234.1
18084 RPA2P2
18085 Z93930.2
18086 LINC01748
18087 UPF3AP1
18088 TMEM185B
18089 FTOP1
18090 LINC00323
18091 USF1P1
18092 IPMKP1
18093 LINC01918
18094 UPK1A/AS1
18095 KIRREL/IT1
18096 RPS7P10
18097 SCDP1
18098 MTCL1P1
18099 TRAF6P1
18100 CYP4F26P
18101 LINC00606
18102 SNORD57
18103 FTLP3
18104 RPL21P110
18105 LINC00343
18106 SHANK2/AS1
18107 LINC00974
18108 ACTG1P12
18109 PLCG1/AS1
18110 KIF4B
18111 HSPA9P1
18112 TEX41
18113 BX248123.1
18114 PWWP2AP1
18115 LINC01535
18116 ENTPD1/AS1
18117 RPL15P14
18118 MIR217HG
18119 FGF12/AS3
18120 FAM66C
18121 LINC01709
18122 EEF1DP2
18123 PABPC1L2B/AS1
18124 HSBP1L1
18125 SMCR5
18126 PSMD5/AS1
18127 VPS25P1
18128 PP12613
18129 DAB1/AS1
18130 SRRM5
18131 FABP7P1
18132 KRTAP3/4P
18133 FAM30A
18134 TBCAP1
18135 PGAM4
18136 HNRNPA3P1
18137 CACTIN/AS1
18138 OSTCP8
18139 LINC00840
18140 MEIS1/AS3
18141 SUGT1P1
18142 MED15P3
18143 PAICSP3
18144 EEF1GP3
18145 SHROOM2P1
18146 ATE1/AS1
18147 LHFPL3/AS1
18148 GSTM3P2
18149 H3F3AP5
18150 ERVMER34/1
18151 LINC01359
18152 BSN/AS2
18153 LINC01276
18154 PDZPH1P
18155 CEP164P1
18156 ALG1L5P
18157 RPS4XP2
18158 DANCR
18159 HAUS4P1
18160 COX6A1P2
18161 ABHD17AP6
18162 CENPCP1
18163 LINC01203
18164 LINC00658
18165 NBPF2P
18166 SLC8A1/AS1
18167 LINC00511
18168 GTF2IP7
18169 ITGB2/AS1
18170 RPL6P2
18171 ANHX
18172 LINC00629
18173 Z98257.1
18174 LINC02094
18175 RBMX2P5
18176 RPS28P7
18177 PARP1P1
18178 CRIP1P3
18179 LMCD1/AS1
18180 HORMAD2/AS1
18181 BTF3P13
18182 RPL12P44
18183 ZNF717
18184 LBX1/AS1
18185 GCSAML/AS1
18186 IL21/AS1
18187 WDR11/AS1
18188 HDGFP1
18189 TRGC2
18190 ST7/AS1
18191 RPL31P12
18192 NBPF13P
18193 LINC00845
18194 FAM155A/IT1
18195 MIS18A/AS1
18196 SMIM2/AS1
18197 LINC01985
18198 LINC01364
18199 ELL2P1
18200 KRT16P2
18201 LINC00434
18202 THRAP3P1
18203 RPL15P1
18204 HAUS6P1
18205 PARG
18206 RBM26/AS1
18207 TP73/AS1
18208 DLG1/AS1
18209 FTH1P16
18210 EIF4A2P2
18211 SALL1P1
18212 HPN/AS1
18213 KIF9/AS1
18214 LINC01806
18215 PCGEM1
18216 MRPS21P2
18217 Z93019.1
18218 FCF1P1
18219 RPS8P4
18220 HNRNPA1P63
18221 LINC00310
18222 GPN3P1
18223 LINC01537
18224 AKR1B15
18225 RPL6P24
18226 STK4/AS1
18227 NCAM1/AS1
18228 CCNJP1
18229 USP9YP14
18230 SCAMP4
18231 LINC01268
18232 LINC01624
18233 LINC01483
18234 DIAPH3/AS1
18235 SLC2A1/AS1
18236 SOCS5P4
18237 DNAJC9/AS1
18238 SFR1P1
18239 SPAG5/AS1
18240 ADGRF5P1
18241 RPS3AP37
18242 CERS6/AS1
18243 LINC01132
18244 LINC01714
18245 SOX21/AS1
18246 HIGD1AP11
18247 STEAP2/AS1
18248 DNMBP/AS1
18249 RD3L
18250 LINC01940
18251 LINC01693
18252 MTCO3P43
18253 FAM212B/AS1
18254 SLC9A7P1
18255 CARM1P1
18256 SUCLA2/AS1
18257 DPY19L2P3
18258 TEX46
18259 MRLN
18260 PSPC1P1
18261 ASS1P5
18262 FAM66A
18263 ISX/AS1
18264 SNAP25/AS1
18265 FLJ31104
18266 LINC02344
18267 SRGAP3/AS3
18268 RPL18AP17
18269 LINC01341
18270 TARID
18271 BUB3P1
18272 PIN4P1
18273 RAB11AP1
18274 MTND5P1
18275 DHX9P1
18276 ZNF680P1
18277 RAPGEF4/AS1
18278 VN1R51P
18279 MTCO3P40
18280 POLR2J2
18281 TOP3BP1
18282 LINC00864
18283 CFL1P3
18284 SEC63P1
18285 LYPLAL1/AS1
18286 LINC01515
18287 LINC01740
18288 PNKDP1
18289 LINC01820
18290 MELTF/AS1
18291 AKIRIN1P2
18292 FALEC
18293 CASP16P
18294 TLE1P1
18295 GEMIN8P4
18296 RPL23AP16
18297 PTPN2P1
18298 RNF144A/AS1
18299 HYALP1
18300 LINC00578
18301 HCG11
18302 NACAP1
18303 COL6A4P2
18304 LINC01320
18305 PSMD8P1
18306 RALY/AS1
18307 ORM2
18308 KATNBL1P6
18309 PCAT6
18310 GUSBP11
18311 AMD1P1
18312 MIR646HG
18313 FTLP17
18314 LINC02263
18315 SMIM10L2B/AS1
18316 ITPKB/IT1
18317 LINC01004
18318 HSPC324
18319 CCT6P1
18320 LINC01185
18321 ARL5AP3
18322 TSTD3
18323 SDAD1P1
18324 LINC01546
18325 CYP2C59P
18326 TUBB4AP1
18327 OST4
18328 LINC01713
18329 LINC01125
18330 RPL21P50
18331 RAB11FIP1P1
18332 LINC01013
18333 TMSB10P1
18334 EEF1A1P11
18335 LINC01760
18336 DAP3P2
18337 SURF6P1
18338 CCDC183/AS1
18339 OR7E26P
18340 BX284668.2
18341 NUTM2E
18342 SPCS2P4
18343 D21S2088E
18344 FNDC10
18345 MACC1/AS1
18346 HNF4GP1
18347 Z97056.1
18348 ZNF883
18349 HDAC2/AS2
18350 HOTAIR
18351 FCF1P2
18352 LINC02095
18353 SNHG26
18354 HNRNPCP7
18355 LINC01201
18356 PROB1
18357 TTC3/AS1
18358 CES1P1
18359 ARL17B
18360 TNKS2/AS1
18361 LINC00659
18362 DHFR
18363 SRGAP3/AS2
18364 EIF4BP2
18365 WEE2/AS1
18366 Z69666.1
18367 MRPL45P2
18368 LINC00954
18369 THRB/AS1
18370 LINC01128
18371 MTCYBP42
18372 HMGB3P4
18373 LAMA5/AS1
18374 MARK2P13
18375 AK3P5
18376 MIR4500HG
18377 TLK2P2
18378 PIK3IP1/AS1
18379 RPL23AP12
18380 MYLKP1
18381 EEF1DP1
18382 UBAC2/AS1
18383 RASA4CP
18384 RPS13P2
18385 SNRPD2P1
18386 AKT3/IT1
18387 UBE3AP2
18388 SATB1/AS1
18389 OR2A9P
18390 LINC01205
18391 SLC47A1P1
18392 ACTBP14
18393 HNF4A/AS1
18394 EXOSC3P1
18395 TMPRSS11GP
18396 RPL30P13
18397 LINC01277
18398 PMS2P7
18399 KRT223P
18400 VDAC1P8
18401 DUTP1
18402 LINC01788
18403 RPS3AP54
18404 MTCO3P30
18405 LINC01165
18406 PSMA6P2
18407 ANKRD20A8P
18408 HSPA8P8
18409 OR51AB1P
18410 YY1P2
18411 BTBD6P1
18412 MEOX2/AS1
18413 MED4/AS1
18414 RPL41
18415 VIM/AS1
18416 ACTG1P2
18417 EIF4A1P10
18418 CCDC26
18419 ACTBP1
18420 SMPD4P2
18421 CRYGEP
18422 ANKRD10/IT1
18423 EPHA1/AS1
18424 LINC02038
18425 TCP1P1
18426 NAP1L1P2
18427 GDI2P1
18428 RPL19P20
18429 PGA4
18430 ADAM1A
18431 PTGES3P3
18432 LINC00200
18433 SERPINH1P1
18434 LINC00242
18435 HNRNPA1P66
18436 MT1P3
18437 TTTY10
18438 PPP1R12BP1
18439 PNPT1P1
18440 LINC01981
18441 LINC00377
18442 PES1P2
18443 BX284656.1
18444 EEF1DP6
18445 ORM1
18446 ACAP2/IT1
18447 DANT1
18448 MTCO2P12
18449 HYI/AS1
18450 ACTG1P9
18451 LRRC3/AS1
18452 DPY19L1P1
18453 PIN1P1
18454 SZT2/AS1
18455 LINC00452
18456 HMGB1P16
18457 LINC01715
18458 MIR5689HG
18459 LINC00858
18460 KCNQ1/AS1
18461 SFTA3
18462 NPM1P25
18463 RALGAPA1P1
18464 AJ009632.2
18465 PIP5K1P2
18466 SPINK8
18467 RPS10P18
18468 RLIMP1
18469 LINC01789
18470 LYST/AS1
18471 ACTG1P11
18472 RGS17P1
18473 PATL2
18474 FO681548.1
18475 FLT1P1
18476 KRT16P4
18477 LINC00379
18478 SACS/AS1
18479 ZFYVE9P1
18480 LINC01204
18481 TNPO1P3
18482 SUCLA2P3
18483 PRDX3P1
18484 MTATP8P2
18485 MBNL1/AS1
18486 PRAC2
18487 RPL4P4
18488 LINC01758
18489 LINC00280
18490 NAMPTP1
18491 MYOSLID
18492 PABPC1P9
18493 BUD31P2
18494 MAST4/AS1
18495 ZNF492
18496 ISPD/AS1
18497 SOS1/IT1
18498 LINC00484
18499 CR589904.1
18500 EEF1DP3
18501 MIR194/2HG
18502 FTLP16
18503 LINC01159
18504 CXCR2P1
18505 DYNLT3P2
18506 MRPS18AP1
18507 SLC25A38P1
18508 SNRPFP2
18509 RPS21P1
18510 XIST
18511 ZNF688
18512 CCNB1IP1P1
18513 DDX50P1
18514 CR391992.1
18515 PET100
18516 KHSRPP1
18517 EMX2OS
18518 ARSD/AS1
18519 PGA3
18520 STEAP3/AS1
18521 RPL21P89
18522 RPSAP20
18523 OGFR/AS1
18524 IMMTP1
18525 LINC01315
18526 GK3P
18527 KIF25/AS1
18528 LINC00400
18529 YWHAZP3
18530 PRPS1L1
18531 EIF4EP2
18532 B3GALNT1P1
18533 TFAP2A/AS1
18534 FLJ31356
18535 ZRANB2/AS2
18536 TOB1/AS1
18537 GTF3AP6
18538 HBBP1
18539 MIR181A1HG
18540 AKR1B1P1
18541 ALMS1/IT1
18542 ANKRD36BP2
18543 NHS/AS1
18544 LINC00364
18545 AK3P3
18546 TMSB4XP6
18547 TRPM2/AS
18548 ANKRD66
18549 CDC42/IT1
18550 LRRC37A15P
18551 RPL4P6
18552 MTAPP2
18553 STK24P1
18554 PRRT3/AS1
18555 KRT16P5
18556 TMEM254/AS1
18557 ME2P1
18558 TCERG1L/AS1
18559 LINC02028
18560 ACBD6
18561 SEPHS1P4
18562 HOXB/AS1
18563 LINC00443
18564 ATP5G1P1
18565 CT45A11P
18566 RPL22P18
18567 LINC01433
18568 RNF10P1
18569 CNOT6LP1
18570 ATP6V0CP1
18571 Z99714.1
18572 FTH1P5
18573 RPL4P5
18574 HSPB1P2
18575 FAM92A1P2
18576 ATXN8OS
18577 SPATA31C1
18578 PHBP4
18579 NFE4
18580 MIRLET7DHG
18581 XXYLT1/AS2
18582 LINC02370
18583 GTF2IP23
18584 FEZF1/AS1
18585 LINC01284
18586 FANCD2P2
18587 NCAPD2P1
18588 DDX10P2
18589 ACTG1P23
18590 RPL4P3
18591 DSCR9
18592 FAM41C
18593 RPL23AP52
18594 KARSP2
18595 LINC01048
18596 HINT2P1
18597 LINC01747
18598 TCEA1P2
18599 LINC01786
18600 LINC00856
18601 ERVMER61/1
18602 SERPINB9P1
18603 LRRC37A6P
18604 LINC00276
18605 ANKRD18B
18606 U73166.1
18607 PA2G4P4
18608 PROX1/AS1
18609 VENTXP4
18610 PSMG3/AS1
18611 VAV3/AS1
18612 EEF1B2P8
18613 MKX/AS1
18614 RPL19P21
18615 PPP5D1
18616 THAP7/AS1
18617 HMGB1P49
18618 COL6A4P1
18619 LINC01799
18620 NOS2P3
18621 LIMD1/AS1
18622 Z82209.1
18623 CCDC192
18624 CALM1P2
18625 ZNF32/AS2
18626 SF3A3P1
18627 GTF2IRD1P1
18628 CCT5P2
18629 FTX
18630 GPAA1P2
18631 TEX48
18632 HM13/AS1
18633 RPS23P8
18634 DNM3OS
18635 USP12/AS2
18636 KLHL7/AS1
18637 TNPO1P2
18638 FAM224B
18639 CEACAM22P
18640 SETSIP
18641 PABPC1P3
18642 ENO1/AS1
18643 FBXW4P1
18644 LINC00332
18645 RPL10P3
18646 MEIS1/AS2
18647 SDAD1P2
18648 ZNF341/AS1
18649 NFU1P1
18650 VN1R108P
18651 ANKRD63
18652 PSAT1P3
18653 ARHGAP26/IT1
18654 SMARCE1P5
18655 YY2
18656 FOXD3/AS1
18657 RPS6P15
18658 CBX1P1
18659 ARPP21/AS1
18660 ZNF674/AS1
18661 GOT2P2
18662 AGAP10P
18663 FBXW11P1
18664 MFSD13B
18665 STMND1
18666 SHC1P1
18667 MAGEA8/AS1
18668 HAO2/IT1
18669 LINC00309
18670 TMBIM7P
18671 GXYLT1P1
18672 MIR205HG
18673 LINC00160
18674 DSTNP1
18675 HSBP1
18676 FAM201B
18677 RPL12P15
18678 RAB42P1
18679 CDC20P1
18680 CUBNP1
18681 RPS3AP9
18682 LINC00326
18683 LINC00271
18684 LINC01804
18685 FARSBP1
18686 TSSK1A
18687 GYG1P3
18688 LINC01436
18689 LINC01508
18690 BTF3P10
18691 SPATA20P1
18692 LINC01468
18693 ARHGAP42P2
18694 MORF4L2/AS1
18695 KLF3/AS1
18696 RPL7P56
18697 TRBV26OR9/2
18698 LINC01098
18699 LINC00852
18700 MTND5P19
18701 ZNF826P
18702 LINC01510
18703 RPL17P49
18704 PLSCR5
18705 LINC01423
18706 CFAP58/AS1
18707 PSMC1P3
18708 ITPR1/AS1
18709 TRERNA1
18710 E2F4P1
18711 APCDD1L/AS1
18712 EZH2P1
18713 RPL13AP17
18714 LINC01816
18715 RPL34P6
18716 ACTG1P10
18717 LINC01160
18718 RPSAP40
18719 NDUFAF4P4
18720 NBPF21P
18721 LINC00689
18722 LINC01445
18723 RBMY3AP
18724 LINC01750
18725 TIMM8AP1
18726 LINC01305
18727 LINC00441
18728 JKAMPP1
18729 LINC01353
18730 CBX1P5
18731 FAM225A
18732 HINT1P1
18733 LINC01249
18734 LINC00278
18735 RSL24D1P11
18736 RPL3P5
18737 CLEC12A/AS1
18738 MTND2P19
18739 LINC02015
18740 FAHD2CP
18741 SHQ1P1
18742 LINC01037
18743 DLEU2
18744 ATP5BP1
18745 AGBL5/AS1
18746 LUARIS
18747 FSIP2/AS1
18748 LINC01698
18749 SPATA31B1P
18750 RFESDP1
18751 DLG3/AS1
18752 LINC01704
18753 DIRC3
18754 Z97180.1
18755 LINC00574
18756 PABPC1P1
18757 LINC00899
18758 LINC/PINT
18759 ARHGEF9/IT1
18760 TSPAN19
18761 LINC01273
18762 EMBP1
18763 CHODL/AS1
18764 DLX6/AS1
18765 PPP1R11P2
18766 LINC01354
18767 TMEM44/AS1
18768 Z93403.1
18769 DBIL5P
18770 RPL31P50
18771 PIK3CD/AS2
18772 DOC2GP
18773 PA2G4P6
18774 PCAT7
18775 LINC01819
18776 MTHFD1P1
18777 RPS7P2
18778 FAM192BP
18779 UTAT33
18780 KRT17P3
18781 IPO9/AS1
18782 SNRPFP1
18783 NDUFB1P1
18784 PRH1
18785 TRAF3IP2/AS1
18786 DARS/AS1
18787 IDH1/AS1
18788 MAP1LC3BP1
18789 NEBL/AS1
18790 PSG1
18791 SEPHS1P7
18792 RPS7P3
18793 HS1BP3/IT1
18794 DPY19L1P2
18795 FAM238B
18796 PPP1R2P3
18797 ANXA2P2
18798 FLJ27354
18799 CLCN3P1
18800 CAP1P2
18801 LEF1/AS1
18802 FAAHP1
18803 LINC01807
18804 LSM12P1
18805 ZBED9
18806 PSMD10P3
18807 LINC01105
18808 LINC01798
18809 HNRNPCP9
18810 SLC4A1APP1
18811 LINC01063
18812 TMEM253
18813 MRPL35P2
18814 LINC01031
18815 LINC01697
18816 DCST1/AS1
18817 RFX3/AS1
18818 TMA7
18819 LINC00384
18820 MCTS1
18821 IMPDH1P10
18822 RAP2C/AS1
18823 LINC00708
18824 MTND4P24
18825 MTRNR2L4
18826 IGHV3
18827 FTLP8
18828 ARSFP1
18829 LINC00865
18830 DYNLT3P1
18831 CSF2RBP1
18832 TMEM114
18833 FTH1P1
18834 MTND1P32
18835 GNG12/AS1
18836 DFFBP1
18837 RPL4P2
18838 Z74021.1
18839 SEMA3B/AS1
18840 FTLP2
18841 RPL29P28
18842 ZDHHC20P4
18843 RPS3AP25
18844 SKA2P1
18845 SMIM26
18846 NDUFA5P1
18847 RPL5P6
18848 RAD17P1
18849 KNOP1P4
18850 RPL21P131
18851 RPL31P15
18852 RPS26P42
18853 RPL18AP7
18854 MHENCR
18855 SLC16A6P1
18856 BMPR1APS2
18857 TGFB2/AS1
18858 MFAP1P1
18859 NPM1P13
18860 RPL3P12
18861 CYCSP8
18862 ST3GAL5/AS1
18863 MRPL45P1
18864 DPYD/IT1
18865 SRD5A1P1
18866 CLK2P1
18867 LINC01549
18868 RPL3P4
18869 KIAA1614/AS1
18870 EEF1A1P3
18871 KANTR
18872 HMGN2P11
18873 LINC01412
18874 RPL31P35
18875 C4BPAP2
18876 PRPS1P2
18877 LINC01431
18878 LINC01780
18879 FAM136BP
18880 IDI2/AS1
18881 LDHBP1
18882 ACTG1P21
18883 LINC00665
18884 LINC01705
18885 ATP11A/AS1
18886 BDH2P1
18887 TRIM80P
18888 YWHAEP1
18889 ELF2P3
18890 FLJ22447
18891 GAPDHP74
18892 TIMM9P3
18893 DNAJC19P8
18894 HNRNPDP1
18895 SDCBPP3
18896 SLCO4A1/AS1
18897 DUX4L50
18898 RPS2P32
18899 TXNP1
18900 GSTO3P
18901 LINC01700
18902 PET117
18903 RPL34P27
18904 LYRM9
18905 SMG7/AS1
18906 NUCKS1P1
18907 SEC1P
18908 RPL23AP93
18909 PHKA1P1
18910 IQCA1/AS1
18911 MRPS31P2
18912 LINC01166
18913 DLGAP4/AS1
18914 PLCE1/AS2
18915 LINC01400
18916 DDX3P1
18917 LINC00342
18918 HSPA8P18
18919 SNHG15
18920 CYP1B1/AS1
18921 LINC00327
18922 AHCYP4
18923 MIR3936HG
18924 LINC01725
18925 RPEP4
18926 HDAC1P2
18927 SNHG7
18928 CRYZP1
18929 CASK/AS1
18930 FAM204BP
18931 PHGR1
18932 ERVH48/1
18933 EEF1A1P14
18934 LINC00884
18935 SAR1AP4
18936 ZFY/AS1
18937 RPS15AP6
18938 WTH3DI
18939 LINC00892
18940 CCDC144NL/AS1
18941 HOXB/AS3
18942 RAB1C
18943 LINC00702
18944 VN1R20P
18945 CTAGE7P
18946 LINC01007
18947 LINC00456
18948 ACTBP12
18949 RPS27P18
18950 LINC01762
18951 RPS24P6
18952 RPS12P17
18953 EEF1A1P26
18954 RPL12P29
18955 RNF224
18956 LINC00642
18957 LINC01687
18958 MROH3P
18959 LINC00167
18960 LINC00472
18961 FABP3P2
18962 HMGB1P31
18963 SNRPEP4
18964 GPX1
18965 MTCYBP10
18966 LINC01346
18967 DSCR10
18968 RPL31P45
18969 USP32P2
18970 PFN1P1
18971 FAM53B/AS1
18972 UBE2FP3
18973 ERP29P1
18974 LINC00028
18975 CHRM3/AS2
18976 Z83844.2
18977 GTF2IP4
18978 AK4P3
18979 NKAPP1
18980 LINC01719
18981 LINC01046
18982 LINC01222
18983 LINC01783
18984 KRT18P67
18985 EIF3FP3
18986 HOTAIRM1
18987 BTBD18
18988 HMGA1P6
18989 STXBP5/AS1
18990 RPL35AP31
18991 RPSAP69
18992 TMEM238
18993 SYNJ2/IT1
18994 LINC01638
18995 FAM224A
18996 ZNF529/AS1
18997 LINC00460
18998 MKNK2P1
18999 DNM3/IT1
19000 CHTF8P1
19001 B4GALT1/AS1
19002 LINC00513
19003 OR52E7P
19004 EIF4EP1
19005 KRT8P15
19006 CYP51A1P2
19007 ERI3/IT1
19008 TWIST2
19009 RPL10P19
19010 LINC00462
19011 DCUN1D2/AS
19012 LINC01137
19013 CYP2T1P
19014 LINC01158
19015 GPR158/AS1
19016 SPIN4/AS1
19017 PIRT
19018 RNASEH2B/AS1
19019 ANAPC1P1
19020 HNRNPA1P27
19021 LINC01865
19022 PIEZO1P1
19023 BX842559.2
19024 EBAG9P1
19025 GAS6/AS1
19026 SLC26A4/AS1
19027 MYCNOS
19028 GOT2P3
19029 LINC01122
19030 LINC00284
19031 LINC01765
19032 LINC00656
19033 LINC01251
19034 LINC01136
19035 UFL1/AS1
19036 LINC01237
19037 HIST1H2BN
19038 LINC01949
19039 EIF4HP1
19040 EIF3LP2
19041 DPH3P1
19042 KCNQ5/IT1
19043 ADH5P4
19044 TTTY15
19045 DLG5/AS1
19046 YEATS2/AS1
19047 LINC01503
19048 RPL10P9
19049 UBE2Q2P10
19050 POTEB
19051 LINC01694
19052 RPS28
19053 MT1XP1
19054 KRTAP5/AS1
19055 CTXN2
19056 RPL21P38
19057 FTLP15
19058 UQCRHL
19059 BTF3P6
19060 UBE2SP1
19061 LINC01360
19062 LINC01681
19063 GAPDHP22
19064 RPL5P34
19065 RBPMS2P1
19066 TXNP6
19067 LINC00463
19068 MTND4P26
19069 TAS2R62P
19070 RPL5P10
19071 PAGE2
19072 MTND4P11
19073 LINC02433
19074 RHBDF1P1
19075 EEF1GP8
19076 RPL23AP83
19077 LINC01675
19078 NAP1L4P3
19079 LINC01961
19080 ELOBP1
19081 ARHGEF19/AS1
19082 ELOBP4
19083 RNASEH1/AS1
19084 LINC01114
19085 LINC01781
19086 AIMP1P1
19087 RPS26P38
19088 LINC01191
19089 FHP1
19090 CDCA4P4
19091 LIX1L/AS1
19092 TMEM229A
19093 LINC01505
19094 ZFX/AS1
19095 KCNH1/IT1
19096 DEPDC1/AS1
19097 LINC01641
19098 LANCL1/AS1
19099 ZNF879
19100 OSTCP5
19101 BCAS2P2
19102 JAZF1/AS1
19103 GLUD1P9
19104 LINC01914
19105 TATDN1P1
19106 RNF219/AS1
19107 LINC01426
19108 CTBP2P8
19109 OR7E162P
19110 USP27X/AS1
19111 SPRYD7P1
19112 CCDC188
19113 ZNF37BP
19114 KBTBD13
19115 ZNF736
19116 SLC16A12/AS1
19117 MAGI2/AS3
19118 PINLYP
19119 ZNF101P2
19120 ACBD3/AS1
19121 RPL34/AS1
19122 RHOXF1P1
19123 SP2/AS1
19124 MRPS21P1
19125 RPL13AP20
19126 PTGES3P1
19127 HRAT17
19128 NDUFB1P2
19129 PCDH9/AS1
19130 FAM133B
19131 RAD1P1
19132 ZFRP1
19133 LINC01800
19134 SYNE1/AS1
19135 CCT6P3
19136 CHRM3/AS1
19137 MCIDAS
19138 MAPKAPK5/AS1
19139 JRK
19140 SNRK/AS1
19141 WDR82P1
19142 MED14OS
19143 YWHAEP5
19144 AGPAT5P1
19145 CHL1/AS1
19146 LINC01934
19147 ACTBP13
19148 IFT74/AS1
19149 ELF3/AS1
19150 SDCBP2/AS1
19151 NUS1P2
19152 GPR50/AS1
19153 HMGA1P4
19154 PRUNEP1
19155 TUBB8P11
19156 NPIPB2
19157 LINC02092
19158 LINC01287
19159 GAS5
19160 HLA/B
19161 ELL2P3
19162 SLC25A25/AS1
19163 LINC00412
19164 LINC01103
19165 TPT1P9
19166 EEF1GP5
19167 LINC00458
19168 MORF4
19169 LINC01135
19170 SVILP1
19171 PHBP13
19172 LINC01239
19173 SLIT1/AS1
19174 HNRNPUL2/BSCL2
19175 LINC00163
19176 EIF3EP1
19177 MIR155HG
19178 HNRNPDLP2
19179 OR7E62P
19180 SOX9/AS1
19181 APOC2
19182 TEX21P
19183 SNHG20
19184 LINC01827
19185 ATP5HP4
19186 MTND2P18
19187 GTF3C2/AS1
19188 LINC01524
19189 COX20P2
19190 SEMA3F/AS1
19191 DPP10/AS1
19192 TECRP1
19193 LINC00940
19194 LINC01777
19195 RPL24P2
19196 ZRANB2/AS1
19197 CHCHD2P6
19198 ID2/AS1
19199 LINC00330
19200 ANKRD65
19201 LINC00094
19202 ZSCAN31
19203 Z97192.3
19204 CHCHD2P8
19205 FAM237A
19206 DSCAM/AS1
19207 HSP90AB6P
19208 CDK5P1
19209 SMIM1
19210 HGH1
19211 LINC00601
19212 PPP1R3E
19213 Z68868.1
19214 ZNF33CP
19215 LINC01702
19216 TATDN2P3
19217 TSPY26P
19218 MRPS18BP2
19219 Z82188.2
19220 DANT2
19221 TMEM185AP1
19222 ITGA9/AS1
19223 LINC02331
19224 FAM103A2P
19225 ZNF652P1
19226 MCF2L/AS1
19227 SMIM2/IT1
19228 LINC01634
19229 MRPL53P1
19230 THRA1/BTR
19231 HM13/IT1
19232 LINC00957
19233 RPL23AP69
19234 DUSP8P5
19235 RPL12P25
19236 PVRIG2P
19237 Z84478.1
19238 LINC01621
19239 RPL36AP15
19240 DNM1P51
19241 SSR4P1
19242 RPEL1
19243 MRPS10P1
19244 LINC02154
19245 SPAAR
19246 EPN2/AS1
19247 CYMP/AS1
19248 KRT18P63
19249 KATNBL1P3
19250 DPY19L2P4
19251 LINC01278
19252 PSMB3P2
19253 TRAPPC13P1
19254 SMIM27
19255 HAUS6P3
19256 RPL10AP5
19257 NEURL1/AS1
19258 EIF4A1P7
19259 LINC01372
19260 LINC01664
19261 RPL21P135
19262 GYG2/AS1
19263 DBF4P1
19264 LINC01221
19265 SNX19P2
19266 BX842568.4
19267 FTLP1
19268 HIPK1/AS1
19269 MSC/AS1
19270 LINC00402
19271 NDUFB11P1
19272 NFAM1
19273 LINC00533
19274 LINC01871
19275 GNAS/AS1
19276 LINC01102
19277 NSRP1P1
19278 FAM21EP
19279 LINC00494
19280 SNRPFP4
19281 MXRA5Y
19282 MIR670HG
19283 LINC00298
19284 OR5AN2P
19285 PA2G4P2
19286 PCBP2P1
19287 LINC00894
19288 DICER1/AS1
19289 ANKRD34C
19290 KRT18P46
19291 MFRP
19292 GABPAP
19293 CTBP2P2
19294 SEPT14P12
19295 KIAA0040
19296 HCG2040054
19297 LINC00607
19298 ZNRF3/IT1
19299 SOCS5P3
19300 MYL6P2
19301 OLMALINC
19302 TUBB8P9
19303 TBCAP2
19304 SRGAP3/AS4
19305 BHLHE40/AS1
19306 GSN/AS1
19307 ARHGEF7/AS2
19308 LINC00941
19309 LINC01828
19310 TSPEAR/AS1
19311 PKMP2
19312 TM4SF19/AS1
19313 LINC01564
19314 CPB2/AS1
19315 RBMS3/AS3
19316 RHOA/IT1
19317 APOA1/AS
19318 ASH1L/AS1
19319 NEXN/AS1
19320 LINC01779
19321 ZNF815P
19322 EGOT
19323 TTC28/AS1
19324 COX7CP1
19325 UBOX5/AS1
19326 PNMA6A
19327 RPL7AP53
19328 Z83313.1
19329 MORC2/AS1
19330 RPL23AP20
19331 LINC01936
19332 LINC01814
19333 ASMTL/AS1
19334 LINC00445
19335 LINC01920
19336 MYCBP2/AS1
19337 Z82246.1
19338 GAPDHP14
19339 HSPB1P1
19340 LINC01447
19341 YAP1P2
19342 ELFN1/AS1
19343 ACTG1P4
19344 COX10/AS1
19345 LINC02243
19346 LINC00545
19347 HAUS6P2
19348 ADORA2BP1
19349 TMEM147/AS1
19350 CHCHD4P3
19351 PRADC1P1
19352 TCEA1P4
19353 RPL18AP15
19354 KDM4A/AS1
19355 GRM7/AS1
19356 LINC01376
19357 VEZF1P1
19358 MTCYBP24
19359 GPC5/IT1
19360 MYO16/AS1
19361 SLC25A3P1
19362 DIAPH2/AS1
19363 EI24P2
19364 RPL26P30
19365 Z98884.1
19366 LINC01361
19367 Z82214.2
19368 CLEC2L
19369 NDUFB9P2
19370 ZBED5
19371 GACAT3
19372 EEF1GP7
19373 GUSBP5
19374 MRGPRG/AS1
19375 TLX1NB
19376 SLFN14
19377 RPL5P9
19378 TRHDE/AS1
19379 EI24P4
19380 SUCLG2P2
19381 LINC00437
19382 LINC00854
19383 LINC00479
19384 DDX11L2
19385 VLDLR/AS1
19386 HMGB1P18
19387 NRADDP
19388 NDUFAF4P3
19389 LINC01134
19390 LINC02151
19391 UBE2L5P
19392 LINC00427
19393 PKMP1
19394 LINC02195
19395 EIF2S2P3
19396 GPS2P1
19397 BX470209.2
19398 RPL21P133
19399 ARF4P2
19400 KPNA2P1
19401 LINC01695
19402 ZNF863P
19403 RNF217/AS1
19404 YWHAQP5
19405 TCF3P1
19406 RAD23BP1
19407 SNRPGP14
19408 STARD13/AS
19409 PRPF38AP2
19410 MED15P5
19411 ZNF853
19412 PITPNA/AS1
19413 MTND5P17
19414 Z99916.1
19415 LAMTOR5P1
19416 FRGCA
19417 PRKG1/AS1
19418 MTX1P1
19419 HMGA1P1
19420 BZW1P1
19421 EIF1AXP1
19422 ARHGEF38
19423 LINC01010
19424 DAPK1/IT1
19425 SMAD9/IT1
19426 LINC01844
19427 OVAAL
19428 RPL31P63
19429 MKLN1/AS
19430 MTUS2/AS2
19431 RPL19P16
19432 COX7A2P2
19433 INTS6/AS1
19434 LINC01829
19435 LINC00299
19436 SPA17P1
19437 RPL24P8
19438 SDAD1P4
19439 RPS3AP12
19440 SNX25P1
19441 ELOA/AS1
19442 GAPDHP2
19443 BTF3P8
19444 ANKRD20A7P
19445 ARL5AP2
19446 LINC01563
19447 BCYRN1
19448 Z97634.1
19449 CBR3/AS1
19450 LINC00421
19451 RPL23AP95
19452 NIFK/AS1
19453 RPS20P24
19454 Z85995.1
19455 LINC01554
19456 RPS20P5
19457 MIR600HG
19458 LINC01852
19459 LINC01378
19460 BAALC/AS2
19461 ZDHHC20/IT1
19462 OR52N3P
19463 GAPDHP51
19464 ANKRD44/IT1
19465 BLOC1S2P1
19466 NDUFA5P8
19467 RPL12P12
19468 GLIS3/AS1
19469 ZEB1/AS1
19470 NDUFA6/AS1
19471 RPL34P1
19472 PRMT5/AS1
19473 LINC02087
19474 EIF3IP1
19475 COX5BP6
19476 MTND2P11
19477 HAND2/AS1
19478 DDX10P1
19479 ZNF503/AS2
19480 LINC01792
19481 RPL12P27
19482 RPS7P15
19483 B3GNT9
19484 LINC01797
19485 NR2F1/AS1
19486 CDKN2AIPNL
19487 SNAI1P1
19488 IMPDH1P4
19489 LINC01968
19490 SULT1C2P1
19491 TMEM26/AS1
19492 Z99289.1
19493 LINC00987
19494 MAPK6PS3
19495 LINC01519
19496 ANO7L1
19497 RLIMP2
19498 CKMT1B
19499 LINC01343
19500 SMG1P1
19501 TTN/AS1
19502 MTCO1P19
19503 SRRM1P3
19504 RNF223
19505 LINC01502
19506 SYP/AS1
19507 BX679664.2
19508 CDC42P6
19509 LINC01358
19510 TUSC8
19511 UNQ6494
19512 BRWD1/IT1
19513 HOXD/AS2
19514 PITRM1/AS1
19515 CAMTA1/IT1
19516 NDUFA9P1
19517 PRSS56
19518 XRCC6P1
19519 FOXD2/AS1
19520 ZIK1P1
19521 ASH2LP2
19522 RPS7P12
19523 RPSAP11
19524 ASS1P12
19525 CECR7
19526 ZNF737
19527 RPL23AP71
19528 BHMG1
19529 DCLRE1CP1
19530 LINC01637
19531 LINC01684
19532 LINC00959
19533 PKN2/AS1
19534 GPAT2P1
19535 UNC5B/AS1
19536 SHISA9
19537 DGCR5
19538 NONOP2
19539 LINC00857
19540 TTLL11/IT1
19541 LINC01497
19542 LINC01856
19543 PYY2
19544 LINC01888
19545 LINC01514
19546 RAC1P4
19547 LINC00407
19548 ELOCP18
19549 MTCO2P19
19550 ANKRD26P3
19551 LINC02245
19552 OR11Q1P
19553 LINC00316
19554 LINC01115
19555 IRGM
19556 EEF1A1P28
19557 MTCO3P11
19558 P4HA2/AS1
19559 Z95152.1
19560 DCTN1/AS1
19561 ZNF101P1
19562 EEF1A1P30
19563 BANF1P3
19564 FAM200B
19565 GGTA2P
19566 LINC01370
19567 RPL18AP16
19568 LINC00211
19569 FAUP2
19570 PA2G4P1
19571 PHKA2/AS1
19572 LINC00674
19573 EEF1A1P31
19574 LINC00322
19575 LINC01473
19576 DGUOK/AS1
19577 NALT1
19578 RPL23AP32
19579 FTLP19
19580 PARP4P1
19581 NFIA/AS2
19582 LINC01238
19583 KCNQ1DN
19584 PRKCQ/AS1
19585 LINC00649
19586 LINC00844
19587 PPIL1P1
19588 TMEM161BP1
19589 MTCO1P12
19590 FLG/AS1
19591 EIF4HP2
19592 KCNMB2/AS1
19593 PTENP1
19594 LINC01679
19595 CNTN4/AS1
19596 ACTG1P19
19597 Z92846.1
19598 Z98742.3
19599 ZEB2/AS1
19600 SPATA3/AS1
19601 MRPL48P1
19602 NMNAT1P3
19603 LINC01352
19604 LINC02037
19605 ABCA17P
19606 GOLGA2P5
19607 LINC01410
19608 Z95327.2
19609 LINC01589
19610 LINC00426
19611 MID1IP1/AS1
19612 CASC4P1
19613 MAP3K20/AS1
19614 RPS2P35
19615 AHCYP2
19616 CD81/AS1
19617 HMGB1P15
19618 PAXBP1/AS1
19619 UBE2V2P3
19620 MPC1L
19621 MKRN4P
19622 CRIP1P2
19623 TMEM250
19624 LINC00391
19625 OR2W3
19626 GABARAPL3
19627 LINC00707
19628 PAGE2B
19629 BX470102.1
19630 MRPL50P2
19631 SLC35E1P1
19632 snoU13
19633 SNORD13E
19634 RNU6
19635 RNU6
19636 RNU6
19637 SNORD42A
19638 SCARNA7
19639 SCARNA18B
19640 LINC02006
19641 RNU7
19642 SCARNA12
19643 snoU109
19644 SCARNA18
19645 SNORD10
19646 ACA64
19647 SCARNA10
19648 SNORD123
19649 RNU6
19650 SNORD5
19651 RN7SL499P
19652 NCK1/AS1
19653 RPS20P22
19654 RBM43P1
19655 TXNDC5
19656 CLRN1/AS1
19657 RPSAP4
19658 RPL21P10
19659 CASTOR1
19660 RNF103
19661 RBM14
19662 RPL19P13
19663 ATP6V1B1/AS1
19664 LINC01119
19665 RN7SL477P
19666 ALKBH6
19667 ASB14
19668 PCDHA13
19669 RN7SL87P
19670 Z68871.1
19671 RPL21P71
19672 KCNMB3P1
19673 PABPC1P10
19674 RN7SL552P
19675 KLHL41
19676 PLCH1/AS1
19677 LINC01210
19678 FLYWCH1P1
19679 CADM2/AS1
19680 GATS
19681 MYLK/AS1
19682 RPL30P5
19683 RN7SL843P
19684 KMT2E/AS1
19685 IGKV2D
19686 RN7SL388P
19687 STPG4
19688 RPSAP41
19689 RPL12P20
19690 MEIKIN
19691 MTND1P3
19692 MYADML
19693 PSMD6/AS2
19694 NME1
19695 TNFSF12
19696 CDRT4
19697 APOBEC3G
19698 IMP3P2
19699 TLR9
19700 CEACAMP3
19701 WBP1
19702 MRPS17
19703 DENND6A/AS1
19704 SUGT1P3
19705 RNF7P1
19706 DEFA3
19707 GET4
19708 RN7SL34P
19709 RPL35AP19
19710 IGSF11/AS1
19711 KRTAP9/2
19712 ZNF736P9Y
19713 ADSL
19714 PRKAG2/AS1
19715 RPS10P16
19716 LINC01471
19717 RN7SL394P
19718 IGKV3
19719 RN7SL273P
19720 ENPP7P2
19721 LILRA4
19722 LILRA2
19723 LINC02004
19724 TEX35
19725 LINC00888
19726 AMY2B
19727 RPS27P26
19728 DDX50P2
19729 RPL21P42
19730 GPAA1P1
19731 RPSAP12
19732 BMS1P3
19733 RPS27P20
19734 ERICH6/AS1
19735 MAGI1/AS1
19736 RPL12P28
19737 RN7SL297P
19738 PCDHGC3
19739 CYMP
19740 SMKR1
19741 CPHL1P
19742 UGT1A5
19743 ZNF542P
19744 COX19
19745 DEFA1B
19746 FAR2P3
19747 TCAM1P
19748 GHRLOS
19749 RN7SL187P
19750 ACAD11
19751 PPIL3
19752 RPL23AP7
19753 UBL5P3
19754 RPL13P5
19755 RPS4XP13
19756 LCE1F
19757 RPL5P23
19758 MTATP8P1
19759 RPL5P15
19760 CYCSP20
19761 LINC00636
19762 LRRFIP1P1
19763 RPS10P20
19764 FOXO3B
19765 RN7SL472P
19766 RPS19P3
19767 LINC00973
19768 CDKN2B/AS1
19769 TNFRSF13B
19770 RPL34P18
19771 UOX
19772 RPL34P17
19773 TM4SF1/AS1
19774 L1TD1
19775 LINC02067
19776 AQP1
19777 RPSAP48
19778 AADACP1
19779 RN7SL98P
19780 RPS6P25
19781 RN7SL403P
19782 RN7SL580P
19783 C1QTNF9
19784 MME/AS1
19785 KRT8P36
19786 ISY1
19787 RN7SL538P
19788 PNMA2
19789 LINC02030
19790 LRRD1
19791 RN7SL382P
19792 KRBOX1
19793 ERLEC1P1
19794 PCDHGC5
19795 ARHGEF25
19796 TMEM189
19797 RDH14
19798 IGKV1
19799 KRTAP4/7
19800 LINC00886
19801 NDUFB2/AS1
19802 PLCXD2
19803 LSAMP/AS1
19804 RPL4P1
19805 RN7SL751P
19806 RPL23AP64
19807 MIF
19808 HOXA11/AS
19809 RPL23AP67
19810 TPM3P9
19811 GVQW1
19812 NSUN6
19813 RPL5P1
19814 CYP51A1P1
19815 LINC01994
19816 CEACAMP10
19817 PRICKLE2/AS1
19818 UGT1A9
19819 KRTAP10/5
19820 YAE1D1
19821 BET1P1
19822 LINC00881
19823 LINC02066
19824 ARHGAP31/AS1
19825 ADAMTS9/AS1
19826 LINC00877
19827 TDGF1
19828 LINC02024
19829 FLJ22763
19830 RN7SL801P
19831 KRTAP5/8
19832 IGKV1D
19833 CRCP
19834 RPL17P19
19835 RPL29P25
19836 PPATP1
19837 IGKV2
19838 ZBTB20/AS2
19839 WWTR1/AS1
19840 SUCLG2/AS1
19841 WDR82P2
19842 CDRT1
19843 RPL36A
19844 SNRPCP11
19845 RN7SL466P
19846 PPP1R2P4
19847 OR5G3
19848 PDXP
19849 HNF1A/AS1
19850 CD302
19851 RN7SL441P
19852 KRT8P13
19853 MCRIP2P1
19854 RN7SL505P
19855 EEF1A1P25
19856 TDGF1P6
19857 ATP5J2
19858 PTPRG/AS1
19859 ARHGAP8
19860 PSMC1P1
19861 LINC02029
19862 ACTG1P20
19863 ARPC4
19864 ZBTB20/AS1
19865 CORT
19866 PAQR9/AS1
19867 KRTAP9/4
19868 KRTAP5/4
19869 GOLGA2P6
19870 RN7SL18P
19871 UBQLN4P1
19872 RN7SL316P
19873 UGT1A1
19874 RPS23P6
19875 INMT
19876 ADAMTS9/AS2
19877 ARPC1A
19878 TMEFF1
19879 VWFP1
19880 ZNF90P1
19881 XACT
19882 RPSAP52
19883 RPS26P45
19884 LINC01324
19885 LINC00893
19886 ENO1P4
19887 SPRR2A
19888 CECR3
19889 ATP5O
19890 PLEKHO2
19891 ANOS2P
19892 PISD
19893 RPL14P3
19894 HOGA1
19895 PWP2
19896 PI4KA
19897 ELOCP19
19898 AKAP2
19899 PRR34/AS1
19900 RPL38P1
19901 HYPK
19902 RPL7AP6
19903 LINC00969
19904 FOXP1/IT1
19905 RN7SL152P
19906 AMACR
19907 MTFP1
19908 SNHG3
19909 SERBP1P3
19910 RPS10P7
19911 ABCF2P1
19912 ARHGDIG
19913 RN7SL745P
19914 SRRM1P2
19915 RPL5P29
19916 TCP10L
19917 PSG2
19918 PVRL3/AS1
19919 ARFGAP3
19920 BGLAP
19921 LINC00996
19922 PEG10
19923 RN7SL456P
19924 LINC02082
19925 RPL5P3
19926 ZBTB20/AS5
19927 STAG3L5P
19928 RPL21P126
19929 TFP1
19930 BMS1P4
19931 NPPA/AS1
19932 FAM91A3P
19933 RPL12P30
19934 RPS21P4
19935 UGT1A8
19936 IGKV1
19937 EIF6
19938 DBIL5P2
19939 PCDHGC4
19940 UPK3BP1
19941 GTF2A1L
19942 RBBP4P2
19943 MRPL20
19944 RN7SL37P
19945 ARPIN
19946 LINC01206
19947 UGT1A10
19948 LINC00960
19949 MAGEA5
19950 KLHL6/AS1
19951 AHCYP8
19952 SERPINB10
19953 POU5F1P6
19954 DCAF13P1
19955 IGKV1D
19956 MED28P8
19957 MBL1P
19958 DECR2
19959 GNG10
19960 RPS24P16
19961 RPL22P13
19962 RPS16P9
19963 CNTF
19964 ICE2P2
19965 CCDC169
19966 RTL5
19967 RHOT1P3
19968 LINC00882
19969 IGKV1D
19970 RN7SL432P
19971 ZNF702P
19972 GLYCTK/AS1
19973 SOX2/OT
19974 RPS26P21
19975 RPL7AP56
19976 RPL21P13
19977 KRT8P35
19978 ALDOAP1
19979 ZNF709
19980 RN7SL749P
19981 VN1R105P
19982 RN7SL180P
19983 STRC
19984 RPL5P11
19985 RPL12P7
19986 ERVW/1
19987 FTH1P23
19988 RPL21P99
19989 FTH1P4
19990 UBA52P3
19991 MTAPP1
19992 RN7SL354P
19993 EIF4EBP3
19994 ABCC13
19995 ARHGEF26/AS1
19996 LINC00870
19997 RPS3P7
19998 PSG11
19999 UGT1A3
20000 PSG4
20001 MRPL33
20002 MICAL3
20003 RPSAP36
20004 PPAN
20005 PCDHAC2
20006 GSTA9P
20007 IGKV2
20008 STON1
20009 IGKV2D
20010 RPL23AP55
20011 PRAF2
20012 VSIG8
20013 RPL31P61
20014 RN7SL285P
20015 LINC01998
20016 PTPRVP
20017 KCTD7
20018 EFNA4
20019 MCCC1/AS1
20020 RPL3P3
20021 RN7SL141P
20022 MRPS31P5
20023 TICAM2
20024 RPL23AP49
20025 RPL5P30
20026 PALM2
20027 NAT6
20028 AOX2P
20029 MNX1/AS1
20030 AMY2A
20031 RPS23P1
20032 TNFRSF6B
20033 RPL32P33
20034 RPL12P40
20035 RPL5P33
20036 KC877373.1
20037 RPS26P28
20038 RN7SL172P
20039 RN7SL108P
20040 HNRNPKP4
20041 LINC01214
20042 RN7SL364P
20043 UPK3B
20044 RN7SL282P
20045 LINC00880
20046 RN7SL526P
20047 IL10RB
20048 RN7SL834P
20049 ZNF487
20050 WDR92
20051 NME2
20052 LINC02027
20053 DUBR
20054 PLA2G4B
20055 LEFTY1
20056 CFAP57
20057 CACNA2D3/AS1
20058 NPIPB5
20059 TTC4
20060 RPLP0P2
20061 EEF1A1P10
20062 TMEM35B
20063 RPL35AP15
20064 HOTTIP
20065 OSTCP1
20066 JMJD7
20067 RPL7P18
20068 APOBEC3D
20069 RN7SL832P
20070 RPL12P6
20071 WDR86/AS1
20072 RN7SL551P
20073 RPS3AP50
20074 HMGB1P36
20075 OR2A7
20076 TUBA4B
20077 RPL5P14
20078 TIPARP/AS1
20079 MRPS6
20080 ZNF512
20081 RN7SL308P
20082 GSTA1
20083 PPIEL
20084 VTI1BP1
20085 RN7SL523P
20086 RTL9
20087 ENO1P3
20088 ACY1
20089 NFS1
20090 MT1HL1
20091 KRTAP19/3
20092 FAM86DP
20093 DDOST
20094 IL12A/AS1
20095 LINC01011
20096 RPS27P27
20097 TMEM199
20098 GSTA2
20099 RPL23AP44
20100 HMGB1P30
20101 SPRR2F
20102 RPS4XP17
20103 RN7SL659P
20104 DNAJC25/GNG10
20105 PDCL3P4
20106 UGT1A7
20107 LINC01322
20108 RPSAP51
20109 ATP6V0CP2
20110 WWP1P1
20111 EIF4E2P2
20112 FLNB/AS1
20113 P2RY11
20114 PBX2P1
20115 TMEM141
20116 RN7SL218P
20117 ZFAND6P1
20118 RPS4XP10
20119 TMEM225B
20120 ILF2P1
20121 LRRC77P
20122 RN7SL151P
20123 GMCL1P1
20124 IFITM10
20125 LINC01995
20126 RN7SL130P
20127 PKD1P1
20128 DBNDD2
20129 ECEL1P2
20130 RPL23AP73
20131 OR9N1P
20132 GATA2/AS1
20133 DUXAP10
20134 RN7SL398P
20135 RPL30P7
20136 KRTAP19/7
20137 RPS2P45
20138 FAM3D/AS1
20139 ETV5
20140 KRTAP5/7
20141 CFHR1
20142 RN7SL268P
20143 ENO1P1
20144 LINC02077
20145 RBM12
20146 UGT1A4
20147 ERVFRD/1
20148 OR2A1/AS1
20149 LILRA6
20150 RPL18P13
20151 SCARF2
20152 APOBEC3C
20153 KRTAP4/2
20154 LINC01213
20155 KCNK15/AS1
20156 LINC01391
20157 WNT5A/AS1
20158 CCDC13
20159 ASPRV1
20160 MIATNB
20161 Z98749.2
20162 LINC02086
20163 SNRPCP3
20164 RN7SL280P
20165 MTHFD2P1
20166 FCGR2C
20167 UBE2V1
20168 PTCHD4
20169 CD46P1
20170 RPL23P10
20171 ASLP1
20172 HBB
20173 CRYBB2
20174 N4BP2L2
20175 GABPB1/AS1
20176 MTCYBP18
20177 LIFR/AS1
20178 LINC02453
20179 LINC00847
20180 IGFBP7/AS1
20181 A2M/AS1
20182 SMARCA5/AS1
20183 LINC01024
20184 RNF139/AS1
20185 LINC00861
20186 EEF1A1P4
20187 USP2/AS1
20188 SAP30L/AS1
20189 CXXC4/AS1
20190 LINC02447
20191 LINC00461
20192 NEAT1
20193 RORA/AS1
20194 SCAMP1/AS1
20195 BDNF/AS
20196 DACT3/AS1
20197 DDX11/AS1
20198 ZNF585B
20199 CRNDE
20200 LINC02226
20201 DRAIC
20202 LINC02202
20203 CEBPA
20204 RAD51/AS1
20205 GS1
20206 LINC00682
20207 FLJ21408
20208 SNHG6
20209 LINC01184
20210 ALDH1L1/AS2
20211 RAB30/AS1
20212 NUDT16P1
20213 LINC02325
20214 LINC01096
20215 LINC00900
20216 RRS1/AS1
20217 KCTD21/AS1
20218 LINC01550
20219 CASC8
20220 UBR5/AS1
20221 SBF2/AS1
20222 PRR7/AS1
20223 EXTL3/AS1
20224 LINC02458
20225 LACTB2/AS1
20226 LINC00968
20227 LINC02288
20228 CACNA1C/AS1
20229 PICART1
20230 LINC00535
20231 RASSF8/AS1
20232 H2AFJ
20233 MGC16275
20234 PLA2G4E/AS1
20235 RGMB/AS1
20236 STARD4/AS1
20237 DNM1P35
20238 LINC00920
20239 UBAP1L
20240 Z84485.1
20241 SOCS2/AS1
20242 PGAM5
20243 BAALC/AS1
20244 SNHG10
20245 MIR210HG
20246 CSTF3/AS1
20247 LINC01252
20248 LINC01498
20249 UBL7/AS1
20250 ZBED5/AS1
20251 ZCCHC3
20252 DNAJC3/AS1
20253 MIR4458HG
20254 OIP5/AS1
20255 SDCBPP2
20256 CKMT2/AS1
20257 SPTY2D1/AS1
20258 TWF2
20259 CPEB2/AS1
20260 MARS2
20261 MTND4P12
20262 USP51
20263 PCED1B/AS1
20264 SNCA/AS1
20265 NR2F2/AS1
20266 TMEM161B/AS1
20267 CCAT1
20268 SEC24B/AS1
20269 LINC00926
20270 FOXD1/AS1
20271 NRAV
20272 FAM13A/AS1
20273 UBA6/AS1
20274 DPH6/AS1
20275 NNT/AS1
20276 BCKDHA
20277 INSL3
20278 LINC01019
20279 SMURF2P1
20280 RRN3P1
20281 LINC01194
20282 LINC02101
20283 CUL4AP1
20284 ADH1C
20285 HSPA8P11
20286 LINC02268
20287 LINC00290
20288 WDR45P1
20289 LINC02355
20290 TRPC7/AS1
20291 SLIT2/IT1
20292 PSG10P
20293 FLJ12825
20294 TRIM52/AS1
20295 SUMO2P17
20296 LINC00616
20297 MEF2C/AS1
20298 LUCAT1
20299 NOL8P1
20300 APELA
20301 LINC00613
20302 CDK11B
20303 WHAMMP2
20304 LINC02434
20305 LINC02056
20306 PCDHAC1
20307 FOSL1P1
20308 PRR5/ARHGAP8
20309 LINC01197
20310 SEMA6A/AS1
20311 COX5BP1
20312 PCDHGB8P
20313 LINC02217
20314 FGF10/AS1
20315 LINC01962
20316 BACH1/IT1
20317 POU5F2
20318 PCP4L1
20319 LINC02149
20320 ABHD14A
20321 LNX1/AS2
20322 ASNSP1
20323 LINC02380
20324 SRP14/AS1
20325 LINC02267
20326 LINC02437
20327 SBF1P1
20328 MTATP6P1
20329 BCL2L12P1
20330 NPM1P41
20331 ANP32C
20332 OTX2/AS1
20333 OR52H2P
20334 GDNF/AS1
20335 GLDCP1
20336 TMEM110/MUSTN1
20337 DSTNP2
20338 FLJ42969
20339 RBM14/RBM4
20340 LINC00992
20341 ALG1L9P
20342 LY75/CD302
20343 LINC01331
20344 LINC02102
20345 HAS2/AS1
20346 TOX4P1
20347 LINC02415
20348 CCDC153
20349 AK3P4
20350 NPHP3/AS1
20351 LINC01948
20352 R3HDM2P1
20353 LINC02428
20354 ACTN3
20355 LINC01207
20356 PSMC1P4
20357 LINC02118
20358 LINC01095
20359 LINC02432
20360 PCBP2P3
20361 ZNF807
20362 HNRNPH1P3
20363 FLJ46284
20364 LINC01574
20365 USP46/AS1
20366 TNFSF12/TNFSF13
20367 LINC02431
20368 HHIP/AS1
20369 FMN1
20370 HMGB1P21
20371 ATP5J2/PTCD1
20372 MTND5P11
20373 HIGD1AP3
20374 HMGB1P44
20375 ZSWIM5P3
20376 BCLAF1P1
20377 LINC02231
20378 PRMT5P1
20379 CTNNA1P1
20380 TBCAP3
20381 MAST4/IT1
20382 LINC01033
20383 ZNF436/AS1
20384 LINC02362
20385 HAUS5
20386 MTND6P4
20387 SUDS3P1
20388 SLED1
20389 PCDHA11
20390 SEMA6A/AS2
20391 MTND4P29
20392 ENPP7P1
20393 MTND3P25
20394 HSPD1P5
20395 CTD
20396 ATP1B1P1
20397 CASC16
20398 BCL9P1
20399 LINC02265
20400 TMEM150C
20401 NCOA4P3
20402 PGAM1P9
20403 EEF1A1P9
20404 MTHFD2P6
20405 LINC00939
20406 PDLIM1P4
20407 LINC02057
20408 AMD1P3
20409 LINC01411
20410 LINC01088
20411 APOBEC3B/AS1
20412 LINC01333
20413 LINC02405
20414 LINC01016
20415 UGDH/AS1
20416 LINC02198
20417 FABP5P12
20418 CASC11
20419 LINC01060
20420 LINC00500
20421 CASC9
20422 LINC02212
20423 LINC02477
20424 NAIP
20425 ZNF286B
20426 LINC01091
20427 ZNF324B
20428 SPATS1
20429 LINC01470
20430 LINC01586
20431 LINC01179
20432 ZEB2P1
20433 EEF1A1P21
20434 LINC01234
20435 TMEM248P1
20436 BMPR1B/AS1
20437 LINC01187
20438 TRAPPC2P7
20439 LINC00942
20440 HOXC13/AS
20441 MRPS33P2
20442 TNRC18P1
20443 CARMN
20444 NOP14/AS1
20445 TUBA3GP
20446 KRT19P3
20447 THEGL
20448 SRD5A3/AS1
20449 ZNF564
20450 FER1L5
20451 ECSCR
20452 SAP18P1
20453 LINC02112
20454 EAF1/AS1
20455 LINC02147
20456 LINC00964
20457 CTD
20458 VCAN/AS1
20459 LINC02021
20460 KRT18P31
20461 HS3ST5
20462 EEF1A1P19
20463 SNX5P1
20464 PVT1
20465 LGALS16
20466 RNF103/CHMP3
20467 ARHGEF38/IT1
20468 MCPH1/AS1
20469 PDCD6
20470 LINC00536
20471 RAC1P2
20472 LINC02223
20473 XBP1P1
20474 GBA3
20475 CCT7P2
20476 TERB1
20477 EEF1A1P20
20478 TRGV7
20479 RPS4XP20
20480 TMEM158
20481 BFSP2/AS1
20482 HMGB1P3
20483 TMPRSS11BNL
20484 SLC7A11/AS1
20485 RAF1P1
20486 MTND4P9
20487 LINC01018
20488 YJEFN3
20489 DNAH10OS
20490 PANCR
20491 CACNA1G/AS1
20492 PCDHA10
20493 LINC02232
20494 MORF4L2P1
20495 ARPC4/TTLL3
20496 LINC02060
20497 RASA2/IT1
20498 MYLK/AS2
20499 EEF1A1P13
20500 HMGN1P15
20501 LINC02199
20502 FZD10/AS1
20503 CIR1P2
20504 ALDH1L1/AS1
20505 SEPHS2P1
20506 PKD1P6
20507 LINC02430
20508 PTTG2
20509 CCDC74BP1
20510 LINC01612
20511 NCAPGP1
20512 RDH10/AS1
20513 MRPS31P4
20514 KIAA1456
20515 TUBB8P3
20516 ZNF718
20517 SMIM20
20518 RPSAP70
20519 MGC32805
20520 KDELC1P1
20521 LINC01021
20522 SNRPCP16
20523 LINC02200
20524 GYPB
20525 KRT18P21
20526 TUNAR
20527 UNC93B4
20528 UBE2CP3
20529 LINC00977
20530 KLHL2P1
20531 LINC02116
20532 AACSP1
20533 KIAA1210
20534 LINC02148
20535 CCT5P1
20536 HOXC/AS1
20537 LINC02260
20538 LRRC37BP1
20539 GMPSP1
20540 TRIM36/IT1
20541 WBP1LP2
20542 CHCHD10
20543 PPM1AP1
20544 FAM218A
20545 LINC02145
20546 INTS6P1
20547 CDK3
20548 GPR162
20549 CCT6P2
20550 LINC02121
20551 KRT8P33
20552 RPL38P4
20553 KNOP1P5
20554 ATP6V1E2
20555 UGT2B29P
20556 NTAN1P2
20557 GLI4
20558 LINC01511
20559 PRSS3P1
20560 LINC01182
20561 ST3GAL1P1
20562 LINC01596
20563 LINC00491
20564 LINC02269
20565 CCDC169/SOHLH2
20566 SELENOP
20567 TPM3P6
20568 NT5C1B/RDH14
20569 LINC02381
20570 RPL23AP96
20571 SNHG18
20572 PRODH2
20573 ZBED3/AS1
20574 SERF1AP1
20575 DCAF13P2
20576 HNRNPA3P13
20577 EPHA5/AS1
20578 RNF138P1
20579 LINC01336
20580 LINC02208
20581 RNPS1P1
20582 SMAD1/AS1
20583 GMDS/AS1
20584 UGT2B26P
20585 LINC02063
20586 MESTP3
20587 ENPP7P11
20588 LINC00492
20589 GLUD1P3
20590 SNHG21
20591 ZFPM2/AS1
20592 TMEM108/AS1
20593 GAPDHP62
20594 THAP9/AS1
20595 LINC02163
20596 LINC01950
20597 CUL1P1
20598 IGKV2D
20599 NUDT19P5
20600 LINC01969
20601 ALG1L3P
20602 OR5AC4P
20603 FCF1P8
20604 HOXC/AS3
20605 PRELID3BP4
20606 HULC
20607 F11/AS1
20608 LINC00589
20609 ZNF674
20610 TMED7/TICAM2
20611 LINC00923
20612 GOLGA5P1
20613 LINC01337
20614 SNRPCP2
20615 B3GNTL1P1
20616 ZNF345
20617 MTND2P31
20618 GTF2F2P1
20619 RFPL4B
20620 LINC02228
20621 SLC25A15P3
20622 LINC02384
20623 CAB39P1
20624 PCAT4
20625 SHANK3
20626 RTN3P1
20627 MTCYBP35
20628 HSPD1P11
20629 MSANTD3/TMEFF1
20630 LINC02475
20631 WWC2/AS2
20632 LINC02315
20633 ZNF550
20634 DCANP1
20635 LINC00958
20636 LINC01301
20637 ALDH7A1P1
20638 ASS1P8
20639 CCNHP1
20640 NUP58P1
20641 STMN1P2
20642 RTEL1P1
20643 LINC01094
20644 LINC02160
20645 RASGRF2/AS1
20646 HAUS1P1
20647 FKBP4P1
20648 RPL32P3
20649 AKIRIN2P1
20650 LYPLA1P2
20651 FOXD1
20652 PPIAP11
20653 APITD1/CORT
20654 LINC01099
20655 LIX1/AS1
20656 LINC02110
20657 IMPA1P1
20658 LINC02435
20659 LINC02201
20660 HNRNPKP3
20661 MALAT1
20662 IARS2P1
20663 HMGB1P35
20664 DDX3P3
20665 LINC02106
20666 LINC01267
20667 TET2/AS1
20668 LDHAP1
20669 MSNP1
20670 ABCA11P
20671 HADHAP1
20672 STPG2/AS1
20673 LINC02172
20674 GYG1P1
20675 PRB1
20676 PCDHA12
20677 ZNF346/IT1
20678 BRCC3P1
20679 FAM86EP
20680 UGT2B27P
20681 RNU6
20682 SCARNA8
20683 RNU6
20684 RNA5SP157
20685 RNU6
20686 RNU7
20687 RNA5SP216
20688 RN7SKP179
20689 RNU6
20690 RNU6
20691 RNU6
20692 RNU6
20693 SCARNA5
20694 RNU6ATAC14P
20695 RNA5SP464
20696 RNU6
20697 RN7SKP248
20698 RNU6
20699 RNU6ATAC39P
20700 RNU6
20701 RNU6
20702 RNU7
20703 SNORA74D
20704 SNORA26
20705 U6
20706 SCARNA24
20707 RNU6
20708 RNU6
20709 RNU6
20710 RNU6
20711 RNU6
20712 RN7SKP70
20713 SCARNA13
20714 RNU6
20715 RNU6
20716 RNU6
20717 RNU4ATAC3P
20718 RNU6
20719 SNORD36C
20720 RNA5SP466
20721 RNU6
20722 RNU1
20723 RNU6
20724 RNU6
20725 RNU6
20726 RNU6
20727 RNU6
20728 RNU6
20729 RNU6
20730 RNU6
20731 RNU6
20732 RN7SKP96
20733 RNU6
20734 SNORD19
20735 SCARNA6
20736 RNU6
20737 RN7SKP11
20738 RNU6
20739 RNU6
20740 RNU6
20741 RNU6
20742 RNU6
20743 RNU6
20744 RNU6
20745 SCARNA1
20746 RNU6
20747 RNU6
20748 RNU6
20749 RNU6
20750 RNU6
20751 SNORA31
20752 RNU4ATAC17P
20753 SNORD36
20754 OC90
20755 TRAPPC2P2
20756 LINC00967
20757 CIR1P1
20758 RGS21
20759 PCDHGA12
20760 LINC01605
20761 HOXA10/AS
20762 KLF3P1
20763 KRT18P41
20764 LINC00599
20765 LINC02143
20766 DLGAP2/AS1
20767 CCDC71L
20768 HOXA10
20769 LINC01606
20770 STAU2/AS1
20771 TMEM200B
20772 PCDHGB6
20773 SERPINE3
20774 LINC01847
20775 LINC01932
20776 TMCC1P1
20777 AZIN1/AS1
20778 RAD21/AS1
20779 TUG1
20780 TRNP1
20781 EVX1/AS
20782 LINC02159
20783 ZNHIT1P1
20784 SRPK2P
20785 NCRNA00250
20786 RNU6
20787 CDC42P5
20788 SMIM18
20789 LINC01603
20790 PCDHGA5
20791 MTCYBP19
20792 NACA2
20793 HMGB1P41
20794 XRCC6P4
20795 MIR3142HG
20796 PCDHGA7
20797 FAM86HP
20798 SEPT10P1
20799 CA3/AS1
20800 HOXA/AS2
20801 OSGEPL1/AS1
20802 NKX2/1 '-' AS1
20803 TRMT10BP1
20804 SLC10A5
20805 SUMO2P18
20806 CTD
20807 PRSS51
20808 ZFHX4/AS1
20809 TAGLN2P1
20810 LINC01484
20811 IGHEP1
20812 KBTBD11/OT1
20813 ALG11
20814 MINCR
20815 ATXN7L3B
20816 PRKDC
20817 PCDHGA6
20818 LINC01289
20819 OTUD6B/AS1
20820 RNU6
20821 PCDHGA8
20822 TPTE2P1
20823 UTP14C
20824 LINC01030
20825 PSAT1P1
20826 IGLV1
20827 LINC01151
20828 ETV3L
20829 PCDHGA10
20830 SLC2A3P1
20831 FER1L6/AS2
20832 PIGFP1
20833 PCDHGA11
20834 IGHVII/'-' 2
20835 LINC01419
20836 PCDHGB2
20837 CASC21
20838 KRT18P37
20839 PCDHGB4
20840 HMGN1P38
20841 CLDN23
20842 CTB
20843 ZNF260
20844 LINC00051
20845 PKMP4
20846 LINC01591
20847 LYN
20848 MTND2P32
20849 PINX1
20850 LINC02055
20851 RBPMS/AS1
20852 MTCYBP20
20853 PCDHGB7
20854 MTND6P3
20855 CASC19
20856 AB015752.1
20857 NPIPB11
20858 LINC01485
20859 IGKV2D
20860 PCDHGB1
20861 LINC01933
20862 LINC02365
20863 PAICSP4
20864 PCDHGA3
20865 ERHP1
20866 LINC00824
20867 LINC01111
20868 MAFA/AS1
20869 IGKV2D
20870 MIR2052HG
20871 HOXA/AS3
20872 SOX5P1
20873 MIR124/2HG
20874 MYL12AP1
20875 LRRC24
20876 CHKB/CPT1B
20877 SIGLEC14
20878 ANO1/AS2
20879 NAV2/AS2
20880 RCC2P6
20881 TMX2/CTNND1
20882 CHMP4A
20883 SIGLEC12
20884 FLJ20021
20885 PABPC4L
20886 OMP
20887 BBOX1/AS1
20888 MAGEL2
20889 CSNK2A3
20890 TMED10P1
20891 NAV2/AS4
20892 SMG1P6
20893 WAC/AS1
20894 ARMS2
20895 INS
20896 MTCYBP41
20897 RTL1
20898 STT3A/AS1
20899 OSBPL9P2
20900 PKD1P5
20901 FPGT
20902 LINC02235
20903 SENCR
20904 IGLL5
20905 GLYATL1P2
20906 MEX3A
20907 HMGB1P42
20908 OR10V3P
20909 CASP1P2
20910 TRIM64DP
20911 NAP1L1P1
20912 EEF1G
20913 EGLN1P1
20914 CKLF/CMTM1
20915 FDPSP4
20916 SYS1/DBNDD2
20917 SLC22A18AS
20918 RNF185/AS1
20919 GVINP1
20920 XIAPP2
20921 MPV17L2
20922 TMEM9B/AS1
20923 NAV2/AS1
20924 MTCO3P15
20925 OPCML/IT1
20926 BORCS8
20927 ANO1/AS1
20928 OR8L1P
20929 SCARNA9
20930 LINC00678
20931 INMT/MINDY4
20932 KIRREL3/AS2
20933 C1DP5
20934 RSF1/IT2
20935 DPP3
20936 STX16/NPEPL1
20937 ANKHD1/EIF4EBP3
20938 KRTAP5/9
20939 BRK1
20940 OR5D15P
20941 OR8X1P
20942 BCAS2P1
20943 FAM66D
20944 PDCL2P2
20945 SAA2/SAA4
20946 ZFP91/CNTF
20947 GRM5/AS1
20948 CHMP1B
20949 OVOL1/AS1
20950 STX17/AS1
20951 EID3
20952 TOLLIP/AS1
20953 HTD2
20954 CCDC166
20955 PDXDC2P
20956 SNHG9
20957 PGAM1P8
20958 SETP17
20959 MRPS36P4
20960 FXYD6/FXYD2
20961 MIR100HG
20962 PRR23D1
20963 ELOBP2
20964 ABCC6P2
20965 WTAPP1
20966 WIZP1
20967 EID1
20968 ENPP7P8
20969 NOX5
20970 PPP1R10P1
20971 Z97989.1
20972 HCAR3
20973 TBX5/AS1
20974 PCDHA3
20975 EBLN2
20976 OR8G3P
20977 CD44/AS1
20978 OR5G4P
20979 LINC00681
20980 CARD18
20981 OR8A2P
20982 NEDD8/MDP1
20983 POLR2M
20984 ENPP7P6
20985 ZNF252P/AS1
20986 FDXACB1
20987 MIR9/3HG
20988 PCDHB17P
20989 MTRNR2L9
20990 PABPC1P4
20991 RERG/AS1
20992 TRIL
20993 LINC02389
20994 SNHG1
20995 TDGP1
20996 LINC01489
20997 IFNG/AS1
20998 HNRNPABP1
20999 AGAP2/AS1
21000 LINC02422
21001 MRPS18CP4
21002 LINC01479
21003 RMST
21004 KRT8P11
21005 KLRC4/KLRK1
21006 MTRNR2L8
21007 TIFAB
21008 TMEM5/AS1
21009 PXN/AS1
21010 LINC00346
21011 PDCD5P1
21012 CCND2/AS2
21013 HSPD1P12
21014 HADHAP2
21015 LINC02421
21016 CYP2A6
21017 MT1JP
21018 CBX3P4
21019 LINC02446
21020 PAPPA/AS1
21021 CTSO
21022 MTRNR2L10
21023 APOPT1
21024 DNAAF4
21025 A2MP1
21026 URB1/AS1
21027 ZNF432
21028 ATP5J2P5
21029 LINC02443
21030 LINC01152
21031 LINC00944
21032 ADGRD1/AS1
21033 SMLR1
21034 CCND2/AS1
21035 ATF4P4
21036 TAS2R30
21037 ZNF10
21038 ZNF486
21039 LINC02387
21040 SMIM3
21041 SUPT16HP1
21042 USP30/AS1
21043 LINC02454
21044 HMBS
21045 METTL8P1
21046 ZNF225
21047 CCDC150P1
21048 RPL41P2
21049 ABCC6P1
21050 OR8R1P
21051 HSPA8P5
21052 UBE2NP1
21053 ASIC5
21054 SALL3
21055 YWHABP2
21056 MRGPRF/AS1
21057 POLG2
21058 SMIM10L1
21059 LINC02361
21060 CYP2B7P
21061 MTRNR2L1
21062 ZBTB11/AS1
21063 CLEC12B
21064 A2ML1/AS1
21065 KLRA1P
21066 LIMS4
21067 ZNF350
21068 PGA5
21069 PLBD1/AS1
21070 TIMM17BP1
21071 ZNF253
21072 CAPNS2
21073 TPT1P12
21074 CACNA1C/IT1
21075 TCP1P3
21076 KNOP1P1
21077 SLC5A8
21078 LINC02419
21079 ADGRA1/AS1
21080 LIMS3
21081 KHDC1L
21082 HP
21083 RARSP1
21084 KCNK4/TEX40
21085 MIR200CHG
21086 KIAA1147
21087 LSM14A
21088 NHLRC4
21089 LINC02450
21090 RRN3P3
21091 CLLU1
21092 PGAM1P5
21093 PWAR6
21094 TMPO/AS1
21095 LINC02293
21096 NACAP3
21097 GATC
21098 LINC02407
21099 LINC01619
21100 LINC02388
21101 ZNF271P
21102 ZBED6
21103 RACGAP1P
21104 MGAM
21105 PRELID2P1
21106 LINC02413
21107 FNTB
21108 MIR3179/2
21109 ZNF878
21110 MRPL2P1
21111 KRT73/AS1
21112 RPL36A/HNRNPH2
21113 OR7E47P
21114 LINC02298
21115 PPP1R12A/AS1
21116 ZNF625
21117 GALNT4
21118 OVCH1/AS1
21119 LINC01481
21120 PSMA3/AS1
21121 KRT7/AS
21122 BTBD10P1
21123 LBX2/AS1
21124 INAFM1
21125 CNPY2
21126 MGAM2
21127 KRT18P20
21128 LINC02395
21129 LINC02400
21130 EIF4A1P4
21131 FNBP1P1
21132 C1GALT1P1
21133 NOVA1/AS1
21134 LINC02294
21135 CASC18
21136 LINC02156
21137 EEF1A1P17
21138 CUX1
21139 TEN1
21140 P2RX5/TAX1BP3
21141 QRSL1P3
21142 TEX49
21143 RPL3P13
21144 LINC02327
21145 BCDIN3D/AS1
21146 MAP1LC3B2
21147 LINC02406
21148 SLC7A5P2
21149 NKX2/2 '-' AS1
21150 CLEC5A
21151 POLR2KP1
21152 TESC/AS1
21153 CHURC1
21154 LINC02410
21155 NUTF2P2
21156 VASH1/AS1
21157 ITFG2/AS1
21158 LINC02461
21159 PCNPP1
21160 RTEL1
21161 ZNF578
21162 NT5CP2
21163 FXNP1
21164 RBM8B
21165 PDF
21166 LINC00641
21167 PTCD2P1
21168 CHMP4BP1
21169 LINC02313
21170 LINC00640
21171 SPESP1
21172 LINC02277
21173 DIO3OS
21174 LINC02287
21175 EIF3LP1
21176 LINC00239
21177 NT5CP1
21178 ASB9P1
21179 FKBP1BP1
21180 FRMD6/AS2
21181 RHOXF1/AS1
21182 LINC00645
21183 CRAT37
21184 SPECC1L/ADORA2A
21185 LINC02322
21186 PSMA3P
21187 BLZF2P
21188 RHOQP1
21189 LINC01500
21190 TRIM6/TRIM34
21191 NBEAP1
21192 LINC01629
21193 DNAJC19P9
21194 LINC02303
21195 LINC02292
21196 BCL2L2/PABPN1
21197 SYNJ2BP/COX16
21198 LINC00930
21199 SEC23A/AS1
21200 ARHGAP5/AS1
21201 TRIM34
21202 HIF1A/AS2
21203 LINC01397
21204 LINC02308
21205 BMS1P16
21206 SALL4P7
21207 LINC02319
21208 LINC00871
21209 LINC00638
21210 SRP54/AS1
21211 SLC25A21/AS1
21212 PRC1/AS1
21213 ITPK1/AS1
21214 LINC02328
21215 LINC00637
21216 LINC01579
21217 HIF1A/AS1
21218 LINC01568
21219 BMS1P15
21220 KRT18P6
21221 LINC01580
21222 CKS1BP1
21223 ADIPOR1P2
21224 RNASE4
21225 LINC02289
21226 MC1R
21227 EEF1A1P2
21228 EEF1A1P33
21229 LINC02296
21230 LINC01146
21231 FDPSP3
21232 DUXA
21233 CEP95
21234 SCOCP1
21235 HNRNPCP1
21236 LINC01956
21237 BHLHB9P1
21238 FOXN3/AS1
21239 LINC02279
21240 TUBB3
21241 COX4I1P1
21242 LINC01467
21243 UBE2F/SCLY
21244 TMEM179
21245 DUX4L19
21246 PARP1P2
21247 LINC02302
21248 LINC02285
21249 DNAJC8P1
21250 LINC00524
21251 TVP23C/CDRT4
21252 FPGT/TNNI3K
21253 ENSAP2
21254 BLOC1S5/TXNDC5
21255 BRD7P1
21256 MTCO1P2
21257 CHORDC2P
21258 HNRNPUP1
21259 LINC02332
21260 ACTN1/AS1
21261 LINC00639
21262 POC1B/GALNT4
21263 LINC00517
21264 RPS3AP4
21265 LINC00911
21266 LINC01595
21267 NDUFC2/KCTD14
21268 SMIM6
21269 LRP1/AS
21270 LINC00648
21271 LINC00924
21272 RANBP20P
21273 ADAM20P1
21274 GNRHR2P1
21275 PRKXP1
21276 ITGB3
21277 LINC00928
21278 LINC02345
21279 LINC02323
21280 USP3/AS1
21281 ANKRD62P1
21282 LINGO1/AS2
21283 LINC02349
21284 BUB1B/PAK6
21285 LINC02206
21286 ZNF710/AS1
21287 LIPC/AS1
21288 ACTG1P17
21289 INAFM2
21290 ST20/MTHFS
21291 HNRNPMP1
21292 TGIF1P1
21293 TMC3/AS1
21294 LINC00927
21295 NDUFB4P11
21296 DCAF13P3
21297 GH1
21298 EFTUD1P1
21299 LINC01314
21300 UBE2Q2P2
21301 CERS3/AS1
21302 THTPA
21303 LINC01833
21304 LINC02352
21305 ADNP/AS1
21306 MGC15885
21307 NDUFAF4P1
21308 SORD2P
21309 LINC02253
21310 MRPL46
21311 UBE2Q2L
21312 HNRNPA1P5
21313 CYCSP38
21314 ANP32AP1
21315 LINC02169
21316 LINC01583
21317 LINC00052
21318 RPL21P12
21319 MESTP2
21320 BLID
21321 CERNA1
21322 TYRO3P
21323 RBM17P4
21324 EEF1A1P22
21325 PCAT29
21326 ST20/AS1
21327 PIGHP1
21328 DNM1P47
21329 LINC02254
21330 LINGO1/AS1
21331 IQCH/AS1
21332 LINC01220
21333 HSP90B2P
21334 NUTF2P6
21335 LINC01581
21336 CSPG4P11
21337 LINC00933
21338 CRTC3/AS1
21339 NCAPGP2
21340 LINC02109
21341 ANP32BP1
21342 SLC22A31
21343 ELOCP2
21344 HERC2P10
21345 LINC02126
21346 VENTXP1
21347 RAB43P1
21348 SH3RF3/AS1
21349 ACTG1P15
21350 PWRN1
21351 HNRNPLP2
21352 BX005019.1
21353 IL21R/AS1
21354 THSD4/AS1
21355 LINC00261
21356 TGFBR3L
21357 LINC01992
21358 HOXB7
21359 NORAD
21360 LCMT1/AS2
21361 LINC01571
21362 MIR762HG
21363 ADAM3B
21364 AOC4P
21365 AGBL1/AS1
21366 MMP2/AS1
21367 CSPG4P13
21368 LINC01413
21369 LINC02240
21370 FRRS1L
21371 JHDM1D/AS1
21372 SSSCA1/AS1
21373 PMF1/BGLAP
21374 SUB1P4
21375 LINC02166
21376 SNHG19
21377 SLX1B/SULT1A4
21378 ITFG1/AS1
21379 EIF4EBP2P2
21380 TPSP2
21381 ACTG1P16
21382 NTRK3/AS1
21383 HEXA/AS1
21384 MOCS1P1
21385 AQP4/AS1
21386 LINC00562
21387 WBP11P1
21388 Z92544.1
21389 LINC02182
21390 Z97205.2
21391 LINC02367
21392 AGGF1P9
21393 LMF1/AS1
21394 ATP2A1/AS1
21395 LCMT1/AS1
21396 LINC02134
21397 NBAT1
21398 FTLP14
21399 MYL12BP1
21400 CISTR
21401 BMS1P8
21402 MT1L
21403 ERVK13/1
21404 BNIP3P5
21405 EIF5A2P1
21406 STAM/AS1
21407 Z98885.2
21408 BGLT3
21409 SNAI3/AS1
21410 RBM22P12
21411 LINC01541
21412 AGGF1P5
21413 RN7SKP176
21414 HNRNPA3P11
21415 LINC00543
21416 SLC7A5P1
21417 LINC01227
21418 ACSM5P1
21419 LINC02280
21420 LINC00890
21421 LINC01963
21422 VPS35P1
21423 FBXL19/AS1
21424 LINC01960
21425 LINC01229
21426 HCCAT5
21427 CASC22
21428 LINC02170
21429 ADPGK/AS1
21430 LINC02011
21431 XKR7
21432 LINC00565
21433 LINC01254
21434 CCPG1
21435 LINC01311
21436 LINC01416
21437 LINC00622
21438 CAPN10/AS1
21439 WWOX/AS1
21440 LINC01633
21441 Z94057.1
21442 DOCK9/AS2
21443 BX255925.1
21444 LINC01572
21445 LINC02165
21446 WFDC21P
21447 SULT1A3
21448 LINC02256
21449 LINC02178
21450 LMO7/AS1
21451 TMEM178B
21452 LINC02473
21453 RBFADN
21454 ADAMTS7P3
21455 HMGB1P33
21456 SPINT1/AS1
21457 Z95115.1
21458 RNF126P1
21459 LINC01898
21460 Z83847.1
21461 BCAP31P1
21462 ZNF865
21463 LINC02133
21464 ANKRD26P1
21465 LINC02128
21466 RBM22P13
21467 ATP2C2/AS1
21468 LINC02192
21469 LINC01355
21470 LINC01616
21471 PYCARD/AS1
21472 MANEA/AS1
21473 VPS9D1/AS1
21474 PDCD6IPP2
21475 MAFTRR
21476 TEN1/CDK3
21477 TMEM202/AS1
21478 DKFZP434H168
21479 LINC01003
21480 UBE2MP1
21481 PAN3/AS1
21482 LINC01686
21483 LINC01976
21484 DLGAP1/AS5
21485 SMG1P7
21486 FSCN1P1
21487 TPBGL
21488 GAN
21489 SUB1P3
21490 LINC02177
21491 DISC1FP1
21492 BEAN1/AS1
21493 Z92544.2
21494 LINC00838
21495 Z97986.1
21496 HPR
21497 SSTR5/AS1
21498 LINC01477
21499 FRG2KP
21500 LINC00922
21501 KRT18P18
21502 DNAAF4/CCPG1
21503 TCF24
21504 ISY1/RAB43
21505 LOXL1/AS1
21506 TUBB8P7
21507 LINC00662
21508 MIA
21509 LINC01996
21510 PCDHGA9
21511 CCDC92B
21512 MMP25/AS1
21513 DLGAP1/AS2
21514 PCDHB19P
21515 LINC02185
21516 BCAR4
21517 LINC00514
21518 LINC02175
21519 OCLM
21520 LINC01978
21521 PCDHGB3
21522 CORO7
21523 NDUFA3P6
21524 MIR193BHG
21525 LINC01569
21526 SAMD11P1
21527 TMEM256/PLSCR3
21528 CCER2
21529 SMIM28
21530 PCDHGA4
21531 LINC01979
21532 LINC00621
21533 OVCA2
21534 GLIS2/AS1
21535 LINC01977
21536 U91319.1
21537 MRPL12
21538 MTCO1P40
21539 TMPOP2
21540 ALOX12P2
21541 KARSP3
21542 ZNF234
21543 ROCK1P1
21544 ZNF213/AS1
21545 LINC02187
21546 LRRC37A17P
21547 LINC01896
21548 MYZAP
21549 ATP5A1P3
21550 THCAT158
21551 TAPT1/AS1
21552 TMEM220/AS1
21553 MIR3187
21554 LINC00675
21555 RN7SL689P
21556 HID1/AS1
21557 RN7SL823P
21558 BPTFP1
21559 LINC02210/CRHR1
21560 DLGAP1/AS3
21561 LINC00667
21562 LINC00908
21563 MIR3679
21564 FAM60BP
21565 CIAPIN1P
21566 LINC00672
21567 EEF1DP7
21568 SNORD3A
21569 MIR4253
21570 LINC02003
21571 SCML2P1
21572 MIR3928
21573 MTND1P15
21574 MAGOH2P
21575 SNRPCP4
21576 MIR3168
21577 CPDP1
21578 LINC00909
21579 RN7SL657P
21580 MTCO3P13
21581 DYNLL2
21582 RN7SL208P
21583 MYH4
21584 BX640514.1
21585 RN7SL731P
21586 SUZ12P1
21587 SNORD95
21588 LINC00526
21589 MAPT/AS1
21590 KRT18P8
21591 SEPT4/AS1
21592 L3MBTL4/AS1
21593 BDP1P
21594 DPRXP4
21595 TTC39C/AS1
21596 RN7SL404P
21597 DSG2/AS1
21598 RN7SL230P
21599 SNORD3C
21600 SH3GL1P2
21601 PRR29/AS1
21602 PPY2P
21603 C1QTNF1/AS1
21604 MIR133A1HG
21605 TSPOAP1/AS1
21606 LRRC37A7P
21607 TRMT112P3
21608 CLUHP6
21609 MIR5188
21610 PCAT18
21611 MIR3682
21612 MIR4768
21613 DTX2P1/UPK3BP1 '-' PMS2P11
21614 KRT18P55
21615 LINC01915
21616 MIR5697
21617 H3F3BP2
21618 LINC01903
21619 WDR45BP1
21620 RARA/AS1
21621 RPL17
21622 RN7SL378P
21623 MAFG/AS1
21624 LINC01970
21625 LARP7P3
21626 SNORD53B
21627 RN7SL648P
21628 LINC01900
21629 CYP4F35P
21630 FSBP
21631 EEF1E1/BLOC1S5
21632 MIR4422
21633 LINC00668
21634 GACAT2
21635 ESRG
21636 MIR3671
21637 GATA6/AS1
21638 RN7SL574P
21639 SNORA59B
21640 FBXO36P1
21641 ZNF415P1
21642 RN7SL612P
21643 STRADA
21644 MIR4666A
21645 NARF/IT1
21646 LINC00683
21647 LINC01909
21648 UBL5P2
21649 MIR744
21650 MIR5093
21651 SNHG25
21652 CBX3P2
21653 MIR4451
21654 RN7SL220P
21655 MIR4641
21656 MTCYBP13
21657 BOLA2P1
21658 MYO15B
21659 MIR5695
21660 DSG1/AS1
21661 MIR4464
21662 KPNA2P3
21663 GAPLINC
21664 LINC00663
21665 ZNF793/AS1
21666 MRPL37P1
21667 FXYD1
21668 AARSD1
21669 DHX40P1
21670 LINC01929
21671 LINC01532
21672 LRRC37A16P
21673 ZNF850
21674 LINC01905
21675 PTGES3L
21676 UXT/AS1
21677 LINC02080
21678 CCDC58P3
21679 ASB16/AS1
21680 CTBP2P7
21681 SLC14A2/AS1
21682 ILF3/AS1
21683 TBC1D3P1/DHX40P1
21684 ZNF561/AS1
21685 PCAT19
21686 LINC02081
21687 RNF157/AS1
21688 LINC01842
21689 TPMTP1
21690 CHMP1B/AS1
21691 MIR132
21692 LINC01775
21693 LCN6
21694 ZNF790/AS1
21695 PARD6G/AS1
21696 LINC01140
21697 MAP3K14/AS1
21698 TBX2/AS1
21699 CEBPA/AS1
21700 LINC01764
21701 LINC02001
21702 SNHG22
21703 SLC25A1P5
21704 LINC01415
21705 BOLA3P2
21706 ASNSP6
21707 EIF4A2P1
21708 LINC00906
21709 ZNF833P
21710 KCNJ2/AS1
21711 UPK3BL1
21712 SMCO4P1
21713 DM1/AS
21714 ELOCP29
21715 DNAH17/AS1
21716 LINC01835
21717 ZNF582/AS1
21718 APOC4
21719 ZNF571/AS1
21720 LINC01837
21721 CIRBP/AS1
21722 FAM215A
21723 ZNF887P
21724 ZNF285
21725 LINC01855
21726 LINC01864
21727 LINC01836
21728 MIR497HG
21729 S1PR2
21730 LINC00907
21731 CYP4F24P
21732 RPIAP1
21733 LINC01028
21734 BNIP3P16
21735 LINC01482
21736 FDX2
21737 THA1P
21738 EIF5AP2
21739 ZNF224
21740 LDLRAD4/AS1
21741 EDDM13
21742 LINC01539
21743 HMGB2P1
21744 FAM60CP
21745 RUNDC3A/AS1
21746 EML2/AS1
21747 LINC01801
21748 SMIM22
21749 LIN37
21750 MAN1A2P1
