# Supplementary material for: Evolutionary transcriptomics implicates new genes and pathways in human pregnancy and adverse pregnancy outcomes
Source: eLife. 2021 Oct 8;10:e69584. doi: 10.7554/eLife.69584 (PMC8660021; doi:10.7554/eLife.69584)
Supplement: Figure 1—source data 2. [file elife-69584-fig1-data2.zip › Figure 1 - Source data 2/states.phy.log]

IQ-TREE multicore version 1.6.12 for Mac OS X 64-bit built Aug 15 2019
Developed by Bui Quang Minh, Nguyen Lam Tung, Olga Chernomor,
Heiko Schmidt, Dominik Schrempf, Michael Woodhams.

Host:    Vincents-MacBook-Pro.local (AVX2, FMA3, 16 GB RAM)
Command: ./iqtree -s states.phy -st BIN -nt AUTO -m GTR2+FO+R4 -asr -te species.tree -redo
Seed:    6251 (Using SPRNG - Scalable Parallel Random Number Generator)
Time:    Fri Nov  1 08:31:50 2019
Kernel:  AVX+FMA - auto-detect threads (8 CPU cores detected)

Reading alignment file states.phy ... Phylip format detected
Alignment most likely contains binary sequences
Alignment has 35 sequences with 21750 columns, 14009 distinct patterns
8045 parsimony-informative, 3191 singleton sites, 10514 constant sites
                     Gap/Ambiguity  Composition  p-value
   1  Human                  0.00%    failed      0.00%
   2  Armadillo             42.67%    failed      0.51%
   3  Baboon                32.87%    passed     32.71%
   4  Bat                   44.42%    failed      0.00%
   5  Chalcides             54.04%    failed      0.00%
   6  Chicken               51.95%    failed      0.00%
   7  Cow                   34.68%    failed      0.03%
   8  Dog                   43.61%    failed      0.00%
   9  Dunnart               66.65%    failed      0.00%
  10  Goat                  34.68%    passed     10.38%
  11  Hamster               33.66%    failed      0.00%
  12  Horse                 38.26%    passed     55.42%
  13  Lampropholis          49.66%    failed      0.00%
  14  Lerista               44.79%    failed      0.00%
  15  Opossum               44.43%    failed      0.00%
  16  Pig                   49.18%    passed     54.86%
  17  Platypus              65.49%    failed      0.00%
  18  Pseudemoia            49.26%    failed      0.00%
  19  Rabbit                42.78%    passed      8.93%
  20  SaiphosOvip           39.81%    failed      0.00%
  21  SaiphosVivip          52.52%    failed      0.00%
  22  Squirrel              41.73%    failed      0.58%
  23  Wallaby               48.78%    failed      0.00%
  24  Zebu                  27.46%    failed      0.00%
  25  Rmacaque              32.89%    failed      0.00%
  26  PhrynocephalusVivip   38.89%    failed      0.00%
  27  PhrynocephalusOvip    38.44%    failed      0.00%
  28  Mouse                 29.68%    failed      0.00%
  29  Rat                   35.83%    passed     28.97%
  30  PTmacaque             32.89%    passed     38.34%
  31  Duck                  47.95%    failed      0.00%
  32  Guineafowl            43.31%    failed      0.00%
  33  WaterBuffalo          30.70%    failed      0.00%
  34  Finnsheep             30.70%    failed      0.00%
  35  Mouflon               30.70%    failed      0.00%
WARNING: 5 sequences contain more than 50% gaps/ambiguity
****  TOTAL                 40.72%  28 sequences failed composition chi2 test (p-value<5%; df=1)
Reading input tree file species.tree ... rooted tree
WARNING: 68 undefined/negative branch lengths are initialized with parsimony
Converting rooted to unrooted tree...

NOTE: 33 MB RAM (0 GB) is required!
Measuring multi-threading efficiency up to 8 CPU cores
Increase to 10 rounds for branch lengths
15 trees examined
Threads: 1 / Time: 8.307 sec / Speedup: 1.000 / Efficiency: 100% / LogL: -151579
Threads: 2 / Time: 4.635 sec / Speedup: 1.792 / Efficiency: 90% / LogL: -151579
Threads: 3 / Time: 3.288 sec / Speedup: 2.526 / Efficiency: 84% / LogL: -151579
Threads: 4 / Time: 2.641 sec / Speedup: 3.145 / Efficiency: 79% / LogL: -151579
Threads: 5 / Time: 3.217 sec / Speedup: 2.582 / Efficiency: 52% / LogL: -151579
BEST NUMBER OF THREADS: 4

Estimate model parameters (epsilon = 0.010)
1. Initial log-likelihood: -142347.781
2. Current log-likelihood: -136043.270
3. Current log-likelihood: -135247.315
4. Current log-likelihood: -135194.802
5. Current log-likelihood: -135182.127
6. Current log-likelihood: -135175.195
7. Current log-likelihood: -135170.101
8. Current log-likelihood: -135166.149
9. Current log-likelihood: -135163.067
10. Current log-likelihood: -135160.681
11. Current log-likelihood: -135158.842
12. Current log-likelihood: -135157.433
13. Current log-likelihood: -135156.359
14. Current log-likelihood: -135155.544
15. Current log-likelihood: -135154.926
16. Current log-likelihood: -135154.457
17. Current log-likelihood: -135154.096
18. Current log-likelihood: -135153.826
19. Current log-likelihood: -135153.611
20. Current log-likelihood: -135153.444
21. Current log-likelihood: -135153.310
22. Current log-likelihood: -135153.201
23. Current log-likelihood: -135153.109
24. Current log-likelihood: -135153.037
25. Current log-likelihood: -135152.980
26. Current log-likelihood: -135152.932
27. Current log-likelihood: -135152.898
28. Current log-likelihood: -135152.866
29. Current log-likelihood: -135152.838
30. Current log-likelihood: -135152.809
31. Current log-likelihood: -135152.782
32. Current log-likelihood: -135152.755
33. Current log-likelihood: -135152.729
34. Current log-likelihood: -135152.703
35. Current log-likelihood: -135152.680
36. Current log-likelihood: -135152.661
37. Current log-likelihood: -135152.635
38. Current log-likelihood: -135152.618
39. Current log-likelihood: -135152.595
40. Current log-likelihood: -135152.569
41. Current log-likelihood: -135152.549
42. Current log-likelihood: -135152.527
43. Current log-likelihood: -135152.510
44. Current log-likelihood: -135152.485
45. Current log-likelihood: -135152.470
46. Current log-likelihood: -135152.445
47. Current log-likelihood: -135152.428
48. Current log-likelihood: -135152.407
49. Current log-likelihood: -135152.386
50. Current log-likelihood: -135152.367
51. Current log-likelihood: -135152.345
52. Current log-likelihood: -135152.326
53. Current log-likelihood: -135152.304
54. Current log-likelihood: -135152.287
55. Current log-likelihood: -135152.264
56. Current log-likelihood: -135152.243
57. Current log-likelihood: -135152.224
58. Current log-likelihood: -135152.204
59. Current log-likelihood: -135152.184
60. Current log-likelihood: -135152.164
61. Current log-likelihood: -135152.149
62. Current log-likelihood: -135152.125
63. Current log-likelihood: -135152.110
64. Current log-likelihood: -135152.085
65. Current log-likelihood: -135152.066
66. Current log-likelihood: -135152.045
67. Current log-likelihood: -135152.026
68. Current log-likelihood: -135152.008
69. Current log-likelihood: -135151.987
Optimal log-likelihood: -135151.979
Site proportion and rates:  (0.414,0.115) (0.182,0.513) (0.239,1.285) (0.165,3.343)
Parameters optimization took 69 rounds (22.393 sec)
BEST SCORE FOUND : -135151.979
Ancestral state probabilities printed to states.phy.state
Total tree length: 4.724

Total number of iterations: 0
CPU time used for tree search: 0.000 sec (0h:0m:0s)
Wall-clock time used for tree search: 0.000 sec (0h:0m:0s)
Total CPU time used: 162.405 sec (0h:2m:42s)
Total wall-clock time used: 50.385 sec (0h:0m:50s)

Analysis results written to: 
  IQ-TREE report:                states.phy.iqtree
  Maximum-likelihood tree:       states.phy.treefile
  Ancestral state:               states.phy.state
  Screen log file:               states.phy.log

Date and Time: Fri Nov  1 08:32:40 2019
