# Supplementary material for: Evolutionary transcriptomics implicates new genes and pathways in human pregnancy and adverse pregnancy outcomes
Source: eLife. 2021 Oct 8;10:e69584. doi: 10.7554/eLife.69584 (PMC8660021; doi:10.7554/eLife.69584)
Supplement: Source data 1. [file elife-69584-supp1.tsv]

Tissue	-Log10PValue	#Samples	Tissue-Specific Genes	Fold-change
Cerebral Cortex	36.1782121789865	3	199	2.61303006219894
Placenta	15.535074603956	8	62	3.38437102528308
Lymph Node	14.1528431354502	5	47	3.88722967224596
Thyroid Gland	11.5044292109768	5	45	3.4116643400031
Skin	8.95585634493303	3	57	2.4977138929564
Spleen	7.16704844479368	5	41	2.64634504211051
Fallopian Tube	6.96303316651075	5	52	2.27340195837278
Liver	6.96303316651075	10	50	2.32424821216756
Testis	6.96303316651075	10	143	1.56475418297508
Tonsil	6.64302356483496	5	27	3.22402280130293
Kidney	6.20956100313817	9	41	2.39546829499912
Gallbladder	6.12647850529141	3	24	3.27519776640298
Appendix	5.9731509208516	3	27	2.94767798976268
Stomach	5.9731509208516	4	25	3.10151303636646
Bone Marrow	4.69111889441715	4	32	2.30705754614549
Small Intestine	4.69111889441715	4	37	2.15517332697757
Adrenal Gland	4.52760014903582	3	30	2.32991711024602
Esophagus	4.26857894898692	3	29	2.2894805322996
Ovary	3.5657737549815	3	18	2.64535204209471
Heart Muscle	3.2989916653974	4	23	2.2193048838
Seminal Vesicle	3.23945141560234	3	19	2.4039807005055
Endometrium	3.12382089600553	5	16	2.56878256188469
Smooth Muscle	3.01373540824491	3	13	2.82237686309348
Adipose Tissue	2.9814784440864	5	19	2.26875678610206
Cervix, uterine	2.60260413608148	2	17	2.20945881066868
Skeletal Muscle	2.40556550757659	5	29	1.73141965255157
Rectum	2.33343480893294	4	17	2.06872895011653
Duodenum	2.16582757245972	2	27	1.69129064986383
Breast	1.88681798689367	4	13	2.05263771861344
Pancreas	1.40161567427104	2	8	2.12281336711304
Salivary Gland	1.29647037097384	3	8	2.0110863477913
Prostate	1.21995598594039	9	15	1.57461431077066
Lung	1.1776377124484	9	14	1.57337931915437
Colon	0.830344910633341	13	11	1.43944194071364
Urinary Bladder	0.237015003440214	2	3	1.00554317389565
